# Supplementary material for: Fingolimod normalizes metabolic signatures associated with synaptic plasticity and memory in APP/PS1 model: Sphingosine-1-phosphate receptor a therapeutic target for Alzheimer’s
Source: Sci Rep. 2026 Mar 10;16:12835. doi: 10.1038/s41598-026-42518-8 (PMC13096423; doi:10.1038/s41598-026-42518-8)
Supplement: Supplementary file 1 — Supplementary Information 1. [file 41598_2026_42518_MOESM1_ESM.xlsx]

## Sheet: Description
	This file contains regression results for the main regression coefficients of interest.
	Each data sheet, its associated regresssion model, and its listed regression coefficient (bold) are described below.
	APP/PS1 and FTY720 effects
	1	"AD-vehicle vs WT-vehicle"
		Subset:	Vehicle mice
		Model:	y ~ APP/PS1 + Sex(Male)
	2	"AD-FTY720 vs AD-vehicle"
		Subset:	APP/PS1 mice
		Model:	y ~ FTY720 + Sex(Male)
	3	"AD-vehicle vs Others"
		Subset:	All mice
		Model:	y ~ APP/PS1-vehicle + Sex(Male)
	4	"AD-any vs WT-any"
		Subset:	All mice
		Model:	y ~ APP/PS1 + Sex(Male)
	Sex interaction effects
	5	"Sex - AD-vehicle vs WT-vehicle"
		Subset:	Vehicle mice
		Model:	y ~ APP/PS1*Sex(Male) + APP/PS1 + Sex(Male)
	6	"Sex - AD-FTY720 vs AD-vehicle"
		Subset:	APP/PS1 mice
		Model:	y ~ FTY720*Sex(Male) + FTY720 + Sex(Male)
	7	"Sex - AD-vehicle vs Others"
		Subset:	All mice
		Model:	y ~ APP/PS1-vehicle*Sex(Male) + APP/PS1-vehicle + Sex(Male)
	8	"Sex - AD-any vs WT-any"
		Subset:	All mice
		Model:	y ~ APP/PS1*Sex(Male) + APP/PS1 + Sex(Male)

## Sheet: AD-vehicle vs WT-vehicle
Plasma							Liver							Brain - Cerebellum							Brain - Frontal cortex							Brain - Parietal cortex							Brain - Temporal cortex
Analyte	Estimate	Lower 95% CI	Upper 95% CI	p-value	FDR		Analyte	Estimate	Lower 95% CI	Upper 95% CI	p-value	FDR		Analyte	Estimate	Lower 95% CI	Upper 95% CI	p-value	FDR		Analyte	Estimate	Lower 95% CI	Upper 95% CI	p-value	FDR		Analyte	Estimate	Lower 95% CI	Upper 95% CI	p-value	FDR		Analyte	Estimate	Lower 95% CI	Upper 95% CI	p-value	FDR
C0	-0.430054	-1.08901	0.228898	0.214176	0.469042		C0	-0.333222	-0.909185	0.242741	0.268504	0.912765		C0	-0.556876	-1.80571	0.691961	0.391164	0.439751		C0	-0.511296	-1.32783	0.305238	0.232129	0.996396		C0	-0.675441	-1.5117	0.160815	0.127064	0.18489		C0	-0.714635	-1.51246	0.0831914	0.0944632	0.900117
C2	-0.327431	-1.32001	0.665147	0.524611	0.56441		C2	-0.473517	-1.1702	0.223168	0.195867	0.912765		C2	-0.538551	-1.69967	0.622569	0.372741	0.439751		C2	-0.584054	-1.36733	0.199225	0.15742	0.996396		C2	-0.231559	-0.99159	0.528472	0.556246	0.338786		C2	-0.868634	-2.03474	0.297476	0.159828	0.900117
C3	-0.489115	-1.23936	0.261135	0.21465	0.469042		C3	-0.222419	-0.916811	0.471972	0.536324	0.91594		C3	-0.158945	-1.07149	0.753601	0.735916	0.486154		C3	NA	NA	NA	NA	NA		C3	0.0832985	-0.952206	1.1188	0.876097	0.436338		C3	-0.272847	-1.32452	0.778831	0.616672	0.906076
C3-DC (C4-OH)	0.224219	-0.53166	0.980097	0.566887	0.56441		C3-DC (C4-OH)	-0.749145	-1.45331	-0.044981	0.048344	0.912765		C3-DC (C4-OH)	-0.217387	-1.29864	0.863865	0.697172	0.484087		C3-DC (C4-OH)	0.221225	-0.768013	1.21046	0.665251	0.996396		C3-DC (C4-OH)	NA	NA	NA	NA	NA		C3-DC (C4-OH)	-0.357994	-1.35267	0.636685	0.488691	0.900117
C3-OH	NA	NA	NA	NA	NA		C3-OH	-0.0504836	-0.835267	0.734299	0.900764	0.951457		C3-OH	NA	NA	NA	NA	NA		C3-OH	NA	NA	NA	NA	NA		C3-OH	NA	NA	NA	NA	NA		C3-OH	NA	NA	NA	NA	NA
C3:1	NA	NA	NA	NA	NA		C3:1	NA	NA	NA	NA	NA		C3:1	-0.391821	-1.30023	0.51659	0.406606	0.441448		C3:1	-0.821994	-1.7288	0.0848141	0.0888569	0.996396		C3:1	-0.367733	-1.10274	0.367271	0.336994	0.256972		C3:1	0.0267097	-0.999983	1.0534	0.95984	0.95603
C4	-0.417878	-1.14949	0.313732	0.275008	0.491454		C4	-0.519202	-1.2519	0.213498	0.178179	0.912765		C4	0.10193	-0.688549	0.89241	0.80272	0.508614		C4	0.197599	-0.830882	1.22608	0.70995	0.996396		C4	-0.00229868	-0.852599	0.848002	0.995818	0.469739		C4	-0.509582	-1.51852	0.499356	0.334042	0.900117
C4:1	-0.543625	-1.34539	0.258141	0.197492	0.469042		C4:1	-0.701819	-1.36752	-0.0361191	0.05024	0.912765		C4:1	NA	NA	NA	NA	NA		C4:1	NA	NA	NA	NA	NA		C4:1	NA	NA	NA	NA	NA		C4:1	NA	NA	NA	NA	NA
C5	-0.338635	-1.10835	0.431083	0.397836	0.546178		C5	-0.387015	-1.08223	0.308199	0.286536	0.912765		C5	-0.288758	-1.278	0.700481	0.572796	0.460594		C5	0.0282634	-0.742272	0.798799	0.94331	0.996396		C5	-0.282448	-1.05758	0.492688	0.4823	0.30993		C5	-0.603141	-1.43067	0.224388	0.168577	0.900117
C5-DC (C6-OH)	NA	NA	NA	NA	NA		C5-DC (C6-OH)	-0.0911217	-0.662133	0.479889	0.757274	0.932916		C5-DC (C6-OH)	NA	NA	NA	NA	NA		C5-DC (C6-OH)	NA	NA	NA	NA	NA		C5-DC (C6-OH)	NA	NA	NA	NA	NA		C5-DC (C6-OH)	NA	NA	NA	NA	NA
C5-M-DC	NA	NA	NA	NA	NA		C5-M-DC	0.128392	-0.465057	0.721841	0.675479	0.93212		C5-M-DC	NA	NA	NA	NA	NA		C5-M-DC	NA	NA	NA	NA	NA		C5-M-DC	NA	NA	NA	NA	NA		C5-M-DC	NA	NA	NA	NA	NA
C5-OH (C3-DC-M)	NA	NA	NA	NA	NA		C5-OH (C3-DC-M)	-0.459216	-1.05512	0.13669	0.144563	0.912765		C5-OH (C3-DC-M)	-0.481232	-1.46824	0.505776	0.349205	0.439751		C5-OH (C3-DC-M)	-0.306759	-1.07824	0.464727	0.443735	0.996396		C5-OH (C3-DC-M)	-1.01812	-1.83716	-0.199088	0.0229899	0.145374		C5-OH (C3-DC-M)	-1.34469	-2.20686	-0.482521	0.00622386	0.900117
C5:1	NA	NA	NA	NA	NA		C5:1	NA	NA	NA	NA	NA		C5:1	NA	NA	NA	NA	NA		C5:1	NA	NA	NA	NA	NA		C5:1	NA	NA	NA	NA	NA		C5:1	NA	NA	NA	NA	NA
C5:1-DC	NA	NA	NA	NA	NA		C5:1-DC	NA	NA	NA	NA	NA		C5:1-DC	NA	NA	NA	NA	NA		C5:1-DC	NA	NA	NA	NA	NA		C5:1-DC	NA	NA	NA	NA	NA		C5:1-DC	NA	NA	NA	NA	NA
C6 (C4:1-DC)	NA	NA	NA	NA	NA		C6 (C4:1-DC)	NA	NA	NA	NA	NA		C6 (C4:1-DC)	NA	NA	NA	NA	NA		C6 (C4:1-DC)	NA	NA	NA	NA	NA		C6 (C4:1-DC)	NA	NA	NA	NA	NA		C6 (C4:1-DC)	NA	NA	NA	NA	NA
C6:1	NA	NA	NA	NA	NA		C6:1	NA	NA	NA	NA	NA		C6:1	NA	NA	NA	NA	NA		C6:1	NA	NA	NA	NA	NA		C6:1	NA	NA	NA	NA	NA		C6:1	NA	NA	NA	NA	NA
C7-DC	NA	NA	NA	NA	NA		C7-DC	NA	NA	NA	NA	NA		C7-DC	NA	NA	NA	NA	NA		C7-DC	NA	NA	NA	NA	NA		C7-DC	NA	NA	NA	NA	NA		C7-DC	NA	NA	NA	NA	NA
C8	NA	NA	NA	NA	NA		C8	NA	NA	NA	NA	NA		C8	NA	NA	NA	NA	NA		C8	NA	NA	NA	NA	NA		C8	NA	NA	NA	NA	NA		C8	NA	NA	NA	NA	NA
C9	NA	NA	NA	NA	NA		C9	NA	NA	NA	NA	NA		C9	NA	NA	NA	NA	NA		C9	NA	NA	NA	NA	NA		C9	NA	NA	NA	NA	NA		C9	NA	NA	NA	NA	NA
C10	-0.481597	-1.19216	0.228969	0.197664	0.469042		C10	NA	NA	NA	NA	NA		C10	NA	NA	NA	NA	NA		C10	NA	NA	NA	NA	NA		C10	NA	NA	NA	NA	NA		C10	NA	NA	NA	NA	NA
C10:1	NA	NA	NA	NA	NA		C10:1	NA	NA	NA	NA	NA		C10:1	NA	NA	NA	NA	NA		C10:1	NA	NA	NA	NA	NA		C10:1	NA	NA	NA	NA	NA		C10:1	NA	NA	NA	NA	NA
C10:2	NA	NA	NA	NA	NA		C10:2	NA	NA	NA	NA	NA		C10:2	NA	NA	NA	NA	NA		C10:2	NA	NA	NA	NA	NA		C10:2	NA	NA	NA	NA	NA		C10:2	NA	NA	NA	NA	NA
C12	-0.244195	-1.07382	0.585425	0.569859	0.56441		C12	NA	NA	NA	NA	NA		C12	-0.478236	-1.95309	0.996624	0.531353	0.458637		C12	NA	NA	NA	NA	NA		C12	NA	NA	NA	NA	NA		C12	-0.722396	-1.61989	0.175099	0.130349	0.900117
C12-DC	NA	NA	NA	NA	NA		C12-DC	NA	NA	NA	NA	NA		C12-DC	NA	NA	NA	NA	NA		C12-DC	NA	NA	NA	NA	NA		C12-DC	NA	NA	NA	NA	NA		C12-DC	NA	NA	NA	NA	NA
C12:1	NA	NA	NA	NA	NA		C12:1	NA	NA	NA	NA	NA		C12:1	NA	NA	NA	NA	NA		C12:1	NA	NA	NA	NA	NA		C12:1	NA	NA	NA	NA	NA		C12:1	NA	NA	NA	NA	NA
C14	-0.414335	-1.19436	0.365691	0.309138	0.507057		C14	NA	NA	NA	NA	NA		C14	-0.305904	-1.33646	0.72465	0.566371	0.460594		C14	-0.379682	-1.21993	0.460562	0.384972	0.996396		C14	-0.928413	-1.7598	-0.0970284	0.0390318	0.145374		C14	-0.534079	-1.44475	0.376587	0.263926	0.900117
C14:1	-0.0579801	-1.00226	0.886297	0.905302	0.619781		C14:1	NA	NA	NA	NA	NA		C14:1	-0.222224	-1.40839	0.963941	0.716832	0.486154		C14:1	NA	NA	NA	NA	NA		C14:1	NA	NA	NA	NA	NA		C14:1	-0.869152	-1.91939	0.181088	0.120459	0.900117
C14:1-OH	-0.348275	-1.12554	0.428988	0.389316	0.546178		C14:1-OH	NA	NA	NA	NA	NA		C14:1-OH	NA	NA	NA	NA	NA		C14:1-OH	NA	NA	NA	NA	NA		C14:1-OH	NA	NA	NA	NA	NA		C14:1-OH	NA	NA	NA	NA	NA
C14:2	NA	NA	NA	NA	NA		C14:2	NA	NA	NA	NA	NA		C14:2	NA	NA	NA	NA	NA		C14:2	NA	NA	NA	NA	NA		C14:2	NA	NA	NA	NA	NA		C14:2	NA	NA	NA	NA	NA
C14:2-OH	NA	NA	NA	NA	NA		C14:2-OH	NA	NA	NA	NA	NA		C14:2-OH	NA	NA	NA	NA	NA		C14:2-OH	NA	NA	NA	NA	NA		C14:2-OH	NA	NA	NA	NA	NA		C14:2-OH	NA	NA	NA	NA	NA
C16	-0.00210503	-0.681108	0.676898	0.995207	0.64039		C16	-0.342103	-1.06038	0.376173	0.36026	0.912765		C16	-0.73066	-1.61596	0.154638	0.11938	0.439751		C16	-0.402198	-1.26532	0.460919	0.370554	0.996396		C16	-0.816775	-1.61518	-0.0183714	0.0568637	0.145374		C16	-0.509414	-1.38142	0.36259	0.265732	0.900117
C16-OH	NA	NA	NA	NA	NA		C16-OH	NA	NA	NA	NA	NA		C16-OH	NA	NA	NA	NA	NA		C16-OH	NA	NA	NA	NA	NA		C16-OH	NA	NA	NA	NA	NA		C16-OH	NA	NA	NA	NA	NA
C16:1	0.0641911	-0.716547	0.84493	0.87345	0.617822		C16:1	NA	NA	NA	NA	NA		C16:1	-0.297158	-1.61018	1.01586	0.661497	0.4805		C16:1	-0.105886	-1.03198	0.820207	0.824661	0.996396		C16:1	NA	NA	NA	NA	NA		C16:1	-0.856338	-1.86956	0.15688	0.113227	0.900117
C16:1-OH	0.0577231	-0.760305	0.875751	0.89126	0.619781		C16:1-OH	NA	NA	NA	NA	NA		C16:1-OH	NA	NA	NA	NA	NA		C16:1-OH	NA	NA	NA	NA	NA		C16:1-OH	NA	NA	NA	NA	NA		C16:1-OH	NA	NA	NA	NA	NA
C16:2	0.010126	-0.773109	0.793361	0.980013	0.634682		C16:2	NA	NA	NA	NA	NA		C16:2	NA	NA	NA	NA	NA		C16:2	NA	NA	NA	NA	NA		C16:2	NA	NA	NA	NA	NA		C16:2	NA	NA	NA	NA	NA
C16:2-OH	NA	NA	NA	NA	NA		C16:2-OH	NA	NA	NA	NA	NA		C16:2-OH	NA	NA	NA	NA	NA		C16:2-OH	NA	NA	NA	NA	NA		C16:2-OH	NA	NA	NA	NA	NA		C16:2-OH	NA	NA	NA	NA	NA
C18	0.0417827	-0.581501	0.665066	0.896662	0.619781		C18	0.146078	-0.598497	0.890654	0.704122	0.932916		C18	-0.614039	-1.42169	0.193615	0.149782	0.439751		C18	-0.000625267	-1.05126	1.05001	0.999079	0.999079		C18	-0.66652	-1.50007	0.16703	0.13072	0.186145		C18	-0.213485	-1.07267	0.645702	0.631554	0.906076
C18:1	0.112346	-0.668819	0.89351	0.780671	0.588835		C18:1	-0.545316	-1.28819	0.197559	0.163696	0.912765		C18:1	-0.583221	-1.70716	0.540717	0.319713	0.439751		C18:1	-0.22793	-1.07933	0.623465	0.604806	0.996396		C18:1	-0.763536	-1.51727	-0.00979959	0.0591435	0.145374		C18:1	-0.59561	-1.49218	0.300958	0.207697	0.900117
C18:1-OH	0.0394272	-0.58924	0.668095	0.903286	0.619781		C18:1-OH	-0.603072	-1.36451	0.15837	0.134239	0.912765		C18:1-OH	NA	NA	NA	NA	NA		C18:1-OH	NA	NA	NA	NA	NA		C18:1-OH	NA	NA	NA	NA	NA		C18:1-OH	NA	NA	NA	NA	NA
C18:2	0.245545	-0.52801	1.0191	0.540245	0.56441		C18:2	-0.473239	-1.23116	0.284684	0.233424	0.912765		C18:2	-0.16994	-1.25378	0.913896	0.761371	0.495474		C18:2	0.021301	-0.733264	0.775866	0.956354	0.996396		C18:2	NA	NA	NA	NA	NA		C18:2	-0.554814	-1.43845	0.328826	0.232747	0.900117
Cer d16:1/18:0	NA	NA	NA	NA	NA		Cer d16:1/18:0	-0.541846	-1.26899	0.185295	0.157676	0.912765		Cer d16:1/18:0	NA	NA	NA	NA	NA		Cer d16:1/18:0	-0.888797	-1.92174	0.144148	0.105229	0.996396		Cer d16:1/18:0	-0.467127	-1.31788	0.383627	0.293013	0.250099		Cer d16:1/18:0	-0.404662	-1.29374	0.484419	0.382963	0.900117
Cer d16:1/20:0	0.276992	-0.4247	0.978683	0.447347	0.563914		Cer d16:1/20:0	0.381701	-0.188093	0.951495	0.202144	0.912765		Cer d16:1/20:0	NA	NA	NA	NA	NA		Cer d16:1/20:0	NA	NA	NA	NA	NA		Cer d16:1/20:0	NA	NA	NA	NA	NA		Cer d16:1/20:0	NA	NA	NA	NA	NA
Cer d16:1/22:0	1.01177	-0.0316156	2.05516	0.0705405	0.462786		Cer d16:1/22:0	-0.22579	-0.726991	0.275411	0.386394	0.912765		Cer d16:1/22:0	NA	NA	NA	NA	NA		Cer d16:1/22:0	NA	NA	NA	NA	NA		Cer d16:1/22:0	NA	NA	NA	NA	NA		Cer d16:1/22:0	NA	NA	NA	NA	NA
Cer d16:1/23:0	-0.920353	-1.89853	0.0578246	0.0786785	0.462786		Cer d16:1/23:0	-0.752119	-1.39882	-0.105413	0.0322406	0.912765		Cer d16:1/23:0	NA	NA	NA	NA	NA		Cer d16:1/23:0	NA	NA	NA	NA	NA		Cer d16:1/23:0	NA	NA	NA	NA	NA		Cer d16:1/23:0	-0.195797	-1.01164	0.620043	0.643172	0.906076
Cer d16:1/24:0	0.399027	-0.282047	1.0801	0.263177	0.489163		Cer d16:1/24:0	-0.583552	-1.43065	0.263548	0.190095	0.912765		Cer d16:1/24:0	NA	NA	NA	NA	NA		Cer d16:1/24:0	NA	NA	NA	NA	NA		Cer d16:1/24:0	NA	NA	NA	NA	NA		Cer d16:1/24:0	NA	NA	NA	NA	NA
Cer d18:1/14:0	NA	NA	NA	NA	NA		Cer d18:1/14:0	-0.490659	-1.08338	0.102057	0.118328	0.912765		Cer d18:1/14:0	NA	NA	NA	NA	NA		Cer d18:1/14:0	NA	NA	NA	NA	NA		Cer d18:1/14:0	NA	NA	NA	NA	NA		Cer d18:1/14:0	NA	NA	NA	NA	NA
Cer d18:1/16:0	0.427882	-0.151005	1.00677	0.161526	0.462786		Cer d18:1/16:0	-0.210705	-0.644246	0.222837	0.350718	0.912765		Cer d18:1/16:0	-0.556677	-1.54985	0.4365	0.283326	0.439751		Cer d18:1/16:0	-0.287662	-1.15394	0.578613	0.521599	0.996396		Cer d18:1/16:0	-0.136142	-0.954527	0.682242	0.747335	0.398374		Cer d18:1/16:0	-0.0958438	-1.05573	0.86404	0.846819	0.95603
Cer d18:1/18:0	0.144832	-0.313619	0.603284	0.542154	0.56441		Cer d18:1/18:0	-0.0101577	-0.433615	0.413299	0.962907	0.961284		Cer d18:1/18:0	-0.469904	-1.33745	0.397644	0.299435	0.439751		Cer d18:1/18:0	0.349783	-0.386772	1.08634	0.361641	0.996396		Cer d18:1/18:0	-0.0920785	-0.923934	0.739777	0.830161	0.422105		Cer d18:1/18:0	0.233138	-0.730352	1.19663	0.640454	0.906076
Cer d18:1/18:0-OH	NA	NA	NA	NA	NA		Cer d18:1/18:0-OH	NA	NA	NA	NA	NA		Cer d18:1/18:0-OH	-0.334019	-1.09032	0.422278	0.395639	0.440313		Cer d18:1/18:0-OH	0.082617	-0.686312	0.851546	0.835064	0.996396		Cer d18:1/18:0-OH	-0.569701	-1.3545	0.215102	0.168226	0.202479		Cer d18:1/18:0-OH	0.0783195	-1.33453	1.49117	0.914564	0.95603
Cer d18:1/18:1	-0.18857	-1.05897	0.681832	0.675238	0.565755		Cer d18:1/18:1	NA	NA	NA	NA	NA		Cer d18:1/18:1	-0.383775	-1.31843	0.550883	0.429193	0.44279		Cer d18:1/18:1	-0.166143	-0.979769	0.647482	0.692682	0.996396		Cer d18:1/18:1	-0.424733	-1.16902	0.319557	0.274915	0.243235		Cer d18:1/18:1	0.00112974	-0.784468	0.786727	0.997779	0.966442
Cer d18:1/20:0	0.411777	-0.187491	1.01105	0.19177	0.466183		Cer d18:1/20:0	-0.13958	-0.741987	0.462828	0.653992	0.927229		Cer d18:1/20:0	-0.288028	-1.10975	0.533696	0.498952	0.452632		Cer d18:1/20:0	0.381681	-0.412463	1.17582	0.355985	0.996396		Cer d18:1/20:0	-0.19062	-1.03628	0.655043	0.662765	0.375745		Cer d18:1/20:0	0.0539296	-0.821878	0.929737	0.905142	0.95603
Cer d18:1/20:0-OH	-0.247554	-0.981685	0.486576	0.515529	0.56441		Cer d18:1/20:0-OH	-0.44492	-1.15427	0.264431	0.231376	0.912765		Cer d18:1/20:0-OH	-0.781038	-1.63983	0.077756	0.0878734	0.439751		Cer d18:1/20:0-OH	0.165157	-0.737546	1.06786	0.723171	0.996396		Cer d18:1/20:0-OH	-0.471808	-1.24005	0.296435	0.240952	0.23101		Cer d18:1/20:0-OH	0.23708	-0.697334	1.17149	0.624412	0.906076
Cer d18:1/22:0	0.417517	-0.0733632	0.908397	0.10968	0.462786		Cer d18:1/22:0	0.111476	-0.379902	0.602854	0.660732	0.929874		Cer d18:1/22:0	0.0444141	-0.686478	0.775306	0.90623	0.525875		Cer d18:1/22:0	-0.0207767	-0.848705	0.807151	0.961196	0.996396		Cer d18:1/22:0	-0.277098	-1.03194	0.477747	0.479087	0.309175		Cer d18:1/22:0	0.956696	0.14356	1.76983	0.0319477	0.900117
Cer d18:1/23:0	0.0413446	-0.564401	0.64709	0.894796	0.619781		Cer d18:1/23:0	0.124552	-0.669132	0.918237	0.761173	0.932916		Cer d18:1/23:0	-0.44457	-1.23725	0.348108	0.283038	0.439751		Cer d18:1/23:0	-0.00607747	-0.765619	0.753464	0.987623	0.996396		Cer d18:1/23:0	-0.744928	-1.41289	-0.0769629	0.03927	0.145374		Cer d18:1/23:0	-0.0558819	-0.979008	0.867244	0.906738	0.95603
Cer d18:1/24:0	0.65713	-0.0885832	1.40284	0.0981583	0.462786		Cer d18:1/24:0	0.422659	-0.579294	1.42461	0.416856	0.912765		Cer d18:1/24:0	-0.513231	-1.39867	0.372204	0.267627	0.439751		Cer d18:1/24:0	-0.138727	-1.03834	0.760889	0.765186	0.996396		Cer d18:1/24:0	-0.303931	-0.978075	0.370213	0.386039	0.273536		Cer d18:1/24:0	0.627377	-0.22228	1.47703	0.16333	0.900117
Cer d18:1/24:1	1.09457	0.391383	1.79776	0.00585992	0.462786		Cer d18:1/24:1	0.226246	-0.520031	0.972523	0.558181	0.91594		Cer d18:1/24:1	-0.486648	-1.34842	0.37512	0.279818	0.439751		Cer d18:1/24:1	-0.341273	-1.07918	0.396637	0.374093	0.996396		Cer d18:1/24:1	-0.717267	-1.37409	-0.0604433	0.0431601	0.145374		Cer d18:1/24:1	0.35988	-0.447584	1.16734	0.392737	0.900117
Cer d18:1/25:0	NA	NA	NA	NA	NA		Cer d18:1/25:0	-0.361694	-1.04032	0.316936	0.307057	0.912765		Cer d18:1/25:0	-0.473765	-1.3533	0.405773	0.302052	0.439751		Cer d18:1/25:0	NA	NA	NA	NA	NA		Cer d18:1/25:0	-0.781945	-1.44787	-0.11602	0.0307653	0.145374		Cer d18:1/25:0	0.307233	-0.495029	1.1095	0.461642	0.900117
Cer d18:1/26:0	-0.201969	-0.973953	0.570016	0.613222	0.565755		Cer d18:1/26:0	0.194159	-0.536232	0.924551	0.607336	0.91594		Cer d18:1/26:0	-0.573702	-1.33061	0.183206	0.150973	0.439751		Cer d18:1/26:0	-0.32362	-0.979592	0.332353	0.343635	0.996396		Cer d18:1/26:0	-0.0354764	-0.728108	0.657156	0.920906	0.451245		Cer d18:1/26:0	-0.0936815	-0.923216	0.735853	0.827069	0.955781
Cer d18:1/26:1	0.67852	-0.0880084	1.44505	0.0967428	0.462786		Cer d18:1/26:1	0.367243	-0.443055	1.17754	0.383578	0.912765		Cer d18:1/26:1	0.197111	-0.481864	0.876085	0.574878	0.460594		Cer d18:1/26:1	NA	NA	NA	NA	NA		Cer d18:1/26:1	NA	NA	NA	NA	NA		Cer d18:1/26:1	NA	NA	NA	NA	NA
Cer d18:2/14:0	0.571067	-0.314866	1.457	0.219677	0.469449		Cer d18:2/14:0	0.397497	-0.433522	1.22852	0.358243	0.912765		Cer d18:2/14:0	NA	NA	NA	NA	NA		Cer d18:2/14:0	0.093147	-0.676973	0.863267	0.814709	0.996396		Cer d18:2/14:0	NA	NA	NA	NA	NA		Cer d18:2/14:0	NA	NA	NA	NA	NA
Cer d18:2/16:0	-0.294134	-1.00449	0.416223	0.425742	0.555024		Cer d18:2/16:0	0.196862	-0.559189	0.952913	0.614678	0.91594		Cer d18:2/16:0	0.157044	-0.55279	0.866878	0.668602	0.482994		Cer d18:2/16:0	-0.234915	-1.02162	0.551787	0.564071	0.996396		Cer d18:2/16:0	-0.450895	-1.37403	0.472239	0.348359	0.261972		Cer d18:2/16:0	0.249609	-0.496725	0.995943	0.519613	0.901721
Cer d18:2/18:0	NA	NA	NA	NA	NA		Cer d18:2/18:0	0.235653	-0.165825	0.63713	0.261789	0.912765		Cer d18:2/18:0	-0.249086	-1.09451	0.59634	0.569239	0.460594		Cer d18:2/18:0	-0.550638	-1.36551	0.264239	0.198378	0.996396		Cer d18:2/18:0	-0.386028	-1.33515	0.563097	0.433513	0.28998		Cer d18:2/18:0	-0.122745	-0.903573	0.658083	0.76119	0.939314
Cer d18:2/18:1	-0.659434	-1.48753	0.168659	0.132848	0.462786		Cer d18:2/18:1	0.653192	-0.290754	1.59714	0.188184	0.912765		Cer d18:2/18:1	0.117152	-0.830775	1.06508	0.810751	0.508614		Cer d18:2/18:1	-0.190259	-0.881672	0.501154	0.594842	0.996396		Cer d18:2/18:1	-0.245922	-1.14761	0.655762	0.598089	0.35362		Cer d18:2/18:1	-0.408386	-1.19675	0.379975	0.32209	0.900117
Cer d18:2/20:0	0.489391	-0.157356	1.13614	0.152234	0.462786		Cer d18:2/20:0	0.0993507	-0.459765	0.658467	0.730804	0.932916		Cer d18:2/20:0	-0.0627747	-0.905833	0.780284	0.88524	0.521621		Cer d18:2/20:0	-0.368326	-1.16148	0.424827	0.372172	0.996396		Cer d18:2/20:0	-0.35103	-1.2228	0.520739	0.438051	0.290735		Cer d18:2/20:0	-0.33171	-1.21035	0.546927	0.467933	0.900117
Cer d18:2/22:0	0.762456	0.233699	1.29121	0.0098314	0.462786		Cer d18:2/22:0	-0.0294387	-0.380204	0.321326	0.870779	0.951457		Cer d18:2/22:0	-0.454066	-1.36083	0.452697	0.336577	0.439751		Cer d18:2/22:0	-0.0466351	-0.767375	0.674105	0.900186	0.996396		Cer d18:2/22:0	-0.201163	-0.954284	0.551959	0.605623	0.355833		Cer d18:2/22:0	0.221193	-0.508689	0.951075	0.559189	0.906076
Cer d18:2/23:0	0.491113	-0.232777	1.215	0.197237	0.469042		Cer d18:2/23:0	-0.0203128	-1.08755	1.04693	0.970565	0.961284		Cer d18:2/23:0	-0.189124	-1.07248	0.694232	0.678655	0.482994		Cer d18:2/23:0	0.242092	-0.644875	1.12906	0.597812	0.996396		Cer d18:2/23:0	-0.505094	-1.23426	0.224072	0.187741	0.208595		Cer d18:2/23:0	0.266724	-0.62672	1.16017	0.565013	0.906076
Cer d18:2/24:0	0.738622	-0.152443	1.62969	0.118478	0.462786		Cer d18:2/24:0	0.209406	-0.548419	0.96723	0.593312	0.91594		Cer d18:2/24:0	-0.248855	-1.0357	0.537995	0.541435	0.460594		Cer d18:2/24:0	-0.0816468	-1.14591	0.982619	0.88179	0.996396		Cer d18:2/24:0	-0.336414	-1.0731	0.400275	0.380042	0.271226		Cer d18:2/24:0	-0.338211	-1.00615	0.329725	0.332843	0.900117
Cer d18:2/24:1	0.603789	-0.0547436	1.26232	0.0860736	0.462786		Cer d18:2/24:1	0.298144	-0.230456	0.826744	0.280386	0.912765		Cer d18:2/24:1	-0.209494	-1.08623	0.667237	0.643955	0.474946		Cer d18:2/24:1	-0.159249	-0.9441	0.625601	0.694529	0.996396		Cer d18:2/24:1	-0.541947	-1.25824	0.174347	0.151674	0.196599		Cer d18:2/24:1	0.434888	-0.382232	1.25201	0.309332	0.900117
CE 14:0	-0.0860176	-0.71907	0.547035	0.792477	0.595051		CE 14:0	NA	NA	NA	NA	NA		CE 14:0	NA	NA	NA	NA	NA		CE 14:0	-0.470913	-1.27546	0.333636	0.263096	0.996396		CE 14:0	NA	NA	NA	NA	NA		CE 14:0	NA	NA	NA	NA	NA
CE 14:1	-0.0184721	-0.766426	0.729482	0.96183	0.630225		CE 14:1	NA	NA	NA	NA	NA		CE 14:1	NA	NA	NA	NA	NA		CE 14:1	NA	NA	NA	NA	NA		CE 14:1	-0.0994822	-1.09204	0.893073	0.845988	0.427662		CE 14:1	NA	NA	NA	NA	NA
CE 15:0	-0.0123253	-0.645675	0.621024	0.969919	0.632124		CE 15:0	NA	NA	NA	NA	NA		CE 15:0	NA	NA	NA	NA	NA		CE 15:0	NA	NA	NA	NA	NA		CE 15:0	NA	NA	NA	NA	NA		CE 15:0	NA	NA	NA	NA	NA
CE 15:1	NA	NA	NA	NA	NA		CE 15:1	NA	NA	NA	NA	NA		CE 15:1	NA	NA	NA	NA	NA		CE 15:1	NA	NA	NA	NA	NA		CE 15:1	NA	NA	NA	NA	NA		CE 15:1	0.32531	-0.741153	1.39177	0.556643	0.906076
CE 16:0	0.110621	-0.534926	0.756167	0.740159	0.581577		CE 16:0	0.00443266	-0.744004	0.752869	0.990838	0.96356		CE 16:0	NA	NA	NA	NA	NA		CE 16:0	NA	NA	NA	NA	NA		CE 16:0	NA	NA	NA	NA	NA		CE 16:0	NA	NA	NA	NA	NA
CE 16:1	0.137314	-0.528879	0.803507	0.690126	0.569126		CE 16:1	-0.243508	-0.98624	0.499224	0.52685	0.91594		CE 16:1	NA	NA	NA	NA	NA		CE 16:1	-0.201694	-1.00087	0.597482	0.625539	0.996396		CE 16:1	NA	NA	NA	NA	NA		CE 16:1	NA	NA	NA	NA	NA
CE 17:0	-0.0164153	-0.715177	0.682346	0.963691	0.630621		CE 17:0	-0.313135	-1.11522	0.488947	0.451948	0.912765		CE 17:0	NA	NA	NA	NA	NA		CE 17:0	NA	NA	NA	NA	NA		CE 17:0	NA	NA	NA	NA	NA		CE 17:0	NA	NA	NA	NA	NA
CE 17:1	0.0647877	-0.636451	0.766027	0.857961	0.615577		CE 17:1	0.0873889	-0.540616	0.715394	0.78749	0.941625		CE 17:1	0.24861	-0.409339	0.906559	0.466439	0.448493		CE 17:1	NA	NA	NA	NA	NA		CE 17:1	NA	NA	NA	NA	NA		CE 17:1	NA	NA	NA	NA	NA
CE 18:0	0.038698	-0.611262	0.688658	0.908161	0.619781		CE 18:0	-0.235583	-0.952638	0.481472	0.525989	0.91594		CE 18:0	NA	NA	NA	NA	NA		CE 18:0	NA	NA	NA	NA	NA		CE 18:0	NA	NA	NA	NA	NA		CE 18:0	NA	NA	NA	NA	NA
CE 18:1	0.0200094	-0.616338	0.656356	0.951414	0.627496		CE 18:1	-0.118469	-0.865505	0.628567	0.758736	0.932916		CE 18:1	0.347206	-0.398639	1.09305	0.371022	0.439751		CE 18:1	0.492971	-0.279675	1.26562	0.223685	0.996396		CE 18:1	-0.336748	-1.29812	0.624623	0.49924	0.318119		CE 18:1	0.541752	-0.411139	1.49464	0.278359	0.900117
CE 18:2	0.293888	-0.339202	0.926978	0.372768	0.542525		CE 18:2	0.0936103	-0.651864	0.839085	0.807776	0.946987		CE 18:2	0.483135	-0.424845	1.39111	0.307836	0.439751		CE 18:2	0.311927	-0.421166	1.04502	0.412885	0.996396		CE 18:2	0.547893	-0.435766	1.53155	0.286274	0.248796		CE 18:2	0.126868	-0.730697	0.984433	0.774834	0.944467
CE 18:3	0.203603	-0.433097	0.840302	0.537271	0.56441		CE 18:3	0.130597	-0.680082	0.941277	0.755045	0.932916		CE 18:3	0.357916	-0.481684	1.19752	0.412021	0.441734		CE 18:3	0.50332	-0.140198	1.14684	0.138926	0.996396		CE 18:3	NA	NA	NA	NA	NA		CE 18:3	NA	NA	NA	NA	NA
CE 20:0	NA	NA	NA	NA	NA		CE 20:0	NA	NA	NA	NA	NA		CE 20:0	NA	NA	NA	NA	NA		CE 20:0	NA	NA	NA	NA	NA		CE 20:0	NA	NA	NA	NA	NA		CE 20:0	-0.450332	-1.19918	0.298511	0.252365	0.900117
CE 20:1	0.739986	-0.018586	1.49856	0.0689946	0.462786		CE 20:1	NA	NA	NA	NA	NA		CE 20:1	-0.372173	-1.13424	0.389895	0.348424	0.439751		CE 20:1	NA	NA	NA	NA	NA		CE 20:1	NA	NA	NA	NA	NA		CE 20:1	NA	NA	NA	NA	NA
CE 20:3	0.216976	-0.408934	0.842886	0.503948	0.56441		CE 20:3	-0.35254	-1.16264	0.457563	0.402491	0.912765		CE 20:3	-0.0467582	-0.744811	0.651294	0.896691	0.524147		CE 20:3	0.3303	-0.402582	1.06318	0.386199	0.996396		CE 20:3	NA	NA	NA	NA	NA		CE 20:3	0.263389	-0.477068	1.00385	0.493714	0.900117
CE 20:4	0.258587	-0.378832	0.896005	0.435042	0.559895		CE 20:4	0.264911	-0.442764	0.972586	0.470549	0.912765		CE 20:4	0.526455	-0.370258	1.42317	0.261686	0.439751		CE 20:4	0.841793	0.0941653	1.58942	0.0375798	0.996396		CE 20:4	0.352527	-0.50006	1.20511	0.426014	0.287783		CE 20:4	0.635471	-0.251575	1.52252	0.175628	0.900117
CE 20:5	0.1937	-0.43493	0.82233	0.552071	0.56441		CE 20:5	-0.268673	-1.07001	0.532662	0.517613	0.91594		CE 20:5	0.371045	-0.433091	1.17518	0.375177	0.439751		CE 20:5	0.534312	-0.198351	1.26698	0.166346	0.996396		CE 20:5	-0.0142475	-0.793661	0.765166	0.971729	0.463385		CE 20:5	-0.103614	-1.09958	0.892351	0.84049	0.95603
CE 22:0	-0.191593	-0.982704	0.599518	0.639701	0.565755		CE 22:0	NA	NA	NA	NA	NA		CE 22:0	NA	NA	NA	NA	NA		CE 22:0	NA	NA	NA	NA	NA		CE 22:0	NA	NA	NA	NA	NA		CE 22:0	NA	NA	NA	NA	NA
CE 22:1	NA	NA	NA	NA	NA		CE 22:1	NA	NA	NA	NA	NA		CE 22:1	NA	NA	NA	NA	NA		CE 22:1	NA	NA	NA	NA	NA		CE 22:1	NA	NA	NA	NA	NA		CE 22:1	NA	NA	NA	NA	NA
CE 22:2	0.0738998	-0.830996	0.978796	0.874292	0.617822		CE 22:2	NA	NA	NA	NA	NA		CE 22:2	NA	NA	NA	NA	NA		CE 22:2	NA	NA	NA	NA	NA		CE 22:2	NA	NA	NA	NA	NA		CE 22:2	0.377013	-0.404354	1.15838	0.355592	0.900117
CE 22:5	0.403565	-0.2181	1.02523	0.216534	0.469042		CE 22:5	0.415724	-0.401775	1.23322	0.32928	0.912765		CE 22:5	0.140337	-0.964673	1.24535	0.805634	0.508614		CE 22:5	0.244967	-0.675995	1.16593	0.60712	0.996396		CE 22:5	0.410702	-0.38524	1.20664	0.322379	0.252664		CE 22:5	0.476742	-0.308039	1.26152	0.247733	0.900117
CE 22:6	0.371392	-0.262248	1.00503	0.262982	0.489163		CE 22:6	0.261358	-0.569955	1.09267	0.543815	0.91594		CE 22:6	0.402903	-0.5342	1.34001	0.408087	0.441448		CE 22:6	0.305926	-0.353538	0.965389	0.372659	0.996396		CE 22:6	0.0888267	-0.706464	0.884118	0.828651	0.422105		CE 22:6	0.844746	-0.229993	1.91949	0.139104	0.900117
DG 14:0_14:0	NA	NA	NA	NA	NA		DG 14:0_14:0	NA	NA	NA	NA	NA		DG 14:0_14:0	NA	NA	NA	NA	NA		DG 14:0_14:0	NA	NA	NA	NA	NA		DG 14:0_14:0	NA	NA	NA	NA	NA		DG 14:0_14:0	NA	NA	NA	NA	NA
DG 14:0_18:1	NA	NA	NA	NA	NA		DG 14:0_18:1	-0.0692316	-0.785103	0.64664	0.851327	0.951457		DG 14:0_18:1	0.108941	-0.483952	0.701834	0.722035	0.486154		DG 14:0_18:1	-0.452653	-1.39229	0.486986	0.354894	0.996396		DG 14:0_18:1	0.668253	-0.132707	1.46921	0.115615	0.180322		DG 14:0_18:1	-0.238936	-1.12165	0.643777	0.601586	0.906076
DG 14:0_18:2	NA	NA	NA	NA	NA		DG 14:0_18:2	0.426386	-0.324277	1.17705	0.277087	0.912765		DG 14:0_18:2	NA	NA	NA	NA	NA		DG 14:0_18:2	NA	NA	NA	NA	NA		DG 14:0_18:2	NA	NA	NA	NA	NA		DG 14:0_18:2	NA	NA	NA	NA	NA
DG 14:0_20:0	NA	NA	NA	NA	NA		DG 14:0_20:0	NA	NA	NA	NA	NA		DG 14:0_20:0	NA	NA	NA	NA	NA		DG 14:0_20:0	NA	NA	NA	NA	NA		DG 14:0_20:0	NA	NA	NA	NA	NA		DG 14:0_20:0	NA	NA	NA	NA	NA
DG 14:1_18:1	NA	NA	NA	NA	NA		DG 14:1_18:1	0.65239	-0.0754937	1.38027	0.0922794	0.912765		DG 14:1_18:1	-0.509383	-1.46838	0.449614	0.308668	0.439751		DG 14:1_18:1	-0.236398	-1.03518	0.562381	0.567521	0.996396		DG 14:1_18:1	NA	NA	NA	NA	NA		DG 14:1_18:1	0.141931	-0.696973	0.980835	0.743642	0.938548
DG 14:1_20:2	NA	NA	NA	NA	NA		DG 14:1_20:2	NA	NA	NA	NA	NA		DG 14:1_20:2	NA	NA	NA	NA	NA		DG 14:1_20:2	NA	NA	NA	NA	NA		DG 14:1_20:2	NA	NA	NA	NA	NA		DG 14:1_20:2	NA	NA	NA	NA	NA
DG 16:0_16:0	NA	NA	NA	NA	NA		DG 16:0_16:0	NA	NA	NA	NA	NA		DG 16:0_16:0	NA	NA	NA	NA	NA		DG 16:0_16:0	NA	NA	NA	NA	NA		DG 16:0_16:0	NA	NA	NA	NA	NA		DG 16:0_16:0	NA	NA	NA	NA	NA
DG 16:0_16:1	NA	NA	NA	NA	NA		DG 16:0_16:1	0.265772	-0.553841	1.08538	0.531345	0.91594		DG 16:0_16:1	-0.0170136	-0.652438	0.618411	0.958601	0.540293		DG 16:0_16:1	1.16978	0.0741134	2.26545	0.0476199	0.996396		DG 16:0_16:1	NA	NA	NA	NA	NA		DG 16:0_16:1	0.369367	-0.545172	1.28391	0.437884	0.900117
DG 16:0_18:1	-0.0296911	-0.735559	0.676177	0.93504	0.627415		DG 16:0_18:1	0.0445933	-0.683761	0.772948	0.905526	0.951457		DG 16:0_18:1	-0.305448	-1.04949	0.438596	0.429283	0.44279		DG 16:0_18:1	1.66174	0.313037	3.01045	0.0240934	0.996396		DG 16:0_18:1	-0.264038	-1.04989	0.521818	0.51674	0.32316		DG 16:0_18:1	0.494863	-0.252591	1.24232	0.209185	0.900117
DG 16:0_18:2	0.284583	-0.398296	0.967462	0.422803	0.55407		DG 16:0_18:2	0.49243	-0.279183	1.26404	0.223577	0.912765		DG 16:0_18:2	-0.0477956	-0.775433	0.679842	0.898681	0.524147		DG 16:0_18:2	0.0518347	-0.864794	0.968463	0.912709	0.996396		DG 16:0_18:2	-0.277968	-1.07405	0.518112	0.500585	0.318308		DG 16:0_18:2	-0.526819	-1.50449	0.45085	0.3035	0.900117
DG 16:0_20:0	NA	NA	NA	NA	NA		DG 16:0_20:0	-0.232089	-0.893024	0.428847	0.498182	0.914184		DG 16:0_20:0	-0.0871809	-0.945166	0.770804	0.843892	0.514295		DG 16:0_20:0	NA	NA	NA	NA	NA		DG 16:0_20:0	NA	NA	NA	NA	NA		DG 16:0_20:0	NA	NA	NA	NA	NA
DG 16:0_20:3	NA	NA	NA	NA	NA		DG 16:0_20:3	-0.26455	-0.830703	0.301603	0.369251	0.912765		DG 16:0_20:3	-0.282991	-0.907269	0.341287	0.383487	0.439751		DG 16:0_20:3	0.445895	-0.441204	1.33299	0.334795	0.996396		DG 16:0_20:3	-0.418111	-1.16268	0.326462	0.282454	0.247605		DG 16:0_20:3	0.190308	-0.604006	0.984622	0.643732	0.906076
DG 16:0_20:4	NA	NA	NA	NA	NA		DG 16:0_20:4	-0.226808	-0.966909	0.513292	0.553951	0.91594		DG 16:0_20:4	-0.262483	-1.0552	0.53023	0.522778	0.455882		DG 16:0_20:4	1.3502	0.129345	2.57106	0.0407855	0.996396		DG 16:0_20:4	-0.3932	-1.12879	0.342392	0.305676	0.251854		DG 16:0_20:4	0.139173	-0.819356	1.0977	0.778895	0.944467
DG 16:1_18:0	0.0470407	-0.598203	0.692284	0.887679	0.619781		DG 16:1_18:0	-0.0606839	-0.725006	0.603638	0.859476	0.951457		DG 16:1_18:0	-0.458196	-1.31329	0.396901	0.304524	0.439751		DG 16:1_18:0	0.290434	-0.45732	1.03819	0.454232	0.996396		DG 16:1_18:0	NA	NA	NA	NA	NA		DG 16:1_18:0	NA	NA	NA	NA	NA
DG 16:1_18:1	NA	NA	NA	NA	NA		DG 16:1_18:1	-0.0995906	-0.812789	0.613608	0.786767	0.941625		DG 16:1_18:1	NA	NA	NA	NA	NA		DG 16:1_18:1	NA	NA	NA	NA	NA		DG 16:1_18:1	NA	NA	NA	NA	NA		DG 16:1_18:1	NA	NA	NA	NA	NA
DG 16:1_18:2	0.0710453	-0.70104	0.843131	0.858528	0.615577		DG 16:1_18:2	0.354337	-0.370156	1.07883	0.347737	0.912765		DG 16:1_18:2	NA	NA	NA	NA	NA		DG 16:1_18:2	0.261453	-0.424471	0.947377	0.462586	0.996396		DG 16:1_18:2	NA	NA	NA	NA	NA		DG 16:1_18:2	NA	NA	NA	NA	NA
DG 16:1_20:0	NA	NA	NA	NA	NA		DG 16:1_20:0	NA	NA	NA	NA	NA		DG 16:1_20:0	NA	NA	NA	NA	NA		DG 16:1_20:0	NA	NA	NA	NA	NA		DG 16:1_20:0	NA	NA	NA	NA	NA		DG 16:1_20:0	NA	NA	NA	NA	NA
DG 17:0_17:1	NA	NA	NA	NA	NA		DG 17:0_17:1	NA	NA	NA	NA	NA		DG 17:0_17:1	NA	NA	NA	NA	NA		DG 17:0_17:1	NA	NA	NA	NA	NA		DG 17:0_17:1	NA	NA	NA	NA	NA		DG 17:0_17:1	NA	NA	NA	NA	NA
DG 17:0_18:1	-0.0962827	-0.442432	0.249867	0.59112	0.56441		DG 17:0_18:1	-0.0995227	-0.554619	0.355574	0.672192	0.93212		DG 17:0_18:1	-0.533391	-1.36017	0.293392	0.218731	0.439751		DG 17:0_18:1	-0.127734	-1.01508	0.759615	0.780362	0.996396		DG 17:0_18:1	-0.725826	-1.57062	0.118971	0.105717	0.174778		DG 17:0_18:1	-0.267604	-1.44665	0.911444	0.661208	0.906076
DG 18:0_20:0	NA	NA	NA	NA	NA		DG 18:0_20:0	NA	NA	NA	NA	NA		DG 18:0_20:0	-0.385598	-1.20841	0.437212	0.367885	0.439751		DG 18:0_20:0	NA	NA	NA	NA	NA		DG 18:0_20:0	NA	NA	NA	NA	NA		DG 18:0_20:0	0.000277361	-1.10258	1.10313	0.999612	0.966866
DG 18:0_20:4	NA	NA	NA	NA	NA		DG 18:0_20:4	0.369698	-0.3684	1.1078	0.336459	0.912765		DG 18:0_20:4	-0.175485	-1.01393	0.662958	0.685443	0.482994		DG 18:0_20:4	1.01019	-0.170846	2.19123	0.107194	0.996396		DG 18:0_20:4	-0.445881	-1.2987	0.406942	0.31615	0.251985		DG 18:0_20:4	0.157586	-0.94331	1.25848	0.781933	0.944467
DG 18:1_18:1	-0.197106	-0.942024	0.547811	0.609211	0.56441		DG 18:1_18:1	-0.0501334	-0.67423	0.573964	0.87627	0.951457		DG 18:1_18:1	-0.203127	-0.911039	0.504786	0.579293	0.462297		DG 18:1_18:1	0.277818	-0.618056	1.17369	0.549274	0.996396		DG 18:1_18:1	-0.983672	-1.71337	-0.253978	0.0145643	0.145374		DG 18:1_18:1	0.0346856	-0.638967	0.708338	0.920622	0.95603
DG 18:1_18:2	0.0842685	-0.578957	0.747494	0.805648	0.599589		DG 18:1_18:2	0.299395	-0.429577	1.02837	0.429079	0.912765		DG 18:1_18:2	0.31934	-0.313314	0.951993	0.332803	0.439751		DG 18:1_18:2	NA	NA	NA	NA	NA		DG 18:1_18:2	NA	NA	NA	NA	NA		DG 18:1_18:2	NA	NA	NA	NA	NA
DG 18:1_18:3	-0.176783	-0.839241	0.485676	0.606179	0.56441		DG 18:1_18:3	0.39795	-0.360014	1.15591	0.314166	0.912765		DG 18:1_18:3	NA	NA	NA	NA	NA		DG 18:1_18:3	NA	NA	NA	NA	NA		DG 18:1_18:3	NA	NA	NA	NA	NA		DG 18:1_18:3	NA	NA	NA	NA	NA
DG 18:1_18:4	NA	NA	NA	NA	NA		DG 18:1_18:4	0.386469	-0.328312	1.10125	0.300276	0.912765		DG 18:1_18:4	NA	NA	NA	NA	NA		DG 18:1_18:4	NA	NA	NA	NA	NA		DG 18:1_18:4	NA	NA	NA	NA	NA		DG 18:1_18:4	NA	NA	NA	NA	NA
DG 18:1_20:0	NA	NA	NA	NA	NA		DG 18:1_20:0	0.0367839	-0.580832	0.6544	0.908086	0.951457		DG 18:1_20:0	-0.209979	-1.06892	0.648961	0.636364	0.473279		DG 18:1_20:0	0.0424691	-1.02169	1.10662	0.93833	0.996396		DG 18:1_20:0	-0.747985	-1.48743	-0.00854199	0.0594803	0.145374		DG 18:1_20:0	0.331961	-0.46997	1.13389	0.426726	0.900117
DG 18:1_20:1	NA	NA	NA	NA	NA		DG 18:1_20:1	-0.157892	-0.629484	0.313699	0.5182	0.91594		DG 18:1_20:1	-0.246145	-0.950148	0.457857	0.500018	0.452632		DG 18:1_20:1	-0.10642	-0.848861	0.636022	0.781271	0.996396		DG 18:1_20:1	-0.789635	-1.57678	-0.00249108	0.0614625	0.145479		DG 18:1_20:1	0.483997	-0.216601	1.18459	0.190836	0.900117
DG 18:1_20:2	NA	NA	NA	NA	NA		DG 18:1_20:2	0.00106594	-0.605623	0.607755	0.997282	0.96356		DG 18:1_20:2	-0.603191	-1.32776	0.121381	0.116376	0.439751		DG 18:1_20:2	NA	NA	NA	NA	NA		DG 18:1_20:2	NA	NA	NA	NA	NA		DG 18:1_20:2	-0.0249308	-0.892759	0.842898	0.955657	0.95603
DG 18:1_20:3	NA	NA	NA	NA	NA		DG 18:1_20:3	-0.0556115	-0.601844	0.490621	0.843592	0.951457		DG 18:1_20:3	0.144032	-0.591338	0.879401	0.70459	0.485315		DG 18:1_20:3	NA	NA	NA	NA	NA		DG 18:1_20:3	NA	NA	NA	NA	NA		DG 18:1_20:3	0.457742	-0.544591	1.46007	0.381396	0.900117
DG 18:1_20:4	-0.195909	-0.95401	0.562192	0.617548	0.565755		DG 18:1_20:4	0.0711541	-0.588466	0.730774	0.834419	0.950496		DG 18:1_20:4	-0.32865	-1.00813	0.350833	0.35299	0.439751		DG 18:1_20:4	0.105123	-0.929364	1.13961	0.843882	0.996396		DG 18:1_20:4	-0.541981	-1.35327	0.269303	0.203342	0.215968		DG 18:1_20:4	0.108039	-0.79196	1.00804	0.816383	0.953151
DG 18:1_22:5	NA	NA	NA	NA	NA		DG 18:1_22:5	0.202576	-0.479054	0.884206	0.565904	0.91594		DG 18:1_22:5	NA	NA	NA	NA	NA		DG 18:1_22:5	NA	NA	NA	NA	NA		DG 18:1_22:5	NA	NA	NA	NA	NA		DG 18:1_22:5	NA	NA	NA	NA	NA
DG 18:1_22:6	-0.49992	-1.15595	0.15611	0.149493	0.462786		DG 18:1_22:6	0.0788183	-0.693964	0.8516	0.843314	0.951457		DG 18:1_22:6	NA	NA	NA	NA	NA		DG 18:1_22:6	NA	NA	NA	NA	NA		DG 18:1_22:6	NA	NA	NA	NA	NA		DG 18:1_22:6	NA	NA	NA	NA	NA
DG 18:2_18:2	0.183432	-0.496881	0.863744	0.602469	0.56441		DG 18:2_18:2	0.479709	-0.26528	1.2247	0.21958	0.912765		DG 18:2_18:2	-0.0719483	-1.18981	1.04591	0.900711	0.524147		DG 18:2_18:2	-0.993399	-1.82981	-0.156989	0.0290765	0.996396		DG 18:2_18:2	NA	NA	NA	NA	NA		DG 18:2_18:2	-0.536816	-1.4634	0.389767	0.269589	0.900117
DG 18:2_18:3	0.034807	-0.674664	0.744278	0.924267	0.626044		DG 18:2_18:3	0.360306	-0.373396	1.09401	0.34581	0.912765		DG 18:2_18:3	NA	NA	NA	NA	NA		DG 18:2_18:3	NA	NA	NA	NA	NA		DG 18:2_18:3	NA	NA	NA	NA	NA		DG 18:2_18:3	NA	NA	NA	NA	NA
DG 18:2_18:4	0.131837	-0.855713	1.11939	0.796023	0.59533		DG 18:2_18:4	0.228609	-0.465575	0.922792	0.525019	0.91594		DG 18:2_18:4	0.263441	-0.492412	1.01929	0.501358	0.452632		DG 18:2_18:4	NA	NA	NA	NA	NA		DG 18:2_18:4	NA	NA	NA	NA	NA		DG 18:2_18:4	NA	NA	NA	NA	NA
DG 18:2_20:0	NA	NA	NA	NA	NA		DG 18:2_20:0	0.061687	-0.633743	0.757117	0.8635	0.951457		DG 18:2_20:0	-0.306228	-1.08135	0.468899	0.44663	0.444939		DG 18:2_20:0	-1.04048	-1.95862	-0.122339	0.036469	0.996396		DG 18:2_20:0	NA	NA	NA	NA	NA		DG 18:2_20:0	1.15912	0.329031	1.98921	0.0127084	0.900117
DG 18:2_20:4	-0.13044	-0.965736	0.704857	0.762431	0.582423		DG 18:2_20:4	0.411853	-0.315665	1.13937	0.27866	0.912765		DG 18:2_20:4	-0.416685	-1.11311	0.27974	0.252925	0.439751		DG 18:2_20:4	0.11502	-0.654379	0.884418	0.772149	0.996396		DG 18:2_20:4	NA	NA	NA	NA	NA		DG 18:2_20:4	0.259399	-0.510499	1.0293	0.516554	0.900117
DG 18:3_18:3	0.430476	-0.264	1.12495	0.237284	0.4837		DG 18:3_18:3	0.482698	-0.26162	1.22702	0.216414	0.912765		DG 18:3_18:3	NA	NA	NA	NA	NA		DG 18:3_18:3	NA	NA	NA	NA	NA		DG 18:3_18:3	NA	NA	NA	NA	NA		DG 18:3_18:3	NA	NA	NA	NA	NA
DG 18:3_20:2	NA	NA	NA	NA	NA		DG 18:3_20:2	-0.146238	-0.720863	0.428388	0.622661	0.91594		DG 18:3_20:2	NA	NA	NA	NA	NA		DG 18:3_20:2	NA	NA	NA	NA	NA		DG 18:3_20:2	NA	NA	NA	NA	NA		DG 18:3_20:2	NA	NA	NA	NA	NA
DG 21:0_22:6	NA	NA	NA	NA	NA		DG 21:0_22:6	-0.888759	-1.74101	-0.0365127	0.0525753	0.912765		DG 21:0_22:6	-0.125858	-1.00821	0.756494	0.782307	0.503539		DG 21:0_22:6	-0.573189	-1.22078	0.0743976	0.0961606	0.996396		DG 21:0_22:6	NA	NA	NA	NA	NA		DG 21:0_22:6	-0.261334	-1.07217	0.549501	0.534736	0.906076
DG 22:1_22:2	NA	NA	NA	NA	NA		DG 22:1_22:2	0.684627	-0.147846	1.5171	0.120628	0.912765		DG 22:1_22:2	NA	NA	NA	NA	NA		DG 22:1_22:2	-0.231019	-0.932273	0.470236	0.524875	0.996396		DG 22:1_22:2	-0.345823	-1.01161	0.319966	0.319248	0.252165		DG 22:1_22:2	-0.357736	-1.24357	0.528099	0.437932	0.900117
DG O-14:0_18:2	NA	NA	NA	NA	NA		DG O-14:0_18:2	NA	NA	NA	NA	NA		DG O-14:0_18:2	NA	NA	NA	NA	NA		DG O-14:0_18:2	NA	NA	NA	NA	NA		DG O-14:0_18:2	NA	NA	NA	NA	NA		DG O-14:0_18:2	NA	NA	NA	NA	NA
DG O-16:0_18:1	NA	NA	NA	NA	NA		DG O-16:0_18:1	-0.0561299	-0.786256	0.673996	0.881545	0.951457		DG O-16:0_18:1	0.177745	-0.577178	0.932668	0.648797	0.47546		DG O-16:0_18:1	NA	NA	NA	NA	NA		DG O-16:0_18:1	NA	NA	NA	NA	NA		DG O-16:0_18:1	NA	NA	NA	NA	NA
DG O-16:0_20:4	NA	NA	NA	NA	NA		DG O-16:0_20:4	-0.277895	-1.02971	0.473922	0.476086	0.912765		DG O-16:0_20:4	NA	NA	NA	NA	NA		DG O-16:0_20:4	NA	NA	NA	NA	NA		DG O-16:0_20:4	NA	NA	NA	NA	NA		DG O-16:0_20:4	NA	NA	NA	NA	NA
Cer d18:0/18:0	NA	NA	NA	NA	NA		Cer d18:0/18:0	NA	NA	NA	NA	NA		Cer d18:0/18:0	-0.390045	-1.22581	0.445722	0.369841	0.439751		Cer d18:0/18:0	NA	NA	NA	NA	NA		Cer d18:0/18:0	NA	NA	NA	NA	NA		Cer d18:0/18:0	NA	NA	NA	NA	NA
Cer d18:0/18:0-OH	NA	NA	NA	NA	NA		Cer d18:0/18:0-OH	NA	NA	NA	NA	NA		Cer d18:0/18:0-OH	NA	NA	NA	NA	NA		Cer d18:0/18:0-OH	NA	NA	NA	NA	NA		Cer d18:0/18:0-OH	NA	NA	NA	NA	NA		Cer d18:0/18:0-OH	NA	NA	NA	NA	NA
Cer d18:0/20:0	NA	NA	NA	NA	NA		Cer d18:0/20:0	NA	NA	NA	NA	NA		Cer d18:0/20:0	NA	NA	NA	NA	NA		Cer d18:0/20:0	NA	NA	NA	NA	NA		Cer d18:0/20:0	NA	NA	NA	NA	NA		Cer d18:0/20:0	NA	NA	NA	NA	NA
Cer d18:0/22:0	NA	NA	NA	NA	NA		Cer d18:0/22:0	0.323377	-0.555833	1.20259	0.478246	0.912765		Cer d18:0/22:0	0.124122	-0.619968	0.868212	0.746669	0.490549		Cer d18:0/22:0	NA	NA	NA	NA	NA		Cer d18:0/22:0	NA	NA	NA	NA	NA		Cer d18:0/22:0	NA	NA	NA	NA	NA
Cer d18:0/24:0	NA	NA	NA	NA	NA		Cer d18:0/24:0	0.471634	-0.73849	1.68176	0.452706	0.912765		Cer d18:0/24:0	NA	NA	NA	NA	NA		Cer d18:0/24:0	NA	NA	NA	NA	NA		Cer d18:0/24:0	NA	NA	NA	NA	NA		Cer d18:0/24:0	NA	NA	NA	NA	NA
Cer d18:0/24:1	NA	NA	NA	NA	NA		Cer d18:0/24:1	0.0221745	-0.653651	0.698	0.949281	0.961284		Cer d18:0/24:1	-0.316618	-1.17752	0.544279	0.478277	0.450315		Cer d18:0/24:1	NA	NA	NA	NA	NA		Cer d18:0/24:1	-0.381565	-1.25897	0.495836	0.402808	0.278941		Cer d18:0/24:1	0.308662	-0.877874	1.4952	0.61573	0.906076
Cer d18:0/26:1	NA	NA	NA	NA	NA		Cer d18:0/26:1	NA	NA	NA	NA	NA		Cer d18:0/26:1	NA	NA	NA	NA	NA		Cer d18:0/26:1	NA	NA	NA	NA	NA		Cer d18:0/26:1	NA	NA	NA	NA	NA		Cer d18:0/26:1	-0.0788397	-0.887697	0.730018	0.850421	0.95603
Cer d18:0/26:1-OH	NA	NA	NA	NA	NA		Cer d18:0/26:1-OH	NA	NA	NA	NA	NA		Cer d18:0/26:1-OH	NA	NA	NA	NA	NA		Cer d18:0/26:1-OH	NA	NA	NA	NA	NA		Cer d18:0/26:1-OH	0.404477	-0.253411	1.06236	0.240453	0.23101		Cer d18:0/26:1-OH	NA	NA	NA	NA	NA
Hex2Cer d18:1/14:0	NA	NA	NA	NA	NA		Hex2Cer d18:1/14:0	0.0102693	-0.722299	0.742838	0.978318	0.961284		Hex2Cer d18:1/14:0	-0.231868	-0.98822	0.524483	0.553815	0.460594		Hex2Cer d18:1/14:0	-0.452089	-1.43681	0.532631	0.377537	0.996396		Hex2Cer d18:1/14:0	-0.591795	-1.25893	0.0753386	0.095471	0.169208		Hex2Cer d18:1/14:0	0.495014	-0.269481	1.25951	0.218982	0.900117
Hex2Cer d18:1/16:0	0.570999	-0.106331	1.24833	0.11268	0.462786		Hex2Cer d18:1/16:0	-0.379135	-1.02877	0.270502	0.264449	0.912765		Hex2Cer d18:1/16:0	-0.45531	-1.40678	0.496155	0.358035	0.439751		Hex2Cer d18:1/16:0	-0.34059	-1.38293	0.701753	0.528225	0.996396		Hex2Cer d18:1/16:0	-0.73693	-1.37305	-0.100806	0.0328541	0.145374		Hex2Cer d18:1/16:0	0.23605	-0.563151	1.03525	0.569126	0.906076
Hex2Cer d18:1/18:0	0.466213	-0.229466	1.16189	0.202555	0.469042		Hex2Cer d18:1/18:0	0.0699435	-0.542656	0.682543	0.824905	0.95002		Hex2Cer d18:1/18:0	-0.38892	-1.39946	0.621618	0.458311	0.448087		Hex2Cer d18:1/18:0	-0.235415	-1.12898	0.65815	0.610529	0.996396		Hex2Cer d18:1/18:0	-0.801446	-1.46185	-0.141037	0.0260696	0.145374		Hex2Cer d18:1/18:0	0.531994	-0.271439	1.33543	0.209128	0.900117
Hex2Cer d18:1/20:0	0.269679	-0.395103	0.934461	0.435056	0.559895		Hex2Cer d18:1/20:0	0.353204	-0.403343	1.10975	0.369667	0.912765		Hex2Cer d18:1/20:0	-0.28654	-1.21678	0.643704	0.551937	0.460594		Hex2Cer d18:1/20:0	0.151677	-0.744793	1.04815	0.743184	0.996396		Hex2Cer d18:1/20:0	-0.215114	-0.958004	0.527776	0.57585	0.344878		Hex2Cer d18:1/20:0	0.605659	-0.281606	1.49292	0.195945	0.900117
Hex2Cer d18:1/22:0	0.211629	-0.441181	0.864438	0.531732	0.56441		Hex2Cer d18:1/22:0	0.13662	-0.643581	0.91682	0.734561	0.932916		Hex2Cer d18:1/22:0	0.0935694	-0.945538	1.13268	0.861453	0.517475		Hex2Cer d18:1/22:0	0.0409567	-0.890878	0.972792	0.932096	0.996396		Hex2Cer d18:1/22:0	-0.00795585	-0.676048	0.660136	0.98158	0.466652		Hex2Cer d18:1/22:0	-0.216087	-1.05765	0.625475	0.620281	0.906076
Hex2Cer d18:1/24:0	0.288122	-0.565999	1.14224	0.515376	0.56441		Hex2Cer d18:1/24:0	0.000549125	-0.773779	0.774877	0.998903	0.96356		Hex2Cer d18:1/24:0	-0.0506588	-1.12328	1.02197	0.927049	0.531232		Hex2Cer d18:1/24:0	0.0432381	-0.763634	0.85011	0.917263	0.996396		Hex2Cer d18:1/24:0	-0.346055	-1.09274	0.400633	0.373113	0.270223		Hex2Cer d18:1/24:0	0.216401	-0.700945	1.13375	0.648818	0.906076
Hex2Cer d18:1/24:1	0.423815	-0.41457	1.2622	0.332562	0.523248		Hex2Cer d18:1/24:1	-0.183496	-0.8569	0.489908	0.598418	0.91594		Hex2Cer d18:1/24:1	-0.528478	-1.495	0.438046	0.294984	0.439751		Hex2Cer d18:1/24:1	-0.345252	-1.23475	0.544247	0.454539	0.996396		Hex2Cer d18:1/24:1	-0.237871	-0.93772	0.461977	0.511929	0.321447		Hex2Cer d18:1/24:1	0.227193	-0.455048	0.909435	0.52139	0.901721
Hex2Cer d18:1/26:0	0.635793	-0.321495	1.59308	0.206475	0.469042		Hex2Cer d18:1/26:0	-0.219062	-1.03606	0.597935	0.604247	0.91594		Hex2Cer d18:1/26:0	-0.246848	-1.11933	0.625636	0.584573	0.462958		Hex2Cer d18:1/26:0	0.110664	-0.671506	0.892835	0.784025	0.996396		Hex2Cer d18:1/26:0	0.202986	-0.72926	1.13523	0.673523	0.380458		Hex2Cer d18:1/26:0	0.189533	-0.675082	1.05415	0.672047	0.910299
Hex2Cer d18:1/26:1	NA	NA	NA	NA	NA		Hex2Cer d18:1/26:1	0.0143325	-0.785878	0.814543	0.972299	0.961284		Hex2Cer d18:1/26:1	-0.126877	-0.860249	0.606495	0.737623	0.486154		Hex2Cer d18:1/26:1	-0.367336	-1.08867	0.354001	0.328617	0.996396		Hex2Cer d18:1/26:1	-0.576721	-1.35914	0.205701	0.162034	0.200089		Hex2Cer d18:1/26:1	NA	NA	NA	NA	NA
Hex3Cer d18:1/16:0	0.255116	-0.527835	1.03807	0.529655	0.56441		Hex3Cer d18:1/16:0	-0.334887	-1.06929	0.399511	0.380714	0.912765		Hex3Cer d18:1/16:0	NA	NA	NA	NA	NA		Hex3Cer d18:1/16:0	-0.0295227	-0.94466	0.885615	0.95013	0.996396		Hex3Cer d18:1/16:0	0.111535	-0.854	1.07707	0.822884	0.421938		Hex3Cer d18:1/16:0	-0.013684	-0.893026	0.865658	0.97597	0.961431
Hex3Cer d18:1/18:0	0.160218	-0.540409	0.860844	0.658392	0.565755		Hex3Cer d18:1/18:0	-0.546374	-1.52612	0.433374	0.285706	0.912765		Hex3Cer d18:1/18:0	-0.285506	-0.982326	0.411313	0.430166	0.44279		Hex3Cer d18:1/18:0	-0.00627507	-0.793541	0.780991	0.98767	0.996396		Hex3Cer d18:1/18:0	0.553613	-0.243208	1.35043	0.186471	0.208595		Hex3Cer d18:1/18:0	NA	NA	NA	NA	NA
Hex3Cer d18:1/20:0	0.622998	-0.237994	1.48399	0.170145	0.462786		Hex3Cer d18:1/20:0	0.272796	-0.469947	1.01554	0.478864	0.912765		Hex3Cer d18:1/20:0	-0.256157	-1.04999	0.53768	0.533334	0.459386		Hex3Cer d18:1/20:0	-0.340517	-1.04554	0.364503	0.353662	0.996396		Hex3Cer d18:1/20:0	-0.491879	-1.41128	0.427524	0.305267	0.251854		Hex3Cer d18:1/20:0	0.18411	-0.630129	0.99835	0.662397	0.906076
Hex3Cer d18:1/22:0	-0.335944	-1.21043	0.53854	0.459465	0.56441		Hex3Cer d18:1/22:0	-0.0177046	-0.750716	0.715306	0.962651	0.961284		Hex3Cer d18:1/22:0	0.116587	-0.680099	0.913273	0.776817	0.50157		Hex3Cer d18:1/22:0	-0.73736	-1.55116	0.0764356	0.0889874	0.996396		Hex3Cer d18:1/22:0	-0.0783346	-0.916574	0.759904	0.856276	0.429832		Hex3Cer d18:1/22:0	-0.71521	-1.52602	0.0956	0.0992394	0.900117
Hex3Cer d18:1/24:1	0.869887	-0.133292	1.87307	0.103314	0.462786		Hex3Cer d18:1/24:1	-0.328761	-1.03497	0.377444	0.371009	0.912765		Hex3Cer d18:1/24:1	0.175963	-0.639585	0.991511	0.676308	0.482994		Hex3Cer d18:1/24:1	-0.245089	-1.01096	0.520777	0.536693	0.996396		Hex3Cer d18:1/24:1	-1.04174	-1.90867	-0.174799	0.0274191	0.145374		Hex3Cer d18:1/24:1	0.0530062	-0.783046	0.889058	0.902348	0.95603
Hex3Cer d18:1/26:1	-0.542425	-1.27433	0.189478	0.160461	0.462786		Hex3Cer d18:1/26:1	0.462343	-0.2864	1.21109	0.23847	0.912765		Hex3Cer d18:1/26:1	0.0723394	-0.611047	0.755726	0.837468	0.51383		Hex3Cer d18:1/26:1	-0.456355	-1.31915	0.406437	0.310662	0.996396		Hex3Cer d18:1/26:1	0.091681	-0.656368	0.83973	0.812293	0.419758		Hex3Cer d18:1/26:1	-0.830994	-1.74078	0.0787914	0.0885699	0.900117
Hex-Cer d16:1/22:0	0.0123292	-0.659014	0.683672	0.971611	0.632124		Hex-Cer d16:1/22:0	-1.06204	-1.76048	-0.363598	0.00669267	0.742752		Hex-Cer d16:1/22:0	0.421184	-0.281243	1.12361	0.25193	0.439751		Hex-Cer d16:1/22:0	NA	NA	NA	NA	NA		Hex-Cer d16:1/22:0	-0.295281	-0.98107	0.390508	0.407415	0.280212		Hex-Cer d16:1/22:0	0.227631	-0.630504	1.08577	0.608837	0.906076
Hex-Cer d16:1/24:0	0.25032	-0.475106	0.975746	0.505888	0.56441		Hex-Cer d16:1/24:0	-0.317496	-1.16232	0.527324	0.468822	0.912765		Hex-Cer d16:1/24:0	-1.0189	-1.9023	-0.135493	0.0335567	0.439751		Hex-Cer d16:1/24:0	-0.796293	-1.62126	0.0286738	0.0711696	0.996396		Hex-Cer d16:1/24:0	-0.39674	-1.19148	0.397999	0.338042	0.256972		Hex-Cer d16:1/24:0	-0.388596	-1.22583	0.448637	0.373812	0.900117
Hex-Cer d18:1/14:0	-0.306384	-0.968114	0.355346	0.373991	0.542525		Hex-Cer d18:1/14:0	-0.195811	-0.883273	0.491651	0.582061	0.91594		Hex-Cer d18:1/14:0	-0.453329	-1.37495	0.468292	0.345038	0.439751		Hex-Cer d18:1/14:0	-0.581535	-1.26052	0.0974458	0.106753	0.996396		Hex-Cer d18:1/14:0	-0.551316	-1.32358	0.220944	0.17509	0.204449		Hex-Cer d18:1/14:0	-0.561077	-1.48606	0.363902	0.248411	0.900117
Hex-Cer d18:1/16:0	-0.0567934	-0.513184	0.399597	0.809569	0.600194		Hex-Cer d18:1/16:0	-0.473168	-1.03097	0.0846306	0.109964	0.912765		Hex-Cer d18:1/16:0	-0.391109	-1.35463	0.572413	0.43441	0.44279		Hex-Cer d18:1/16:0	-0.163249	-1.03993	0.71343	0.718468	0.996396		Hex-Cer d18:1/16:0	-0.888997	-1.55796	-0.220033	0.0158449	0.145374		Hex-Cer d18:1/16:0	-0.0607581	-1.07746	0.95594	0.907927	0.95603
Hex-Cer d18:1/18:0	0.442551	-0.193071	1.07817	0.186168	0.462786		Hex-Cer d18:1/18:0	-0.456845	-1.11806	0.204372	0.188839	0.912765		Hex-Cer d18:1/18:0	-0.288199	-1.21531	0.638909	0.548316	0.460594		Hex-Cer d18:1/18:0	0.139771	-0.706526	0.986068	0.74909	0.996396		Hex-Cer d18:1/18:0	-0.586867	-1.26983	0.096098	0.105671	0.174778		Hex-Cer d18:1/18:0	0.576858	-0.252381	1.4061	0.187895	0.900117
Hex-Cer d18:1/18:1	0.267007	-0.343033	0.877046	0.400223	0.546178		Hex-Cer d18:1/18:1	-0.498347	-1.21644	0.219744	0.186953	0.912765		Hex-Cer d18:1/18:1	-0.329391	-1.15795	0.499166	0.443818	0.44475		Hex-Cer d18:1/18:1	-0.0575579	-0.851954	0.736838	0.88831	0.996396		Hex-Cer d18:1/18:1	-0.563442	-1.27817	0.151286	0.135972	0.188414		Hex-Cer d18:1/18:1	0.390766	-0.585676	1.36721	0.442018	0.900117
Hex-Cer d18:1/20:0	0.196812	-0.480452	0.874077	0.574744	0.56441		Hex-Cer d18:1/20:0	-0.62965	-1.34855	0.0892463	0.0994833	0.912765		Hex-Cer d18:1/20:0	-0.30839	-1.22716	0.610377	0.51715	0.455882		Hex-Cer d18:1/20:0	0.00525101	-0.826945	0.837447	0.990239	0.996396		Hex-Cer d18:1/20:0	-0.623111	-1.30279	0.0565645	0.0855053	0.163482		Hex-Cer d18:1/20:0	0.360501	-0.495455	1.21646	0.418841	0.900117
Hex-Cer d18:1/22:0	0.417418	-0.339824	1.17466	0.291666	0.497784		Hex-Cer d18:1/22:0	-0.388493	-1.03476	0.257776	0.250765	0.912765		Hex-Cer d18:1/22:0	-0.304129	-1.15416	0.545908	0.490187	0.452632		Hex-Cer d18:1/22:0	0.158831	-0.620679	0.938341	0.693314	0.996396		Hex-Cer d18:1/22:0	-0.567716	-1.29783	0.162398	0.141138	0.189433		Hex-Cer d18:1/22:0	0.509448	-0.368153	1.38705	0.268668	0.900117
Hex-Cer d18:1/23:0	-0.170918	-0.657001	0.315165	0.497922	0.56441		Hex-Cer d18:1/23:0	-0.454165	-1.04017	0.13184	0.142388	0.912765		Hex-Cer d18:1/23:0	-0.415183	-1.30694	0.476572	0.370962	0.439751		Hex-Cer d18:1/23:0	-0.262343	-1.07909	0.554404	0.535193	0.996396		Hex-Cer d18:1/23:0	-0.870284	-1.55138	-0.189187	0.0198018	0.145374		Hex-Cer d18:1/23:0	0.069443	-0.903794	1.04268	0.890178	0.95603
Hex-Cer d18:1/24:0	0.292657	-0.385779	0.971093	0.40695	0.546938		Hex-Cer d18:1/24:0	-0.484474	-1.15334	0.184389	0.169122	0.912765		Hex-Cer d18:1/24:0	-0.347407	-1.28102	0.586206	0.473167	0.450284		Hex-Cer d18:1/24:0	-0.0301033	-0.894608	0.834401	0.946177	0.996396		Hex-Cer d18:1/24:0	-0.66451	-1.32263	-0.00638827	0.0599115	0.145374		Hex-Cer d18:1/24:0	0.478414	-0.355601	1.31243	0.274204	0.900117
Hex-Cer d18:1/24:1	0.429066	-0.192236	1.05037	0.189629	0.466183		Hex-Cer d18:1/24:1	-0.539639	-1.20204	0.122758	0.123974	0.912765		Hex-Cer d18:1/24:1	-0.371254	-1.28581	0.543298	0.434383	0.44279		Hex-Cer d18:1/24:1	-0.0989962	-0.96282	0.764828	0.824261	0.996396		Hex-Cer d18:1/24:1	-0.837149	-1.48498	-0.189317	0.0185984	0.145374		Hex-Cer d18:1/24:1	0.311607	-0.479747	1.10296	0.449278	0.900117
Hex-Cer d18:1/26:0	NA	NA	NA	NA	NA		Hex-Cer d18:1/26:0	-0.140975	-0.93383	0.65188	0.730638	0.932916		Hex-Cer d18:1/26:0	-0.321908	-1.18239	0.53857	0.470826	0.45004		Hex-Cer d18:1/26:0	-0.0435336	-0.788751	0.701683	0.909838	0.996396		Hex-Cer d18:1/26:0	-0.644726	-1.36027	0.0708164	0.0906703	0.166674		Hex-Cer d18:1/26:0	0.236296	-0.681074	1.15367	0.619184	0.906076
Hex-Cer d18:1/26:1	NA	NA	NA	NA	NA		Hex-Cer d18:1/26:1	0.0675205	-0.66667	0.801711	0.858535	0.951457		Hex-Cer d18:1/26:1	-0.400022	-1.30941	0.50937	0.397508	0.440313		Hex-Cer d18:1/26:1	-0.10903	-1.03053	0.812472	0.818668	0.996396		Hex-Cer d18:1/26:1	-0.723691	-1.40451	-0.0428706	0.0485204	0.145374		Hex-Cer d18:1/26:1	0.525647	-0.333151	1.38445	0.244298	0.900117
Hex-Cer d18:2/16:0	-0.15404	-0.867797	0.559718	0.676409	0.565755		Hex-Cer d18:2/16:0	-0.598399	-1.3023	0.105505	0.109238	0.912765		Hex-Cer d18:2/16:0	0.331552	-0.404073	1.06718	0.386176	0.439751		Hex-Cer d18:2/16:0	0.402446	-0.409703	1.21459	0.34154	0.996396		Hex-Cer d18:2/16:0	-0.614152	-1.38587	0.157568	0.132466	0.186877		Hex-Cer d18:2/16:0	-0.312475	-1.05881	0.433864	0.421552	0.900117
Hex-Cer d18:2/18:0	0.679547	0.0180512	1.34104	0.0564605	0.462786		Hex-Cer d18:2/18:0	-0.155451	-0.768484	0.457582	0.623906	0.91594		Hex-Cer d18:2/18:0	-0.141832	-1.01447	0.730807	0.752937	0.492518		Hex-Cer d18:2/18:0	-0.0093131	-0.787233	0.768606	0.981482	0.996396		Hex-Cer d18:2/18:0	-0.378031	-1.0673	0.311234	0.293544	0.250099		Hex-Cer d18:2/18:0	-0.0181484	-0.803764	0.767467	0.964336	0.95603
Hex-Cer d18:2/20:0	-0.0504135	-0.747391	0.646564	0.888554	0.619781		Hex-Cer d18:2/20:0	-0.775028	-1.49696	-0.0530937	0.046504	0.912765		Hex-Cer d18:2/20:0	-0.0210431	-0.832159	0.790073	0.959886	0.540293		Hex-Cer d18:2/20:0	-0.360652	-1.192	0.470699	0.403945	0.996396		Hex-Cer d18:2/20:0	-0.633061	-1.34379	0.0776695	0.0941962	0.168063		Hex-Cer d18:2/20:0	-0.158953	-0.93035	0.612445	0.690597	0.91575
Hex-Cer d18:2/22:0	0.862363	0.001041	1.72368	0.0624948	0.462786		Hex-Cer d18:2/22:0	-0.197314	-0.7558	0.361172	0.495583	0.914184		Hex-Cer d18:2/22:0	-0.091364	-0.942588	0.75986	0.835233	0.51383		Hex-Cer d18:2/22:0	0.147169	-0.651965	0.946303	0.721432	0.996396		Hex-Cer d18:2/22:0	-0.571433	-1.26857	0.125702	0.121795	0.182879		Hex-Cer d18:2/22:0	-0.0562358	-0.854636	0.742164	0.89158	0.95603
Hex-Cer d18:2/23:0	0.875621	0.0300807	1.72116	0.0546545	0.462786		Hex-Cer d18:2/23:0	-0.921058	-1.76788	-0.0742313	0.0439299	0.912765		Hex-Cer d18:2/23:0	0.0165106	-0.83636	0.869381	0.970061	0.541837		Hex-Cer d18:2/23:0	0.168307	-0.643878	0.980492	0.68838	0.996396		Hex-Cer d18:2/23:0	-0.575087	-1.28829	0.138118	0.127671	0.18489		Hex-Cer d18:2/23:0	-0.0257961	-0.845756	0.794163	0.951445	0.95603
Hex-Cer d18:2/24:0	-0.0577698	-0.771503	0.655963	0.8754	0.617822		Hex-Cer d18:2/24:0	-0.4341	-1.14509	0.276885	0.243622	0.912765		Hex-Cer d18:2/24:0	-0.0765315	-0.879252	0.726189	0.853406	0.51697		Hex-Cer d18:2/24:0	0.0976186	-0.680485	0.875723	0.807947	0.996396		Hex-Cer d18:2/24:0	-0.451033	-1.14893	0.246863	0.217949	0.220491		Hex-Cer d18:2/24:0	0.0578159	-0.696101	0.811733	0.88203	0.95603
LPC 14:0	-0.301012	-1.11406	0.512034	0.475713	0.56441		LPC 14:0	NA	NA	NA	NA	NA		LPC 14:0	NA	NA	NA	NA	NA		LPC 14:0	NA	NA	NA	NA	NA		LPC 14:0	NA	NA	NA	NA	NA		LPC 14:0	NA	NA	NA	NA	NA
LPC 16:0	0.57933	-0.198766	1.35743	0.158618	0.462786		LPC 16:0	0.235075	-0.780878	1.25103	0.654436	0.927229		LPC 16:0	0.0923323	-0.74561	0.930275	0.830917	0.513825		LPC 16:0	0.841508	-0.0205818	1.7036	0.068255	0.996396		LPC 16:0	-0.0264646	-0.929832	0.876903	0.954708	0.460371		LPC 16:0	0.0550157	-0.930292	1.04032	0.913947	0.95603
LPC 16:1	0.45943	-0.177741	1.0966	0.171582	0.462786		LPC 16:1	0.32178	-0.328318	0.971877	0.342076	0.912765		LPC 16:1	0.24301	-0.550535	1.03656	0.554237	0.460594		LPC 16:1	0.828691	0.0159534	1.64143	0.057625	0.996396		LPC 16:1	-0.363248	-1.31557	0.589074	0.462279	0.301536		LPC 16:1	-0.538674	-1.46164	0.384288	0.26617	0.900117
LPC 17:0	0.398411	-0.475372	1.27219	0.381173	0.545913		LPC 17:0	-0.292383	-1.25771	0.672942	0.558543	0.91594		LPC 17:0	0.0821654	-0.69542	0.859751	0.837751	0.51383		LPC 17:0	-0.00519326	-0.658337	0.64795	0.987701	0.996396		LPC 17:0	-0.0837327	-0.818753	0.651288	0.825291	0.421938		LPC 17:0	0.152246	-0.803506	1.108	0.758112	0.939314
LPC 18:0	0.549667	-0.209248	1.30858	0.16975	0.462786		LPC 18:0	0.461985	-0.568327	1.4923	0.38858	0.912765		LPC 18:0	-0.0126057	-0.748287	0.723076	0.973499	0.541837		LPC 18:0	1.69243	0.545207	2.83965	0.00823418	0.996396		LPC 18:0	0.583205	-0.302757	1.46917	0.209805	0.220195		LPC 18:0	0.335772	-0.577696	1.24924	0.479589	0.900117
LPC 18:1	0.200649	-0.506039	0.907338	0.583492	0.56441		LPC 18:1	-0.0572673	-0.681523	0.566989	0.858884	0.951457		LPC 18:1	0.0696595	-0.973812	1.11313	0.897038	0.524147		LPC 18:1	0.573444	-0.316275	1.46316	0.219158	0.996396		LPC 18:1	-0.532223	-1.36494	0.300491	0.222904	0.220945		LPC 18:1	-0.264838	-1.20761	0.677932	0.588017	0.906076
LPC 18:2	0.420177	-0.400867	1.24122	0.326752	0.518988		LPC 18:2	0.246478	-0.344815	0.837771	0.422309	0.912765		LPC 18:2	0.374721	-0.491307	1.24075	0.405147	0.441448		LPC 18:2	0.548613	-0.282886	1.38011	0.208794	0.996396		LPC 18:2	-0.326895	-1.06949	0.415704	0.397164	0.277559		LPC 18:2	-0.156211	-1.03063	0.71821	0.729896	0.93204
LPC 20:3	-0.155359	-0.856572	0.545853	0.668339	0.565755		LPC 20:3	-0.0855102	-0.68689	0.515869	0.782975	0.941625		LPC 20:3	0.636785	-0.162297	1.43587	0.13197	0.439751		LPC 20:3	1.01876	0.0699967	1.96753	0.0464605	0.996396		LPC 20:3	NA	NA	NA	NA	NA		LPC 20:3	NA	NA	NA	NA	NA
LPC 20:4	-0.246437	-0.930265	0.437392	0.487398	0.56441		LPC 20:4	-0.0317752	-0.764671	0.70112	0.933016	0.958144		LPC 20:4	0.458491	-0.358712	1.27569	0.282868	0.439751		LPC 20:4	0.644671	-0.206283	1.49563	0.151163	0.996396		LPC 20:4	-0.566277	-1.3612	0.228642	0.175979	0.204449		LPC 20:4	-0.280095	-1.17253	0.612339	0.545395	0.906076
LPC 24:0	0.311503	-0.355641	0.978647	0.370037	0.542525		LPC 24:0	0.0601554	-0.912992	1.0333	0.90462	0.951457		LPC 24:0	0.0361642	-0.765596	0.837925	0.930319	0.532366		LPC 24:0	-0.0140294	-0.751494	0.723435	0.970579	0.996396		LPC 24:0	-0.140209	-0.857107	0.576688	0.704998	0.388033		LPC 24:0	0.447652	-0.37102	1.26632	0.296611	0.900117
LPC 26:0	-0.361263	-1.03802	0.315497	0.306804	0.507057		LPC 26:0	-0.586775	-1.51129	0.337735	0.226042	0.912765		LPC 26:0	0.141352	-0.642157	0.92486	0.726864	0.486154		LPC 26:0	0.0658282	-0.650625	0.782282	0.858665	0.996396		LPC 26:0	-0.0647822	-0.781072	0.651508	0.860855	0.430869		LPC 26:0	-0.221865	-1.19232	0.748595	0.658909	0.906076
LPC 26:1	-0.344191	-1.05282	0.364439	0.35145	0.536928		LPC 26:1	-0.432552	-1.27228	0.407174	0.323192	0.912765		LPC 26:1	0.262974	-0.440596	0.966543	0.471217	0.45004		LPC 26:1	0.181306	-0.593451	0.956063	0.65078	0.996396		LPC 26:1	-0.181243	-1.05332	0.690832	0.687526	0.384041		LPC 26:1	0.408825	-0.779179	1.59683	0.50773	0.900117
PC 24:0	-0.417639	-1.083	0.24772	0.231597	0.4837		PC 24:0	-0.954465	-1.65301	-0.255919	0.0134317	0.889679		PC 24:0	0.143094	-0.596268	0.882455	0.707926	0.48599		PC 24:0	0.0600817	-0.634236	0.754399	0.866806	0.996396		PC 24:0	-0.0114932	-0.674262	0.651276	0.97318	0.463385		PC 24:0	-0.625888	-1.59944	0.347668	0.22216	0.900117
PC 26:0	NA	NA	NA	NA	NA		PC 26:0	NA	NA	NA	NA	NA		PC 26:0	NA	NA	NA	NA	NA		PC 26:0	NA	NA	NA	NA	NA		PC 26:0	NA	NA	NA	NA	NA		PC 26:0	NA	NA	NA	NA	NA
PC 28:1	-0.181565	-0.810248	0.447118	0.577095	0.56441		PC 28:1	-0.769724	-1.29081	-0.248644	0.00816229	0.742752		PC 28:1	-0.734929	-1.99331	0.523455	0.264119	0.439751		PC 28:1	-0.32389	-1.25575	0.607966	0.502525	0.996396		PC 28:1	-0.24537	-1.07515	0.584412	0.56784	0.341053		PC 28:1	-0.875961	-1.69489	-0.0570283	0.0489638	0.900117
PC 30:0	0.0705085	-0.685942	0.826959	0.856716	0.615577		PC 30:0	-0.441462	-0.964936	0.0820119	0.111938	0.912765		PC 30:0	-0.414214	-1.3106	0.48217	0.374492	0.439751		PC 30:0	0.0777415	-0.786603	0.942086	0.861613	0.996396		PC 30:0	-0.29729	-1.17158	0.577001	0.51175	0.321447		PC 30:0	-0.128945	-1.28841	1.03052	0.829661	0.955781
PC 30:2	0.429827	-0.217487	1.07714	0.206569	0.469042		PC 30:2	-0.0874334	-0.7639	0.589033	0.802267	0.944995		PC 30:2	-0.170332	-1.13137	0.790704	0.731465	0.486154		PC 30:2	0.444258	-0.512648	1.40117	0.37229	0.996396		PC 30:2	-0.0489011	-0.898159	0.800356	0.911123	0.448065		PC 30:2	-0.21717	-1.09632	0.661979	0.633535	0.906076
PC 32:0	0.0343721	-0.754328	0.823072	0.932703	0.626684		PC 32:0	-0.557045	-1.18022	0.0661245	0.0930996	0.912765		PC 32:0	-0.493452	-1.42682	0.439914	0.310884	0.439751		PC 32:0	-0.335801	-1.36556	0.693957	0.529048	0.996396		PC 32:0	-0.426998	-1.33922	0.485229	0.36844	0.27005		PC 32:0	-0.263304	-1.11026	0.583653	0.549173	0.906076
PC 32:1	0.17338	-0.580653	0.927413	0.656639	0.565755		PC 32:1	-0.211403	-1.03041	0.607605	0.617736	0.91594		PC 32:1	-0.412295	-1.31827	0.493683	0.381659	0.439751		PC 32:1	0.256352	-0.688928	1.20163	0.600151	0.996396		PC 32:1	-0.113826	-1.00827	0.780617	0.805247	0.41822		PC 32:1	-0.428322	-1.65571	0.799061	0.501841	0.900117
PC 32:2	0.370878	-0.412061	1.15382	0.363257	0.542525		PC 32:2	0.14571	-0.607387	0.898807	0.708006	0.932916		PC 32:2	-0.113273	-1.00986	0.783313	0.806627	0.508614		PC 32:2	0.127659	-0.710177	0.965495	0.7679	0.996396		PC 32:2	-0.194164	-0.992848	0.604521	0.638231	0.36594		PC 32:2	-0.589182	-1.42956	0.251195	0.184611	0.900117
PC 32:3	0.177769	-0.559202	0.914741	0.64103	0.565755		PC 32:3	0.2628	-0.451843	0.977443	0.478326	0.912765		PC 32:3	0.300333	-0.712338	1.313	0.566707	0.460594		PC 32:3	0.457466	-0.380184	1.29512	0.295546	0.996396		PC 32:3	-0.253566	-1.23274	0.725604	0.6166	0.359871		PC 32:3	-0.377419	-1.27124	0.516402	0.417662	0.900117
PC 34:1	0.357665	-0.308363	1.02369	0.303983	0.507057		PC 34:1	0.0684531	-0.742018	0.878925	0.869965	0.951457		PC 34:1	-0.493595	-1.40959	0.422398	0.301867	0.439751		PC 34:1	-0.162997	-0.976219	0.650226	0.698054	0.996396		PC 34:1	-0.418853	-1.32468	0.486974	0.374182	0.270223		PC 34:1	-0.531284	-1.50353	0.440958	0.296912	0.900117
PC 34:2	0.560731	-0.139421	1.26088	0.130763	0.462786		PC 34:2	0.2909	-0.462657	1.04446	0.45696	0.912765		PC 34:2	-0.275781	-1.21723	0.665671	0.571449	0.460594		PC 34:2	0.436767	-0.591656	1.46519	0.413749	0.996396		PC 34:2	-0.179236	-1.09958	0.741108	0.706187	0.388033		PC 34:2	-0.319339	-1.48169	0.843016	0.596196	0.906076
PC 34:3	0.49793	-0.214384	1.21024	0.184484	0.462786		PC 34:3	0.34374	-0.387064	1.07455	0.366158	0.912765		PC 34:3	0.0058949	-0.983595	0.995385	0.990784	0.546501		PC 34:3	0.716651	-0.283606	1.71691	0.173605	0.996396		PC 34:3	-0.185641	-1.10718	0.735902	0.696609	0.385612		PC 34:3	-0.160071	-1.37071	1.05056	0.79817	0.947365
PC 34:4	0.329926	-0.401809	1.06166	0.386407	0.546178		PC 34:4	0.180726	-0.527863	0.889315	0.621902	0.91594		PC 34:4	-0.150023	-0.868478	0.568431	0.686129	0.482994		PC 34:4	0.678084	-0.194687	1.55085	0.141451	0.996396		PC 34:4	0.0219859	-0.919179	0.963151	0.963877	0.462333		PC 34:4	-0.231081	-1.3428	0.880637	0.688044	0.91575
PC 36:0	0.363824	-0.293569	1.02122	0.289793	0.497784		PC 36:0	-0.064372	-0.859186	0.730442	0.875261	0.951457		PC 36:0	-0.504075	-1.38117	0.373018	0.271607	0.439751		PC 36:0	-0.171467	-0.989316	0.646381	0.684935	0.996396		PC 36:0	-0.648704	-1.38266	0.0852531	0.096611	0.169383		PC 36:0	-0.476659	-1.38543	0.432114	0.316215	0.900117
PC 36:1	0.356421	-0.325272	1.03811	0.316612	0.508939		PC 36:1	0.294326	-0.445793	1.03444	0.443676	0.912765		PC 36:1	-0.486709	-1.35668	0.383262	0.284205	0.439751		PC 36:1	-0.216979	-1.07873	0.644769	0.62634	0.996396		PC 36:1	-0.65976	-1.42112	0.1016	0.102919	0.172467		PC 36:1	-0.519255	-1.40692	0.368413	0.265116	0.900117
PC 36:2	0.407625	-0.287798	1.10305	0.262959	0.489163		PC 36:2	0.0791161	-0.588654	0.746886	0.818427	0.949668		PC 36:2	-0.380218	-1.19276	0.432326	0.368589	0.439751		PC 36:2	-0.00667413	-0.814641	0.801293	0.987222	0.996396		PC 36:2	-0.459168	-1.23883	0.320492	0.260235	0.23986		PC 36:2	-0.499483	-1.41974	0.420772	0.300095	0.900117
PC 36:3	0.196762	-0.335901	0.729425	0.476696	0.56441		PC 36:3	-0.247861	-0.745172	0.249449	0.338805	0.912765		PC 36:3	-0.19526	-0.992192	0.601673	0.635608	0.473279		PC 36:3	0.297109	-0.488186	1.0824	0.465875	0.996396		PC 36:3	-0.199635	-1.04017	0.640896	0.645943	0.368819		PC 36:3	-0.416865	-1.49897	0.665235	0.459018	0.900117
PC 36:4	0.153414	-0.519789	0.826616	0.659494	0.565755		PC 36:4	-0.656324	-1.53924	0.226594	0.158647	0.912765		PC 36:4	-0.265496	-1.03963	0.50864	0.508163	0.453976		PC 36:4	-0.0254209	-0.778376	0.727534	0.947813	0.996396		PC 36:4	-0.364458	-1.19678	0.467869	0.399623	0.277559		PC 36:4	-0.527889	-1.53003	0.474248	0.314191	0.900117
PC 36:5	0.320919	-0.427569	1.06941	0.409754	0.546938		PC 36:5	0.245019	-0.493989	0.984027	0.522241	0.91594		PC 36:5	-0.25289	-1.02143	0.515646	0.525351	0.455882		PC 36:5	0.376989	-0.32709	1.08107	0.304881	0.996396		PC 36:5	0.0342294	-0.903519	0.971978	0.943585	0.457188		PC 36:5	-0.251253	-1.35202	0.849514	0.659418	0.906076
PC 36:6	0.287321	-0.381097	0.955739	0.408577	0.546938		PC 36:6	0.0413211	-0.684286	0.766928	0.912098	0.951457		PC 36:6	-0.438809	-1.2145	0.33688	0.278995	0.439751		PC 36:6	0.243411	-0.539323	1.02614	0.548168	0.996396		PC 36:6	-0.373437	-1.14584	0.398963	0.353186	0.26245		PC 36:6	-0.279262	-1.42038	0.861856	0.636676	0.906076
PC 38:0	0.554692	-0.0941699	1.20355	0.10799	0.462786		PC 38:0	-0.559973	-1.55141	0.431463	0.279735	0.912765		PC 38:0	-0.536432	-1.43572	0.362856	0.254325	0.439751		PC 38:0	-0.0437264	-0.879355	0.791902	0.919201	0.996396		PC 38:0	-0.609162	-1.36661	0.148282	0.12862	0.18489		PC 38:0	-0.32901	-1.29807	0.640052	0.513374	0.900117
PC 38:1	0.680006	-0.042115	1.40213	0.078444	0.462786		PC 38:1	0.228751	-0.639497	1.097	0.61052	0.91594		PC 38:1	-0.492008	-1.36635	0.382335	0.281475	0.439751		PC 38:1	-0.325758	-1.25654	0.605021	0.499598	0.996396		PC 38:1	-0.760892	-1.44362	-0.0781622	0.0393882	0.145374		PC 38:1	-0.255816	-1.0984	0.586769	0.558475	0.906076
PC 38:3	0.228229	-0.410074	0.866533	0.490776	0.56441		PC 38:3	-0.241877	-1.14264	0.65889	0.603721	0.91594		PC 38:3	-0.287412	-1.11795	0.543127	0.504378	0.453375		PC 38:3	0.140959	-0.665948	0.947866	0.735169	0.996396		PC 38:3	-0.345866	-1.19058	0.49885	0.430478	0.288869		PC 38:3	-0.548198	-1.49641	0.400015	0.270561	0.900117
PC 38:4	0.179476	-0.538574	0.897526	0.629061	0.565755		PC 38:4	-0.296952	-0.963404	0.3695	0.391524	0.912765		PC 38:4	-0.243961	-1.07953	0.59161	0.572705	0.460594		PC 38:4	0.049899	-0.760327	0.860125	0.904971	0.996396		PC 38:4	-0.388879	-1.24981	0.472052	0.385153	0.273536		PC 38:4	-0.588097	-1.57006	0.39387	0.254258	0.900117
PC 38:5	0.278946	-0.297815	0.855707	0.353466	0.537007		PC 38:5	-0.535949	-1.30778	0.235879	0.186708	0.912765		PC 38:5	-0.362732	-1.14929	0.423829	0.375439	0.439751		PC 38:5	0.114963	-0.62396	0.853886	0.763158	0.996396		PC 38:5	-0.299347	-1.2224	0.623709	0.531301	0.328206		PC 38:5	-0.519772	-1.46946	0.42992	0.296179	0.900117
PC 38:6	0.308612	-0.30927	0.926494	0.338254	0.527245		PC 38:6	-0.379942	-1.20183	0.441948	0.374304	0.912765		PC 38:6	-0.538363	-1.30322	0.226495	0.180987	0.439751		PC 38:6	-0.203199	-0.868271	0.461874	0.555142	0.996396		PC 38:6	-0.51583	-1.23377	0.202107	0.172443	0.203516		PC 38:6	-0.450038	-1.40193	0.501858	0.365165	0.900117
PC 40:1	NA	NA	NA	NA	NA		PC 40:1	-0.577732	-1.46032	0.30486	0.212283	0.912765		PC 40:1	-0.319807	-1.13433	0.494714	0.449402	0.444939		PC 40:1	0.0452603	-0.821731	0.912252	0.919391	0.996396		PC 40:1	-0.45299	-1.13037	0.224395	0.202899	0.215968		PC 40:1	0.205432	-0.530174	0.941039	0.590189	0.906076
PC 40:2	0.372484	-0.154472	0.89944	0.179811	0.462786		PC 40:2	-0.335366	-1.05308	0.382345	0.369256	0.912765		PC 40:2	-0.399809	-1.22151	0.421893	0.35018	0.439751		PC 40:2	-0.329444	-1.17757	0.518681	0.4542	0.996396		PC 40:2	-0.703012	-1.34035	-0.0656775	0.0412695	0.145374		PC 40:2	-0.161074	-0.890726	0.568579	0.669885	0.910299
PC 40:3	0.167264	-0.213964	0.548491	0.3991	0.546178		PC 40:3	-0.317935	-0.783912	0.148042	0.194208	0.912765		PC 40:3	-0.42541	-1.26005	0.409227	0.328198	0.439751		PC 40:3	-0.139305	-0.968473	0.689864	0.74492	0.996396		PC 40:3	-0.454258	-1.2519	0.34339	0.275865	0.243235		PC 40:3	-0.43119	-1.33675	0.474375	0.361823	0.900117
PC 40:4	0.2403	-0.216214	0.696814	0.313427	0.508939		PC 40:4	-0.0839604	-0.568128	0.400207	0.73703	0.932916		PC 40:4	-0.363775	-1.29957	0.572021	0.45386	0.445007		PC 40:4	-0.20599	-1.0133	0.601325	0.621761	0.996396		PC 40:4	-0.484071	-1.35761	0.389466	0.288681	0.249459		PC 40:4	-0.555777	-1.51227	0.400715	0.268223	0.900117
PC 40:5	0.64209	-0.084773	1.36895	0.0973866	0.462786		PC 40:5	0.511251	-0.253939	1.27644	0.203289	0.912765		PC 40:5	-0.438486	-1.25558	0.378613	0.303821	0.439751		PC 40:5	-0.00787617	-0.756692	0.740939	0.98373	0.996396		PC 40:5	-0.601785	-1.41085	0.207283	0.15841	0.200089		PC 40:5	-0.596533	-1.57448	0.38142	0.245859	0.900117
PC 40:6	0.520164	-0.208051	1.24838	0.175458	0.462786		PC 40:6	0.408606	-0.131031	0.948243	0.15137	0.912765		PC 40:6	-0.474499	-1.26756	0.318563	0.252931	0.439751		PC 40:6	-0.169158	-0.880521	0.542205	0.64555	0.996396		PC 40:6	-0.643935	-1.44088	0.153011	0.126926	0.18489		PC 40:6	-0.589792	-1.58899	0.409403	0.260944	0.900117
PC 42:0	0.749764	-0.0501785	1.54971	0.0797546	0.462786		PC 42:0	-0.188599	-0.901977	0.524778	0.609292	0.91594		PC 42:0	-0.26704	-1.1559	0.621816	0.561711	0.460594		PC 42:0	-0.0678231	-0.861324	0.725678	0.868422	0.996396		PC 42:0	-0.364486	-1.18198	0.453009	0.391226	0.27532		PC 42:0	0.246206	-0.551915	1.04433	0.552234	0.906076
PC 42:1	0.296007	-0.379614	0.971629	0.399759	0.546178		PC 42:1	-0.260934	-1.01798	0.496109	0.506062	0.914184		PC 42:1	-0.206961	-1.02023	0.606306	0.622676	0.471662		PC 42:1	0.319087	-0.472867	1.11104	0.437775	0.996396		PC 42:1	-0.186947	-0.83364	0.459747	0.576482	0.344878		PC 42:1	0.449668	-0.267487	1.16682	0.233362	0.900117
PC 42:2	0.131363	-0.590978	0.853704	0.724911	0.57772		PC 42:2	-0.106831	-1.1136	0.89994	0.837078	0.950496		PC 42:2	-0.280147	-1.11359	0.553294	0.51656	0.455882		PC 42:2	0.244178	-0.652764	1.14112	0.598759	0.996396		PC 42:2	-0.442121	-1.12511	0.240869	0.217222	0.220491		PC 42:2	0.283693	-0.431042	0.998428	0.445704	0.900117
PC 42:4	0.621215	0.0209084	1.22152	0.054815	0.462786		PC 42:4	-0.287586	-1.00274	0.427563	0.438646	0.912765		PC 42:4	-0.453575	-1.26343	0.356284	0.28369	0.439751		PC 42:4	-0.326658	-1.20844	0.555121	0.475117	0.996396		PC 42:4	-0.578871	-1.3596	0.201857	0.159673	0.200089		PC 42:4	-0.710755	-1.62178	0.200272	0.141902	0.900117
PC 42:5	0.348721	-0.159369	0.85681	0.192265	0.466183		PC 42:5	-0.173223	-0.775186	0.428741	0.57821	0.91594		PC 42:5	-0.359549	-1.25983	0.540729	0.441752	0.44475		PC 42:5	-0.241917	-1.12174	0.637907	0.595125	0.996396		PC 42:5	-0.501271	-1.35668	0.354133	0.262547	0.23986		PC 42:5	-0.47706	-1.3285	0.374381	0.285179	0.900117
PC 42:6	0.275087	-0.106859	0.657033	0.172051	0.462786		PC 42:6	0.00949396	-0.327422	0.34641	0.956432	0.961284		PC 42:6	-0.573327	-1.36612	0.219465	0.169773	0.439751		PC 42:6	-0.0979335	-0.903103	0.707236	0.813688	0.996396		PC 42:6	-0.555596	-1.48544	0.374245	0.253544	0.237301		PC 42:6	-0.441345	-1.46342	0.580733	0.407379	0.900117
PC O-28:0	0.179322	-0.482854	0.841499	0.600894	0.56441		PC O-28:0	-0.0160232	-0.811142	0.779096	0.968835	0.961284		PC O-28:0	-0.146106	-0.841531	0.54932	0.684314	0.482994		PC O-28:0	NA	NA	NA	NA	NA		PC O-28:0	NA	NA	NA	NA	NA		PC O-28:0	NA	NA	NA	NA	NA
PC O-28:1	-0.104027	-0.724159	0.516106	0.745429	0.582423		PC O-28:1	-0.278096	-1.16446	0.608266	0.544632	0.91594		PC O-28:1	-0.217044	-0.80423	0.370141	0.476083	0.450284		PC O-28:1	-0.0269193	-0.842167	0.788329	0.948958	0.996396		PC O-28:1	-0.15709	-0.932447	0.618267	0.694958	0.385612		PC O-28:1	-0.106444	-1.04046	0.827574	0.825518	0.955781
PC O-30:0	-0.282096	-0.971473	0.40728	0.431116	0.559895		PC O-30:0	-0.990182	-1.66608	-0.314282	0.00862727	0.742752		PC O-30:0	-0.608691	-1.52555	0.308172	0.206078	0.439751		PC O-30:0	0.169588	-0.769165	1.10834	0.72651	0.996396		PC O-30:0	-0.0255288	-0.954732	0.903674	0.957521	0.460995		PC O-30:0	-0.117103	-1.44692	1.21271	0.864705	0.95603
PC O-30:1	-0.101272	-0.670024	0.46748	0.730414	0.578237		PC O-30:1	-0.715556	-1.07268	-0.358435	0.000674007	0.535731		PC O-30:1	-0.56389	-1.48455	0.356775	0.242187	0.439751		PC O-30:1	-0.0186456	-1.06263	1.02533	0.972378	0.996396		PC O-30:1	0.0571022	-0.891745	1.00595	0.90713	0.448065		PC O-30:1	-0.0831356	-1.03941	0.873141	0.866413	0.95603
PC O-30:2	-0.182236	-0.821534	0.457062	0.582009	0.56441		PC O-30:2	-1.18091	-2.0803	-0.281523	0.0169879	0.91043		PC O-30:2	-0.208108	-1.16153	0.745309	0.672766	0.482994		PC O-30:2	-0.542025	-1.31974	0.235686	0.18515	0.996396		PC O-30:2	-0.267679	-1.02938	0.494019	0.497853	0.317903		PC O-30:2	-0.198247	-1.00219	0.605692	0.634121	0.906076
PC O-32:1	0.300623	-0.404006	1.00525	0.412033	0.547099		PC O-32:1	-0.571542	-1.2428	0.0997156	0.108713	0.912765		PC O-32:1	-0.518065	-1.3791	0.342971	0.250348	0.439751		PC O-32:1	0.00180012	-0.964421	0.968021	0.997118	0.998569		PC O-32:1	-0.647423	-1.45192	0.157069	0.128382	0.18489		PC O-32:1	-0.73615	-1.80726	0.33496	0.193033	0.900117
PC O-32:2	0.136079	-0.372458	0.644615	0.605201	0.56441		PC O-32:2	-0.52018	-1.32839	0.288028	0.219782	0.912765		PC O-32:2	-0.541603	-1.2865	0.203293	0.16757	0.439751		PC O-32:2	0.0381872	-0.706451	0.782825	0.920808	0.996396		PC O-32:2	-0.301963	-1.19253	0.588607	0.51294	0.321447		PC O-32:2	-0.62467	-1.49089	0.241551	0.172909	0.900117
PC O-34:0	0.235997	-0.511364	0.983359	0.542335	0.56441		PC O-34:0	-0.816353	-1.48818	-0.144529	0.0258967	0.912765		PC O-34:0	-0.57888	-1.49803	0.340265	0.229521	0.439751		PC O-34:0	-0.4033	-1.19728	0.390682	0.329825	0.996396		PC O-34:0	-0.738929	-1.46981	-0.00804943	0.0596059	0.145374		PC O-34:0	-0.663378	-1.73179	0.405037	0.237793	0.900117
PC O-34:1	0.355635	-0.240651	0.95192	0.254932	0.489163		PC O-34:1	-0.785954	-1.58353	0.0116209	0.0658469	0.912765		PC O-34:1	-0.511715	-1.35884	0.335414	0.248532	0.439751		PC O-34:1	0.0199183	-0.8185	0.858336	0.963264	0.996396		PC O-34:1	-0.41875	-1.18755	0.35005	0.2968	0.25146		PC O-34:1	-0.612342	-1.70812	0.483437	0.286415	0.900117
PC O-34:2	0.461123	-0.0683781	0.990625	0.101925	0.462786		PC O-34:2	0.283751	-0.430056	0.997558	0.443852	0.912765		PC O-34:2	-0.554384	-1.36208	0.253314	0.191652	0.439751		PC O-34:2	0.0278121	-0.817778	0.873402	0.949157	0.996396		PC O-34:2	-0.526501	-1.26283	0.209826	0.174431	0.204449		PC O-34:2	-0.549273	-1.40793	0.309385	0.224386	0.900117
PC O-34:3	0.34688	-0.101395	0.795155	0.143596	0.462786		PC O-34:3	-0.111023	-0.879125	0.657078	0.779482	0.941625		PC O-34:3	-0.530434	-1.30602	0.245148	0.19319	0.439751		PC O-34:3	-0.108213	-0.840632	0.624206	0.774731	0.996396		PC O-34:3	-0.642221	-1.32773	0.0432911	0.0792906	0.162175		PC O-34:3	-0.602317	-1.75422	0.54959	0.317676	0.900117
PC O-36:0	0.305599	-0.39084	1.00204	0.399045	0.546178		PC O-36:0	-0.269788	-0.906826	0.367249	0.415042	0.912765		PC O-36:0	-0.663675	-1.52073	0.193378	0.142708	0.439751		PC O-36:0	-0.522542	-1.29459	0.24951	0.19768	0.996396		PC O-36:0	-0.892488	-1.63727	-0.147703	0.027805	0.145374		PC O-36:0	-0.64252	-1.60708	0.322035	0.206511	0.900117
PC O-36:1	0.404822	-0.256676	1.06632	0.243111	0.4837		PC O-36:1	-0.311365	-1.08416	0.461427	0.437776	0.912765		PC O-36:1	-0.641243	-1.45878	0.176294	0.13786	0.439751		PC O-36:1	-0.61883	-1.38928	0.151618	0.129084	0.996396		PC O-36:1	-0.875389	-1.56486	-0.185923	0.0205076	0.145374		PC O-36:1	-0.800093	-1.7013	0.101118	0.0972166	0.900117
PC O-36:2	0.280064	-0.345524	0.905652	0.38973	0.546178		PC O-36:2	0.00798489	-0.723197	0.739167	0.983108	0.961284		PC O-36:2	-0.602943	-1.42763	0.221743	0.165321	0.439751		PC O-36:2	-0.132412	-1.00264	0.737816	0.76821	0.996396		PC O-36:2	-0.671638	-1.3507	0.00742798	0.0649273	0.145479		PC O-36:2	-0.517639	-1.37752	0.342245	0.251895	0.900117
PC O-36:3	0.454323	-0.0848885	0.993535	0.11286	0.462786		PC O-36:3	0.0368653	-0.602326	0.676057	0.910979	0.951457		PC O-36:3	-0.586302	-1.33295	0.160346	0.137437	0.439751		PC O-36:3	-0.0579177	-0.859423	0.743588	0.888606	0.996396		PC O-36:3	-0.674256	-1.28575	-0.0627626	0.0413388	0.145374		PC O-36:3	-0.537588	-1.35118	0.276009	0.210052	0.900117
PC O-36:4	0.408147	-0.169442	0.985736	0.179942	0.462786		PC O-36:4	-0.554146	-1.42091	0.312616	0.222773	0.912765		PC O-36:4	-0.450349	-1.15402	0.25332	0.222303	0.439751		PC O-36:4	0.715587	-0.172532	1.60371	0.127944	0.996396		PC O-36:4	-0.191272	-1.0699	0.687357	0.673586	0.380458		PC O-36:4	-0.260619	-1.30437	0.783134	0.629889	0.906076
PC O-36:5	0.374415	-0.266381	1.01521	0.264432	0.489163		PC O-36:5	-0.0265065	-0.864333	0.81132	0.951092	0.961284		PC O-36:5	-0.63592	-1.44494	0.1731	0.137059	0.439751		PC O-36:5	0.0767353	-0.748895	0.902366	0.857052	0.996396		PC O-36:5	-0.147644	-0.966756	0.671469	0.727096	0.392971		PC O-36:5	-0.595915	-1.4689	0.277071	0.195943	0.900117
PC O-38:0	0.314446	-0.20245	0.831342	0.245841	0.4837		PC O-38:0	0.0939799	-0.498393	0.686353	0.758641	0.932916		PC O-38:0	-0.368412	-1.09619	0.359369	0.331444	0.439751		PC O-38:0	0.221483	-0.425734	0.8687	0.509081	0.996396		PC O-38:0	-0.175643	-0.917322	0.566036	0.6469	0.368819		PC O-38:0	-0.311145	-1.31908	0.696794	0.551963	0.906076
PC O-38:1	0.577859	-0.207603	1.36332	0.163407	0.462786		PC O-38:1	-0.092574	-0.857259	0.672111	0.814543	0.947688		PC O-38:1	-0.671406	-1.56735	0.224536	0.155441	0.439751		PC O-38:1	-0.507478	-1.38493	0.369975	0.26866	0.996396		PC O-38:1	-0.933384	-1.60659	-0.260184	0.0122819	0.145374		PC O-38:1	-0.46413	-1.36183	0.433574	0.323002	0.900117
PC O-38:2	0.265712	-0.209213	0.740637	0.28469	0.496142		PC O-38:2	0.043238	-0.55967	0.646146	0.889441	0.951457		PC O-38:2	-0.638856	-1.50421	0.226496	0.161399	0.439751		PC O-38:2	-0.627035	-1.47841	0.224343	0.162363	0.996396		PC O-38:2	-0.843459	-1.48969	-0.197228	0.0175778	0.145374		PC O-38:2	-0.603941	-1.42489	0.217012	0.164817	0.900117
PC O-38:3	0.117695	-0.45991	0.695299	0.693472	0.569126		PC O-38:3	-0.743875	-1.42439	-0.0633557	0.0429723	0.912765		PC O-38:3	-0.678292	-1.45936	0.102772	0.102222	0.439751		PC O-38:3	-0.44119	-1.25404	0.37166	0.298457	0.996396		PC O-38:3	-0.826446	-1.53305	-0.119845	0.0313644	0.145374		PC O-38:3	-0.557562	-1.42121	0.306084	0.220295	0.900117
PC O-38:4	0.00504026	-0.668566	0.678646	0.988431	0.638009		PC O-38:4	-0.960957	-1.82932	-0.0925969	0.0406713	0.912765		PC O-38:4	-0.536298	-1.34269	0.270098	0.205307	0.439751		PC O-38:4	-0.329619	-1.12384	0.464604	0.424316	0.996396		PC O-38:4	-0.676061	-1.46459	0.112467	0.10641	0.174778		PC O-38:4	-0.718895	-1.64826	0.210469	0.145141	0.900117
PC O-38:5	0.347375	-0.267169	0.96192	0.279879	0.491479		PC O-38:5	-0.880304	-1.70396	-0.0566453	0.0474043	0.912765		PC O-38:5	-0.507361	-1.27822	0.263498	0.20987	0.439751		PC O-38:5	0.45902	-0.387302	1.30534	0.298804	0.996396		PC O-38:5	-0.0972936	-0.987933	0.793346	0.832351	0.422175		PC O-38:5	-0.280551	-1.42277	0.861673	0.635456	0.906076
PC O-38:6	0.506887	-0.0340243	1.0478	0.0798068	0.462786		PC O-38:6	-0.230983	-1.09486	0.632889	0.605252	0.91594		PC O-38:6	-0.560594	-1.33323	0.212043	0.168426	0.439751		PC O-38:6	-0.0101516	-0.725546	0.705243	0.978052	0.996396		PC O-38:6	-0.552128	-1.25263	0.148378	0.136041	0.188414		PC O-38:6	-0.523576	-1.57519	0.52804	0.340809	0.900117
PC O-40:1	0.459774	0.0430888	0.87646	0.0417083	0.462786		PC O-40:1	0.139287	-0.315367	0.593941	0.554078	0.91594		PC O-40:1	-0.34924	-1.23275	0.534268	0.44638	0.444939		PC O-40:1	0.12271	-0.714616	0.960035	0.776507	0.996396		PC O-40:1	-0.44301	-1.23738	0.351363	0.285691	0.248796		PC O-40:1	-0.252773	-1.21448	0.708939	0.612096	0.906076
PC O-40:2	0.425867	-0.345235	1.19697	0.290772	0.497784		PC O-40:2	-0.323553	-1.20148	0.55437	0.477371	0.912765		PC O-40:2	-0.512439	-1.42904	0.404164	0.284532	0.439751		PC O-40:2	-0.0764689	-1.03913	0.886189	0.877636	0.996396		PC O-40:2	-0.691613	-1.39708	0.0138536	0.067149	0.145479		PC O-40:2	-0.355735	-1.36907	0.657599	0.499322	0.900117
PC O-40:3	0.203069	-0.376917	0.783054	0.499733	0.56441		PC O-40:3	-0.578754	-1.44652	0.289012	0.204066	0.912765		PC O-40:3	-0.722567	-1.42413	-0.0210045	0.0553313	0.439751		PC O-40:3	-0.447559	-1.30967	0.414549	0.319498	0.996396		PC O-40:3	-0.721981	-1.46758	0.023615	0.0703326	0.151295		PC O-40:3	-0.562688	-1.40587	0.280492	0.205721	0.900117
PC O-40:4	0.16949	-0.351904	0.690885	0.530616	0.56441		PC O-40:4	-0.160178	-0.703467	0.38311	0.568974	0.91594		PC O-40:4	-0.608133	-1.4042	0.18793	0.147922	0.439751		PC O-40:4	-0.32693	-1.08998	0.436122	0.409694	0.996396		PC O-40:4	-0.630922	-1.42545	0.16361	0.133275	0.187147		PC O-40:4	-0.762768	-1.73268	0.207148	0.138901	0.900117
PC O-40:5	0.242963	-0.422585	0.908511	0.481826	0.56441		PC O-40:5	-0.367454	-1.25012	0.515217	0.422912	0.912765		PC O-40:5	-0.49855	-1.2997	0.302602	0.23495	0.439751		PC O-40:5	-0.2406	-1.05681	0.575609	0.569045	0.996396		PC O-40:5	-0.702163	-1.45266	0.048338	0.0796677	0.162175		PC O-40:5	-0.61026	-1.55533	0.334815	0.220202	0.900117
PC O-40:6	0.377997	-0.313932	1.06993	0.295903	0.500056		PC O-40:6	-0.273143	-1.12061	0.574321	0.533806	0.91594		PC O-40:6	-0.673191	-1.41177	0.0653853	0.0872167	0.439751		PC O-40:6	-0.490931	-1.21327	0.231408	0.195887	0.996396		PC O-40:6	-0.796636	-1.48228	-0.110986	0.0323925	0.145374		PC O-40:6	-0.671594	-1.54227	0.199079	0.14622	0.900117
PC O-42:0	0.146509	-0.234936	0.527953	0.459549	0.56441		PC O-42:0	-0.218211	-0.632883	0.19646	0.313084	0.912765		PC O-42:0	-0.607667	-1.4489	0.23357	0.17024	0.439751		PC O-42:0	-0.279029	-1.13063	0.572571	0.527101	0.996396		PC O-42:0	-0.777394	-1.59337	0.0385785	0.074657	0.15669		PC O-42:0	-0.557454	-1.4331	0.318191	0.226533	0.900117
PC O-42:1	0.342935	0.00272883	0.683141	0.0608658	0.462786		PC O-42:1	-0.204097	-0.704463	0.29627	0.432204	0.912765		PC O-42:1	-0.342264	-1.1859	0.50137	0.43465	0.44279		PC O-42:1	0.253544	-0.726708	1.2338	0.617017	0.996396		PC O-42:1	-0.401637	-1.15947	0.356197	0.309722	0.251855		PC O-42:1	0.0124724	-0.997979	1.02292	0.980939	0.96403
PC O-42:2	0.828754	0.041727	1.61578	0.0510207	0.462786		PC O-42:2	-0.438299	-1.44996	0.573359	0.40455	0.912765		PC O-42:2	-0.500874	-1.3212	0.319452	0.243608	0.439751		PC O-42:2	0.227667	-0.622686	1.07802	0.604781	0.996396		PC O-42:2	-0.409914	-1.20249	0.382657	0.321279	0.252518		PC O-42:2	-0.100712	-0.988685	0.787262	0.826339	0.955781
PC O-42:3	0.50439	-0.0557582	1.06454	0.0914663	0.462786		PC O-42:3	-0.221355	-0.945729	0.503019	0.555075	0.91594		PC O-42:3	-0.233131	-1.06572	0.599454	0.588426	0.463313		PC O-42:3	0.409871	-0.424204	1.24395	0.345494	0.996396		PC O-42:3	-0.123401	-1.02523	0.778427	0.790943	0.415055		PC O-42:3	-0.291597	-1.21665	0.633454	0.543663	0.906076
PC O-42:4	0.513318	-0.22009	1.24672	0.183956	0.462786		PC O-42:4	-0.199889	-1.09326	0.693481	0.665089	0.929874		PC O-42:4	-0.535428	-1.37115	0.300298	0.221832	0.439751		PC O-42:4	0.0387568	-0.846817	0.92433	0.932386	0.996396		PC O-42:4	-0.386082	-1.3492	0.577031	0.440069	0.291278		PC O-42:4	-0.73337	-1.56189	0.09515	0.0981486	0.900117
PC O-42:5	NA	NA	NA	NA	NA		PC O-42:5	0.0101092	-0.798735	0.818954	0.980668	0.961284		PC O-42:5	NA	NA	NA	NA	NA		PC O-42:5	NA	NA	NA	NA	NA		PC O-42:5	NA	NA	NA	NA	NA		PC O-42:5	NA	NA	NA	NA	NA
PC O-44:3	0.298218	-0.528616	1.12505	0.487043	0.56441		PC O-44:3	-0.339631	-1.1455	0.466235	0.417277	0.912765		PC O-44:3	-0.436154	-1.21102	0.338716	0.281345	0.439751		PC O-44:3	-0.0505265	-0.802352	0.701299	0.896352	0.996396		PC O-44:3	-0.241087	-1.09467	0.612493	0.585211	0.348041		PC O-44:3	-0.505616	-1.34049	0.329256	0.249138	0.900117
PC O-44:4	0.21755	-0.461144	0.896245	0.536308	0.56441		PC O-44:4	-0.365571	-1.16007	0.428929	0.376493	0.912765		PC O-44:4	-0.416252	-1.23311	0.400609	0.328309	0.439751		PC O-44:4	-0.0252613	-0.858529	0.808006	0.953132	0.996396		PC O-44:4	-0.45528	-1.30698	0.396419	0.305659	0.251854		PC O-44:4	-0.394979	-1.20845	0.418488	0.352629	0.900117
PC O-44:5	0.764782	0.091189	1.43837	0.0366269	0.462786		PC O-44:5	-0.0706103	-0.86606	0.72484	0.863402	0.951457		PC O-44:5	-0.681022	-1.57662	0.214577	0.149713	0.439751		PC O-44:5	0.177526	-0.657424	1.01248	0.680742	0.996396		PC O-44:5	-0.48224	-1.24601	0.281533	0.228385	0.22418		PC O-44:5	-0.144811	-1.08209	0.79247	0.765157	0.942533
PC O-44:6	NA	NA	NA	NA	NA		PC O-44:6	-0.684587	-1.54725	0.178075	0.13351	0.912765		PC O-44:6	-0.158751	-0.952843	0.635341	0.698793	0.484087		PC O-44:6	0.278245	-0.465641	1.02213	0.470898	0.996396		PC O-44:6	-0.450421	-1.42433	0.523491	0.374094	0.270223		PC O-44:6	-0.368328	-1.54017	0.80351	0.544811	0.906076
SM 33:1	-0.0841393	-0.625582	0.457303	0.763552	0.582423		SM 33:1	-0.557104	-0.885527	-0.22868	0.00294951	0.670261		SM 33:1	-1.0631	-1.87674	-0.249457	0.017471	0.439751		SM 33:1	-0.951234	-1.7255	-0.176972	0.024459	0.996396		SM 33:1	-0.536759	-1.32814	0.254618	0.196764	0.212482		SM 33:1	-0.840911	-1.74121	0.0593892	0.0820919	0.900117
SM 34:1	0.314093	-0.253223	0.881408	0.289613	0.497784		SM 34:1	-0.18357	-0.568209	0.201069	0.359302	0.912765		SM 34:1	-0.574358	-1.45433	0.305613	0.213558	0.439751		SM 34:1	-0.177879	-1.04712	0.691363	0.692063	0.996396		SM 34:1	-0.11893	-0.889906	0.652045	0.765108	0.405709		SM 34:1	-0.35742	-1.54554	0.8307	0.562052	0.906076
SM 34:2	0.472752	-0.168705	1.11421	0.162694	0.462786		SM 34:2	-0.166397	-0.800779	0.467985	0.612091	0.91594		SM 34:2	-0.171124	-0.919351	0.577103	0.658163	0.478921		SM 34:2	0.241756	-0.59584	1.07935	0.577071	0.996396		SM 34:2	-0.214829	-0.965134	0.535476	0.580101	0.34636		SM 34:2	-0.243249	-1.18695	0.700457	0.618941	0.906076
SM 35:1	0.240379	-0.361729	0.842488	0.442277	0.562431		SM 35:1	-0.394971	-0.794242	0.00430008	0.0648848	0.912765		SM 35:1	-0.634678	-1.4732	0.203847	0.151518	0.439751		SM 35:1	-0.635432	-1.42058	0.149717	0.126342	0.996396		SM 35:1	-0.912436	-1.6634	-0.161473	0.0259086	0.145374		SM 35:1	-0.694695	-1.57047	0.181084	0.135699	0.900117
SM 36:1	0.268234	-0.219313	0.755781	0.292575	0.497784		SM 36:1	0.0175434	-0.321848	0.356935	0.920181	0.951457		SM 36:1	-0.5479	-1.45814	0.362337	0.250153	0.439751		SM 36:1	-0.153687	-1.06839	0.761018	0.744902	0.996396		SM 36:1	-0.448542	-1.32308	0.425998	0.325239	0.253923		SM 36:1	0.018572	-0.751026	0.78817	0.962745	0.95603
SM 36:2	0.234898	-0.314231	0.784026	0.410822	0.546938		SM 36:2	0.0114048	-0.336442	0.359252	0.949317	0.961284		SM 36:2	-0.123758	-0.960762	0.713246	0.774567	0.500902		SM 36:2	0.0314788	-0.785532	0.84849	0.940457	0.996396		SM 36:2	-0.3492	-1.12516	0.426761	0.386887	0.273536		SM 36:2	-0.466872	-1.30381	0.370067	0.287242	0.900117
SM 38:3	0.243931	-0.507105	0.994966	0.530966	0.56441		SM 38:3	0.32032	-0.410363	1.051	0.399087	0.912765		SM 38:3	-0.101342	-0.775493	0.572809	0.770918	0.499324		SM 38:3	0.503578	-0.238818	1.24597	0.196729	0.996396		SM 38:3	-0.422606	-1.15016	0.304945	0.266645	0.241697		SM 38:3	-0.406564	-1.60502	0.79189	0.51371	0.900117
SM 40:4	0.373981	-0.384625	1.13259	0.34443	0.531917		SM 40:4	0.400495	-0.364736	1.16573	0.315665	0.912765		SM 40:4	-0.222442	-0.933905	0.489021	0.546026	0.460594		SM 40:4	0.27703	-0.461396	1.01546	0.469585	0.996396		SM 40:4	-0.245934	-1.04241	0.550544	0.550976	0.336701		SM 40:4	-0.271278	-1.46384	0.921284	0.6605	0.906076
SM 41:1	0.455867	-0.314128	1.22586	0.258334	0.489163		SM 41:1	0.288378	-0.458172	1.03493	0.456678	0.912765		SM 41:1	-0.490614	-1.31414	0.33291	0.254911	0.439751		SM 41:1	-0.191939	-1.03384	0.649965	0.659173	0.996396		SM 41:1	-0.834312	-1.5124	-0.156221	0.0242705	0.145374		SM 41:1	-0.189671	-1.34246	0.963118	0.750437	0.939314
SM 41:2	0.421628	-0.316766	1.16002	0.275146	0.491454		SM 41:2	-0.375403	-1.06387	0.31306	0.296284	0.912765		SM 41:2	-0.697719	-1.46411	0.0686677	0.0875656	0.439751		SM 41:2	-0.571533	-1.39351	0.250449	0.186146	0.996396		SM 41:2	-1.06104	-1.76889	-0.353179	0.00739048	0.145374		SM 41:2	-0.639449	-1.53307	0.254177	0.176103	0.900117
SM 42:1	0.733453	-0.0387316	1.50564	0.0760655	0.462786		SM 42:1	0.610246	-0.271087	1.49158	0.187918	0.912765		SM 42:1	-0.433492	-1.27811	0.411128	0.324916	0.439751		SM 42:1	-0.231916	-1.08844	0.624604	0.600721	0.996396		SM 42:1	-0.80055	-1.46462	-0.136482	0.0269716	0.145374		SM 42:1	-0.293349	-1.15964	0.572945	0.514465	0.900117
SM 42:2	0.884957	0.078976	1.69094	0.0426307	0.462786		SM 42:2	0.137721	-0.984026	1.25947	0.811972	0.947688		SM 42:2	-0.556373	-1.41283	0.300086	0.215655	0.439751		SM 42:2	-0.098785	-1.01714	0.819567	0.834878	0.996396		SM 42:2	-0.721971	-1.39189	-0.0520532	0.0457321	0.145374		SM 42:2	-0.239155	-1.20717	0.728862	0.633488	0.906076
SM 43:1	0.454475	-0.272039	1.18099	0.233136	0.4837		SM 43:1	-0.0881613	-0.913783	0.73746	0.836066	0.950496		SM 43:1	-0.498293	-1.25362	0.257038	0.208852	0.439751		SM 43:1	-0.0752322	-0.902298	0.751834	0.860061	0.996396		SM 43:1	-0.814833	-1.53659	-0.0930737	0.0371191	0.145374		SM 43:1	-0.379183	-1.33482	0.57645	0.445855	0.900117
SM 44:1	0.649519	-0.017003	1.31604	0.0692613	0.462786		SM 44:1	0.141611	-0.746713	1.02994	0.757517	0.932916		SM 44:1	-0.397339	-1.16579	0.371113	0.3214	0.439751		SM 44:1	-0.220768	-1.13282	0.691288	0.639674	0.996396		SM 44:1	-0.763841	-1.38591	-0.141769	0.0245289	0.145374		SM 44:1	-0.0980108	-0.861448	0.665426	0.803901	0.94977
SM 44:2	0.28351	-0.217828	0.784848	0.279672	0.491479		SM 44:2	-0.15036	-0.763365	0.462645	0.635238	0.919315		SM 44:2	-0.26787	-1.07958	0.543844	0.524166	0.455882		SM 44:2	0.0338575	-0.774914	0.842629	0.935317	0.996396		SM 44:2	-0.559752	-1.39821	0.278709	0.203642	0.215968		SM 44:2	-0.148243	-1.26382	0.967335	0.79718	0.947365
Hexose	-0.0264238	-0.841979	0.789132	0.94994	0.627496		Hexose	-0.551482	-1.33695	0.233984	0.182041	0.912765		Hexose	-0.710147	-1.67949	0.259196	0.164498	0.439751		Hexose	-0.486746	-1.28585	0.312357	0.244707	0.996396		Hexose	0.170883	-0.677654	1.01942	0.696695	0.385612		Hexose	0.603969	-0.161974	1.36991	0.137905	0.900117
TG 14:0_32:2	NA	NA	NA	NA	NA		TG 14:0_32:2	0.413659	-0.536471	1.36379	0.402286	0.912765		TG 14:0_32:2	0.0212901	-0.639017	0.681597	0.950158	0.53849		TG 14:0_32:2	0.149806	-0.633328	0.932941	0.711153	0.996396		TG 14:0_32:2	NA	NA	NA	NA	NA		TG 14:0_32:2	0.456959	-0.464612	1.37853	0.342736	0.900117
TG 14:0_34:0	NA	NA	NA	NA	NA		TG 14:0_34:0	0.927564	-0.0035607	1.85869	0.0631586	0.912765		TG 14:0_34:0	0.100433	-0.671725	0.872591	0.801044	0.508614		TG 14:0_34:0	NA	NA	NA	NA	NA		TG 14:0_34:0	-0.223563	-0.850915	0.403789	0.491897	0.315428		TG 14:0_34:0	NA	NA	NA	NA	NA
TG 14:0_34:1	0.156052	-0.488486	0.80059	0.639794	0.565755		TG 14:0_34:1	0.130944	-0.786709	1.0486	0.782226	0.941625		TG 14:0_34:1	-0.23032	-1.10956	0.648917	0.612554	0.470068		TG 14:0_34:1	-0.295351	-1.07675	0.48605	0.466299	0.996396		TG 14:0_34:1	NA	NA	NA	NA	NA		TG 14:0_34:1	0.270954	-0.605507	1.14741	0.551387	0.906076
TG 14:0_34:2	0.0575672	-0.685848	0.800983	0.88075	0.619128		TG 14:0_34:2	0.18407	-0.661961	1.0301	0.673761	0.93212		TG 14:0_34:2	-0.137444	-0.821328	0.54644	0.697279	0.484087		TG 14:0_34:2	NA	NA	NA	NA	NA		TG 14:0_34:2	0.579908	-0.237472	1.39729	0.177675	0.204908		TG 14:0_34:2	0.800298	-0.253491	1.85409	0.152221	0.900117
TG 14:0_34:3	-0.118482	-0.864669	0.627706	0.758572	0.582423		TG 14:0_34:3	0.254043	-0.64317	1.15125	0.584281	0.91594		TG 14:0_34:3	-0.2141	-1.00719	0.578988	0.601802	0.46848		TG 14:0_34:3	NA	NA	NA	NA	NA		TG 14:0_34:3	NA	NA	NA	NA	NA		TG 14:0_34:3	NA	NA	NA	NA	NA
TG 14:0_35:1	NA	NA	NA	NA	NA		TG 14:0_35:1	0.298929	-0.477702	1.07556	0.458264	0.912765		TG 14:0_35:1	1.08937	0.29765	1.8811	0.0128716	0.439751		TG 14:0_35:1	NA	NA	NA	NA	NA		TG 14:0_35:1	0.220567	-0.599626	1.04076	0.603189	0.35525		TG 14:0_35:1	NA	NA	NA	NA	NA
TG 14:0_35:2	NA	NA	NA	NA	NA		TG 14:0_35:2	0.0885099	-0.73593	0.91295	0.835195	0.950496		TG 14:0_35:2	0.591197	-0.205917	1.38831	0.159554	0.439751		TG 14:0_35:2	-0.431123	-1.10028	0.238036	0.219329	0.996396		TG 14:0_35:2	NA	NA	NA	NA	NA		TG 14:0_35:2	NA	NA	NA	NA	NA
TG 14:0_36:1	0.508761	-0.140368	1.15789	0.138762	0.462786		TG 14:0_36:1	-0.287672	-1.20062	0.625277	0.542913	0.91594		TG 14:0_36:1	-0.324149	-1.06717	0.418876	0.401346	0.441448		TG 14:0_36:1	-0.10877	-0.910961	0.693421	0.792796	0.996396		TG 14:0_36:1	-0.45202	-1.08642	0.182381	0.175895	0.204449		TG 14:0_36:1	0.687147	-0.0923153	1.46661	0.0994285	0.900117
TG 14:0_36:2	-0.022489	-0.736873	0.691895	0.951359	0.627496		TG 14:0_36:2	-0.243702	-1.08791	0.600509	0.577014	0.91594		TG 14:0_36:2	-0.376033	-1.09213	0.34006	0.314083	0.439751		TG 14:0_36:2	-0.315837	-0.975622	0.343948	0.357876	0.996396		TG 14:0_36:2	NA	NA	NA	NA	NA		TG 14:0_36:2	-0.170383	-0.960684	0.619917	0.677129	0.913613
TG 14:0_36:3	0.152536	-0.534182	0.839255	0.667547	0.565755		TG 14:0_36:3	0.071896	-0.772969	0.916761	0.868994	0.951457		TG 14:0_36:3	0.202016	-0.533333	0.937365	0.595443	0.465287		TG 14:0_36:3	NA	NA	NA	NA	NA		TG 14:0_36:3	NA	NA	NA	NA	NA		TG 14:0_36:3	-0.120903	-1.07767	0.835862	0.806912	0.950091
TG 14:0_36:4	0.0703519	-0.657561	0.798265	0.851494	0.615577		TG 14:0_36:4	0.403569	-0.35368	1.16082	0.307088	0.912765		TG 14:0_36:4	0.494993	-0.256883	1.24687	0.209758	0.439751		TG 14:0_36:4	NA	NA	NA	NA	NA		TG 14:0_36:4	NA	NA	NA	NA	NA		TG 14:0_36:4	0.479942	-0.439364	1.39925	0.318414	0.900117
TG 14:0_38:4	0.0183308	-0.721717	0.758378	0.961718	0.630225		TG 14:0_38:4	-0.541656	-1.23529	0.15198	0.139527	0.912765		TG 14:0_38:4	-0.13691	-0.921389	0.647569	0.735412	0.486154		TG 14:0_38:4	-0.343013	-1.15166	0.465636	0.414309	0.996396		TG 14:0_38:4	-0.477265	-1.2639	0.309375	0.246518	0.231491		TG 14:0_38:4	0.251684	-0.684222	1.18759	0.60394	0.906076
TG 14:0_38:5	-0.0640678	-0.792517	0.664382	0.864714	0.617822		TG 14:0_38:5	0.0206679	-0.794009	0.835345	0.960772	0.961284		TG 14:0_38:5	-0.0770069	-0.872576	0.718562	0.851197	0.51697		TG 14:0_38:5	-0.555782	-1.32163	0.210069	0.168344	0.996396		TG 14:0_38:5	NA	NA	NA	NA	NA		TG 14:0_38:5	-0.730106	-1.56104	0.100832	0.100477	0.900117
TG 14:0_39:3	NA	NA	NA	NA	NA		TG 14:0_39:3	-0.0504171	-1.02091	0.920073	0.919782	0.951457		TG 14:0_39:3	NA	NA	NA	NA	NA		TG 14:0_39:3	NA	NA	NA	NA	NA		TG 14:0_39:3	NA	NA	NA	NA	NA		TG 14:0_39:3	NA	NA	NA	NA	NA
TG 16:0_28:1	NA	NA	NA	NA	NA		TG 16:0_28:1	0.420778	-0.55649	1.39805	0.407421	0.912765		TG 16:0_28:1	-0.697931	-1.48988	0.0940206	0.0975254	0.439751		TG 16:0_28:1	-0.114899	-0.841198	0.6114	0.759305	0.996396		TG 16:0_28:1	NA	NA	NA	NA	NA		TG 16:0_28:1	NA	NA	NA	NA	NA
TG 16:0_28:2	NA	NA	NA	NA	NA		TG 16:0_28:2	0.304179	-0.517743	1.1261	0.475555	0.912765		TG 16:0_28:2	NA	NA	NA	NA	NA		TG 16:0_28:2	NA	NA	NA	NA	NA		TG 16:0_28:2	NA	NA	NA	NA	NA		TG 16:0_28:2	-0.159537	-1.0439	0.724828	0.727359	0.930688
TG 16:0_30:2	0.0589244	-0.679275	0.797124	0.877107	0.617822		TG 16:0_30:2	0.478188	-0.200707	1.15708	0.180695	0.912765		TG 16:0_30:2	-0.559008	-1.32775	0.209733	0.16752	0.439751		TG 16:0_30:2	NA	NA	NA	NA	NA		TG 16:0_30:2	NA	NA	NA	NA	NA		TG 16:0_30:2	0.410512	-0.592815	1.41384	0.432024	0.900117
TG 16:0_32:0	NA	NA	NA	NA	NA		TG 16:0_32:0	0.208772	-0.525017	0.942562	0.582482	0.91594		TG 16:0_32:0	-0.276274	-0.981751	0.429203	0.450564	0.444939		TG 16:0_32:0	NA	NA	NA	NA	NA		TG 16:0_32:0	-0.249073	-1.0555	0.557357	0.550872	0.336701		TG 16:0_32:0	-0.593861	-1.5873	0.39958	0.255115	0.900117
TG 16:0_32:1	0.110941	-0.575176	0.797058	0.754296	0.582423		TG 16:0_32:1	-0.0839993	-1.02769	0.859692	0.863031	0.951457		TG 16:0_32:1	0.628049	-0.172327	1.42842	0.137701	0.439751		TG 16:0_32:1	NA	NA	NA	NA	NA		TG 16:0_32:1	NA	NA	NA	NA	NA		TG 16:0_32:1	-0.454994	-1.21851	0.308525	0.256552	0.900117
TG 16:0_32:2	0.14863	-0.57774	0.874999	0.692254	0.569126		TG 16:0_32:2	0.225764	-0.649031	1.10056	0.617796	0.91594		TG 16:0_32:2	-0.512406	-1.40843	0.383619	0.273925	0.439751		TG 16:0_32:2	NA	NA	NA	NA	NA		TG 16:0_32:2	NA	NA	NA	NA	NA		TG 16:0_32:2	NA	NA	NA	NA	NA
TG 16:0_32:3	0.200646	-0.577491	0.978782	0.618314	0.565755		TG 16:0_32:3	0.538072	-0.197164	1.27331	0.164924	0.912765		TG 16:0_32:3	-0.91523	-1.77088	-0.0595851	0.0472399	0.439751		TG 16:0_32:3	NA	NA	NA	NA	NA		TG 16:0_32:3	NA	NA	NA	NA	NA		TG 16:0_32:3	0.21654	-0.604097	1.03718	0.610708	0.906076
TG 16:0_33:1	NA	NA	NA	NA	NA		TG 16:0_33:1	0.252666	-0.530898	1.03623	0.533616	0.91594		TG 16:0_33:1	-0.748615	-1.36307	-0.134162	0.0255459	0.439751		TG 16:0_33:1	NA	NA	NA	NA	NA		TG 16:0_33:1	-0.165425	-0.969753	0.638903	0.690595	0.385046		TG 16:0_33:1	NA	NA	NA	NA	NA
TG 16:0_33:2	0.120518	-0.552909	0.793945	0.729105	0.578112		TG 16:0_33:2	0.0515292	-0.960493	1.06355	0.921371	0.951457		TG 16:0_33:2	-0.261437	-0.954741	0.431868	0.467336	0.448493		TG 16:0_33:2	NA	NA	NA	NA	NA		TG 16:0_33:2	-0.793795	-1.55389	-0.0336953	0.0522656	0.145374		TG 16:0_33:2	-0.0391665	-0.84811	0.769777	0.925342	0.95603
TG 16:0_34:0	NA	NA	NA	NA	NA		TG 16:0_34:0	-0.247392	-1.08146	0.586674	0.566662	0.91594		TG 16:0_34:0	0.0793615	-0.589881	0.748604	0.818267	0.510749		TG 16:0_34:0	NA	NA	NA	NA	NA		TG 16:0_34:0	-0.531342	-1.35165	0.288971	0.216949	0.220491		TG 16:0_34:0	NA	NA	NA	NA	NA
TG 16:0_34:1	0.118964	-0.566586	0.804513	0.736998	0.581577		TG 16:0_34:1	-0.143251	-0.910568	0.624066	0.717778	0.932916		TG 16:0_34:1	-0.291791	-1.04279	0.459205	0.454083	0.445007		TG 16:0_34:1	-0.667295	-1.40417	0.0695796	0.0891531	0.996396		TG 16:0_34:1	NA	NA	NA	NA	NA		TG 16:0_34:1	0.113748	-0.962884	1.19038	0.838046	0.95603
TG 16:0_34:2	0.208098	-0.49405	0.910247	0.567224	0.56441		TG 16:0_34:2	-0.00367344	-0.791112	0.783765	0.992784	0.96356		TG 16:0_34:2	-0.0579597	-0.83271	0.716791	0.884705	0.521621		TG 16:0_34:2	-0.0998698	-0.783872	0.584133	0.777309	0.996396		TG 16:0_34:2	NA	NA	NA	NA	NA		TG 16:0_34:2	0.115957	-0.596092	0.828005	0.7529	0.939314
TG 16:0_34:3	0.165394	-0.553266	0.884053	0.656354	0.565755		TG 16:0_34:3	0.148512	-0.685826	0.982849	0.730359	0.932916		TG 16:0_34:3	-0.0437135	-0.836944	0.749517	0.914924	0.527608		TG 16:0_34:3	NA	NA	NA	NA	NA		TG 16:0_34:3	NA	NA	NA	NA	NA		TG 16:0_34:3	0.347274	-0.921465	1.61601	0.597549	0.906076
TG 16:0_34:4	0.0813809	-0.644061	0.806823	0.827999	0.607332		TG 16:0_34:4	0.35406	-0.426895	1.13502	0.383425	0.912765		TG 16:0_34:4	0.098622	-0.706447	0.903691	0.812381	0.508614		TG 16:0_34:4	NA	NA	NA	NA	NA		TG 16:0_34:4	NA	NA	NA	NA	NA		TG 16:0_34:4	NA	NA	NA	NA	NA
TG 16:0_35:1	-0.123124	-0.809197	0.56295	0.728382	0.578112		TG 16:0_35:1	0.106753	-0.649429	0.862935	0.784486	0.941625		TG 16:0_35:1	0.201579	-0.555007	0.958166	0.606526	0.470068		TG 16:0_35:1	-0.560573	-1.23229	0.11114	0.115521	0.996396		TG 16:0_35:1	NA	NA	NA	NA	NA		TG 16:0_35:1	-0.0456299	-0.857467	0.766207	0.913379	0.95603
TG 16:0_35:2	0.022333	-0.656556	0.701222	0.949174	0.627496		TG 16:0_35:2	-0.159992	-0.939835	0.619851	0.691319	0.932916		TG 16:0_35:2	-0.305185	-1.15457	0.544202	0.488368	0.452632		TG 16:0_35:2	-0.73291	-1.74521	0.279388	0.169302	0.996396		TG 16:0_35:2	NA	NA	NA	NA	NA		TG 16:0_35:2	-0.0383764	-0.931437	0.854684	0.933716	0.95603
TG 16:0_35:3	0.000979993	-0.725434	0.727394	0.997914	0.64131		TG 16:0_35:3	0.039605	-0.701585	0.780795	0.917499	0.951457		TG 16:0_35:3	0.0674791	-0.757555	0.892514	0.874041	0.52064		TG 16:0_35:3	NA	NA	NA	NA	NA		TG 16:0_35:3	NA	NA	NA	NA	NA		TG 16:0_35:3	NA	NA	NA	NA	NA
TG 16:0_36:2	0.0720238	-0.610697	0.754744	0.838094	0.609353		TG 16:0_36:2	-0.100643	-0.816192	0.614906	0.785262	0.941625		TG 16:0_36:2	-0.395739	-1.36136	0.569884	0.430055	0.44279		TG 16:0_36:2	-0.859873	-1.61082	-0.108928	0.0347339	0.996396		TG 16:0_36:2	-1.28766	-2.05878	-0.516535	0.00334148	0.145374		TG 16:0_36:2	0.177071	-0.903976	1.25812	0.751515	0.939314
TG 16:0_36:3	0.146936	-0.531549	0.82542	0.675353	0.565755		TG 16:0_36:3	0.184385	-0.537093	0.905862	0.621203	0.91594		TG 16:0_36:3	0.237572	-0.536097	1.01124	0.55316	0.460594		TG 16:0_36:3	-0.679606	-1.4742	0.114991	0.107217	0.996396		TG 16:0_36:3	-0.520047	-1.25978	0.21969	0.181498	0.207511		TG 16:0_36:3	-0.172977	-0.970038	0.624083	0.675123	0.912683
TG 16:0_36:4	0.242311	-0.436662	0.921285	0.491589	0.56441		TG 16:0_36:4	0.513723	-0.226117	1.25356	0.186719	0.912765		TG 16:0_36:4	-0.153253	-0.928486	0.621979	0.701978	0.484324		TG 16:0_36:4	-0.390392	-1.13216	0.351378	0.31302	0.996396		TG 16:0_36:4	NA	NA	NA	NA	NA		TG 16:0_36:4	-0.226012	-0.866201	0.414177	0.496928	0.900117
TG 16:0_36:5	0.228112	-0.464796	0.92102	0.525445	0.56441		TG 16:0_36:5	0.359412	-0.32648	1.0453	0.315085	0.912765		TG 16:0_36:5	0.156475	-0.573308	0.886257	0.67821	0.482994		TG 16:0_36:5	-1.27612	-2.23934	-0.312897	0.0161305	0.996396		TG 16:0_36:5	NA	NA	NA	NA	NA		TG 16:0_36:5	0.386213	-0.403656	1.17608	0.349334	0.900117
TG 16:0_36:6	-0.00279369	-0.672176	0.666588	0.993547	0.640143		TG 16:0_36:6	0.176084	-0.372952	0.725121	0.53581	0.91594		TG 16:0_36:6	0.879113	0.127485	1.63074	0.0313639	0.439751		TG 16:0_36:6	NA	NA	NA	NA	NA		TG 16:0_36:6	NA	NA	NA	NA	NA		TG 16:0_36:6	0.087014	-0.873177	1.04721	0.860812	0.95603
TG 16:0_37:3	0.125542	-0.724556	0.975639	0.77495	0.58839		TG 16:0_37:3	0.277451	-0.627485	1.18239	0.55377	0.91594		TG 16:0_37:3	NA	NA	NA	NA	NA		TG 16:0_37:3	NA	NA	NA	NA	NA		TG 16:0_37:3	NA	NA	NA	NA	NA		TG 16:0_37:3	NA	NA	NA	NA	NA
TG 16:0_38:1	-0.101385	-0.752212	0.549443	0.762993	0.582423		TG 16:0_38:1	-0.231549	-0.903106	0.440007	0.505915	0.914184		TG 16:0_38:1	0.081168	-0.629054	0.79139	0.824739	0.512932		TG 16:0_38:1	NA	NA	NA	NA	NA		TG 16:0_38:1	-0.798894	-1.53169	-0.0661009	0.0434795	0.145374		TG 16:0_38:1	NA	NA	NA	NA	NA
TG 16:0_38:2	0.299723	-0.329544	0.928989	0.360675	0.542525		TG 16:0_38:2	-0.00740146	-0.540221	0.525419	0.978514	0.961284		TG 16:0_38:2	-0.132916	-0.880517	0.614686	0.730663	0.486154		TG 16:0_38:2	0.13705	-0.645673	0.919772	0.734582	0.996396		TG 16:0_38:2	-0.946821	-1.87186	-0.0217799	0.0567442	0.145374		TG 16:0_38:2	-0.0707779	-0.848708	0.707153	0.860264	0.95603
TG 16:0_38:3	0.456539	-0.269013	1.18209	0.230491	0.4837		TG 16:0_38:3	-0.0151896	-0.506455	0.476076	0.952201	0.961284		TG 16:0_38:3	0.181813	-0.844186	1.20781	0.731511	0.486154		TG 16:0_38:3	-0.533069	-1.32511	0.258969	0.200111	0.996396		TG 16:0_38:3	-0.433943	-1.06869	0.200801	0.193357	0.211226		TG 16:0_38:3	-0.624173	-1.50452	0.256172	0.179917	0.900117
TG 16:0_38:4	0.138141	-0.581922	0.858205	0.71051	0.575181		TG 16:0_38:4	-0.145617	-0.768368	0.477135	0.651042	0.926046		TG 16:0_38:4	0.191739	-0.684222	1.0677	0.671903	0.482994		TG 16:0_38:4	-0.166324	-1.02619	0.693544	0.70808	0.996396		TG 16:0_38:4	-0.81365	-1.66847	0.0411655	0.074907	0.15669		TG 16:0_38:4	0.0647105	-1.12951	1.25894	0.916479	0.95603
TG 16:0_38:5	0.207945	-0.546565	0.962455	0.594505	0.56441		TG 16:0_38:5	-0.00180206	-0.724273	0.720668	0.996142	0.96356		TG 16:0_38:5	-0.280523	-1.12942	0.568371	0.523603	0.455882		TG 16:0_38:5	-0.314596	-1.0304	0.401206	0.397906	0.996396		TG 16:0_38:5	-0.948225	-1.70665	-0.189796	0.0222942	0.145374		TG 16:0_38:5	-0.504151	-1.39136	0.383064	0.278601	0.900117
TG 16:0_38:6	0.218518	-0.500205	0.937241	0.557324	0.56441		TG 16:0_38:6	0.307742	-0.513975	1.12946	0.470349	0.912765		TG 16:0_38:6	-0.0953872	-0.915121	0.724347	0.821608	0.51206		TG 16:0_38:6	-0.299976	-1.07095	0.470998	0.453454	0.996396		TG 16:0_38:6	-0.844758	-1.60726	-0.0822548	0.0404661	0.145374		TG 16:0_38:6	0.121648	-0.747366	0.990663	0.786619	0.944467
TG 16:0_38:7	0.329091	-0.39585	1.05403	0.383234	0.545913		TG 16:0_38:7	0.389846	-0.371286	1.15098	0.325882	0.912765		TG 16:0_38:7	0.191947	-0.48911	0.873005	0.586009	0.462958		TG 16:0_38:7	-0.427104	-1.21806	0.363855	0.300887	0.996396		TG 16:0_38:7	NA	NA	NA	NA	NA		TG 16:0_38:7	-0.363102	-1.12676	0.400556	0.362493	0.900117
TG 16:0_40:6	0.562169	-0.0928287	1.21717	0.106673	0.462786		TG 16:0_40:6	0.192037	-0.549754	0.933828	0.616704	0.91594		TG 16:0_40:6	0.0917957	-0.646662	0.830254	0.809671	0.508614		TG 16:0_40:6	-0.31322	-1.12474	0.498302	0.457041	0.996396		TG 16:0_40:6	-0.839947	-1.56998	-0.109911	0.0339516	0.145374		TG 16:0_40:6	-0.408275	-1.37878	0.562232	0.419369	0.900117
TG 16:0_40:7	0.183768	-0.496794	0.864329	0.601941	0.56441		TG 16:0_40:7	0.2771	-0.582011	1.13621	0.533509	0.91594		TG 16:0_40:7	0.2541	-0.639617	1.14782	0.582737	0.462958		TG 16:0_40:7	-0.294286	-1.04444	0.455871	0.449781	0.996396		TG 16:0_40:7	-1.04105	-1.84507	-0.237035	0.0183908	0.145374		TG 16:0_40:7	-0.73618	-2.01293	0.540571	0.271796	0.900117
TG 16:0_40:8	0.293962	-0.415895	1.00382	0.425687	0.555024		TG 16:0_40:8	0.390229	-0.420414	1.20087	0.355236	0.912765		TG 16:0_40:8	0.0842289	-0.592717	0.761175	0.809495	0.508614		TG 16:0_40:8	-0.723984	-1.61205	0.16408	0.123728	0.996396		TG 16:0_40:8	-1.63209	-2.5284	-0.735774	0.0016296	0.145374		TG 16:0_40:8	-0.0925682	-0.991827	0.806691	0.842146	0.95603
TG 16:1_28:0	NA	NA	NA	NA	NA		TG 16:1_28:0	NA	NA	NA	NA	NA		TG 16:1_28:0	NA	NA	NA	NA	NA		TG 16:1_28:0	-0.830674	-1.77472	0.11337	0.0980167	0.996396		TG 16:1_28:0	NA	NA	NA	NA	NA		TG 16:1_28:0	NA	NA	NA	NA	NA
TG 16:1_30:1	NA	NA	NA	NA	NA		TG 16:1_30:1	0.328487	-0.50461	1.16158	0.447507	0.912765		TG 16:1_30:1	0.275019	-0.632935	1.18297	0.558525	0.460594		TG 16:1_30:1	-0.168022	-0.895658	0.559614	0.655088	0.996396		TG 16:1_30:1	0.344115	-0.391294	1.07952	0.368601	0.27005		TG 16:1_30:1	0.0318321	-0.954096	1.01776	0.950172	0.95603
TG 16:1_32:0	NA	NA	NA	NA	NA		TG 16:1_32:0	NA	NA	NA	NA	NA		TG 16:1_32:0	-0.808447	-1.62866	0.0117601	0.0657877	0.439751		TG 16:1_32:0	NA	NA	NA	NA	NA		TG 16:1_32:0	NA	NA	NA	NA	NA		TG 16:1_32:0	NA	NA	NA	NA	NA
TG 16:1_32:1	-0.0201307	-0.833733	0.793472	0.96176	0.630225		TG 16:1_32:1	-0.151367	-1.11277	0.81004	0.760416	0.932916		TG 16:1_32:1	0.530383	-0.593224	1.65399	0.364482	0.439751		TG 16:1_32:1	0.334564	-0.41454	1.08367	0.39043	0.996396		TG 16:1_32:1	NA	NA	NA	NA	NA		TG 16:1_32:1	-0.272972	-1.07621	0.53027	0.512977	0.900117
TG 16:1_32:2	0.112895	-0.586529	0.812319	0.754711	0.582423		TG 16:1_32:2	0.10595	-0.902501	1.1144	0.838667	0.950769		TG 16:1_32:2	0.446348	-0.341826	1.23452	0.278495	0.439751		TG 16:1_32:2	0.427161	-0.330498	1.18482	0.280582	0.996396		TG 16:1_32:2	NA	NA	NA	NA	NA		TG 16:1_32:2	0.0260416	-1.16884	1.22092	0.966352	0.95603
TG 16:1_33:1	NA	NA	NA	NA	NA		TG 16:1_33:1	0.355409	-0.416693	1.12751	0.376303	0.912765		TG 16:1_33:1	NA	NA	NA	NA	NA		TG 16:1_33:1	0.0276125	-0.777195	0.83242	0.946968	0.996396		TG 16:1_33:1	NA	NA	NA	NA	NA		TG 16:1_33:1	0.34644	-0.461708	1.15459	0.410726	0.900117
TG 16:1_34:0	-0.157115	-0.980673	0.666443	0.712048	0.575498		TG 16:1_34:0	-0.269022	-1.03427	0.49623	0.497704	0.914184		TG 16:1_34:0	-0.0724829	-0.842024	0.697058	0.855154	0.51697		TG 16:1_34:0	NA	NA	NA	NA	NA		TG 16:1_34:0	NA	NA	NA	NA	NA		TG 16:1_34:0	NA	NA	NA	NA	NA
TG 16:1_34:1	0.0550805	-0.684387	0.794548	0.885258	0.619781		TG 16:1_34:1	-0.112621	-0.858349	0.633106	0.769888	0.937124		TG 16:1_34:1	0.0323095	-0.71768	0.782299	0.933441	0.532675		TG 16:1_34:1	0.221104	-0.587359	1.02957	0.597088	0.996396		TG 16:1_34:1	-0.141345	-0.832628	0.549938	0.692303	0.38529		TG 16:1_34:1	NA	NA	NA	NA	NA
TG 16:1_34:2	0.214826	-0.53352	0.963173	0.579367	0.56441		TG 16:1_34:2	0.0421842	-0.752966	0.837335	0.918087	0.951457		TG 16:1_34:2	NA	NA	NA	NA	NA		TG 16:1_34:2	NA	NA	NA	NA	NA		TG 16:1_34:2	NA	NA	NA	NA	NA		TG 16:1_34:2	0.370844	-0.515283	1.25697	0.421745	0.900117
TG 16:1_34:3	0.185761	-0.59177	0.963291	0.644207	0.565755		TG 16:1_34:3	0.0662035	-0.781224	0.913632	0.879641	0.951457		TG 16:1_34:3	0.0248985	-0.737751	0.787548	0.949533	0.53849		TG 16:1_34:3	-0.950066	-1.86457	-0.035558	0.053408	0.996396		TG 16:1_34:3	NA	NA	NA	NA	NA		TG 16:1_34:3	NA	NA	NA	NA	NA
TG 16:1_36:1	0.258403	-0.493741	1.01055	0.507733	0.56441		TG 16:1_36:1	-0.449173	-1.15202	0.253676	0.222952	0.912765		TG 16:1_36:1	-0.152669	-0.939589	0.634251	0.707249	0.48599		TG 16:1_36:1	NA	NA	NA	NA	NA		TG 16:1_36:1	-0.206772	-1.17925	0.765703	0.680735	0.383069		TG 16:1_36:1	0.0419681	-0.703977	0.787913	0.913294	0.95603
TG 16:1_36:2	-0.0337655	-0.74874	0.681209	0.92709	0.626684		TG 16:1_36:2	-0.356745	-1.04233	0.328841	0.318399	0.912765		TG 16:1_36:2	0.8592	-0.108237	1.82664	0.0951029	0.439751		TG 16:1_36:2	-0.283283	-0.963193	0.396626	0.422526	0.996396		TG 16:1_36:2	NA	NA	NA	NA	NA		TG 16:1_36:2	-0.034613	-0.93591	0.866684	0.940748	0.95603
TG 16:1_36:3	0.152159	-0.539955	0.844273	0.670739	0.565755		TG 16:1_36:3	-0.0365505	-0.757569	0.684468	0.921716	0.951457		TG 16:1_36:3	0.723045	-0.0843307	1.53042	0.0925301	0.439751		TG 16:1_36:3	-0.113904	-0.962884	0.735076	0.794923	0.996396		TG 16:1_36:3	NA	NA	NA	NA	NA		TG 16:1_36:3	1.14426	0.0786791	2.20985	0.0481643	0.900117
TG 16:1_36:4	0.246021	-0.484585	0.976626	0.516112	0.56441		TG 16:1_36:4	0.381202	-0.415986	1.17839	0.358382	0.912765		TG 16:1_36:4	-0.178218	-0.93087	0.574434	0.646943	0.474946		TG 16:1_36:4	NA	NA	NA	NA	NA		TG 16:1_36:4	-0.727331	-1.51238	0.0577198	0.0824515	0.163136		TG 16:1_36:4	-0.302166	-1.12534	0.521012	0.480187	0.900117
TG 16:1_36:5	0.259315	-0.500291	1.01892	0.510397	0.56441		TG 16:1_36:5	0.289448	-0.533281	1.11218	0.49738	0.914184		TG 16:1_36:5	NA	NA	NA	NA	NA		TG 16:1_36:5	NA	NA	NA	NA	NA		TG 16:1_36:5	NA	NA	NA	NA	NA		TG 16:1_36:5	0.644756	-0.203217	1.49273	0.151759	0.900117
TG 16:1_38:3	-0.192271	-0.814231	0.429689	0.550784	0.56441		TG 16:1_38:3	-0.288715	-0.823731	0.246301	0.301188	0.912765		TG 16:1_38:3	-1.43438	-2.18631	-0.68245	0.00107361	0.439751		TG 16:1_38:3	NA	NA	NA	NA	NA		TG 16:1_38:3	NA	NA	NA	NA	NA		TG 16:1_38:3	0.993631	0.184059	1.8032	0.0259428	0.900117
TG 16:1_38:4	0.31904	-0.338511	0.976591	0.351954	0.536928		TG 16:1_38:4	-0.375824	-1.01184	0.260193	0.258689	0.912765		TG 16:1_38:4	0.073376	-0.706475	0.853227	0.855306	0.51697		TG 16:1_38:4	0.508566	-0.376407	1.39354	0.271641	0.996396		TG 16:1_38:4	NA	NA	NA	NA	NA		TG 16:1_38:4	0.29699	-0.707749	1.30173	0.568825	0.906076
TG 16:1_38:5	-0.146033	-0.865095	0.573029	0.694433	0.569126		TG 16:1_38:5	-0.0531133	-0.709277	0.60305	0.87533	0.951457		TG 16:1_38:5	0.834027	0.00881871	1.65924	0.0596822	0.439751		TG 16:1_38:5	0.306855	-0.459263	1.07297	0.440448	0.996396		TG 16:1_38:5	-0.199286	-1.00357	0.604993	0.631813	0.364326		TG 16:1_38:5	-0.103595	-1.06823	0.861036	0.835418	0.95603
TG 17:0_32:1	NA	NA	NA	NA	NA		TG 17:0_32:1	NA	NA	NA	NA	NA		TG 17:0_32:1	-0.385041	-1.14921	0.379127	0.333641	0.439751		TG 17:0_32:1	1.55633	0.655861	2.4568	0.00253403	0.871707		TG 17:0_32:1	NA	NA	NA	NA	NA		TG 17:0_32:1	0.0777003	-0.79294	0.94834	0.862904	0.95603
TG 17:0_34:1	-0.121978	-0.891415	0.647459	0.758945	0.582423		TG 17:0_34:1	-0.384422	-1.44512	0.676278	0.484637	0.914184		TG 17:0_34:1	-0.578864	-1.40338	0.245654	0.182068	0.439751		TG 17:0_34:1	0.459232	-0.248302	1.16677	0.216037	0.996396		TG 17:0_34:1	0.0288451	-0.716459	0.774149	0.94019	0.457188		TG 17:0_34:1	-0.761783	-1.55506	0.0314909	0.0744476	0.900117
TG 17:0_34:2	0.667429	-0.0694488	1.40431	0.0896957	0.462786		TG 17:0_34:2	0.113831	-0.739123	0.966784	0.795984	0.944995		TG 17:0_34:2	NA	NA	NA	NA	NA		TG 17:0_34:2	NA	NA	NA	NA	NA		TG 17:0_34:2	NA	NA	NA	NA	NA		TG 17:0_34:2	NA	NA	NA	NA	NA
TG 17:0_34:3	NA	NA	NA	NA	NA		TG 17:0_34:3	0.216965	-0.568333	1.00226	0.593366	0.91594		TG 17:0_34:3	0.248893	-0.514705	1.01249	0.529234	0.457766		TG 17:0_34:3	NA	NA	NA	NA	NA		TG 17:0_34:3	NA	NA	NA	NA	NA		TG 17:0_34:3	NA	NA	NA	NA	NA
TG 17:0_36:3	0.154879	-0.52592	0.835678	0.660039	0.565755		TG 17:0_36:3	0.140863	-0.602173	0.883899	0.713617	0.932916		TG 17:0_36:3	0.2133	-0.545239	0.971839	0.586853	0.462958		TG 17:0_36:3	NA	NA	NA	NA	NA		TG 17:0_36:3	NA	NA	NA	NA	NA		TG 17:0_36:3	0.16711	-0.688992	1.02321	0.706064	0.920422
TG 17:0_36:4	0.178646	-0.517935	0.875228	0.620202	0.565755		TG 17:0_36:4	0.493045	-0.294056	1.28015	0.231964	0.912765		TG 17:0_36:4	0.233422	-0.494224	0.961067	0.535716	0.460476		TG 17:0_36:4	0.304206	-0.339388	0.9478	0.363852	0.996396		TG 17:0_36:4	-0.386991	-1.29903	0.525044	0.414161	0.282291		TG 17:0_36:4	NA	NA	NA	NA	NA
TG 17:1_32:1	NA	NA	NA	NA	NA		TG 17:1_32:1	0.211725	-0.659745	1.08319	0.638441	0.919315		TG 17:1_32:1	NA	NA	NA	NA	NA		TG 17:1_32:1	NA	NA	NA	NA	NA		TG 17:1_32:1	NA	NA	NA	NA	NA		TG 17:1_32:1	0.808723	-0.0660005	1.68345	0.0850166	0.900117
TG 17:1_34:1	-0.555481	-1.45804	0.347081	0.24053	0.4837		TG 17:1_34:1	-0.116241	-0.863279	0.630797	0.763127	0.932916		TG 17:1_34:1	0.180034	-0.50165	0.861718	0.60966	0.470068		TG 17:1_34:1	-0.641217	-1.61497	0.332533	0.209652	0.996396		TG 17:1_34:1	NA	NA	NA	NA	NA		TG 17:1_34:1	0.402288	-0.416197	1.22077	0.346887	0.900117
TG 17:1_34:2	0.211366	-0.528749	0.951481	0.581313	0.56441		TG 17:1_34:2	0.0444251	-0.672338	0.761188	0.904367	0.951457		TG 17:1_34:2	0.0843067	-0.685406	0.854019	0.831913	0.513825		TG 17:1_34:2	-0.846533	-1.69489	0.00182959	0.0627502	0.996396		TG 17:1_34:2	NA	NA	NA	NA	NA		TG 17:1_34:2	-0.667373	-1.46321	0.12846	0.115889	0.900117
TG 17:1_34:3	0.586198	-0.14929	1.32169	0.132529	0.462786		TG 17:1_34:3	-0.193399	-0.968678	0.581879	0.629522	0.916435		TG 17:1_34:3	0.184609	-0.539519	0.908737	0.622052	0.471662		TG 17:1_34:3	-0.294907	-1.05511	0.4653	0.454782	0.996396		TG 17:1_34:3	-0.0238827	-0.723328	0.675562	0.947221	0.458218		TG 17:1_34:3	NA	NA	NA	NA	NA
TG 17:1_36:3	0.279409	-0.44548	1.0043	0.45798	0.56441		TG 17:1_36:3	-0.256756	-1.03129	0.517775	0.522306	0.91594		TG 17:1_36:3	-0.111729	-0.854569	0.63111	0.770795	0.499324		TG 17:1_36:3	NA	NA	NA	NA	NA		TG 17:1_36:3	-0.0532847	-0.799256	0.692687	0.889879	0.441029		TG 17:1_36:3	-0.160106	-1.06053	0.740321	0.731104	0.93204
TG 17:1_36:4	0.156842	-0.560796	0.874481	0.672556	0.565755		TG 17:1_36:4	0.270942	-0.532046	1.07393	0.514974	0.91594		TG 17:1_36:4	0.27172	-0.542698	1.08614	0.519651	0.455882		TG 17:1_36:4	0.091607	-0.64857	0.831783	0.810487	0.996396		TG 17:1_36:4	NA	NA	NA	NA	NA		TG 17:1_36:4	-0.290318	-1.00342	0.422787	0.43428	0.900117
TG 17:1_36:5	0.447071	-0.283103	1.17725	0.242885	0.4837		TG 17:1_36:5	0.302016	-0.542391	1.14642	0.490327	0.914184		TG 17:1_36:5	0.606293	-0.154911	1.3675	0.132156	0.439751		TG 17:1_36:5	NA	NA	NA	NA	NA		TG 17:1_36:5	-0.41612	-1.28214	0.449896	0.356102	0.263432		TG 17:1_36:5	-0.255811	-1.02341	0.511791	0.521081	0.901721
TG 17:1_38:5	0.348191	-0.62673	1.32311	0.491265	0.56441		TG 17:1_38:5	-0.720453	-1.56937	0.128467	0.109808	0.912765		TG 17:1_38:5	NA	NA	NA	NA	NA		TG 17:1_38:5	-0.478002	-1.33619	0.380186	0.286278	0.996396		TG 17:1_38:5	-0.462543	-1.30164	0.376559	0.291162	0.250099		TG 17:1_38:5	0.420196	-0.52994	1.37033	0.396337	0.900117
TG 17:1_38:6	0.0270211	-0.687162	0.741204	0.941557	0.627496		TG 17:1_38:6	-0.274698	-1.23883	0.689437	0.58195	0.91594		TG 17:1_38:6	NA	NA	NA	NA	NA		TG 17:1_38:6	0.11705	-0.624642	0.858743	0.759869	0.996396		TG 17:1_38:6	-1.30546	-2.14358	-0.46734	0.0056429	0.145374		TG 17:1_38:6	0.0864315	-0.630749	0.803612	0.815675	0.953151
TG 17:1_38:7	0.59857	-0.0925846	1.28972	0.103722	0.462786		TG 17:1_38:7	1.03139	0.140136	1.92264	0.0330232	0.912765		TG 17:1_38:7	-0.763292	-1.565	0.0384192	0.0748398	0.439751		TG 17:1_38:7	NA	NA	NA	NA	NA		TG 17:1_38:7	NA	NA	NA	NA	NA		TG 17:1_38:7	NA	NA	NA	NA	NA
TG 17:2_34:2	0.145766	-0.561163	0.852695	0.690015	0.569126		TG 17:2_34:2	0.252813	-0.672336	1.17796	0.597381	0.91594		TG 17:2_34:2	-0.466212	-1.29034	0.357917	0.278995	0.439751		TG 17:2_34:2	NA	NA	NA	NA	NA		TG 17:2_34:2	NA	NA	NA	NA	NA		TG 17:2_34:2	NA	NA	NA	NA	NA
TG 17:2_34:3	NA	NA	NA	NA	NA		TG 17:2_34:3	-0.0744709	-0.97317	0.824228	0.872399	0.951457		TG 17:2_34:3	NA	NA	NA	NA	NA		TG 17:2_34:3	0.129678	-0.689309	0.948665	0.759097	0.996396		TG 17:2_34:3	NA	NA	NA	NA	NA		TG 17:2_34:3	NA	NA	NA	NA	NA
TG 17:2_36:2	-0.493927	-1.3036	0.315742	0.244563	0.4837		TG 17:2_36:2	-0.133882	-0.873132	0.605368	0.725854	0.932916		TG 17:2_36:2	-0.743408	-1.49916	0.0123459	0.066298	0.439751		TG 17:2_36:2	0.0595835	-0.694386	0.813553	0.87826	0.996396		TG 17:2_36:2	-0.47263	-1.54386	0.598604	0.396112	0.277559		TG 17:2_36:2	0.152242	-0.679032	0.983515	0.723392	0.930688
TG 17:2_36:3	NA	NA	NA	NA	NA		TG 17:2_36:3	0.155798	-0.572364	0.883961	0.678847	0.932192		TG 17:2_36:3	-0.178813	-0.986434	0.628809	0.668369	0.482994		TG 17:2_36:3	NA	NA	NA	NA	NA		TG 17:2_36:3	NA	NA	NA	NA	NA		TG 17:2_36:3	NA	NA	NA	NA	NA
TG 17:2_36:4	0.159199	-0.554052	0.872451	0.666036	0.565755		TG 17:2_36:4	0.459864	-0.344143	1.26387	0.273843	0.912765		TG 17:2_36:4	NA	NA	NA	NA	NA		TG 17:2_36:4	-0.201504	-1.22136	0.818354	0.70213	0.996396		TG 17:2_36:4	-0.155727	-0.963644	0.65219	0.709054	0.388904		TG 17:2_36:4	0.0285518	-0.875728	0.932831	0.951269	0.95603
TG 17:2_38:5	-0.13177	-0.810322	0.546783	0.707143	0.574308		TG 17:2_38:5	-0.475928	-1.2294	0.277542	0.228202	0.912765		TG 17:2_38:5	0.185437	-0.620824	0.991697	0.656366	0.478921		TG 17:2_38:5	-0.305443	-1.15488	0.543995	0.488031	0.996396		TG 17:2_38:5	NA	NA	NA	NA	NA		TG 17:2_38:5	NA	NA	NA	NA	NA
TG 17:2_38:6	0.945325	0.0966978	1.79395	0.0399668	0.462786		TG 17:2_38:6	-0.16856	-0.950926	0.613805	0.676747	0.932192		TG 17:2_38:6	-0.433464	-1.17096	0.304036	0.26117	0.439751		TG 17:2_38:6	-0.255066	-1.00363	0.493494	0.51088	0.996396		TG 17:2_38:6	-0.171336	-1.04211	0.699441	0.703301	0.387853		TG 17:2_38:6	-0.00536643	-0.831219	0.820487	0.989965	0.965428
TG 17:2_38:7	-0.0754811	-0.744551	0.593589	0.827044	0.607332		TG 17:2_38:7	0.358873	-0.38153	1.09928	0.351992	0.912765		TG 17:2_38:7	-0.342611	-0.928202	0.242981	0.263291	0.439751		TG 17:2_38:7	0.0918059	-0.710547	0.894158	0.824535	0.996396		TG 17:2_38:7	NA	NA	NA	NA	NA		TG 17:2_38:7	NA	NA	NA	NA	NA
TG 18:0_30:0	NA	NA	NA	NA	NA		TG 18:0_30:0	NA	NA	NA	NA	NA		TG 18:0_30:0	0.147103	-0.699885	0.994091	0.736643	0.486154		TG 18:0_30:0	NA	NA	NA	NA	NA		TG 18:0_30:0	-0.248396	-0.994963	0.498171	0.520792	0.32414		TG 18:0_30:0	NA	NA	NA	NA	NA
TG 18:0_30:1	NA	NA	NA	NA	NA		TG 18:0_30:1	NA	NA	NA	NA	NA		TG 18:0_30:1	NA	NA	NA	NA	NA		TG 18:0_30:1	NA	NA	NA	NA	NA		TG 18:0_30:1	NA	NA	NA	NA	NA		TG 18:0_30:1	-0.260519	-1.2423	0.721257	0.608713	0.906076
TG 18:0_32:0	NA	NA	NA	NA	NA		TG 18:0_32:0	0.535521	-0.204137	1.27518	0.169299	0.912765		TG 18:0_32:0	NA	NA	NA	NA	NA		TG 18:0_32:0	NA	NA	NA	NA	NA		TG 18:0_32:0	NA	NA	NA	NA	NA		TG 18:0_32:0	NA	NA	NA	NA	NA
TG 18:0_32:1	0.0596358	-0.63052	0.749792	0.867062	0.617822		TG 18:0_32:1	-0.329636	-1.24429	0.585014	0.487057	0.914184		TG 18:0_32:1	NA	NA	NA	NA	NA		TG 18:0_32:1	NA	NA	NA	NA	NA		TG 18:0_32:1	NA	NA	NA	NA	NA		TG 18:0_32:1	0.0943039	-0.769764	0.958372	0.832783	0.95603
TG 18:0_32:2	-0.222697	-1.12333	0.677936	0.632725	0.565755		TG 18:0_32:2	-0.0169343	-0.921605	0.887736	0.97105	0.961284		TG 18:0_32:2	NA	NA	NA	NA	NA		TG 18:0_32:2	NA	NA	NA	NA	NA		TG 18:0_32:2	NA	NA	NA	NA	NA		TG 18:0_32:2	NA	NA	NA	NA	NA
TG 18:0_34:2	0.170126	-0.512808	0.853061	0.630205	0.565755		TG 18:0_34:2	0.152924	-0.60087	0.906717	0.694575	0.932916		TG 18:0_34:2	0.107036	-0.683975	0.898046	0.793208	0.508177		TG 18:0_34:2	-0.713308	-1.47844	0.0518282	0.0806749	0.996396		TG 18:0_34:2	-0.938013	-1.67058	-0.205446	0.0195736	0.145374		TG 18:0_34:2	NA	NA	NA	NA	NA
TG 18:0_34:3	0.164916	-0.575725	0.905557	0.666786	0.565755		TG 18:0_34:3	0.0383701	-0.709802	0.786542	0.920805	0.951457		TG 18:0_34:3	NA	NA	NA	NA	NA		TG 18:0_34:3	-0.386684	-1.11369	0.34032	0.308024	0.996396		TG 18:0_34:3	NA	NA	NA	NA	NA		TG 18:0_34:3	-0.744034	-1.68961	0.201544	0.138697	0.900117
TG 18:0_36:1	NA	NA	NA	NA	NA		TG 18:0_36:1	0.0845248	-0.584163	0.753213	0.806528	0.946921		TG 18:0_36:1	0.00703114	-0.68738	0.701442	0.984338	0.544329		TG 18:0_36:1	-0.489272	-1.34604	0.367495	0.274577	0.996396		TG 18:0_36:1	-0.241195	-0.967387	0.484997	0.521513	0.32414		TG 18:0_36:1	0.317834	-0.556936	1.1926	0.484614	0.900117
TG 18:0_36:2	0.19445	-0.501467	0.890367	0.589449	0.56441		TG 18:0_36:2	-0.252338	-0.973201	0.468525	0.499518	0.914184		TG 18:0_36:2	-0.269771	-0.982782	0.44324	0.465859	0.448493		TG 18:0_36:2	0.403633	-0.459687	1.26695	0.36899	0.996396		TG 18:0_36:2	0.199145	-0.5978	0.99609	0.628938	0.36336		TG 18:0_36:2	0.246663	-0.777009	1.27033	0.641846	0.906076
TG 18:0_36:3	0.246276	-0.451023	0.943575	0.496034	0.56441		TG 18:0_36:3	-0.151828	-0.899651	0.595995	0.694355	0.932916		TG 18:0_36:3	0.371924	-0.511417	1.25526	0.417719	0.442565		TG 18:0_36:3	-0.0952178	-0.878088	0.687652	0.813695	0.996396		TG 18:0_36:3	-0.811359	-1.62354	0.000818085	0.0624701	0.145479		TG 18:0_36:3	0.324305	-0.51543	1.16404	0.457913	0.900117
TG 18:0_36:4	0.317809	-0.367232	1.00285	0.373057	0.542525		TG 18:0_36:4	0.275144	-0.452382	1.00267	0.466049	0.912765		TG 18:0_36:4	0.0553055	-0.712825	0.823436	0.889006	0.521751		TG 18:0_36:4	-0.476862	-1.30225	0.348524	0.269152	0.996396		TG 18:0_36:4	-0.556834	-1.37798	0.264308	0.196852	0.212482		TG 18:0_36:4	-0.0154501	-0.787886	0.756986	0.969117	0.9574
TG 18:0_36:5	0.444185	-0.301653	1.19002	0.255602	0.489163		TG 18:0_36:5	0.445572	-0.307959	1.1991	0.258368	0.912765		TG 18:0_36:5	NA	NA	NA	NA	NA		TG 18:0_36:5	-0.0732585	-0.887809	0.741292	0.861622	0.996396		TG 18:0_36:5	-0.116699	-1.06923	0.835829	0.812361	0.419758		TG 18:0_36:5	-0.698775	-1.42399	0.0264455	0.0735517	0.900117
TG 18:0_38:6	0.403581	-0.355574	1.16274	0.308749	0.507057		TG 18:0_38:6	0.405838	-0.477152	1.28883	0.377013	0.912765		TG 18:0_38:6	-0.237873	-1.05978	0.584033	0.576042	0.460594		TG 18:0_38:6	-0.0181245	-0.789066	0.752817	0.963646	0.996396		TG 18:0_38:6	-1.00998	-1.76748	-0.252488	0.0155413	0.145374		TG 18:0_38:6	0.217052	-0.717962	1.15207	0.654023	0.906076
TG 18:0_38:7	0.146013	-0.748331	1.04036	0.751996	0.582423		TG 18:0_38:7	0.0288091	-0.525521	0.58314	0.91975	0.951457		TG 18:0_38:7	-0.264793	-1.02052	0.490939	0.499119	0.452632		TG 18:0_38:7	NA	NA	NA	NA	NA		TG 18:0_38:7	NA	NA	NA	NA	NA		TG 18:0_38:7	0.0795074	-0.756095	0.91511	0.853939	0.95603
TG 18:1_26:0	NA	NA	NA	NA	NA		TG 18:1_26:0	-0.274318	-1.05452	0.505883	0.497641	0.914184		TG 18:1_26:0	NA	NA	NA	NA	NA		TG 18:1_26:0	-0.884593	-1.68005	-0.0891321	0.0397821	0.996396		TG 18:1_26:0	NA	NA	NA	NA	NA		TG 18:1_26:0	NA	NA	NA	NA	NA
TG 18:1_28:1	NA	NA	NA	NA	NA		TG 18:1_28:1	0.599262	-0.404981	1.60351	0.254152	0.912765		TG 18:1_28:1	-0.39603	-1.08519	0.293133	0.271653	0.439751		TG 18:1_28:1	NA	NA	NA	NA	NA		TG 18:1_28:1	NA	NA	NA	NA	NA		TG 18:1_28:1	NA	NA	NA	NA	NA
TG 18:1_30:0	NA	NA	NA	NA	NA		TG 18:1_30:0	-0.22468	-1.1224	0.673045	0.628404	0.916435		TG 18:1_30:0	0.495943	-0.312503	1.30439	0.241463	0.439751		TG 18:1_30:0	NA	NA	NA	NA	NA		TG 18:1_30:0	-0.268964	-0.985561	0.447633	0.469384	0.305513		TG 18:1_30:0	0.00528243	-0.705309	0.715874	0.98852	0.965428
TG 18:1_30:1	-0.210622	-0.958611	0.537366	0.586582	0.56441		TG 18:1_30:1	0.156072	-0.764833	1.07698	0.74277	0.932916		TG 18:1_30:1	-0.1521	-0.990164	0.685963	0.725296	0.486154		TG 18:1_30:1	NA	NA	NA	NA	NA		TG 18:1_30:1	NA	NA	NA	NA	NA		TG 18:1_30:1	NA	NA	NA	NA	NA
TG 18:1_30:2	-0.393291	-1.20006	0.413478	0.349727	0.536793		TG 18:1_30:2	0.598629	-0.130593	1.32785	0.121266	0.912765		TG 18:1_30:2	-0.0282863	-0.734356	0.677783	0.938094	0.533854		TG 18:1_30:2	NA	NA	NA	NA	NA		TG 18:1_30:2	NA	NA	NA	NA	NA		TG 18:1_30:2	NA	NA	NA	NA	NA
TG 18:1_31:0	NA	NA	NA	NA	NA		TG 18:1_31:0	NA	NA	NA	NA	NA		TG 18:1_31:0	NA	NA	NA	NA	NA		TG 18:1_31:0	NA	NA	NA	NA	NA		TG 18:1_31:0	NA	NA	NA	NA	NA		TG 18:1_31:0	NA	NA	NA	NA	NA
TG 18:1_32:0	0.0915964	-0.584756	0.767949	0.793148	0.595051		TG 18:1_32:0	-0.000914431	-0.769133	0.767304	0.998159	0.96356		TG 18:1_32:0	-0.369805	-1.19408	0.45447	0.38832	0.439751		TG 18:1_32:0	0.0894217	-0.683108	0.861951	0.822529	0.996396		TG 18:1_32:0	-0.425823	-1.26717	0.41552	0.331528	0.25448		TG 18:1_32:0	-0.00480616	-1.002	0.99239	0.992557	0.965428
TG 18:1_32:1	-0.0855684	-0.84033	0.669193	0.826205	0.607332		TG 18:1_32:1	-0.225126	-0.998964	0.548712	0.574074	0.91594		TG 18:1_32:1	NA	NA	NA	NA	NA		TG 18:1_32:1	NA	NA	NA	NA	NA		TG 18:1_32:1	NA	NA	NA	NA	NA		TG 18:1_32:1	-0.0280219	-0.846757	0.790713	0.947183	0.95603
TG 18:1_32:2	0.0506402	-0.66376	0.76504	0.890768	0.619781		TG 18:1_32:2	-0.0193056	-0.868336	0.829725	0.964838	0.961284		TG 18:1_32:2	-0.143027	-0.952785	0.666732	0.73235	0.486154		TG 18:1_32:2	-0.138218	-1.02385	0.747417	0.762443	0.996396		TG 18:1_32:2	NA	NA	NA	NA	NA		TG 18:1_32:2	-0.165449	-1.00218	0.671286	0.702445	0.920042
TG 18:1_32:3	0.0742525	-0.690071	0.838576	0.850737	0.615577		TG 18:1_32:3	0.262246	-0.553282	1.07777	0.534739	0.91594		TG 18:1_32:3	0.134189	-0.613101	0.88148	0.728083	0.486154		TG 18:1_32:3	-0.40438	-1.20546	0.396703	0.332776	0.996396		TG 18:1_32:3	NA	NA	NA	NA	NA		TG 18:1_32:3	NA	NA	NA	NA	NA
TG 18:1_33:0	0.253607	-0.469182	0.976397	0.498829	0.56441		TG 18:1_33:0	0.026855	-0.925669	0.979379	0.95641	0.961284		TG 18:1_33:0	NA	NA	NA	NA	NA		TG 18:1_33:0	NA	NA	NA	NA	NA		TG 18:1_33:0	-0.572889	-1.3033	0.157521	0.13787	0.18922		TG 18:1_33:0	0.122453	-0.706729	0.951635	0.775219	0.944467
TG 18:1_33:1	-0.188014	-0.929438	0.553409	0.624107	0.565755		TG 18:1_33:1	-0.177857	-0.939028	0.583313	0.651271	0.926046		TG 18:1_33:1	0.0867848	-0.749625	0.923195	0.84064	0.51383		TG 18:1_33:1	0.00419196	-0.811564	0.819947	0.992051	0.996396		TG 18:1_33:1	-0.634067	-1.37919	0.11106	0.108908	0.174778		TG 18:1_33:1	NA	NA	NA	NA	NA
TG 18:1_33:2	0.12814	-0.620446	0.876726	0.740427	0.581577		TG 18:1_33:2	0.0432004	-0.749212	0.835613	0.915833	0.951457		TG 18:1_33:2	0.132426	-0.686385	0.951237	0.754115	0.492518		TG 18:1_33:2	-0.207627	-1.05246	0.637207	0.634583	0.996396		TG 18:1_33:2	NA	NA	NA	NA	NA		TG 18:1_33:2	0.342537	-0.511404	1.19648	0.440972	0.900117
TG 18:1_33:3	0.225474	-0.515666	0.966614	0.557081	0.56441		TG 18:1_33:3	0.240467	-0.518416	0.999351	0.540671	0.91594		TG 18:1_33:3	-0.321636	-1.12394	0.48067	0.440046	0.44475		TG 18:1_33:3	-0.140526	-0.820418	0.539366	0.689145	0.996396		TG 18:1_33:3	NA	NA	NA	NA	NA		TG 18:1_33:3	0.469162	-0.342505	1.28083	0.270654	0.900117
TG 18:1_34:1	0.0308501	-0.651645	0.713345	0.930206	0.626684		TG 18:1_34:1	-0.111181	-0.821577	0.599215	0.761797	0.932916		TG 18:1_34:1	-0.0208832	-0.81681	0.775044	0.959431	0.540293		TG 18:1_34:1	-0.109022	-0.84552	0.627477	0.774318	0.996396		TG 18:1_34:1	-0.825907	-1.56147	-0.0903435	0.0380658	0.145374		TG 18:1_34:1	-0.781798	-1.79659	0.232993	0.146691	0.900117
TG 18:1_34:2	0.136942	-0.543225	0.81711	0.696929	0.56943		TG 18:1_34:2	0.0760868	-0.652905	0.805079	0.83971	0.950769		TG 18:1_34:2	-0.095931	-1.22554	1.03368	0.869259	0.52064		TG 18:1_34:2	-0.537072	-1.44557	0.371428	0.258484	0.996396		TG 18:1_34:2	-0.685355	-1.44431	0.0735969	0.0900007	0.166674		TG 18:1_34:2	-0.0998719	-1.05902	0.859275	0.840351	0.95603
TG 18:1_34:3	0.0754571	-0.62277	0.773684	0.834203	0.608569		TG 18:1_34:3	0.00873786	-0.755131	0.772607	0.982306	0.961284		TG 18:1_34:3	-0.162817	-1.08493	0.759296	0.732436	0.486154		TG 18:1_34:3	-0.164059	-0.89861	0.570493	0.665652	0.996396		TG 18:1_34:3	NA	NA	NA	NA	NA		TG 18:1_34:3	-1.11946	-1.98584	-0.253081	0.0198072	0.900117
TG 18:1_34:4	0.143227	-0.519761	0.806215	0.676103	0.565755		TG 18:1_34:4	0.380872	-0.468163	1.22991	0.388371	0.912765		TG 18:1_34:4	NA	NA	NA	NA	NA		TG 18:1_34:4	NA	NA	NA	NA	NA		TG 18:1_34:4	NA	NA	NA	NA	NA		TG 18:1_34:4	0.0532826	-0.73052	0.837085	0.895337	0.95603
TG 18:1_35:2	0.020643	-0.664942	0.706228	0.953473	0.628029		TG 18:1_35:2	-0.322277	-1.04202	0.397468	0.389234	0.912765		TG 18:1_35:2	-0.408863	-1.323	0.505279	0.389757	0.439751		TG 18:1_35:2	0.173218	-0.456322	0.802758	0.594874	0.996396		TG 18:1_35:2	-0.892384	-1.63024	-0.154528	0.0265299	0.145374		TG 18:1_35:2	-0.266508	-1.19085	0.657839	0.578292	0.906076
TG 18:1_35:3	-0.165867	-0.891381	0.559646	0.658472	0.565755		TG 18:1_35:3	-0.217273	-0.951933	0.517386	0.567784	0.91594		TG 18:1_35:3	0.187739	-0.732428	1.10791	0.69293	0.483744		TG 18:1_35:3	-0.54385	-1.29795	0.210252	0.1709	0.996396		TG 18:1_35:3	-1.46727	-2.21697	-0.717577	0.000844716	0.145374		TG 18:1_35:3	0.247106	-0.445674	0.939885	0.492544	0.900117
TG 18:1_36:0	NA	NA	NA	NA	NA		TG 18:1_36:0	0.251471	-0.406514	0.909456	0.461411	0.912765		TG 18:1_36:0	-0.0123145	-0.766979	0.74235	0.974762	0.541837		TG 18:1_36:0	0.0496671	-0.722661	0.821996	0.900794	0.996396		TG 18:1_36:0	NA	NA	NA	NA	NA		TG 18:1_36:0	NA	NA	NA	NA	NA
TG 18:1_36:1	-0.0830799	-0.781912	0.615753	0.817909	0.604591		TG 18:1_36:1	-0.282657	-0.922099	0.356785	0.395232	0.912765		TG 18:1_36:1	-0.763685	-1.50465	-0.0227244	0.0551722	0.439751		TG 18:1_36:1	0.0422987	-0.755805	0.840402	0.918168	0.996396		TG 18:1_36:1	-0.396734	-1.13957	0.346105	0.30608	0.251854		TG 18:1_36:1	0.42413	-0.435662	1.28392	0.345172	0.900117
TG 18:1_36:2	-0.0890311	-0.758381	0.580319	0.796751	0.59533		TG 18:1_36:2	-0.499248	-1.17049	0.171993	0.158427	0.912765		TG 18:1_36:2	0.0916637	-0.911009	1.09434	0.859367	0.517475		TG 18:1_36:2	-0.233971	-0.908715	0.440773	0.503524	0.996396		TG 18:1_36:2	-0.974712	-1.88432	-0.0651092	0.0468727	0.145374		TG 18:1_36:2	-0.0484173	-0.86751	0.770675	0.908923	0.95603
TG 18:1_36:3	-0.0122887	-0.697704	0.673127	0.972285	0.632124		TG 18:1_36:3	-0.314091	-0.982344	0.354162	0.366499	0.912765		TG 18:1_36:3	0.0307261	-0.768948	0.8304	0.940621	0.534554		TG 18:1_36:3	-0.210391	-1.06428	0.643495	0.633718	0.996396		TG 18:1_36:3	-0.335802	-1.12158	0.449975	0.41088	0.281319		TG 18:1_36:3	-0.790053	-1.7259	0.145791	0.113609	0.900117
TG 18:1_36:4	0.184023	-0.502706	0.870752	0.60469	0.56441		TG 18:1_36:4	0.148506	-0.619032	0.916043	0.708003	0.932916		TG 18:1_36:4	-0.130612	-0.951067	0.689842	0.757839	0.493954		TG 18:1_36:4	-0.519312	-1.42885	0.390227	0.274664	0.996396		TG 18:1_36:4	-0.571676	-1.36637	0.223013	0.171938	0.203516		TG 18:1_36:4	-0.624373	-1.44664	0.197899	0.152283	0.900117
TG 18:1_36:5	0.190365	-0.528999	0.90973	0.609172	0.56441		TG 18:1_36:5	0.258506	-0.495353	1.01236	0.508222	0.91594		TG 18:1_36:5	0.810941	-0.114027	1.73591	0.0991683	0.439751		TG 18:1_36:5	-0.740994	-1.61236	0.130372	0.109132	0.996396		TG 18:1_36:5	NA	NA	NA	NA	NA		TG 18:1_36:5	-0.351161	-1.22658	0.52426	0.440963	0.900117
TG 18:1_36:6	0.254188	-0.474001	0.982377	0.501017	0.56441		TG 18:1_36:6	0.244525	-0.476195	0.965246	0.51268	0.91594		TG 18:1_36:6	-0.38348	-1.04835	0.281393	0.269937	0.439751		TG 18:1_36:6	0.401484	-0.407629	1.2106	0.3409	0.996396		TG 18:1_36:6	NA	NA	NA	NA	NA		TG 18:1_36:6	0.0628252	-0.801451	0.927101	0.888133	0.95603
TG 18:1_38:5	0.117457	-0.563594	0.798508	0.73855	0.581577		TG 18:1_38:5	-0.225961	-0.818348	0.366426	0.46227	0.912765		TG 18:1_38:5	-0.819159	-1.69016	0.0518391	0.0782081	0.439751		TG 18:1_38:5	-0.241601	-1.10221	0.619004	0.587467	0.996396		TG 18:1_38:5	-0.611296	-1.29227	0.0696761	0.091803	0.166901		TG 18:1_38:5	-0.0862093	-0.935644	0.763226	0.844336	0.95603
TG 18:1_38:6	0.213204	-0.46932	0.895728	0.546652	0.56441		TG 18:1_38:6	0.0563759	-0.747351	0.860102	0.891849	0.951457		TG 18:1_38:6	-0.293617	-1.02523	0.437993	0.439551	0.44475		TG 18:1_38:6	-0.118899	-0.837128	0.59933	0.748522	0.996396		TG 18:1_38:6	-0.831426	-1.61407	-0.0487804	0.0486452	0.145374		TG 18:1_38:6	-0.77952	-1.94921	0.39017	0.206313	0.900117
TG 18:1_38:7	-0.0402645	-0.797796	0.717267	0.917973	0.622622		TG 18:1_38:7	0.286563	-0.629346	1.20247	0.545748	0.91594		TG 18:1_38:7	-0.19985	-1.17235	0.772648	0.690832	0.483744		TG 18:1_38:7	-0.157982	-0.870625	0.554662	0.66798	0.996396		TG 18:1_38:7	-0.834909	-1.64228	-0.0275398	0.0544267	0.145374		TG 18:1_38:7	-0.0394581	-0.928693	0.849777	0.93156	0.95603
TG 18:2_28:0	-0.935272	-1.96349	0.0929487	0.0884269	0.462786		TG 18:2_28:0	0.630244	-0.0590057	1.31949	0.0862712	0.912765		TG 18:2_28:0	-0.570168	-1.37144	0.2311	0.176439	0.439751		TG 18:2_28:0	-0.0228093	-0.767799	0.722181	0.952668	0.996396		TG 18:2_28:0	NA	NA	NA	NA	NA		TG 18:2_28:0	0.0221988	-0.699642	0.74404	0.952535	0.95603
TG 18:2_30:0	0.246197	-0.469046	0.96144	0.506928	0.56441		TG 18:2_30:0	0.290708	-0.440591	1.02201	0.443846	0.912765		TG 18:2_30:0	NA	NA	NA	NA	NA		TG 18:2_30:0	NA	NA	NA	NA	NA		TG 18:2_30:0	NA	NA	NA	NA	NA		TG 18:2_30:0	-1.01235	-1.86675	-0.157944	0.0308851	0.900117
TG 18:2_30:1	0.0315653	-0.685957	0.749088	0.932069	0.626684		TG 18:2_30:1	0.457292	-0.360845	1.27543	0.284634	0.912765		TG 18:2_30:1	0.208873	-0.59198	1.00972	0.614095	0.470068		TG 18:2_30:1	NA	NA	NA	NA	NA		TG 18:2_30:1	NA	NA	NA	NA	NA		TG 18:2_30:1	NA	NA	NA	NA	NA
TG 18:2_31:0	NA	NA	NA	NA	NA		TG 18:2_31:0	NA	NA	NA	NA	NA		TG 18:2_31:0	NA	NA	NA	NA	NA		TG 18:2_31:0	NA	NA	NA	NA	NA		TG 18:2_31:0	NA	NA	NA	NA	NA		TG 18:2_31:0	NA	NA	NA	NA	NA
TG 18:2_32:0	0.219361	-0.469083	0.907805	0.538716	0.56441		TG 18:2_32:0	0.149347	-0.64181	0.940505	0.71478	0.932916		TG 18:2_32:0	-0.518723	-1.36403	0.326579	0.241313	0.439751		TG 18:2_32:0	-0.121478	-0.819587	0.576632	0.73616	0.996396		TG 18:2_32:0	-1.10027	-1.83866	-0.361883	0.00769517	0.145374		TG 18:2_32:0	-0.208315	-1.49491	1.07828	0.754275	0.939314
TG 18:2_32:1	0.15874	-0.579206	0.896686	0.677402	0.565755		TG 18:2_32:1	0.133247	-0.690156	0.95665	0.753976	0.932916		TG 18:2_32:1	-0.404998	-1.16236	0.352367	0.30549	0.439751		TG 18:2_32:1	0.216935	-0.509424	0.943293	0.564003	0.996396		TG 18:2_32:1	NA	NA	NA	NA	NA		TG 18:2_32:1	-0.161208	-0.967573	0.645157	0.699324	0.920042
TG 18:2_32:2	0.246803	-0.461447	0.955053	0.501746	0.56441		TG 18:2_32:2	0.384561	-0.430714	1.19984	0.364822	0.912765		TG 18:2_32:2	-1.00855	-1.97489	-0.0422053	0.0524018	0.439751		TG 18:2_32:2	NA	NA	NA	NA	NA		TG 18:2_32:2	NA	NA	NA	NA	NA		TG 18:2_32:2	0.422207	-0.427609	1.27202	0.34181	0.900117
TG 18:2_33:0	-0.0443569	-0.757114	0.6684	0.904027	0.619781		TG 18:2_33:0	0.14756	-0.720887	1.01601	0.742134	0.932916		TG 18:2_33:0	-0.268358	-1.02459	0.487871	0.493698	0.452632		TG 18:2_33:0	-0.184896	-0.887597	0.517805	0.610979	0.996396		TG 18:2_33:0	NA	NA	NA	NA	NA		TG 18:2_33:0	-0.334005	-1.22789	0.55988	0.47245	0.900117
TG 18:2_33:1	-0.00591583	-0.725363	0.713531	0.987287	0.638009		TG 18:2_33:1	0.0716462	-0.660605	0.803897	0.849605	0.951457		TG 18:2_33:1	NA	NA	NA	NA	NA		TG 18:2_33:1	NA	NA	NA	NA	NA		TG 18:2_33:1	NA	NA	NA	NA	NA		TG 18:2_33:1	NA	NA	NA	NA	NA
TG 18:2_33:2	0.157621	-0.553342	0.868585	0.668139	0.565755		TG 18:2_33:2	0.386787	-0.363426	1.137	0.32277	0.912765		TG 18:2_33:2	-0.553074	-1.28096	0.174808	0.150004	0.439751		TG 18:2_33:2	-0.0483882	-0.692044	0.595268	0.884144	0.996396		TG 18:2_33:2	NA	NA	NA	NA	NA		TG 18:2_33:2	0.11065	-0.675915	0.897216	0.785593	0.944467
TG 18:2_34:0	0.193228	-0.492783	0.879238	0.586472	0.56441		TG 18:2_34:0	0.273932	-0.463318	1.01118	0.473815	0.912765		TG 18:2_34:0	-1.03145	-2.02855	-0.0343591	0.0543517	0.439751		TG 18:2_34:0	-0.380518	-1.20259	0.44155	0.373695	0.996396		TG 18:2_34:0	-1.2229	-2.10606	-0.339741	0.0123808	0.145374		TG 18:2_34:0	-0.0305007	-0.918791	0.85779	0.947013	0.95603
TG 18:2_34:1	0.160673	-0.518549	0.839895	0.647461	0.565755		TG 18:2_34:1	0.239021	-0.484342	0.962384	0.523637	0.91594		TG 18:2_34:1	-0.1769	-1.14139	0.787595	0.722515	0.486154		TG 18:2_34:1	-0.0165718	-0.781897	0.748754	0.966515	0.996396		TG 18:2_34:1	-0.753577	-1.55371	0.0465567	0.0778149	0.160559		TG 18:2_34:1	0.219562	-0.598437	1.03756	0.604617	0.906076
TG 18:2_34:2	0.228742	-0.452464	0.909949	0.517279	0.56441		TG 18:2_34:2	0.479995	-0.262633	1.22262	0.2179	0.912765		TG 18:2_34:2	-0.213562	-1.0939	0.666779	0.638939	0.473279		TG 18:2_34:2	-0.546583	-1.3185	0.225332	0.17849	0.996396		TG 18:2_34:2	NA	NA	NA	NA	NA		TG 18:2_34:2	0.125055	-0.599258	0.849369	0.738592	0.937467
TG 18:2_34:3	0.242259	-0.459017	0.943535	0.505414	0.56441		TG 18:2_34:3	0.418983	-0.392309	1.23028	0.321972	0.912765		TG 18:2_34:3	0.203953	-0.685022	1.09293	0.657162	0.478921		TG 18:2_34:3	-0.509022	-1.2922	0.274158	0.215434	0.996396		TG 18:2_34:3	NA	NA	NA	NA	NA		TG 18:2_34:3	NA	NA	NA	NA	NA
TG 18:2_34:4	0.283424	-0.422865	0.989714	0.439961	0.562431		TG 18:2_34:4	0.436645	-0.359668	1.23296	0.293649	0.912765		TG 18:2_34:4	NA	NA	NA	NA	NA		TG 18:2_34:4	NA	NA	NA	NA	NA		TG 18:2_34:4	NA	NA	NA	NA	NA		TG 18:2_34:4	NA	NA	NA	NA	NA
TG 18:2_35:1	-0.0560095	-0.743243	0.631224	0.874546	0.617822		TG 18:2_35:1	0.00156753	-0.764387	0.767522	0.996834	0.96356		TG 18:2_35:1	0.187444	-0.726948	1.10184	0.691556	0.483744		TG 18:2_35:1	NA	NA	NA	NA	NA		TG 18:2_35:1	NA	NA	NA	NA	NA		TG 18:2_35:1	NA	NA	NA	NA	NA
TG 18:2_35:2	0.0953212	-0.560926	0.751569	0.778545	0.588835		TG 18:2_35:2	0.121784	-0.675232	0.918801	0.767261	0.935359		TG 18:2_35:2	0.377983	-0.364104	1.12007	0.328517	0.439751		TG 18:2_35:2	-0.851344	-1.61555	-0.0871343	0.0394634	0.996396		TG 18:2_35:2	NA	NA	NA	NA	NA		TG 18:2_35:2	0.0475527	-0.92147	1.01658	0.924334	0.95603
TG 18:2_35:3	0.24075	-0.546152	1.02765	0.55487	0.56441		TG 18:2_35:3	0.366655	-0.448726	1.18204	0.38725	0.912765		TG 18:2_35:3	-0.666711	-1.67955	0.346129	0.209815	0.439751		TG 18:2_35:3	0.135108	-0.511531	0.781746	0.685953	0.996396		TG 18:2_35:3	NA	NA	NA	NA	NA		TG 18:2_35:3	-0.944338	-1.68285	-0.205826	0.0209536	0.900117
TG 18:2_36:0	-0.192799	-1.0578	0.672197	0.666473	0.565755		TG 18:2_36:0	-0.0645875	-0.815332	0.686157	0.867571	0.951457		TG 18:2_36:0	0.520372	-0.209834	1.25058	0.175824	0.439751		TG 18:2_36:0	0.488373	-0.322227	1.29897	0.249732	0.996396		TG 18:2_36:0	-0.491057	-1.35492	0.372809	0.276734	0.243294		TG 18:2_36:0	-0.722824	-1.70423	0.25858	0.164347	0.900117
TG 18:2_36:1	0.11835	-0.56215	0.79885	0.736436	0.581577		TG 18:2_36:1	-0.159281	-0.876591	0.558029	0.667462	0.929874		TG 18:2_36:1	0.138488	-0.622662	0.899638	0.724637	0.486154		TG 18:2_36:1	-0.0351374	-0.676134	0.605859	0.915372	0.996396		TG 18:2_36:1	-0.665092	-1.52172	0.191536	0.141708	0.189433		TG 18:2_36:1	-0.277278	-1.14493	0.590377	0.53817	0.906076
TG 18:2_36:2	0.101443	-0.588987	0.791873	0.776064	0.58839		TG 18:2_36:2	-0.226117	-0.939385	0.487151	0.540487	0.91594		TG 18:2_36:2	0.190663	-0.765907	1.14723	0.699645	0.484087		TG 18:2_36:2	-1.01115	-1.91397	-0.108336	0.0385092	0.996396		TG 18:2_36:2	-0.297614	-1.04122	0.445996	0.440791	0.291278		TG 18:2_36:2	-0.0552505	-1.10731	0.996813	0.919044	0.95603
TG 18:2_36:3	0.168543	-0.509277	0.846363	0.630828	0.565755		TG 18:2_36:3	0.159176	-0.597799	0.916152	0.684052	0.932804		TG 18:2_36:3	-0.0261367	-0.911077	0.858804	0.954338	0.539378		TG 18:2_36:3	NA	NA	NA	NA	NA		TG 18:2_36:3	NA	NA	NA	NA	NA		TG 18:2_36:3	-0.475672	-1.35704	0.405693	0.30276	0.900117
TG 18:2_36:4	0.310215	-0.370492	0.990923	0.381415	0.545913		TG 18:2_36:4	0.434841	-0.367631	1.23731	0.299234	0.912765		TG 18:2_36:4	-0.719425	-1.48307	0.0442217	0.0777332	0.439751		TG 18:2_36:4	0.299731	-0.328307	0.927769	0.359305	0.996396		TG 18:2_36:4	NA	NA	NA	NA	NA		TG 18:2_36:4	-0.554274	-1.61414	0.505589	0.317603	0.900117
TG 18:2_36:5	0.298292	-0.403991	1.00057	0.41408	0.548367		TG 18:2_36:5	0.45478	-0.30029	1.20985	0.24987	0.912765		TG 18:2_36:5	0.307343	-0.478147	1.09283	0.45095	0.444939		TG 18:2_36:5	NA	NA	NA	NA	NA		TG 18:2_36:5	NA	NA	NA	NA	NA		TG 18:2_36:5	-0.226723	-1.00681	0.553366	0.575265	0.906076
TG 18:2_38:4	0.185783	-0.552183	0.923749	0.626604	0.565755		TG 18:2_38:4	-0.125692	-0.723705	0.472321	0.684189	0.932804		TG 18:2_38:4	-0.397205	-1.14009	0.345678	0.305547	0.439751		TG 18:2_38:4	-0.0773237	-0.913039	0.758392	0.857686	0.996396		TG 18:2_38:4	-0.452048	-1.27115	0.367055	0.290611	0.250099		TG 18:2_38:4	NA	NA	NA	NA	NA
TG 18:2_38:5	0.411544	-0.304455	1.12754	0.27207	0.491356		TG 18:2_38:5	0.216198	-0.60683	1.03923	0.611566	0.91594		TG 18:2_38:5	-0.124341	-0.773722	0.525039	0.710885	0.486154		TG 18:2_38:5	-0.054531	-0.728546	0.619484	0.875392	0.996396		TG 18:2_38:5	-0.224172	-1.06555	0.61721	0.606525	0.355833		TG 18:2_38:5	-0.0549335	-0.854768	0.744901	0.894264	0.95603
TG 18:2_38:6	0.219702	-0.47794	0.917345	0.543417	0.56441		TG 18:2_38:6	0.430959	-0.455896	1.31781	0.350784	0.912765		TG 18:2_38:6	0.168331	-0.735744	1.07241	0.718498	0.486154		TG 18:2_38:6	-0.323648	-1.01883	0.371536	0.370985	0.996396		TG 18:2_38:6	-0.679236	-1.47736	0.118892	0.108875	0.174778		TG 18:2_38:6	0.464409	-0.377407	1.30622	0.292446	0.900117
TG 18:3_30:0	NA	NA	NA	NA	NA		TG 18:3_30:0	0.139375	-0.403648	0.682399	0.619709	0.91594		TG 18:3_30:0	-0.265556	-0.958124	0.427011	0.459959	0.448493		TG 18:3_30:0	NA	NA	NA	NA	NA		TG 18:3_30:0	NA	NA	NA	NA	NA		TG 18:3_30:0	NA	NA	NA	NA	NA
TG 18:3_32:0	0.272326	-0.410406	0.955058	0.442675	0.562431		TG 18:3_32:0	0.107613	-0.528897	0.744124	0.743368	0.932916		TG 18:3_32:0	NA	NA	NA	NA	NA		TG 18:3_32:0	NA	NA	NA	NA	NA		TG 18:3_32:0	NA	NA	NA	NA	NA		TG 18:3_32:0	NA	NA	NA	NA	NA
TG 18:3_32:1	0.0715135	-0.615157	0.758184	0.840135	0.609353		TG 18:3_32:1	0.140872	-0.639652	0.921396	0.726755	0.932916		TG 18:3_32:1	0.060285	-0.610168	0.730738	0.861653	0.517475		TG 18:3_32:1	-0.695348	-1.48815	0.0974545	0.0990401	0.996396		TG 18:3_32:1	NA	NA	NA	NA	NA		TG 18:3_32:1	0.543682	-0.283877	1.37124	0.212573	0.900117
TG 18:3_33:2	0.233831	-0.502133	0.969794	0.53987	0.56441		TG 18:3_33:2	0.4856	-0.197049	1.16825	0.176577	0.912765		TG 18:3_33:2	-0.220325	-1.09799	0.657345	0.627371	0.471662		TG 18:3_33:2	NA	NA	NA	NA	NA		TG 18:3_33:2	NA	NA	NA	NA	NA		TG 18:3_33:2	NA	NA	NA	NA	NA
TG 18:3_34:0	0.0255662	-0.697221	0.748353	0.945356	0.627496		TG 18:3_34:0	0.256998	-0.448323	0.962319	0.482318	0.914184		TG 18:3_34:0	NA	NA	NA	NA	NA		TG 18:3_34:0	0.102871	-0.597364	0.803106	0.775974	0.996396		TG 18:3_34:0	NA	NA	NA	NA	NA		TG 18:3_34:0	NA	NA	NA	NA	NA
TG 18:3_34:1	0.0749421	-0.589599	0.739484	0.827107	0.607332		TG 18:3_34:1	0.254566	-0.432446	0.941579	0.475014	0.912765		TG 18:3_34:1	-0.110892	-1.00963	0.787844	0.811052	0.508614		TG 18:3_34:1	NA	NA	NA	NA	NA		TG 18:3_34:1	NA	NA	NA	NA	NA		TG 18:3_34:1	-0.415944	-1.32383	0.491941	0.379895	0.900117
TG 18:3_34:2	0.195516	-0.482583	0.873615	0.577713	0.56441		TG 18:3_34:2	0.299078	-0.388463	0.986619	0.402685	0.912765		TG 18:3_34:2	0.157257	-0.74792	1.06243	0.736566	0.486154		TG 18:3_34:2	NA	NA	NA	NA	NA		TG 18:3_34:2	NA	NA	NA	NA	NA		TG 18:3_34:2	0.0823641	-0.856897	1.02163	0.865267	0.95603
TG 18:3_34:3	0.157996	-0.542883	0.858875	0.662928	0.565755		TG 18:3_34:3	0.302634	-0.459711	1.06498	0.444464	0.912765		TG 18:3_34:3	-0.0469016	-1.12656	1.03276	0.932884	0.532675		TG 18:3_34:3	-0.357537	-1.0599	0.344826	0.328799	0.996396		TG 18:3_34:3	NA	NA	NA	NA	NA		TG 18:3_34:3	-0.404937	-1.2918	0.481924	0.381479	0.900117
TG 18:3_35:2	-0.275538	-0.967976	0.4169	0.44375	0.562431		TG 18:3_35:2	0.338694	-0.543082	1.22047	0.459188	0.912765		TG 18:3_35:2	0.44063	-0.404619	1.28588	0.317534	0.439751		TG 18:3_35:2	NA	NA	NA	NA	NA		TG 18:3_35:2	-0.201494	-0.983046	0.580058	0.618153	0.359871		TG 18:3_35:2	NA	NA	NA	NA	NA
TG 18:3_36:1	0.162553	-0.593006	0.918112	0.677356	0.565755		TG 18:3_36:1	0.0521855	-0.882771	0.987142	0.913836	0.951457		TG 18:3_36:1	-0.344108	-1.10714	0.418926	0.385901	0.439751		TG 18:3_36:1	NA	NA	NA	NA	NA		TG 18:3_36:1	NA	NA	NA	NA	NA		TG 18:3_36:1	NA	NA	NA	NA	NA
TG 18:3_36:2	0.174369	-0.48514	0.833879	0.609492	0.56441		TG 18:3_36:2	0.0433452	-0.71227	0.798961	0.911457	0.951457		TG 18:3_36:2	0.131569	-0.667764	0.930901	0.749907	0.491893		TG 18:3_36:2	NA	NA	NA	NA	NA		TG 18:3_36:2	NA	NA	NA	NA	NA		TG 18:3_36:2	0.298119	-0.586053	1.18229	0.51625	0.900117
TG 18:3_36:3	0.236925	-0.464451	0.938301	0.514798	0.56441		TG 18:3_36:3	0.2804	-0.464385	1.02519	0.46804	0.912765		TG 18:3_36:3	-0.0627917	-0.913486	0.787902	0.886232	0.521621		TG 18:3_36:3	-0.28263	-1.07545	0.510187	0.491742	0.996396		TG 18:3_36:3	-0.370374	-0.991662	0.250914	0.254609	0.237301		TG 18:3_36:3	NA	NA	NA	NA	NA
TG 18:3_36:4	0.268319	-0.436475	0.973113	0.463464	0.56441		TG 18:3_36:4	0.401955	-0.334791	1.1387	0.29602	0.912765		TG 18:3_36:4	-0.248902	-1.03987	0.542065	0.543448	0.460594		TG 18:3_36:4	NA	NA	NA	NA	NA		TG 18:3_36:4	-0.321996	-1.07341	0.429417	0.409619	0.28109		TG 18:3_36:4	-0.84685	-1.80509	0.111385	0.0986445	0.900117
TG 18:3_38:5	-0.109685	-0.904107	0.684736	0.789213	0.593874		TG 18:3_38:5	0.262659	-0.603164	1.12848	0.557928	0.91594		TG 18:3_38:5	NA	NA	NA	NA	NA		TG 18:3_38:5	0.422062	-0.362019	1.20614	0.302371	0.996396		TG 18:3_38:5	-0.0287585	-0.996973	0.939456	0.954079	0.460371		TG 18:3_38:5	0.164432	-0.791082	1.11994	0.739416	0.937467
TG 18:3_38:6	0.059761	-0.576186	0.695708	0.855559	0.615577		TG 18:3_38:6	0.187468	-0.505692	0.880629	0.601136	0.91594		TG 18:3_38:6	NA	NA	NA	NA	NA		TG 18:3_38:6	-0.438588	-1.14406	0.266885	0.235387	0.996396		TG 18:3_38:6	-0.104807	-0.85315	0.643536	0.786152	0.413256		TG 18:3_38:6	0.141244	-0.501777	0.784264	0.671422	0.910299
TG 20:0_32:3	0.453399	-0.242402	1.1492	0.214862	0.469042		TG 20:0_32:3	0.169297	-0.542102	0.880695	0.645298	0.924974		TG 20:0_32:3	NA	NA	NA	NA	NA		TG 20:0_32:3	NA	NA	NA	NA	NA		TG 20:0_32:3	-1.00197	-1.95649	-0.0474561	0.0511575	0.145374		TG 20:0_32:3	NA	NA	NA	NA	NA
TG 20:0_32:4	-0.151517	-0.828107	0.525073	0.665001	0.565755		TG 20:0_32:4	0.565036	-0.152793	1.28287	0.136533	0.912765		TG 20:0_32:4	-0.497178	-1.19574	0.201388	0.176363	0.439751		TG 20:0_32:4	NA	NA	NA	NA	NA		TG 20:0_32:4	NA	NA	NA	NA	NA		TG 20:0_32:4	NA	NA	NA	NA	NA
TG 20:0_34:1	NA	NA	NA	NA	NA		TG 20:0_34:1	-0.437727	-1.14031	0.26486	0.234418	0.912765		TG 20:0_34:1	NA	NA	NA	NA	NA		TG 20:0_34:1	NA	NA	NA	NA	NA		TG 20:0_34:1	NA	NA	NA	NA	NA		TG 20:0_34:1	0.148095	-0.599428	0.895618	0.701899	0.920042
TG 20:1_24:3	NA	NA	NA	NA	NA		TG 20:1_24:3	NA	NA	NA	NA	NA		TG 20:1_24:3	NA	NA	NA	NA	NA		TG 20:1_24:3	-0.394478	-1.04967	0.260714	0.25004	0.996396		TG 20:1_24:3	NA	NA	NA	NA	NA		TG 20:1_24:3	NA	NA	NA	NA	NA
TG 20:1_26:1	NA	NA	NA	NA	NA		TG 20:1_26:1	0.155549	-0.736176	1.04727	0.735539	0.932916		TG 20:1_26:1	-0.277556	-1.22007	0.664955	0.569424	0.460594		TG 20:1_26:1	-0.102831	-0.824277	0.618614	0.782462	0.996396		TG 20:1_26:1	-0.137904	-0.909584	0.633777	0.729334	0.392971		TG 20:1_26:1	0.17816	-0.877822	1.23414	0.744329	0.938548
TG 20:1_30:1	-0.308882	-1.25505	0.637282	0.528882	0.56441		TG 20:1_30:1	NA	NA	NA	NA	NA		TG 20:1_30:1	-0.369846	-1.16104	0.421344	0.369071	0.439751		TG 20:1_30:1	-0.963864	-1.64663	-0.281096	0.0109724	0.996396		TG 20:1_30:1	NA	NA	NA	NA	NA		TG 20:1_30:1	NA	NA	NA	NA	NA
TG 20:1_31:0	NA	NA	NA	NA	NA		TG 20:1_31:0	NA	NA	NA	NA	NA		TG 20:1_31:0	NA	NA	NA	NA	NA		TG 20:1_31:0	NA	NA	NA	NA	NA		TG 20:1_31:0	NA	NA	NA	NA	NA		TG 20:1_31:0	NA	NA	NA	NA	NA
TG 20:1_32:1	NA	NA	NA	NA	NA		TG 20:1_32:1	-0.16568	-0.767487	0.436127	0.594668	0.91594		TG 20:1_32:1	0.165857	-0.488047	0.819762	0.623817	0.471662		TG 20:1_32:1	0.0749688	-0.596862	0.746799	0.828805	0.996396		TG 20:1_32:1	NA	NA	NA	NA	NA		TG 20:1_32:1	NA	NA	NA	NA	NA
TG 20:1_32:2	0.279406	-0.661717	1.22053	0.566559	0.56441		TG 20:1_32:2	-0.288418	-1.0583	0.48146	0.470212	0.912765		TG 20:1_32:2	0.195145	-0.563475	0.953765	0.618934	0.471662		TG 20:1_32:2	0.592721	-0.28107	1.46651	0.196717	0.996396		TG 20:1_32:2	NA	NA	NA	NA	NA		TG 20:1_32:2	0.683032	-0.0952515	1.46131	0.100853	0.900117
TG 20:1_32:3	-0.196323	-0.883557	0.490912	0.581202	0.56441		TG 20:1_32:3	0.364589	-0.331331	1.06051	0.315186	0.912765		TG 20:1_32:3	NA	NA	NA	NA	NA		TG 20:1_32:3	NA	NA	NA	NA	NA		TG 20:1_32:3	NA	NA	NA	NA	NA		TG 20:1_32:3	NA	NA	NA	NA	NA
TG 20:1_34:0	0.0998834	-0.596823	0.79659	0.781343	0.588835		TG 20:1_34:0	-0.0517173	-0.832359	0.728924	0.897816	0.951457		TG 20:1_34:0	0.773823	-0.0350075	1.58265	0.0735278	0.439751		TG 20:1_34:0	NA	NA	NA	NA	NA		TG 20:1_34:0	NA	NA	NA	NA	NA		TG 20:1_34:0	0.164739	-0.745124	1.0746	0.726402	0.930688
TG 20:1_34:1	-0.157125	-0.792931	0.47868	0.632916	0.565755		TG 20:1_34:1	-0.135325	-0.690339	0.41969	0.637245	0.919315		TG 20:1_34:1	-0.152399	-1.02989	0.725088	0.736645	0.486154		TG 20:1_34:1	NA	NA	NA	NA	NA		TG 20:1_34:1	-0.124515	-1.25386	1.00483	0.83082	0.422105		TG 20:1_34:1	-0.870699	-1.98548	0.24408	0.141476	0.900117
TG 20:1_34:2	-0.331211	-1.04056	0.378135	0.370033	0.542525		TG 20:1_34:2	-0.06125	-0.583924	0.461424	0.820371	0.95002		TG 20:1_34:2	0.348071	-0.499954	1.19609	0.429366	0.44279		TG 20:1_34:2	-0.212159	-0.936557	0.512239	0.571522	0.996396		TG 20:1_34:2	NA	NA	NA	NA	NA		TG 20:1_34:2	0.865717	0.0443919	1.68704	0.0520377	0.900117
TG 20:1_34:3	NA	NA	NA	NA	NA		TG 20:1_34:3	-0.0827486	-0.611114	0.445617	0.76164	0.932916		TG 20:1_34:3	0.134848	-0.661455	0.931151	0.742966	0.488895		TG 20:1_34:3	-1.46587	-2.26735	-0.664388	0.0015678	0.871707		TG 20:1_34:3	-0.601483	-1.34286	0.139897	0.12546	0.18489		TG 20:1_34:3	0.32974	-0.598294	1.25777	0.494196	0.900117
TG 20:2_32:0	NA	NA	NA	NA	NA		TG 20:2_32:0	0.117971	-0.601642	0.837585	0.750876	0.932916		TG 20:2_32:0	-0.189784	-0.969605	0.590036	0.637867	0.473279		TG 20:2_32:0	0.77657	-0.0337952	1.58694	0.0730862	0.996396		TG 20:2_32:0	NA	NA	NA	NA	NA		TG 20:2_32:0	-0.512178	-1.85379	0.829432	0.463022	0.900117
TG 20:2_32:1	NA	NA	NA	NA	NA		TG 20:2_32:1	-0.377069	-1.06392	0.309782	0.293092	0.912765		TG 20:2_32:1	-0.28202	-1.02315	0.459108	0.46333	0.448493		TG 20:2_32:1	0.268172	-0.535255	1.0716	0.519467	0.996396		TG 20:2_32:1	NA	NA	NA	NA	NA		TG 20:2_32:1	-0.139273	-1.08848	0.809936	0.776629	0.944467
TG 20:2_34:1	-0.141495	-0.810026	0.527036	0.682286	0.566027		TG 20:2_34:1	-0.240028	-0.817792	0.337737	0.423851	0.912765		TG 20:2_34:1	0.215923	-0.494372	0.926219	0.55712	0.460594		TG 20:2_34:1	0.390664	-0.347589	1.12892	0.310443	0.996396		TG 20:2_34:1	-0.13057	-1.23229	0.971152	0.818372	0.420714		TG 20:2_34:1	0.671149	-0.233784	1.57608	0.161564	0.900117
TG 20:2_34:2	0.515969	-0.159121	1.19106	0.148347	0.462786		TG 20:2_34:2	-0.0735646	-0.606068	0.458939	0.788986	0.941625		TG 20:2_34:2	NA	NA	NA	NA	NA		TG 20:2_34:2	NA	NA	NA	NA	NA		TG 20:2_34:2	NA	NA	NA	NA	NA		TG 20:2_34:2	0.614082	-0.390417	1.61858	0.24485	0.900117
TG 20:2_34:3	-0.034843	-0.812702	0.743016	0.930835	0.626684		TG 20:2_34:3	-0.0951803	-0.709296	0.518936	0.764034	0.932916		TG 20:2_34:3	0.350019	-0.380841	1.08088	0.357662	0.439751		TG 20:2_34:3	0.253246	-0.562795	1.06929	0.548985	0.996396		TG 20:2_34:3	NA	NA	NA	NA	NA		TG 20:2_34:3	NA	NA	NA	NA	NA
TG 20:2_34:4	-0.0472721	-0.830207	0.735663	0.906873	0.619781		TG 20:2_34:4	0.375703	-0.319058	1.07046	0.300202	0.912765		TG 20:2_34:4	NA	NA	NA	NA	NA		TG 20:2_34:4	0.5088	-0.253352	1.27095	0.20365	0.996396		TG 20:2_34:4	-0.386921	-1.23931	0.465472	0.382853	0.27259		TG 20:2_34:4	0.184461	-0.645088	1.01401	0.667633	0.909873
TG 20:2_36:5	-0.360606	-1.13612	0.414906	0.371982	0.542525		TG 20:2_36:5	-0.456474	-1.16437	0.25142	0.218943	0.912765		TG 20:2_36:5	NA	NA	NA	NA	NA		TG 20:2_36:5	NA	NA	NA	NA	NA		TG 20:2_36:5	-0.242644	-1.14298	0.657696	0.60241	0.35525		TG 20:2_36:5	0.812758	0.0329048	1.59261	0.0544906	0.900117
TG 20:3_32:0	-0.147419	-0.95833	0.663491	0.725002	0.57772		TG 20:3_32:0	0.0608924	-0.716967	0.838752	0.879397	0.951457		TG 20:3_32:0	-0.339241	-1.17228	0.4938	0.432941	0.44279		TG 20:3_32:0	0.915985	0.187975	1.644	0.0215453	0.996396		TG 20:3_32:0	-0.739522	-1.58323	0.104182	0.0992426	0.170159		TG 20:3_32:0	0.428111	-0.399625	1.25585	0.32283	0.900117
TG 20:3_32:1	0.0365771	-0.602047	0.675201	0.911638	0.619781		TG 20:3_32:1	-0.224963	-1.0073	0.557372	0.578484	0.91594		TG 20:3_32:1	0.235946	-0.75492	1.22681	0.645099	0.474946		TG 20:3_32:1	NA	NA	NA	NA	NA		TG 20:3_32:1	-0.648798	-1.57275	0.27515	0.181984	0.207511		TG 20:3_32:1	0.269503	-0.507591	1.0466	0.504466	0.900117
TG 20:3_32:2	0.523377	-0.19947	1.24622	0.169881	0.462786		TG 20:3_32:2	-0.256153	-0.924476	0.412171	0.460145	0.912765		TG 20:3_32:2	NA	NA	NA	NA	NA		TG 20:3_32:2	NA	NA	NA	NA	NA		TG 20:3_32:2	0.250927	-0.47478	0.976634	0.504726	0.319601		TG 20:3_32:2	NA	NA	NA	NA	NA
TG 20:3_34:0	NA	NA	NA	NA	NA		TG 20:3_34:0	-0.106265	-0.702515	0.489985	0.730035	0.932916		TG 20:3_34:0	0.585376	-0.230241	1.40099	0.17289	0.439751		TG 20:3_34:0	0.256937	-0.47111	0.984984	0.496051	0.996396		TG 20:3_34:0	-0.218297	-0.92263	0.486036	0.549496	0.336701		TG 20:3_34:0	NA	NA	NA	NA	NA
TG 20:3_34:1	0.0164428	-0.811964	0.844849	0.969319	0.632124		TG 20:3_34:1	-0.21132	-0.834749	0.412109	0.513068	0.91594		TG 20:3_34:1	-0.385332	-1.28489	0.514223	0.409793	0.441448		TG 20:3_34:1	-0.568959	-1.35432	0.2164	0.169047	0.996396		TG 20:3_34:1	-0.75151	-1.50768	0.00466185	0.0637358	0.145479		TG 20:3_34:1	0.347949	-0.277448	0.973345	0.288477	0.900117
TG 20:3_34:2	0.0761156	-0.605936	0.758167	0.828878	0.607332		TG 20:3_34:2	-0.189584	-0.8971	0.517933	0.604481	0.91594		TG 20:3_34:2	-0.173774	-1.04189	0.694341	0.698423	0.484087		TG 20:3_34:2	NA	NA	NA	NA	NA		TG 20:3_34:2	0.131395	-0.625527	0.888317	0.736769	0.394127		TG 20:3_34:2	0.196444	-0.633261	1.02615	0.647625	0.906076
TG 20:3_34:3	0.0636494	-0.737391	0.86469	0.877661	0.617822		TG 20:3_34:3	-0.0580689	-0.645536	0.529398	0.848084	0.951457		TG 20:3_34:3	0.0795202	-0.699937	0.858977	0.843273	0.514295		TG 20:3_34:3	-0.260957	-1.03472	0.512809	0.515174	0.996396		TG 20:3_34:3	NA	NA	NA	NA	NA		TG 20:3_34:3	-0.766079	-1.53866	0.0065028	0.0661669	0.900117
TG 20:3_36:3	-0.126199	-0.821007	0.56861	0.725239	0.57772		TG 20:3_36:3	-0.175211	-0.711463	0.36104	0.52825	0.91594		TG 20:3_36:3	-0.421801	-1.20117	0.357566	0.299815	0.439751		TG 20:3_36:3	-0.0232172	-0.781813	0.735378	0.952685	0.996396		TG 20:3_36:3	-0.00621688	-0.95223	0.939796	0.989834	0.468374		TG 20:3_36:3	NA	NA	NA	NA	NA
TG 20:3_36:4	0.202406	-0.498139	0.902952	0.576931	0.56441		TG 20:3_36:4	0.137903	-0.442573	0.718379	0.645862	0.924974		TG 20:3_36:4	-0.0948704	-0.830828	0.641087	0.80278	0.508614		TG 20:3_36:4	0.0412879	-0.69085	0.773426	0.912948	0.996396		TG 20:3_36:4	-0.317614	-0.983326	0.348099	0.359449	0.264623		TG 20:3_36:4	NA	NA	NA	NA	NA
TG 20:3_36:5	0.151987	-0.55034	0.854313	0.675578	0.565755		TG 20:3_36:5	-0.111634	-0.950651	0.727382	0.796582	0.944995		TG 20:3_36:5	-0.275202	-1.03009	0.479688	0.482094	0.452056		TG 20:3_36:5	NA	NA	NA	NA	NA		TG 20:3_36:5	NA	NA	NA	NA	NA		TG 20:3_36:5	0.323687	-0.615066	1.26244	0.506904	0.900117
TG 20:4_30:0	0.517474	-0.189253	1.2242	0.165321	0.462786		TG 20:4_30:0	-0.00844262	-0.681015	0.66413	0.980584	0.961284		TG 20:4_30:0	0.0447298	-0.73648	0.825939	0.911621	0.526781		TG 20:4_30:0	NA	NA	NA	NA	NA		TG 20:4_30:0	-0.147733	-0.855359	0.559894	0.686189	0.384001		TG 20:4_30:0	NA	NA	NA	NA	NA
TG 20:4_32:0	0.334142	-0.321279	0.989563	0.328555	0.51935		TG 20:4_32:0	0.0256175	-1.02322	1.07446	0.962232	0.961284		TG 20:4_32:0	-0.0437524	-0.906484	0.818979	0.921684	0.529651		TG 20:4_32:0	0.0964656	-0.608353	0.801285	0.790897	0.996396		TG 20:4_32:0	-0.815817	-1.59202	-0.0396132	0.0508898	0.145374		TG 20:4_32:0	0.385852	-0.661093	1.4328	0.478444	0.900117
TG 20:4_32:1	0.326739	-0.368063	1.02154	0.366685	0.542525		TG 20:4_32:1	-0.0597754	-0.925279	0.805729	0.893502	0.951457		TG 20:4_32:1	0.165253	-0.703336	1.03384	0.712643	0.486154		TG 20:4_32:1	-0.33152	-1.63222	0.969175	0.622135	0.996396		TG 20:4_32:1	-0.417029	-1.19963	0.365577	0.307149	0.251854		TG 20:4_32:1	-0.27914	-1.19393	0.635655	0.556511	0.906076
TG 20:4_32:2	0.449413	-0.483265	1.38209	0.355216	0.537007		TG 20:4_32:2	0.361699	-0.548005	1.2714	0.443758	0.912765		TG 20:4_32:2	0.49616	-0.356711	1.34903	0.265932	0.439751		TG 20:4_32:2	NA	NA	NA	NA	NA		TG 20:4_32:2	-0.0433081	-0.93485	0.848233	0.924974	0.452507		TG 20:4_32:2	1.294	0.501287	2.08671	0.00450248	0.900117
TG 20:4_33:2	0.159562	-0.722517	1.04164	0.726307	0.57772		TG 20:4_33:2	0.45425	-0.414125	1.32263	0.315901	0.912765		TG 20:4_33:2	0.308875	-0.44311	1.06086	0.429036	0.44279		TG 20:4_33:2	NA	NA	NA	NA	NA		TG 20:4_33:2	NA	NA	NA	NA	NA		TG 20:4_33:2	NA	NA	NA	NA	NA
TG 20:4_34:0	0.322473	-0.32846	0.973405	0.34212	0.53162		TG 20:4_34:0	0.296056	-0.558072	1.15018	0.503691	0.914184		TG 20:4_34:0	0.333939	-0.398216	1.06609	0.380609	0.439751		TG 20:4_34:0	0.0730987	-0.671691	0.817888	0.849145	0.996396		TG 20:4_34:0	-0.630539	-1.45193	0.190853	0.146047	0.192598		TG 20:4_34:0	-0.37358	-1.27883	0.531675	0.428127	0.900117
TG 20:4_34:1	0.216054	-0.474585	0.906692	0.546072	0.56441		TG 20:4_34:1	-0.0140072	-0.856218	0.828204	0.974277	0.961284		TG 20:4_34:1	-0.0355988	-0.765963	0.694766	0.924721	0.530634		TG 20:4_34:1	-0.0936506	-0.95995	0.772649	0.834067	0.996396		TG 20:4_34:1	-0.748014	-1.4806	-0.0154281	0.0573018	0.145374		TG 20:4_34:1	-0.79196	-1.68312	0.0991973	0.0969042	0.900117
TG 20:4_34:2	0.282025	-0.443818	1.00787	0.454421	0.56441		TG 20:4_34:2	0.336997	-0.559973	1.23397	0.46895	0.912765		TG 20:4_34:2	-0.0588935	-0.967736	0.849949	0.900039	0.524147		TG 20:4_34:2	-0.417439	-1.13549	0.300607	0.266251	0.996396		TG 20:4_34:2	-0.868988	-1.71366	-0.0243165	0.0555834	0.145374		TG 20:4_34:2	-0.0208074	-0.932549	0.890934	0.964766	0.95603
TG 20:4_34:3	0.388538	-0.403653	1.18073	0.346856	0.534021		TG 20:4_34:3	0.0882101	-0.696085	0.872505	0.827475	0.95002		TG 20:4_34:3	0.221566	-0.53086	0.973992	0.569446	0.460594		TG 20:4_34:3	-0.180983	-0.898185	0.53622	0.625583	0.996396		TG 20:4_34:3	-0.627246	-1.40332	0.148829	0.126826	0.18489		TG 20:4_34:3	NA	NA	NA	NA	NA
TG 20:4_35:3	0.314598	-0.395922	1.02512	0.394863	0.546178		TG 20:4_35:3	0.18252	-0.5498	0.914839	0.629827	0.916435		TG 20:4_35:3	NA	NA	NA	NA	NA		TG 20:4_35:3	NA	NA	NA	NA	NA		TG 20:4_35:3	NA	NA	NA	NA	NA		TG 20:4_35:3	-0.346581	-1.16283	0.469672	0.415122	0.900117
TG 20:4_36:2	0.110204	-0.5694	0.789809	0.753613	0.582423		TG 20:4_36:2	-0.17086	-0.976202	0.634483	0.681395	0.932192		TG 20:4_36:2	-0.545468	-1.14745	0.0565177	0.0889743	0.439751		TG 20:4_36:2	0.382	-0.355658	1.11966	0.320676	0.996396		TG 20:4_36:2	-0.558207	-1.38103	0.26462	0.196674	0.212482		TG 20:4_36:2	0.337584	-0.738797	1.41397	0.545682	0.906076
TG 20:4_36:3	0.155378	-0.573709	0.884466	0.680219	0.565755		TG 20:4_36:3	-0.138461	-0.871934	0.595011	0.714774	0.932916		TG 20:4_36:3	-0.0741829	-0.962322	0.813956	0.871391	0.52064		TG 20:4_36:3	0.362872	-0.343273	1.06902	0.324327	0.996396		TG 20:4_36:3	-0.846975	-1.76543	0.0714801	0.0837944	0.163136		TG 20:4_36:3	0.127372	-0.645769	0.900513	0.750125	0.939314
TG 20:4_36:4	0.24473	-0.515965	1.00542	0.534826	0.56441		TG 20:4_36:4	0.333701	-0.4285	1.0959	0.399693	0.912765		TG 20:4_36:4	-0.389396	-1.10073	0.321935	0.294435	0.439751		TG 20:4_36:4	0.0307435	-0.870795	0.932282	0.947289	0.996396		TG 20:4_36:4	-0.121751	-0.922564	0.679062	0.768393	0.40674		TG 20:4_36:4	0.328408	-0.435913	1.09273	0.409665	0.900117
TG 20:4_36:5	0.0851903	-0.629559	0.799939	0.817451	0.604591		TG 20:4_36:5	0.408965	-0.441738	1.25967	0.355868	0.912765		TG 20:4_36:5	0.232721	-0.569046	1.03449	0.574938	0.460594		TG 20:4_36:5	0.16338	-0.607497	0.934257	0.681702	0.996396		TG 20:4_36:5	-0.194215	-1.11187	0.723437	0.682123	0.383101		TG 20:4_36:5	NA	NA	NA	NA	NA
TG 20:5_34:0	0.136152	-0.527322	0.799626	0.691414	0.569126		TG 20:5_34:0	0.394158	-0.379174	1.16749	0.328204	0.912765		TG 20:5_34:0	0.095323	-0.807319	0.997965	0.837846	0.51383		TG 20:5_34:0	0.104494	-0.577193	0.786181	0.766543	0.996396		TG 20:5_34:0	NA	NA	NA	NA	NA		TG 20:5_34:0	-0.0278021	-0.870798	0.815194	0.949103	0.95603
TG 20:5_34:1	0.103406	-0.577848	0.78466	0.768877	0.584708		TG 20:5_34:1	0.281014	-0.46951	1.03154	0.470451	0.912765		TG 20:5_34:1	-0.192518	-0.967245	0.582209	0.630835	0.471662		TG 20:5_34:1	0.313407	-0.528247	1.15506	0.47286	0.996396		TG 20:5_34:1	-0.444756	-1.44181	0.552294	0.391001	0.27532		TG 20:5_34:1	-0.484567	-1.42475	0.455612	0.324483	0.900117
TG 20:5_34:2	0.159929	-0.546876	0.866735	0.661747	0.565755		TG 20:5_34:2	0.527414	-0.297365	1.35219	0.222681	0.912765		TG 20:5_34:2	0.114166	-0.776166	1.0045	0.803796	0.508614		TG 20:5_34:2	NA	NA	NA	NA	NA		TG 20:5_34:2	NA	NA	NA	NA	NA		TG 20:5_34:2	0.389305	-0.572624	1.35123	0.436958	0.900117
TG 20:5_36:2	0.10479	-0.581054	0.790635	0.767398	0.584469		TG 20:5_36:2	-0.0822413	-0.817003	0.65252	0.828291	0.95002		TG 20:5_36:2	-0.00866202	-0.913777	0.896453	0.985197	0.544329		TG 20:5_36:2	-0.327909	-1.13772	0.4819	0.435522	0.996396		TG 20:5_36:2	0.148132	-0.652023	0.948287	0.720033	0.392971		TG 20:5_36:2	-0.517229	-1.48453	0.450071	0.30713	0.900117
TG 20:5_36:3	0.260025	-0.430521	0.950571	0.4683	0.56441		TG 20:5_36:3	0.415595	-0.367227	1.19842	0.308908	0.912765		TG 20:5_36:3	NA	NA	NA	NA	NA		TG 20:5_36:3	-0.825988	-1.63924	-0.0127338	0.0585307	0.996396		TG 20:5_36:3	NA	NA	NA	NA	NA		TG 20:5_36:3	-0.527128	-1.38491	0.330658	0.24248	0.900117
TG 22:0_32:4	NA	NA	NA	NA	NA		TG 22:0_32:4	0.0560325	-0.624411	0.736476	0.87319	0.951457		TG 22:0_32:4	0.410666	-0.309715	1.13105	0.275397	0.439751		TG 22:0_32:4	NA	NA	NA	NA	NA		TG 22:0_32:4	NA	NA	NA	NA	NA		TG 22:0_32:4	NA	NA	NA	NA	NA
TG 22:1_32:5	-0.0884631	-0.887859	0.710933	0.830289	0.607479		TG 22:1_32:5	0.361196	-0.396637	1.11903	0.35993	0.912765		TG 22:1_32:5	0.398565	-0.409707	1.20684	0.343861	0.439751		TG 22:1_32:5	NA	NA	NA	NA	NA		TG 22:1_32:5	-0.101843	-0.888427	0.68474	0.80193	0.417211		TG 22:1_32:5	NA	NA	NA	NA	NA
TG 22:2_32:4	-0.209449	-0.964005	0.545107	0.591882	0.56441		TG 22:2_32:4	0.30374	-0.496913	1.10439	0.464681	0.912765		TG 22:2_32:4	0.444482	-0.348639	1.2376	0.283393	0.439751		TG 22:2_32:4	NA	NA	NA	NA	NA		TG 22:2_32:4	NA	NA	NA	NA	NA		TG 22:2_32:4	-0.57114	-1.58184	0.439559	0.281193	0.900117
TG 22:3_30:2	0.30096	-0.490152	1.09207	0.463788	0.56441		TG 22:3_30:2	0.701598	-0.0384379	1.44163	0.0759927	0.912765		TG 22:3_30:2	0.315224	-0.379199	1.00965	0.382839	0.439751		TG 22:3_30:2	0.116957	-0.654411	0.888325	0.769	0.996396		TG 22:3_30:2	0.367508	-0.524849	1.25987	0.427825	0.288364		TG 22:3_30:2	-0.00638214	-0.933386	0.920622	0.989368	0.965428
TG 22:4_32:0	-0.437543	-1.27294	0.397854	0.315793	0.508939		TG 22:4_32:0	-0.458732	-1.246	0.328537	0.265185	0.912765		TG 22:4_32:0	NA	NA	NA	NA	NA		TG 22:4_32:0	-0.145191	-1.04469	0.754303	0.754578	0.996396		TG 22:4_32:0	NA	NA	NA	NA	NA		TG 22:4_32:0	0.277171	-0.421253	0.975595	0.445782	0.900117
TG 22:4_32:2	0.828354	-0.000455154	1.65716	0.0629213	0.462786		TG 22:4_32:2	0.317464	-0.579617	1.21454	0.494877	0.914184		TG 22:4_32:2	0.223217	-0.529122	0.975557	0.566549	0.460594		TG 22:4_32:2	-0.261684	-0.986147	0.462778	0.486082	0.996396		TG 22:4_32:2	NA	NA	NA	NA	NA		TG 22:4_32:2	NA	NA	NA	NA	NA
TG 22:4_34:2	0.15872	-0.56319	0.880629	0.67072	0.565755		TG 22:4_34:2	-0.0026064	-0.749081	0.743868	0.994599	0.96356		TG 22:4_34:2	0.220351	-0.438657	0.87936	0.518745	0.455882		TG 22:4_34:2	NA	NA	NA	NA	NA		TG 22:4_34:2	NA	NA	NA	NA	NA		TG 22:4_34:2	NA	NA	NA	NA	NA
TG 22:5_32:0	0.614511	-0.0944239	1.32345	0.103435	0.462786		TG 22:5_32:0	0.334777	-0.446449	1.116	0.409611	0.912765		TG 22:5_32:0	0.0663452	-0.641226	0.773917	0.8558	0.51697		TG 22:5_32:0	-0.0184166	-0.769719	0.732886	0.962096	0.996396		TG 22:5_32:0	-0.141216	-0.929787	0.647355	0.728793	0.392971		TG 22:5_32:0	0.0506854	-0.899691	1.00106	0.917791	0.95603
TG 22:5_32:1	0.231826	-0.552691	1.01634	0.568356	0.56441		TG 22:5_32:1	-0.119598	-0.823808	0.584613	0.742251	0.932916		TG 22:5_32:1	0.310671	-0.365483	0.986826	0.377165	0.439751		TG 22:5_32:1	-0.231924	-0.924049	0.460202	0.517852	0.996396		TG 22:5_32:1	-0.348061	-1.03078	0.334659	0.328085	0.253923		TG 22:5_32:1	-0.702633	-1.61293	0.207668	0.145964	0.900117
TG 22:5_34:1	0.37833	-0.299539	1.0562	0.285837	0.496417		TG 22:5_34:1	-0.0541528	-0.907479	0.799173	0.902094	0.951457		TG 22:5_34:1	-0.15898	-1.20772	0.88976	0.769047	0.499324		TG 22:5_34:1	-0.162309	-0.891739	0.567121	0.666815	0.996396		TG 22:5_34:1	-1.15105	-2.04839	-0.253704	0.0193811	0.145374		TG 22:5_34:1	0.333957	-0.593216	1.26113	0.488358	0.900117
TG 22:5_34:2	0.442876	-0.265527	1.15128	0.233411	0.4837		TG 22:5_34:2	0.47157	-0.413468	1.35661	0.307191	0.912765		TG 22:5_34:2	-0.907692	-1.69829	-0.117096	0.0342972	0.439751		TG 22:5_34:2	-0.291422	-1.00239	0.41955	0.429983	0.996396		TG 22:5_34:2	NA	NA	NA	NA	NA		TG 22:5_34:2	-0.350676	-1.32536	0.624012	0.488842	0.900117
TG 22:5_34:3	0.440937	-0.320755	1.20263	0.268752	0.490507		TG 22:5_34:3	0.204553	-0.754783	1.16389	0.679889	0.932192		TG 22:5_34:3	NA	NA	NA	NA	NA		TG 22:5_34:3	0.113122	-0.633577	0.859821	0.769188	0.996396		TG 22:5_34:3	NA	NA	NA	NA	NA		TG 22:5_34:3	NA	NA	NA	NA	NA
TG 22:6_32:0	0.329329	-0.253511	0.912169	0.280056	0.491479		TG 22:6_32:0	-0.102374	-0.894719	0.689972	0.802337	0.944995		TG 22:6_32:0	-0.406948	-1.1863	0.372404	0.316754	0.439751		TG 22:6_32:0	0.423958	-0.517773	1.36569	0.386713	0.996396		TG 22:6_32:0	-0.988998	-1.73054	-0.247458	0.0155147	0.145374		TG 22:6_32:0	-0.037283	-1.01966	0.945095	0.941444	0.95603
TG 22:6_32:1	0.222282	-0.50236	0.946924	0.553843	0.56441		TG 22:6_32:1	0.194887	-0.755246	1.14502	0.691382	0.932916		TG 22:6_32:1	0.103181	-0.729814	0.936177	0.810331	0.508614		TG 22:6_32:1	-0.407021	-1.17859	0.364548	0.31192	0.996396		TG 22:6_32:1	-0.762407	-1.53582	0.0110053	0.0657601	0.145479		TG 22:6_32:1	-0.56188	-1.56032	0.436557	0.283128	0.900117
TG 22:6_34:1	0.180773	-0.521977	0.883523	0.619151	0.565755		TG 22:6_34:1	0.146642	-0.656163	0.949447	0.7236	0.932916		TG 22:6_34:1	-0.502504	-1.35713	0.352123	0.260986	0.439751		TG 22:6_34:1	-0.0605321	-0.855038	0.733974	0.882598	0.996396		TG 22:6_34:1	-0.944793	-1.69539	-0.194195	0.0214975	0.145374		TG 22:6_34:1	-0.0454905	-0.929734	0.838754	0.920688	0.95603
TG 22:6_34:2	0.425352	-0.297778	1.14848	0.261337	0.489163		TG 22:6_34:2	0.352911	-0.513584	1.21941	0.432882	0.912765		TG 22:6_34:2	-0.122302	-1.23861	0.994011	0.831869	0.513825		TG 22:6_34:2	-0.449727	-1.22885	0.329395	0.269573	0.996396		TG 22:6_34:2	-0.554669	-1.33446	0.225125	0.176603	0.204449		TG 22:6_34:2	-0.580496	-1.44031	0.27932	0.200682	0.900117
TG 22:6_34:3	0.272059	-0.47368	1.0178	0.48211	0.56441		TG 22:6_34:3	0.28253	-0.604476	1.16954	0.538582	0.91594		TG 22:6_34:3	NA	NA	NA	NA	NA		TG 22:6_34:3	0.0622771	-0.671563	0.796118	0.86935	0.996396		TG 22:6_34:3	NA	NA	NA	NA	NA		TG 22:6_34:3	-0.189625	-1.10502	0.725771	0.689047	0.91575
CerP d18:1/16:0	0.212643	-0.404286	0.829572	0.506359	0.56441		CerP d18:1/16:0	-0.167036	-0.991355	0.657284	0.694914	0.932916		CerP d18:1/16:0	-0.730153	-1.61754	0.157233	0.120452	0.439751		CerP d18:1/16:0	-0.0528026	-0.863809	0.758204	0.899568	0.996396		CerP d18:1/16:0	-0.65961	-1.32538	0.00615867	0.0645037	0.145479		CerP d18:1/16:0	0.322711	-0.478852	1.12427	0.439316	0.900117
MG 16:1	-0.0455302	-0.818281	0.72722	0.909112	0.619781		MG 16:1	-0.0801996	-0.738237	0.577838	0.813319	0.947688		MG 16:1	NA	NA	NA	NA	NA		MG 16:1	NA	NA	NA	NA	NA		MG 16:1	NA	NA	NA	NA	NA		MG 16:1	NA	NA	NA	NA	NA
MG 18:1	-0.0867556	-0.774067	0.600556	0.806896	0.599589		MG 18:1	-0.082923	-0.680787	0.514941	0.788167	0.941625		MG 18:1	0.0833582	-0.610828	0.777545	0.816017	0.510116		MG 18:1	-0.403182	-1.13907	0.332705	0.294034	0.996396		MG 18:1	-0.314848	-0.990514	0.360817	0.370555	0.270176		MG 18:1	0.0178489	-0.705375	0.741073	0.9619	0.95603
MG 18:2	-0.0243283	-0.729478	0.680821	0.946699	0.627496		MG 18:2	0.0917778	-0.534146	0.717701	0.776391	0.941625		MG 18:2	NA	NA	NA	NA	NA		MG 18:2	NA	NA	NA	NA	NA		MG 18:2	NA	NA	NA	NA	NA		MG 18:2	NA	NA	NA	NA	NA
MG 18:3	-0.140823	-0.802961	0.521314	0.680831	0.565755		MG 18:3	0.126458	-0.625596	0.878513	0.744708	0.932916		MG 18:3	NA	NA	NA	NA	NA		MG 18:3	NA	NA	NA	NA	NA		MG 18:3	NA	NA	NA	NA	NA		MG 18:3	NA	NA	NA	NA	NA
MG 20:1	0.102637	-0.606427	0.8117	0.77929	0.588835		MG 20:1	-0.112426	-0.813641	0.588789	0.75617	0.932916		MG 20:1	-0.0731899	-0.767838	0.621458	0.838212	0.51383		MG 20:1	-0.412895	-1.14354	0.317753	0.279488	0.996396		MG 20:1	-0.474396	-1.20905	0.260263	0.21832	0.220491		MG 20:1	-0.0357096	-0.794454	0.723035	0.927422	0.95603
MG 20:3	-0.183682	-0.869356	0.501992	0.604803	0.56441		MG 20:3	0.16232	-0.456587	0.781227	0.612129	0.91594		MG 20:3	0.212861	-0.631403	1.05712	0.625882	0.471662		MG 20:3	0.558704	-0.709809	1.82722	0.396914	0.996396		MG 20:3	NA	NA	NA	NA	NA		MG 20:3	-0.101395	-1.00264	0.799848	0.827712	0.955781
MG 20:4	0.113468	-0.585611	0.812547	0.753391	0.582423		MG 20:4	-0.563598	-1.14403	0.0168375	0.0696167	0.912765		MG 20:4	0.284237	-0.657905	1.22638	0.560083	0.460594		MG 20:4	0.739106	-0.205309	1.68352	0.1387	0.996396		MG 20:4	0.0996697	-0.722954	0.922293	0.814394	0.420093		MG 20:4	0.021914	-1.23756	1.28139	0.973134	0.960001
MG 20:5	-0.389249	-1.06658	0.288083	0.272154	0.491356		MG 20:5	NA	NA	NA	NA	NA		MG 20:5	NA	NA	NA	NA	NA		MG 20:5	NA	NA	NA	NA	NA		MG 20:5	NA	NA	NA	NA	NA		MG 20:5	NA	NA	NA	NA	NA
MG 22:1	-0.242822	-0.963381	0.477737	0.515796	0.56441		MG 22:1	-0.30017	-1.05362	0.453281	0.442862	0.912765		MG 22:1	-0.294942	-1.23081	0.640922	0.542846	0.460594		MG 22:1	0.117812	-0.782168	1.01779	0.799792	0.996396		MG 22:1	-0.44717	-1.34206	0.447719	0.337582	0.256972		MG 22:1	-0.433838	-1.18227	0.314591	0.269337	0.900117
MG 22:2	0.434589	-0.32494	1.19412	0.274186	0.491454		MG 22:2	-0.061557	-0.760557	0.637443	0.864473	0.951457		MG 22:2	NA	NA	NA	NA	NA		MG 22:2	NA	NA	NA	NA	NA		MG 22:2	NA	NA	NA	NA	NA		MG 22:2	NA	NA	NA	NA	NA
MG 22:4	-0.0325326	-0.839049	0.773984	0.9377	0.627496		MG 22:4	NA	NA	NA	NA	NA		MG 22:4	0.0576061	-0.663919	0.779131	0.877018	0.52064		MG 22:4	0.182005	-0.66409	1.0281	0.677223	0.996396		MG 22:4	-0.514539	-1.35838	0.329301	0.244224	0.23101		MG 22:4	-0.141176	-0.974011	0.691658	0.743165	0.938548
MG 22:6	0.218523	-0.425788	0.862834	0.513128	0.56441		MG 22:6	-0.143251	-0.933643	0.64714	0.725657	0.932916		MG 22:6	0.173878	-1.16945	1.51721	0.801987	0.508614		MG 22:6	1.11545	-0.00541275	2.23631	0.0634058	0.996396		MG 22:6	NA	NA	NA	NA	NA		MG 22:6	-0.0604811	-1.3312	1.21024	0.926604	0.95603
LPA 14:0	-0.206399	-1.12056	0.707764	0.662434	0.565755		LPA 14:0	NA	NA	NA	NA	NA		LPA 14:0	NA	NA	NA	NA	NA		LPA 14:0	NA	NA	NA	NA	NA		LPA 14:0	NA	NA	NA	NA	NA		LPA 14:0	NA	NA	NA	NA	NA
LPA 14:1	0.708068	-0.200296	1.61643	0.140816	0.462786		LPA 14:1	NA	NA	NA	NA	NA		LPA 14:1	-0.0890185	-0.886828	0.708791	0.82882	0.513825		LPA 14:1	-0.4683	-1.41114	0.474544	0.340437	0.996396		LPA 14:1	-0.21452	-0.937095	0.508055	0.566308	0.340808		LPA 14:1	0.762819	-0.100327	1.62596	0.0986427	0.900117
LPA 15:0	-0.0116789	-0.746507	0.723149	0.97543	0.633349		LPA 15:0	NA	NA	NA	NA	NA		LPA 15:0	NA	NA	NA	NA	NA		LPA 15:0	NA	NA	NA	NA	NA		LPA 15:0	NA	NA	NA	NA	NA		LPA 15:0	NA	NA	NA	NA	NA
LPA 16:0	0.329903	-0.399629	1.05943	0.385032	0.545913		LPA 16:0	NA	NA	NA	NA	NA		LPA 16:0	NA	NA	NA	NA	NA		LPA 16:0	NA	NA	NA	NA	NA		LPA 16:0	NA	NA	NA	NA	NA		LPA 16:0	NA	NA	NA	NA	NA
LPA 18:1	0.805792	0.0974694	1.51411	0.0362945	0.462786		LPA 18:1	0.202774	-0.48206	0.887608	0.567334	0.91594		LPA 18:1	NA	NA	NA	NA	NA		LPA 18:1	NA	NA	NA	NA	NA		LPA 18:1	NA	NA	NA	NA	NA		LPA 18:1	NA	NA	NA	NA	NA
LPA 18:2	0.839015	0.0104346	1.6676	0.0597937	0.462786		LPA 18:2	0.235083	-0.521585	0.991751	0.548542	0.91594		LPA 18:2	NA	NA	NA	NA	NA		LPA 18:2	NA	NA	NA	NA	NA		LPA 18:2	NA	NA	NA	NA	NA		LPA 18:2	NA	NA	NA	NA	NA
LPA 22:3	0.295404	-0.494323	1.08513	0.471213	0.56441		LPA 22:3	NA	NA	NA	NA	NA		LPA 22:3	NA	NA	NA	NA	NA		LPA 22:3	NA	NA	NA	NA	NA		LPA 22:3	NA	NA	NA	NA	NA		LPA 22:3	NA	NA	NA	NA	NA
LPA 22:4	-0.0597905	-1.02893	0.909347	0.904853	0.619781		LPA 22:4	NA	NA	NA	NA	NA		LPA 22:4	NA	NA	NA	NA	NA		LPA 22:4	NA	NA	NA	NA	NA		LPA 22:4	NA	NA	NA	NA	NA		LPA 22:4	NA	NA	NA	NA	NA
PA 14:0_14:1	0.219936	-0.527691	0.967562	0.570076	0.56441		PA 14:0_14:1	NA	NA	NA	NA	NA		PA 14:0_14:1	NA	NA	NA	NA	NA		PA 14:0_14:1	NA	NA	NA	NA	NA		PA 14:0_14:1	NA	NA	NA	NA	NA		PA 14:0_14:1	NA	NA	NA	NA	NA
PA 16:0_18:1	0.0722535	-0.801185	0.945692	0.87268	0.617822		PA 16:0_18:1	-0.422783	-1.10958	0.264013	0.239877	0.912765		PA 16:0_18:1	-0.337799	-1.10308	0.427484	0.395899	0.440313		PA 16:0_18:1	0.157648	-0.779221	1.09452	0.744532	0.996396		PA 16:0_18:1	-0.735738	-1.3835	-0.0879735	0.0360857	0.145374		PA 16:0_18:1	1.17184	0.292126	2.05156	0.0167309	0.900117
PA 16:0_18:2	0.348249	-0.542504	1.239	0.451661	0.563914		PA 16:0_18:2	0.11004	-0.562902	0.782983	0.751486	0.932916		PA 16:0_18:2	-0.212093	-0.938722	0.514536	0.572813	0.460594		PA 16:0_18:2	-0.143323	-0.8697	0.583055	0.702516	0.996396		PA 16:0_18:2	-0.582043	-1.21345	0.0493612	0.0839046	0.163136		PA 16:0_18:2	0.406801	-0.448976	1.26258	0.36261	0.900117
PA 16:0_18:3	-0.172725	-1.0111	0.665647	0.690257	0.569126		PA 16:0_18:3	0.422773	-0.410156	1.2557	0.330172	0.912765		PA 16:0_18:3	NA	NA	NA	NA	NA		PA 16:0_18:3	-0.118667	-0.837598	0.600263	0.74923	0.996396		PA 16:0_18:3	-1.01045	-1.81864	-0.202261	0.0222927	0.145374		PA 16:0_18:3	NA	NA	NA	NA	NA
PA 16:0_19:2	0.13328	-0.592117	0.858677	0.722197	0.57772		PA 16:0_19:2	NA	NA	NA	NA	NA		PA 16:0_19:2	NA	NA	NA	NA	NA		PA 16:0_19:2	NA	NA	NA	NA	NA		PA 16:0_19:2	NA	NA	NA	NA	NA		PA 16:0_19:2	NA	NA	NA	NA	NA
PA 16:1_18:1	0.566259	-0.200764	1.33328	0.162009	0.462786		PA 16:1_18:1	-0.434854	-0.952508	0.0827991	0.113265	0.912765		PA 16:1_18:1	-0.335834	-1.07489	0.403225	0.382354	0.439751		PA 16:1_18:1	-0.255248	-1.15474	0.644239	0.583459	0.996396		PA 16:1_18:1	-0.820156	-1.47945	-0.160862	0.0229	0.145374		PA 16:1_18:1	-0.308417	-1.17546	0.558628	0.493715	0.900117
PA 16:1_18:2	0.842194	0.133421	1.55097	0.0294475	0.462786		PA 16:1_18:2	-0.0712886	-0.601622	0.459045	0.79454	0.944995		PA 16:1_18:2	NA	NA	NA	NA	NA		PA 16:1_18:2	NA	NA	NA	NA	NA		PA 16:1_18:2	NA	NA	NA	NA	NA		PA 16:1_18:2	0.487165	-0.48689	1.46122	0.338669	0.900117
PA 16:1_22:0	-0.388672	-1.32115	0.543806	0.422719	0.55407		PA 16:1_22:0	-0.180665	-0.783681	0.422352	0.562785	0.91594		PA 16:1_22:0	-0.768625	-1.67852	0.141271	0.111373	0.439751		PA 16:1_22:0	-0.663525	-1.38788	0.0608273	0.085746	0.996396		PA 16:1_22:0	-0.394118	-1.14854	0.360301	0.316527	0.251985		PA 16:1_22:0	0.604751	-0.0930371	1.30254	0.104891	0.900117
PA 16:2_18:1	0.531724	-0.162759	1.22621	0.147668	0.462786		PA 16:2_18:1	-0.174161	-0.854527	0.506205	0.620638	0.91594		PA 16:2_18:1	NA	NA	NA	NA	NA		PA 16:2_18:1	NA	NA	NA	NA	NA		PA 16:2_18:1	NA	NA	NA	NA	NA		PA 16:2_18:1	NA	NA	NA	NA	NA
PA 17:0_18:1	0.441013	-0.17889	1.06092	0.177131	0.462786		PA 17:0_18:1	-0.134886	-0.811323	0.541551	0.699519	0.932916		PA 17:0_18:1	-0.29883	-1.08229	0.484633	0.462293	0.448493		PA 17:0_18:1	0.112608	-0.842879	1.06809	0.819365	0.996396		PA 17:0_18:1	-0.886195	-1.56213	-0.210263	0.0171327	0.145374		PA 17:0_18:1	0.990449	0.117136	1.86376	0.0379176	0.900117
PA 17:0_18:2	0.637822	-0.0976592	1.3733	0.103282	0.462786		PA 17:0_18:2	0.113215	-0.503786	0.730215	0.722398	0.932916		PA 17:0_18:2	NA	NA	NA	NA	NA		PA 17:0_18:2	NA	NA	NA	NA	NA		PA 17:0_18:2	0.113064	-0.552769	0.778897	0.742286	0.396379		PA 17:0_18:2	0.460289	-0.343154	1.26373	0.274798	0.900117
PA 17:0_18:3	-0.213559	-0.808588	0.38147	0.489159	0.56441		PA 17:0_18:3	NA	NA	NA	NA	NA		PA 17:0_18:3	NA	NA	NA	NA	NA		PA 17:0_18:3	NA	NA	NA	NA	NA		PA 17:0_18:3	NA	NA	NA	NA	NA		PA 17:0_18:3	NA	NA	NA	NA	NA
PA 17:1_18:1	0.33558	-0.420306	1.09147	0.393621	0.546178		PA 17:1_18:1	-0.0159748	-0.581058	0.549108	0.956292	0.961284		PA 17:1_18:1	-0.248152	-0.967356	0.471053	0.505621	0.453504		PA 17:1_18:1	0.143074	-0.751838	1.03799	0.756839	0.996396		PA 17:1_18:1	-1.11367	-1.81196	-0.415389	0.00474693	0.145374		PA 17:1_18:1	0.471814	-0.288459	1.23209	0.238022	0.900117
PA 17:1_18:2	0.783539	0.049259	1.51782	0.0482495	0.462786		PA 17:1_18:2	0.208744	-0.381701	0.799188	0.495299	0.914184		PA 17:1_18:2	NA	NA	NA	NA	NA		PA 17:1_18:2	NA	NA	NA	NA	NA		PA 17:1_18:2	NA	NA	NA	NA	NA		PA 17:1_18:2	NA	NA	NA	NA	NA
PA 17:2_18:1	0.720943	-0.0293021	1.47119	0.0729317	0.462786		PA 17:2_18:1	0.00237132	-0.632839	0.637581	0.994225	0.96356		PA 17:2_18:1	-0.102652	-0.812804	0.6075	0.779473	0.502498		PA 17:2_18:1	-0.168795	-0.974729	0.637139	0.685242	0.996396		PA 17:2_18:1	-0.639292	-1.32901	0.0504273	0.0823243	0.163136		PA 17:2_18:1	-0.195907	-1.03759	0.645777	0.653166	0.906076
PA 18:0_18:1	0.372764	-0.470771	1.2163	0.395771	0.546178		PA 18:0_18:1	-0.191089	-1.07235	0.690177	0.674796	0.93212		PA 18:0_18:1	-0.509926	-1.35055	0.330693	0.246598	0.439751		PA 18:0_18:1	-0.192186	-1.00004	0.615664	0.645407	0.996396		PA 18:0_18:1	-0.645484	-1.30311	0.0121377	0.0668436	0.145479		PA 18:0_18:1	0.451019	-0.31656	1.2186	0.263048	0.900117
PA 18:0_18:2	0.66475	-0.112352	1.44185	0.107776	0.462786		PA 18:0_18:2	-0.524436	-1.26615	0.217273	0.179093	0.912765		PA 18:0_18:2	-0.356543	-1.15388	0.440798	0.38986	0.439751		PA 18:0_18:2	-0.363494	-1.21594	0.488953	0.411892	0.996396		PA 18:0_18:2	-0.614796	-1.26326	0.0336656	0.0759856	0.157858		PA 18:0_18:2	-0.075657	-1.1479	0.996586	0.891391	0.95603
PA 18:0_18:3	-0.056558	-0.966142	0.853026	0.904108	0.619781		PA 18:0_18:3	-0.29859	-0.973286	0.376105	0.394687	0.912765		PA 18:0_18:3	NA	NA	NA	NA	NA		PA 18:0_18:3	-0.571214	-1.38267	0.240248	0.180951	0.996396		PA 18:0_18:3	0.30449	-0.400188	1.00917	0.405779	0.280212		PA 18:0_18:3	0.297744	-0.856189	1.45168	0.618581	0.906076
PA 18:1_18:1	0.503777	-0.320931	1.32848	0.243949	0.4837		PA 18:1_18:1	-0.630954	-1.16052	-0.101392	0.0286193	0.912765		PA 18:1_18:1	-0.45034	-1.18898	0.288296	0.244274	0.439751		PA 18:1_18:1	-0.232805	-1.05114	0.585531	0.582517	0.996396		PA 18:1_18:1	-0.72862	-1.40601	-0.051232	0.0461149	0.145374		PA 18:1_18:1	0.184571	-0.683255	1.0524	0.681228	0.91575
PA 18:1_18:2	1.00545	0.245996	1.7649	0.016534	0.462786		PA 18:1_18:2	-0.0141483	-0.487257	0.45896	0.953767	0.961284		PA 18:1_18:2	-0.182912	-0.908462	0.542638	0.625916	0.471662		PA 18:1_18:2	-0.359406	-1.29026	0.571451	0.456884	0.996396		PA 18:1_18:2	-0.723361	-1.39227	-0.0544488	0.0450552	0.145374		PA 18:1_18:2	-0.36157	-1.31908	0.595936	0.46783	0.900117
PA 18:1_18:3	0.813026	0.00414573	1.62191	0.0615536	0.462786		PA 18:1_18:3	-0.196978	-0.765855	0.371898	0.504129	0.914184		PA 18:1_18:3	0.310876	-0.451235	1.07299	0.432181	0.44279		PA 18:1_18:3	-0.613222	-1.49346	0.267014	0.185328	0.996396		PA 18:1_18:3	-0.197195	-0.981535	0.587146	0.626851	0.362845		PA 18:1_18:3	-0.222471	-0.923145	0.478203	0.540771	0.906076
PA 18:1_18:4	0.818407	-0.00568347	1.6425	0.064483	0.462786		PA 18:1_18:4	NA	NA	NA	NA	NA		PA 18:1_18:4	NA	NA	NA	NA	NA		PA 18:1_18:4	NA	NA	NA	NA	NA		PA 18:1_18:4	NA	NA	NA	NA	NA		PA 18:1_18:4	NA	NA	NA	NA	NA
PA 18:1_20:0	0.196422	-0.618376	1.01122	0.641234	0.565755		PA 18:1_20:0	-1.02714	-1.75159	-0.302692	0.0106749	0.771357		PA 18:1_20:0	-0.534799	-1.38715	0.317548	0.231217	0.439751		PA 18:1_20:0	-0.137979	-1.04123	0.765268	0.767322	0.996396		PA 18:1_20:0	-0.728951	-1.37165	-0.0862573	0.0363243	0.145374		PA 18:1_20:0	0.425242	-0.342528	1.19301	0.290586	0.900117
PA 18:1_20:1	0.729233	-0.0956604	1.55413	0.0971514	0.462786		PA 18:1_20:1	-0.380953	-1.19242	0.430517	0.367057	0.912765		PA 18:1_20:1	-0.489993	-1.29941	0.319422	0.247538	0.439751		PA 18:1_20:1	-0.623045	-1.49662	0.25053	0.175489	0.996396		PA 18:1_20:1	-0.822274	-1.47802	-0.166533	0.0219417	0.145374		PA 18:1_20:1	-0.420927	-1.20333	0.361474	0.30425	0.900117
PA 18:1_20:2	0.395951	-0.610488	1.40239	0.448859	0.563914		PA 18:1_20:2	0.411521	-0.251387	1.07443	0.236053	0.912765		PA 18:1_20:2	-0.431009	-1.18176	0.319743	0.272101	0.439751		PA 18:1_20:2	-0.208174	-0.945939	0.529591	0.585572	0.996396		PA 18:1_20:2	-0.445985	-1.13204	0.240066	0.215344	0.220491		PA 18:1_20:2	0.0434987	-1.10789	1.19489	0.941709	0.95603
PA 18:1_20:3	0.794496	0.0726203	1.51637	0.042184	0.462786		PA 18:1_20:3	-0.0712228	-0.693388	0.550943	0.824452	0.95002		PA 18:1_20:3	-0.313463	-1.02906	0.402131	0.399446	0.440657		PA 18:1_20:3	-0.269975	-1.08259	0.542637	0.521396	0.996396		PA 18:1_20:3	-0.450731	-1.17908	0.277617	0.237477	0.230126		PA 18:1_20:3	0.0484595	-1.01293	1.10984	0.929586	0.95603
PA 18:1_22:0	0.538793	-0.338613	1.4162	0.241549	0.4837		PA 18:1_22:0	-0.224729	-0.739398	0.28994	0.400929	0.912765		PA 18:1_22:0	-0.374126	-1.20206	0.453808	0.384963	0.439751		PA 18:1_22:0	-0.0738235	-0.945409	0.797762	0.8696	0.996396		PA 18:1_22:0	-0.794184	-1.44156	-0.146804	0.0246474	0.145374		PA 18:1_22:0	0.586211	-0.172073	1.34449	0.145367	0.900117
PA 18:1_22:1	0.607885	-0.0742527	1.29002	0.094653	0.462786		PA 18:1_22:1	-0.566922	-1.15718	0.0233338	0.0724821	0.912765		PA 18:1_22:1	-0.466159	-1.29274	0.36042	0.280439	0.439751		PA 18:1_22:1	-0.398632	-1.22101	0.423749	0.351963	0.996396		PA 18:1_22:1	-0.808508	-1.47443	-0.142591	0.026007	0.145374		PA 18:1_22:1	0.00174696	-0.771192	0.774686	0.996509	0.966442
PA 18:1_22:2	0.348798	-0.560505	1.2581	0.460128	0.56441		PA 18:1_22:2	-0.173551	-0.738025	0.390922	0.552668	0.91594		PA 18:1_22:2	-0.380489	-1.20887	0.44789	0.37732	0.439751		PA 18:1_22:2	-0.243252	-1.1483	0.661796	0.603387	0.996396		PA 18:1_22:2	-0.762543	-1.4993	-0.0257885	0.0542349	0.145374		PA 18:1_22:2	-0.0984348	-0.871899	0.675029	0.805569	0.950091
PA 18:1_22:3	0.64121	-0.0605246	1.34294	0.0870772	0.462786		PA 18:1_22:3	NA	NA	NA	NA	NA		PA 18:1_22:3	-0.685844	-1.51744	0.14575	0.119632	0.439751		PA 18:1_22:3	-0.483641	-1.20311	0.23583	0.200638	0.996396		PA 18:1_22:3	-0.493709	-1.40221	0.414792	0.297882	0.25158		PA 18:1_22:3	0.823203	-0.0912672	1.73767	0.0929414	0.900117
PA 18:2_18:2	0.744864	-0.0894238	1.57915	0.0940755	0.462786		PA 18:2_18:2	0.222843	-0.268393	0.714079	0.383148	0.912765		PA 18:2_18:2	0.0466838	-0.662857	0.756225	0.898515	0.524147		PA 18:2_18:2	NA	NA	NA	NA	NA		PA 18:2_18:2	0.0664583	-0.650191	0.783108	0.857366	0.429832		PA 18:2_18:2	0.550339	-0.413038	1.51372	0.27613	0.900117
PA 18:2_18:3	-0.0447036	-0.726415	0.637008	0.898901	0.619781		PA 18:2_18:3	0.212872	-0.442545	0.868288	0.530688	0.91594		PA 18:2_18:3	-0.0394963	-0.818698	0.739705	0.921724	0.529651		PA 18:2_18:3	NA	NA	NA	NA	NA		PA 18:2_18:3	-0.633049	-1.47225	0.206149	0.15284	0.197268		PA 18:2_18:3	-0.0678486	-1.10618	0.970488	0.899372	0.95603
PA 18:2_20:0	0.574003	-0.0242149	1.17222	0.0733267	0.462786		PA 18:2_20:0	-0.1624	-0.772276	0.447476	0.606725	0.91594		PA 18:2_20:0	-0.434315	-1.20174	0.333115	0.278803	0.439751		PA 18:2_20:0	-0.30035	-1.09083	0.490125	0.463989	0.996396		PA 18:2_20:0	-0.666294	-1.30596	-0.0266265	0.05283	0.145374		PA 18:2_20:0	-0.120061	-1.03255	0.792431	0.799133	0.947365
PA 18:2_20:1	0.901246	-0.0241284	1.82662	0.0694109	0.462786		PA 18:2_20:1	0.566831	-0.108278	1.24194	0.113442	0.912765		PA 18:2_20:1	-0.495464	-1.25989	0.268958	0.216657	0.439751		PA 18:2_20:1	-0.456069	-1.26436	0.352219	0.280207	0.996396		PA 18:2_20:1	-0.674701	-1.3066	-0.0428017	0.0476021	0.145374		PA 18:2_20:1	-0.52301	-1.42627	0.380248	0.269848	0.900117
PA 18:2_20:2	0.79046	-0.0319595	1.61288	0.0728774	0.462786		PA 18:2_20:2	0.955023	0.151849	1.7582	0.0289099	0.912765		PA 18:2_20:2	-0.341942	-1.09412	0.41024	0.382156	0.439751		PA 18:2_20:2	-0.341142	-1.11576	0.433473	0.396955	0.996396		PA 18:2_20:2	0.131781	-0.482428	0.74599	0.678009	0.382244		PA 18:2_20:2	0.00289071	-0.973391	0.979172	0.995427	0.966442
PA 18:2_22:0	0.530815	-0.147147	1.20878	0.139147	0.462786		PA 18:2_22:0	-0.0806605	-0.705576	0.544255	0.80253	0.944995		PA 18:2_22:0	0.240957	-0.534528	1.01644	0.548496	0.460594		PA 18:2_22:0	0.320042	-0.487075	1.12716	0.444977	0.996396		PA 18:2_22:0	-0.989873	-1.76216	-0.217589	0.0194637	0.145374		PA 18:2_22:0	0.1341	-0.781602	1.0498	0.777044	0.944467
PA 18:2_22:1	0.463717	-0.3346	1.26203	0.267166	0.489392		PA 18:2_22:1	0.054359	-0.590889	0.699607	0.870294	0.951457		PA 18:2_22:1	-0.297791	-1.03022	0.434637	0.433669	0.44279		PA 18:2_22:1	-0.258308	-1.11018	0.593562	0.558106	0.996396		PA 18:2_22:1	-1.08547	-2.02554	-0.145387	0.033379	0.145374		PA 18:2_22:1	-0.27911	-1.1237	0.565478	0.52454	0.902668
PA 18:2_22:3	0.825066	0.0937308	1.5564	0.0377215	0.462786		PA 18:2_22:3	0.356157	-0.309043	1.02136	0.304901	0.912765		PA 18:2_22:3	-0.486453	-1.27146	0.298555	0.236862	0.439751		PA 18:2_22:3	-0.536373	-1.24752	0.174772	0.152898	0.996396		PA 18:2_22:3	-0.475574	-1.15554	0.204387	0.18366	0.208595		PA 18:2_22:3	0.167578	-0.756334	1.09149	0.725941	0.930688
PA 18:2_22:4	0.831772	0.0678639	1.59568	0.0442294	0.462786		PA 18:2_22:4	0.322562	-0.418562	1.06369	0.402433	0.912765		PA 18:2_22:4	-0.506323	-1.33477	0.322124	0.243165	0.439751		PA 18:2_22:4	-0.182386	-0.934889	0.570117	0.639238	0.996396		PA 18:2_22:4	-0.284047	-1.01362	0.445526	0.453173	0.298161		PA 18:2_22:4	-0.387886	-1.37354	0.597772	0.449543	0.900117
PA 18:3_18:3	0.174863	-0.708689	1.05842	0.701822	0.571837		PA 18:3_18:3	-0.0353002	-0.994994	0.924393	0.943151	0.961284		PA 18:3_18:3	-0.30186	-1.15982	0.556102	0.497356	0.452632		PA 18:3_18:3	-0.304566	-1.10447	0.495335	0.463067	0.996396		PA 18:3_18:3	-0.657882	-1.55155	0.235787	0.162546	0.200089		PA 18:3_18:3	0.442764	-0.48825	1.37378	0.362399	0.900117
PA 20:0_20:4	0.629307	-0.0659889	1.3246	0.0899149	0.462786		PA 20:0_20:4	-0.314328	-0.934546	0.30589	0.330893	0.912765		PA 20:0_20:4	-0.399819	-1.23322	0.43358	0.356844	0.439751		PA 20:0_20:4	-0.728546	-1.58713	0.130039	0.109859	0.996396		PA 20:0_20:4	-0.780404	-1.7117	0.150891	0.11411	0.179671		PA 20:0_20:4	-0.468298	-1.44697	0.51037	0.359508	0.900117
LPE 12:0	NA	NA	NA	NA	NA		LPE 12:0	NA	NA	NA	NA	NA		LPE 12:0	NA	NA	NA	NA	NA		LPE 12:0	NA	NA	NA	NA	NA		LPE 12:0	NA	NA	NA	NA	NA		LPE 12:0	0.328818	-0.36892	1.02656	0.366675	0.900117
LPE 14:0	0.248569	-0.386983	0.88412	0.451494	0.563914		LPE 14:0	-0.216253	-0.915511	0.483005	0.550358	0.91594		LPE 14:0	0.169466	-0.638157	0.977089	0.684685	0.482994		LPE 14:0	0.371173	-0.333479	1.07582	0.312618	0.996396		LPE 14:0	-0.304637	-0.999395	0.39012	0.398986	0.277559		LPE 14:0	-0.317875	-1.12604	0.490285	0.449769	0.900117
LPE 14:1	0.463795	-0.279374	1.20696	0.234207	0.4837		LPE 14:1	-0.776298	-1.54131	-0.0112821	0.05874	0.912765		LPE 14:1	-0.77435	-1.71332	0.164619	0.119655	0.439751		LPE 14:1	0.0909677	-0.63536	0.817296	0.808268	0.996396		LPE 14:1	-0.201103	-0.99556	0.593353	0.62451	0.362387		LPE 14:1	-1.3015	-2.0836	-0.519412	0.00390518	0.900117
LPE 15:0	-0.171819	-0.976613	0.632975	0.679681	0.565755		LPE 15:0	-0.228637	-0.875216	0.417943	0.495211	0.914184		LPE 15:0	-0.497987	-1.55921	0.563238	0.367262	0.439751		LPE 15:0	-0.315076	-1.25645	0.626302	0.518338	0.996396		LPE 15:0	-0.462511	-1.24409	0.319065	0.258012	0.238591		LPE 15:0	-0.689831	-1.77441	0.394746	0.226944	0.900117
LPE 16:0	0.0965463	-0.671021	0.864113	0.807559	0.599589		LPE 16:0	-0.070995	-0.657312	0.515322	0.814506	0.947688		LPE 16:0	-0.633278	-1.49004	0.223489	0.160918	0.439751		LPE 16:0	0.00798704	-0.837728	0.853702	0.985392	0.996396		LPE 16:0	-0.17396	-1.15264	0.804723	0.730722	0.392971		LPE 16:0	-0.0505958	-1.24718	1.14599	0.934776	0.95603
LPE 16:1	-0.0253594	-0.760827	0.710108	0.94673	0.627496		LPE 16:1	-0.46698	-1.16878	0.234818	0.205077	0.912765		LPE 16:1	-0.15579	-0.981394	0.669814	0.714885	0.486154		LPE 16:1	-0.00436566	-0.719078	0.710346	0.990551	0.996396		LPE 16:1	-0.929741	-1.6972	-0.162281	0.0263035	0.145374		LPE 16:1	0.0392392	-0.887076	0.965554	0.934657	0.95603
LPE 17:0	NA	NA	NA	NA	NA		LPE 17:0	-0.422278	-1.24031	0.395753	0.32218	0.912765		LPE 17:0	-0.67841	-1.51664	0.159822	0.126333	0.439751		LPE 17:0	0.301163	-0.517917	1.12024	0.478387	0.996396		LPE 17:0	-0.489177	-1.3289	0.350545	0.265298	0.241645		LPE 17:0	-0.0512157	-1.05444	0.952013	0.921295	0.95603
LPE 17:1	-0.0232037	-0.874139	0.827731	0.957859	0.630091		LPE 17:1	-0.233163	-0.842699	0.376373	0.461014	0.912765		LPE 17:1	-1.00854	-1.83511	-0.181983	0.0253488	0.439751		LPE 17:1	0.078166	-0.622811	0.779142	0.828924	0.996396		LPE 17:1	-0.559721	-1.32067	0.201228	0.162876	0.200089		LPE 17:1	-0.246385	-1.01696	0.524185	0.537953	0.906076
LPE 18:0	0.316846	-0.433687	1.06738	0.416884	0.550627		LPE 18:0	0.306849	-0.413274	1.02697	0.412223	0.912765		LPE 18:0	-0.535829	-1.39749	0.325831	0.235268	0.439751		LPE 18:0	1.23424	0.161623	2.30686	0.0339339	0.996396		LPE 18:0	0.574665	-0.528114	1.67744	0.317712	0.252035		LPE 18:0	0.644253	-0.404596	1.6931	0.242683	0.900117
LPE 18:1	-0.0681902	-0.698585	0.562205	0.834051	0.608569		LPE 18:1	-0.354707	-1.022	0.312587	0.308314	0.912765		LPE 18:1	-0.554542	-1.41288	0.303799	0.218095	0.439751		LPE 18:1	-0.439832	-1.29016	0.410492	0.321227	0.996396		LPE 18:1	-0.854323	-1.59789	-0.110756	0.034178	0.145374		LPE 18:1	-0.202913	-0.975045	0.569218	0.612149	0.906076
LPE 18:2	0.218297	-0.465375	0.901969	0.537873	0.56441		LPE 18:2	0.245915	-0.358565	0.850395	0.4334	0.912765		LPE 18:2	-0.440838	-1.19483	0.313154	0.263605	0.439751		LPE 18:2	-0.022436	-0.920937	0.876065	0.961389	0.996396		LPE 18:2	-0.492597	-1.2363	0.251104	0.207086	0.218739		LPE 18:2	-0.439978	-1.27749	0.397529	0.315465	0.900117
LPE 18:3	0.316255	-0.383101	1.01561	0.385035	0.545913		LPE 18:3	0.0124224	-0.890172	0.915017	0.978712	0.961284		LPE 18:3	0.673407	-0.402378	1.74919	0.232281	0.439751		LPE 18:3	NA	NA	NA	NA	NA		LPE 18:3	-0.39523	-1.08837	0.297913	0.275288	0.243235		LPE 18:3	0.333612	-0.48182	1.14904	0.432055	0.900117
LPE 19:0	0.515638	-0.108033	1.13931	0.119381	0.462786		LPE 19:0	-0.0720694	-0.451936	0.307797	0.713408	0.932916		LPE 19:0	-0.416518	-1.05502	0.221982	0.213803	0.439751		LPE 19:0	0.364383	-0.305587	1.03435	0.297493	0.996396		LPE 19:0	-0.282471	-1.09418	0.529239	0.502014	0.318549		LPE 19:0	0.792425	-0.0560563	1.64091	0.0821225	0.900117
LPE 19:1	NA	NA	NA	NA	NA		LPE 19:1	-0.289336	-1.05068	0.472008	0.463905	0.912765		LPE 19:1	-0.307276	-1.08072	0.46617	0.444119	0.44475		LPE 19:1	-0.10234	-0.904585	0.699906	0.804787	0.996396		LPE 19:1	-0.504987	-1.1903	0.180323	0.162155	0.200089		LPE 19:1	0.0187312	-0.830254	0.867717	0.965937	0.95603
LPE 19:2	NA	NA	NA	NA	NA		LPE 19:2	NA	NA	NA	NA	NA		LPE 19:2	NA	NA	NA	NA	NA		LPE 19:2	NA	NA	NA	NA	NA		LPE 19:2	NA	NA	NA	NA	NA		LPE 19:2	NA	NA	NA	NA	NA
LPE 20:0	0.177901	-0.388443	0.744245	0.544431	0.56441		LPE 20:0	-0.190223	-0.817755	0.437309	0.558231	0.91594		LPE 20:0	-0.572551	-1.49221	0.34711	0.234749	0.439751		LPE 20:0	-0.238869	-0.96412	0.486382	0.524969	0.996396		LPE 20:0	-0.326816	-1.00269	0.349059	0.353119	0.26245		LPE 20:0	0.499552	-0.227816	1.22692	0.193333	0.900117
LPE 20:1	0.358107	-0.15319	0.869405	0.183667	0.462786		LPE 20:1	-0.156521	-0.442215	0.129173	0.294054	0.912765		LPE 20:1	-0.508572	-1.37817	0.361022	0.263473	0.439751		LPE 20:1	-0.156606	-0.889914	0.576703	0.679413	0.996396		LPE 20:1	-0.722936	-1.41624	-0.0296292	0.0525976	0.145374		LPE 20:1	0.229607	-0.471992	0.931206	0.528531	0.906076
LPE 20:2	0.291185	-0.448813	1.03118	0.448772	0.563914		LPE 20:2	-0.25001	-0.759234	0.259214	0.345924	0.912765		LPE 20:2	-0.452024	-1.31276	0.40871	0.314043	0.439751		LPE 20:2	0.0824713	-0.636155	0.801098	0.82402	0.996396		LPE 20:2	-0.340005	-1.11695	0.436937	0.399898	0.277559		LPE 20:2	0.358049	-0.406259	1.12236	0.369471	0.900117
LPE 20:3	0.20948	-0.445352	0.864311	0.53712	0.56441		LPE 20:3	-0.157469	-0.704745	0.389807	0.578249	0.91594		LPE 20:3	-0.185016	-1.03696	0.666923	0.674322	0.482994		LPE 20:3	0.301926	-0.597803	1.20166	0.517251	0.996396		LPE 20:3	-0.454194	-1.22838	0.319995	0.26202	0.23986		LPE 20:3	-0.255754	-1.10453	0.593023	0.561419	0.906076
LPE 20:4	0.229594	-0.467173	0.92636	0.525067	0.56441		LPE 20:4	0.128776	-0.434314	0.691866	0.658178	0.929874		LPE 20:4	-0.220862	-1.10386	0.662138	0.628609	0.471662		LPE 20:4	-0.245661	-1.3383	0.846983	0.663572	0.996396		LPE 20:4	-0.455668	-1.31394	0.402604	0.308891	0.251854		LPE 20:4	-0.576268	-1.52242	0.369881	0.246544	0.900117
LPE 20:5	0.253078	-0.462779	0.968934	0.495618	0.56441		LPE 20:5	0.254572	-0.468688	0.977832	0.497182	0.914184		LPE 20:5	0.162825	-0.578817	0.904468	0.67098	0.482994		LPE 20:5	0.377898	-0.471449	1.22725	0.392198	0.996396		LPE 20:5	-0.595064	-1.45413	0.264001	0.187749	0.208595		LPE 20:5	-0.521893	-1.436	0.392215	0.276398	0.900117
LPE 22:0	-0.0429936	-0.801517	0.715529	0.912551	0.619781		LPE 22:0	-0.14239	-0.972911	0.688131	0.739895	0.932916		LPE 22:0	-0.640276	-1.40816	0.127612	0.115822	0.439751		LPE 22:0	0.178362	-0.484605	0.841328	0.603035	0.996396		LPE 22:0	-0.322891	-1.11972	0.473942	0.43519	0.290057		LPE 22:0	-0.326567	-1.0662	0.413065	0.397094	0.900117
LPE 22:1	-0.602761	-1.37124	0.165723	0.138479	0.462786		LPE 22:1	-0.548183	-1.20869	0.112327	0.117436	0.912765		LPE 22:1	-0.297353	-1.1405	0.545793	0.496344	0.452632		LPE 22:1	-0.201878	-1.00543	0.601672	0.6271	0.996396		LPE 22:1	-0.69705	-1.46186	0.067757	0.0872378	0.163482		LPE 22:1	0.0224867	-0.679072	0.724045	0.950532	0.95603
LPE 22:4	0.0646571	-0.610709	0.740023	0.852879	0.615577		LPE 22:4	-0.21609	-1.00415	0.571964	0.596128	0.91594		LPE 22:4	-0.0480527	-0.872968	0.776862	0.910093	0.526781		LPE 22:4	-0.110276	-0.950062	0.729509	0.79918	0.996396		LPE 22:4	-0.363107	-1.14205	0.415841	0.370385	0.270176		LPE 22:4	-0.498635	-1.37402	0.376751	0.277472	0.900117
LPE 22:5	0.240416	-0.426871	0.907702	0.487505	0.56441		LPE 22:5	0.540212	-0.163006	1.24343	0.145769	0.912765		LPE 22:5	0.0652297	-0.781922	0.912381	0.881359	0.521621		LPE 22:5	0.0712507	-0.933661	1.07616	0.890686	0.996396		LPE 22:5	-0.595279	-1.35836	0.167801	0.13991	0.189433		LPE 22:5	-0.485388	-1.59207	0.621294	0.400177	0.900117
LPE 22:6	0.203326	-0.475327	0.881979	0.563041	0.56441		LPE 22:6	0.198533	-0.477896	0.874962	0.570706	0.91594		LPE 22:6	-0.391954	-1.17594	0.392027	0.337336	0.439751		LPE 22:6	0.0428223	-0.90205	0.987695	0.929988	0.996396		LPE 22:6	-0.740077	-1.51328	0.0331279	0.0734053	0.155697		LPE 22:6	-0.627977	-1.65963	0.403677	0.246812	0.900117
LPE 24:0	0.519226	-0.268825	1.30728	0.20998	0.469042		LPE 24:0	0.155222	-0.590712	0.901157	0.687154	0.932916		LPE 24:0	-0.353626	-1.13245	0.425198	0.38272	0.439751		LPE 24:0	0.184359	-0.496542	0.86526	0.600732	0.996396		LPE 24:0	-0.0455491	-0.814785	0.723687	0.908615	0.448065		LPE 24:0	-0.631744	-1.41419	0.150705	0.12923	0.900117
LPE P-14:0	-0.0483818	-0.821689	0.724925	0.903518	0.619781		LPE P-14:0	-0.039795	-0.74618	0.66659	0.913037	0.951457		LPE P-14:0	0.50566	-0.442278	1.4536	0.306653	0.439751		LPE P-14:0	0.42711	-0.302539	1.15676	0.263056	0.996396		LPE P-14:0	-0.0550328	-0.810648	0.700582	0.887733	0.441029		LPE P-14:0	NA	NA	NA	NA	NA
LPE P-15:0	-0.200658	-0.904332	0.503016	0.581876	0.56441		LPE P-15:0	-0.0233801	-0.925933	0.879173	0.959946	0.961284		LPE P-15:0	-0.152391	-0.884765	0.579983	0.687173	0.482994		LPE P-15:0	-0.517888	-1.25914	0.223364	0.18411	0.996396		LPE P-15:0	-0.444218	-1.31935	0.430915	0.330148	0.25448		LPE P-15:0	-0.177974	-0.941523	0.585575	0.652706	0.906076
LPE P-16:0	0.497857	-0.344847	1.34056	0.259314	0.489163		LPE P-16:0	-0.791468	-1.61693	0.0339901	0.0729394	0.912765		LPE P-16:0	-0.521666	-1.38052	0.337189	0.246002	0.439751		LPE P-16:0	-0.169696	-0.993945	0.654553	0.690296	0.996396		LPE P-16:0	-0.0893337	-1.01802	0.839348	0.852109	0.429832		LPE P-16:0	-0.183413	-1.30729	0.94046	0.752391	0.939314
LPE P-17:0	0.459344	-0.396963	1.31565	0.3045	0.507057		LPE P-17:0	-0.607455	-1.60475	0.389839	0.244717	0.912765		LPE P-17:0	-0.437156	-1.20425	0.329941	0.275548	0.439751		LPE P-17:0	-0.398852	-1.26858	0.470879	0.37806	0.996396		LPE P-17:0	-0.736796	-1.44057	-0.0330191	0.0517309	0.145374		LPE P-17:0	-0.264035	-1.14976	0.621689	0.565573	0.906076
LPE P-18:0	1.17009	0.433029	1.90716	0.00508699	0.462786		LPE P-18:0	-0.92544	-1.71885	-0.13203	0.0317859	0.912765		LPE P-18:0	-0.651545	-1.531	0.227908	0.159995	0.439751		LPE P-18:0	0.269383	-0.803323	1.34209	0.627247	0.996396		LPE P-18:0	-0.374863	-1.19246	0.442729	0.378158	0.271157		LPE P-18:0	-0.0488809	-1.07687	0.979105	0.926675	0.95603
LPE P-18:1	0.24294	-0.624392	1.11027	0.588544	0.56441		LPE P-18:1	-0.0137099	-0.707596	0.680176	0.969444	0.961284		LPE P-18:1	-0.311262	-1.13686	0.514339	0.467424	0.448493		LPE P-18:1	-0.115772	-1.16402	0.932474	0.830534	0.996396		LPE P-18:1	-0.743156	-1.44571	-0.0406058	0.0495347	0.145374		LPE P-18:1	-0.376472	-1.17782	0.424875	0.368135	0.900117
LPE P-18:2	0.0433522	-0.68825	0.774955	0.908595	0.619781		LPE P-18:2	0.370628	-0.473588	1.21484	0.398414	0.912765		LPE P-18:2	0.693601	-0.171239	1.55844	0.129633	0.439751		LPE P-18:2	0.0408275	-0.836648	0.918303	0.928128	0.996396		LPE P-18:2	-1.23894	-2.09348	-0.384399	0.00924048	0.145374		LPE P-18:2	0.0624587	-0.831089	0.956006	0.8924	0.95603
LPE P-20:0	0.606674	-0.33476	1.54811	0.219801	0.469449		LPE P-20:0	0.153342	-0.598781	0.905465	0.693141	0.932916		LPE P-20:0	-0.397521	-1.33839	0.543344	0.416126	0.442565		LPE P-20:0	0.179771	-0.602569	0.962111	0.656658	0.996396		LPE P-20:0	-0.535233	-1.41497	0.344502	0.245244	0.23101		LPE P-20:0	-0.300956	-1.08544	0.483527	0.460861	0.900117
LPE P-20:1	0.0718064	-0.617079	0.760692	0.839999	0.609353		LPE P-20:1	-0.729384	-1.49146	0.0326881	0.073419	0.912765		LPE P-20:1	-0.0087179	-0.840228	0.822792	0.983783	0.544329		LPE P-20:1	-0.0498831	-0.827072	0.727306	0.900985	0.996396		LPE P-20:1	-0.989032	-1.77249	-0.205578	0.0211598	0.145374		LPE P-20:1	-0.0448004	-0.825931	0.73633	0.911619	0.95603
LPE P-20:4	NA	NA	NA	NA	NA		LPE P-20:4	NA	NA	NA	NA	NA		LPE P-20:4	NA	NA	NA	NA	NA		LPE P-20:4	NA	NA	NA	NA	NA		LPE P-20:4	NA	NA	NA	NA	NA		LPE P-20:4	NA	NA	NA	NA	NA
LPE P-20:5	-0.0794608	-0.934321	0.775399	0.857108	0.615577		LPE P-20:5	0.391575	-0.646557	1.42971	0.467214	0.912765		LPE P-20:5	-0.255011	-1.11475	0.604728	0.566656	0.460594		LPE P-20:5	-0.568359	-1.27902	0.142303	0.130654	0.996396		LPE P-20:5	0.00326276	-0.742095	0.74862	0.993229	0.469248		LPE P-20:5	0.795862	-0.0191912	1.61092	0.0700644	0.900117
LPE P-22:0	0.0547604	-0.623078	0.732599	0.875634	0.617822		LPE P-22:0	0.352772	-0.299302	1.00485	0.299999	0.912765		LPE P-22:0	-0.371265	-1.20146	0.458931	0.389822	0.439751		LPE P-22:0	-0.507084	-1.19573	0.181558	0.162439	0.996396		LPE P-22:0	NA	NA	NA	NA	NA		LPE P-22:0	-0.306471	-1.07085	0.457912	0.441181	0.900117
LPE P-22:1	0.275978	-0.541841	1.0938	0.515222	0.56441		LPE P-22:1	-0.14261	-0.778084	0.492863	0.664154	0.929874		LPE P-22:1	0.189346	-0.573076	0.951768	0.631039	0.471662		LPE P-22:1	NA	NA	NA	NA	NA		LPE P-22:1	-0.616071	-1.45179	0.219651	0.161992	0.200089		LPE P-22:1	-0.17793	-0.880023	0.524162	0.624809	0.906076
LPE P-22:4	0.163911	-0.571854	0.899676	0.666632	0.565755		LPE P-22:4	-0.384166	-1.53712	0.768793	0.520193	0.91594		LPE P-22:4	0.307126	-0.447987	1.06224	0.433503	0.44279		LPE P-22:4	0.397346	-0.285112	1.0798	0.265552	0.996396		LPE P-22:4	-0.148173	-0.889814	0.593467	0.698971	0.386166		LPE P-22:4	0.310477	-0.444255	1.06521	0.429566	0.900117
LPE P-22:5	-0.0796278	-0.829727	0.670471	0.837094	0.609353		LPE P-22:5	0.172797	-0.562575	0.908169	0.649446	0.926046		LPE P-22:5	0.095115	-0.816488	1.00672	0.839762	0.51383		LPE P-22:5	-0.46324	-1.2022	0.275719	0.231621	0.996396		LPE P-22:5	-0.507793	-1.38969	0.374104	0.270726	0.241887		LPE P-22:5	-0.717053	-1.54156	0.107449	0.103767	0.900117
LPE P-22:6	-0.126357	-0.929761	0.677048	0.760787	0.582423		LPE P-22:6	-0.177231	-0.934016	0.579554	0.65054	0.926046		LPE P-22:6	-0.797634	-1.61117	0.0159027	0.0671257	0.439751		LPE P-22:6	-0.0828341	-0.890609	0.724941	0.842476	0.996396		LPE P-22:6	-0.64733	-1.38326	0.0886005	0.0981256	0.170159		LPE P-22:6	-0.875588	-1.76377	0.0125917	0.0676275	0.900117
PE 20:0	0.0118893	-0.612679	0.636458	0.970574	0.632124		PE 20:0	0.00834087	-0.761457	0.778139	0.98324	0.961284		PE 20:0	-1.22695	-2.06538	-0.388517	0.00869	0.439751		PE 20:0	-0.070226	-0.840436	0.699984	0.859734	0.996396		PE 20:0	-0.300299	-1.11206	0.511466	0.47573	0.308981		PE 20:0	-0.646676	-1.43728	0.143928	0.124577	0.900117
PE 28:0	-0.0304579	-0.785816	0.7249	0.937723	0.627496		PE 28:0	0.0763083	-0.731791	0.884408	0.85479	0.951457		PE 28:0	0.0247969	-0.804048	0.853642	0.953748	0.539378		PE 28:0	-0.140311	-0.876361	0.595739	0.712108	0.996396		PE 28:0	-0.565554	-1.39297	0.261866	0.193442	0.211226		PE 28:0	-0.628418	-1.51948	0.262643	0.182136	0.900117
PE 28:1	NA	NA	NA	NA	NA		PE 28:1	0.153671	-0.679074	0.986417	0.72089	0.932916		PE 28:1	-0.580895	-1.40041	0.238619	0.178053	0.439751		PE 28:1	-0.564155	-1.43271	0.304401	0.215715	0.996396		PE 28:1	-0.304293	-1.07624	0.467656	0.44763	0.295154		PE 28:1	-0.269899	-0.995351	0.455553	0.474339	0.900117
PE 30:0	-0.0472179	-0.671188	0.576752	0.883444	0.619781		PE 30:0	0.301665	-0.423286	1.02662	0.423109	0.912765		PE 30:0	0.0174983	-0.820059	0.855056	0.967691	0.54173		PE 30:0	0.286731	-0.648857	1.22232	0.553932	0.996396		PE 30:0	-0.488086	-1.28963	0.313453	0.244842	0.23101		PE 30:0	0.772073	0.0306112	1.51353	0.0546828	0.900117
PE 30:1	-0.241964	-1.04094	0.557014	0.558861	0.56441		PE 30:1	0.246595	-0.55286	1.04605	0.55139	0.91594		PE 30:1	-0.705019	-1.69073	0.28069	0.174313	0.439751		PE 30:1	0.175057	-0.613862	0.963976	0.667684	0.996396		PE 30:1	-0.365159	-1.22223	0.491912	0.412279	0.281641		PE 30:1	0.436956	-0.396149	1.27006	0.316231	0.900117
PE 31:0	NA	NA	NA	NA	NA		PE 31:0	0.511007	-0.379019	1.40103	0.272064	0.912765		PE 31:0	-0.983469	-1.81327	-0.15367	0.0293838	0.439751		PE 31:0	0.994667	0.169135	1.8202	0.0270452	0.996396		PE 31:0	-0.116816	-1.06748	0.833846	0.811815	0.419758		PE 31:0	0.740295	-0.217542	1.69813	0.145463	0.900117
PE 32:0	0.483368	-0.109572	1.07631	0.124358	0.462786		PE 32:0	-0.378701	-1.12765	0.370252	0.331979	0.912765		PE 32:0	-0.463745	-1.32101	0.393515	0.300032	0.439751		PE 32:0	0.720089	-0.0608137	1.50099	0.0838101	0.996396		PE 32:0	-0.0103213	-1.06648	1.04583	0.984884	0.467032		PE 32:0	0.607152	-0.321386	1.53569	0.214649	0.900117
PE 32:1	0.231595	-0.511297	0.974486	0.547452	0.56441		PE 32:1	-0.523885	-1.26948	0.221713	0.181724	0.912765		PE 32:1	-0.450881	-1.23539	0.333624	0.271589	0.439751		PE 32:1	0.614066	-0.300065	1.5282	0.200942	0.996396		PE 32:1	-0.148365	-1.10949	0.812765	0.764953	0.405709		PE 32:1	-0.121485	-1.18293	0.939965	0.824783	0.955781
PE 32:2	0.185325	-0.53402	0.904671	0.618617	0.565755		PE 32:2	-0.0777549	-0.803795	0.648286	0.835593	0.950496		PE 32:2	-0.511723	-1.29994	0.276489	0.215928	0.439751		PE 32:2	1.19372	0.160811	2.22662	0.0332361	0.996396		PE 32:2	-0.252366	-1.34411	0.839383	0.654751	0.372595		PE 32:2	-0.263665	-1.20566	0.678326	0.589354	0.906076
PE 33:0	0.101343	-0.398808	0.601494	0.695093	0.569126		PE 33:0	-0.635475	-1.40474	0.133789	0.11906	0.912765		PE 33:0	-0.650565	-1.48517	0.18404	0.140206	0.439751		PE 33:0	0.263819	-0.578873	1.10651	0.545501	0.996396		PE 33:0	-0.452953	-1.29112	0.385217	0.300516	0.25158		PE 33:0	0.339746	-0.529357	1.20885	0.452518	0.900117
PE 33:1	0.349407	-0.0776164	0.77643	0.123037	0.462786		PE 33:1	-1.33703	-2.0878	-0.586267	0.0019733	0.670261		PE 33:1	-0.586808	-1.41925	0.245631	0.18036	0.439751		PE 33:1	0.149731	-0.814829	1.11429	0.763673	0.996396		PE 33:1	-0.557739	-1.38282	0.267345	0.19822	0.213199		PE 33:1	0.2758	-0.60112	1.15272	0.544566	0.906076
PE 33:2	0.394233	-0.0136541	0.802121	0.0713993	0.462786		PE 33:2	0.0459618	-0.588586	0.68051	0.888344	0.951457		PE 33:2	-0.587606	-1.42863	0.25342	0.184104	0.439751		PE 33:2	-0.11907	-0.908186	0.670046	0.770082	0.996396		PE 33:2	-0.745244	-1.45338	-0.0371058	0.0506137	0.145374		PE 33:2	0.210714	-0.617398	1.03883	0.62342	0.906076
PE 34:0	0.335067	-0.322856	0.99299	0.329049	0.51935		PE 34:0	-0.511786	-1.20087	0.177298	0.158998	0.912765		PE 34:0	-0.611938	-1.45495	0.23107	0.168236	0.439751		PE 34:0	0.224431	-0.624413	1.07328	0.609263	0.996396		PE 34:0	-0.517238	-1.40926	0.374785	0.267458	0.241697		PE 34:0	0.240343	-0.65909	1.13978	0.606219	0.906076
PE 34:1	0.170572	-0.443944	0.785088	0.591892	0.56441		PE 34:1	-0.458865	-1.21613	0.298401	0.247096	0.912765		PE 34:1	-0.57967	-1.4123	0.252957	0.185608	0.439751		PE 34:1	0.130881	-0.73875	1.00051	0.770657	0.996396		PE 34:1	-0.622627	-1.4209	0.175643	0.139973	0.189433		PE 34:1	0.188122	-0.724698	1.10094	0.690553	0.91575
PE 34:2	0.197664	-0.536239	0.931566	0.602866	0.56441		PE 34:2	0.394297	-0.345317	1.13391	0.306937	0.912765		PE 34:2	-0.442126	-1.21183	0.327582	0.271853	0.439751		PE 34:2	0.487962	-0.523325	1.49925	0.354125	0.996396		PE 34:2	-0.345154	-1.24133	0.551023	0.457992	0.299762		PE 34:2	-0.234149	-1.23448	0.766184	0.651345	0.906076
PE 34:3	0.337271	-0.308309	0.982851	0.316989	0.508939		PE 34:3	0.0322733	-0.6851	0.749647	0.930501	0.956797		PE 34:3	-0.284811	-1.08388	0.514258	0.491814	0.452632		PE 34:3	0.661937	-0.380563	1.70444	0.225855	0.996396		PE 34:3	-0.084652	-1.08476	0.915453	0.869687	0.433858		PE 34:3	-0.122107	-1.12845	0.884239	0.814443	0.953151
PE 34:4	0.411748	-0.255508	1.079	0.239328	0.4837		PE 34:4	-0.084108	-0.829474	0.661258	0.826916	0.95002		PE 34:4	-0.250088	-1.10147	0.601292	0.570389	0.460594		PE 34:4	0.242026	-0.778696	1.26275	0.646493	0.996396		PE 34:4	-0.151302	-1.27279	0.970183	0.793809	0.415757		PE 34:4	-0.362005	-1.36696	0.642955	0.488323	0.900117
PE 35:1	0.225517	-0.300518	0.751553	0.409802	0.546938		PE 35:1	-0.680212	-1.34909	-0.0113329	0.0582362	0.912765		PE 35:1	-0.559382	-1.46101	0.342243	0.236322	0.439751		PE 35:1	-0.311206	-1.15991	0.537503	0.479575	0.996396		PE 35:1	-0.926889	-1.59509	-0.258692	0.0122457	0.145374		PE 35:1	0.525308	-0.230182	1.2808	0.188093	0.900117
PE 35:2	0.380865	-0.133527	0.895256	0.160837	0.462786		PE 35:2	0.075787	-0.587309	0.738883	0.824728	0.95002		PE 35:2	-0.549774	-1.41653	0.316984	0.226325	0.439751		PE 35:2	-0.274272	-1.10295	0.554407	0.522958	0.996396		PE 35:2	-0.864374	-1.52661	-0.202141	0.0175743	0.145374		PE 35:2	0.0873994	-0.692891	0.86769	0.82846	0.955781
PE 35:3	0.364475	-0.183252	0.912202	0.205638	0.469042		PE 35:3	-0.185378	-0.756591	0.385835	0.531007	0.91594		PE 35:3	-0.533329	-1.39101	0.324352	0.235289	0.439751		PE 35:3	-0.438599	-1.26488	0.387678	0.308979	0.996396		PE 35:3	-0.866633	-1.53271	-0.200554	0.0178947	0.145374		PE 35:3	-0.395278	-1.18464	0.39408	0.338086	0.900117
PE 36:0	0.551465	0.033095	1.06984	0.0488756	0.462786		PE 36:0	-0.549398	-1.21618	0.117383	0.119963	0.912765		PE 36:0	-0.554933	-1.40172	0.291855	0.211775	0.439751		PE 36:0	-0.191415	-0.942745	0.559914	0.622284	0.996396		PE 36:0	-0.76105	-1.53207	0.00997233	0.0654311	0.145479		PE 36:0	-0.0886837	-1.08282	0.905448	0.862961	0.95603
PE 36:1	0.113083	-0.473455	0.699621	0.709144	0.575002		PE 36:1	-0.0961216	-0.674068	0.481824	0.747392	0.932916		PE 36:1	-0.599635	-1.46032	0.261046	0.185302	0.439751		PE 36:1	-0.00567253	-0.891804	0.880459	0.990098	0.996396		PE 36:1	-0.828157	-1.52549	-0.130821	0.0290878	0.145374		PE 36:1	0.509052	-0.276569	1.29467	0.218669	0.900117
PE 36:2	0.111746	-0.567542	0.791034	0.750176	0.582423		PE 36:2	0.223271	-0.363453	0.809996	0.463318	0.912765		PE 36:2	-0.524744	-1.37021	0.320727	0.236148	0.439751		PE 36:2	-0.28825	-1.09385	0.517353	0.490158	0.996396		PE 36:2	-0.760317	-1.48976	-0.0308711	0.0526843	0.145374		PE 36:2	-0.450224	-1.27312	0.372668	0.296335	0.900117
PE 36:3	0.126895	-0.445361	0.69915	0.668078	0.565755		PE 36:3	-0.243229	-0.798586	0.312129	0.399529	0.912765		PE 36:3	-0.336479	-1.13793	0.464974	0.419036	0.442565		PE 36:3	0.227441	-0.623419	1.0783	0.605352	0.996396		PE 36:3	-0.35385	-1.16005	0.452348	0.398529	0.277559		PE 36:3	-0.270919	-1.24129	0.69945	0.590292	0.906076
PE 36:4	0.238486	-0.408064	0.885036	0.477326	0.56441		PE 36:4	-0.186664	-0.899647	0.526319	0.612753	0.91594		PE 36:4	-0.411271	-1.27099	0.448448	0.35819	0.439751		PE 36:4	-0.17723	-0.978042	0.623582	0.668501	0.996396		PE 36:4	-0.521559	-1.5021	0.458982	0.308004	0.251854		PE 36:4	-0.431806	-1.48021	0.616594	0.429017	0.900117
PE 36:5	0.314068	-0.361545	0.989682	0.372109	0.542525		PE 36:5	0.15794	-0.660721	0.976601	0.708805	0.932916		PE 36:5	-0.158003	-0.994533	0.678527	0.714623	0.486154		PE 36:5	0.393372	-0.45068	1.23742	0.370485	0.996396		PE 36:5	-0.0755877	-1.15986	1.00869	0.892509	0.441611		PE 36:5	-0.173332	-1.39926	1.0526	0.784535	0.944467
PE 36:6	0.474545	-0.129451	1.07854	0.137847	0.462786		PE 36:6	0.12861	-0.574955	0.832176	0.723403	0.932916		PE 36:6	-0.47887	-1.32088	0.363136	0.2765	0.439751		PE 36:6	-0.353641	-1.06242	0.355134	0.338289	0.996396		PE 36:6	-0.56418	-1.29096	0.1626	0.141773	0.189433		PE 36:6	-0.45806	-1.58508	0.668959	0.43504	0.900117
PE 38:0	0.622071	-0.0244881	1.26863	0.0726048	0.462786		PE 38:0	-0.607728	-1.38456	0.169107	0.138842	0.912765		PE 38:0	-0.535483	-1.35308	0.282111	0.212037	0.439751		PE 38:0	-0.266018	-1.11695	0.584912	0.54607	0.996396		PE 38:0	-0.926426	-1.68065	-0.172205	0.0244847	0.145374		PE 38:0	-0.37685	-1.3807	0.627004	0.470409	0.900117
PE 38:1	0.571632	-0.0222648	1.16553	0.0724986	0.462786		PE 38:1	-0.384006	-0.955704	0.187692	0.200977	0.912765		PE 38:1	-0.568041	-1.44692	0.31084	0.217916	0.439751		PE 38:1	-0.266322	-1.04988	0.517232	0.511928	0.996396		PE 38:1	-0.852648	-1.53331	-0.171985	0.0220634	0.145374		PE 38:1	-0.0256599	-0.902756	0.851436	0.954844	0.95603
PE 38:2	0.44862	-0.025955	0.923195	0.0773783	0.462786		PE 38:2	-0.218125	-0.618422	0.182173	0.296604	0.912765		PE 38:2	-0.601539	-1.44161	0.238537	0.173844	0.439751		PE 38:2	-0.310516	-1.1208	0.499763	0.460209	0.996396		PE 38:2	-0.829045	-1.50856	-0.149527	0.0253616	0.145374		PE 38:2	-0.10924	-0.898361	0.679881	0.788923	0.944467
PE 38:3	0.237578	-0.356311	0.831466	0.441366	0.562431		PE 38:3	0.136058	-0.469436	0.741552	0.663748	0.929874		PE 38:3	-0.433441	-1.26281	0.395925	0.316341	0.439751		PE 38:3	0.0257729	-0.882735	0.934281	0.95614	0.996396		PE 38:3	-0.525398	-1.52196	0.47116	0.312198	0.251985		PE 38:3	-0.279902	-1.31399	0.754184	0.601596	0.906076
PE 38:4	0.262898	-0.445155	0.97095	0.474455	0.56441		PE 38:4	0.291795	-0.399683	0.983273	0.416691	0.912765		PE 38:4	-0.489453	-1.32797	0.349064	0.264368	0.439751		PE 38:4	-0.140266	-1.08162	0.801091	0.772872	0.996396		PE 38:4	-0.540467	-1.57201	0.491077	0.315145	0.251985		PE 38:4	-0.395344	-1.42834	0.637648	0.461921	0.900117
PE 38:5	0.211391	-0.362239	0.785021	0.477733	0.56441		PE 38:5	-0.382273	-1.09196	0.327416	0.302055	0.912765		PE 38:5	-0.394485	-1.29237	0.503401	0.398067	0.440313		PE 38:5	-0.0736736	-0.893591	0.746243	0.861747	0.996396		PE 38:5	-0.567124	-1.39715	0.262898	0.1936	0.211226		PE 38:5	-0.413064	-1.4112	0.585068	0.426852	0.900117
PE 38:6	0.218173	-0.476722	0.913068	0.544631	0.56441		PE 38:6	-0.0434938	-0.716816	0.629828	0.900353	0.951457		PE 38:6	-0.51842	-1.31649	0.279653	0.215676	0.439751		PE 38:6	-0.0859056	-0.787551	0.61574	0.812481	0.996396		PE 38:6	-0.685805	-1.45256	0.0809536	0.0929171	0.167754		PE 38:6	-0.28965	-1.41883	0.839535	0.620628	0.906076
PE 38:7	0.343817	-0.222593	0.910227	0.246839	0.4837		PE 38:7	-0.00861982	-0.566898	0.549659	0.976119	0.961284		PE 38:7	-0.288694	-1.12269	0.545302	0.504252	0.453375		PE 38:7	0.00633934	-0.619125	0.631803	0.984322	0.996396		PE 38:7	-0.436971	-1.2424	0.368459	0.298665	0.25158		PE 38:7	-0.406785	-1.55648	0.742912	0.495989	0.900117
PE 40:1	0.635322	-0.0450003	1.31564	0.0807842	0.462786		PE 40:1	0.183805	-0.536769	0.90438	0.62186	0.91594		PE 40:1	-0.53796	-1.36663	0.290707	0.21595	0.439751		PE 40:1	-0.395251	-1.2123	0.4218	0.352915	0.996396		PE 40:1	-0.652259	-1.22592	-0.0786021	0.0359063	0.145374		PE 40:1	-0.057448	-1.01659	0.901695	0.90772	0.95603
PE 40:3	0.499769	-0.140366	1.1399	0.140222	0.462786		PE 40:3	-0.0929943	-0.444794	0.258806	0.609341	0.91594		PE 40:3	-0.425038	-1.2821	0.432022	0.341165	0.439751		PE 40:3	0.314436	-0.686788	1.31566	0.544248	0.996396		PE 40:3	-0.5595	-1.44546	0.326465	0.228297	0.22418		PE 40:3	-0.0411437	-0.99808	0.915792	0.93368	0.95603
PE 40:4	0.576627	0.0512755	1.10198	0.0426969	0.462786		PE 40:4	0.061803	-0.317753	0.441359	0.7525	0.932916		PE 40:4	-0.410806	-1.26178	0.440169	0.353898	0.439751		PE 40:4	0.208531	-0.815426	1.23249	0.693464	0.996396		PE 40:4	-0.50597	-1.49619	0.484248	0.327015	0.253923		PE 40:4	-0.0534066	-1.00692	0.900109	0.913679	0.95603
PE 40:5	0.409179	-0.309467	1.12783	0.276483	0.491479		PE 40:5	0.446187	-0.169606	1.06198	0.168982	0.912765		PE 40:5	-0.544464	-1.3588	0.269872	0.202987	0.439751		PE 40:5	0.292943	-0.61625	1.20214	0.533939	0.996396		PE 40:5	-0.688803	-1.47616	0.0985567	0.0998589	0.170159		PE 40:5	-0.0396642	-1.11651	1.03718	0.943166	0.95603
PE 40:6	0.361898	-0.432934	1.15673	0.381837	0.545913		PE 40:6	0.314005	-0.221559	0.84957	0.262308	0.912765		PE 40:6	-0.553733	-1.36559	0.258119	0.194356	0.439751		PE 40:6	0.0909349	-0.755219	0.937089	0.835028	0.996396		PE 40:6	-0.747022	-1.63309	0.139041	0.112039	0.178857		PE 40:6	-0.0279678	-1.07808	1.02214	0.958887	0.95603
PE 40:7	0.256129	-0.321639	0.833898	0.3943	0.546178		PE 40:7	-0.13729	-0.8691	0.594521	0.716463	0.932916		PE 40:7	-0.515035	-1.3053	0.275226	0.214218	0.439751		PE 40:7	-0.0356578	-0.733972	0.662657	0.921147	0.996396		PE 40:7	-0.545425	-1.43171	0.340862	0.240013	0.23101		PE 40:7	-0.471266	-1.52774	0.585213	0.392341	0.900117
PE 40:8	0.439423	-0.0367546	0.9156	0.0841897	0.462786		PE 40:8	0.258717	-0.279619	0.797052	0.356017	0.912765		PE 40:8	-0.221955	-1.03577	0.591857	0.598091	0.466472		PE 40:8	-0.112294	-0.947775	0.723186	0.794563	0.996396		PE 40:8	-0.593935	-1.38737	0.199496	0.155874	0.198327		PE 40:8	-0.425149	-1.41171	0.56141	0.408308	0.900117
PE 42:7	0.345006	-0.0829986	0.773011	0.128404	0.462786		PE 42:7	-0.0939241	-0.363508	0.175659	0.501516	0.914184		PE 42:7	-0.613489	-1.40779	0.180813	0.143697	0.439751		PE 42:7	-0.342563	-1.21486	0.52973	0.449307	0.996396		PE 42:7	-0.833597	-1.61793	-0.0492644	0.0485512	0.145374		PE 42:7	-0.476069	-1.30686	0.354721	0.274688	0.900117
PE 42:8	0.408809	-0.099685	0.917304	0.129359	0.462786		PE 42:8	0.0337353	-0.370978	0.438448	0.87165	0.951457		PE 42:8	-0.311572	-1.10949	0.486343	0.451857	0.444939		PE 42:8	-0.133401	-0.907262	0.64046	0.738529	0.996396		PE 42:8	-0.530577	-1.29199	0.230838	0.185222	0.208595		PE 42:8	-0.383336	-1.39387	0.627201	0.46583	0.900117
PE 44:6	0.736878	0.209639	1.26412	0.0119726	0.462786		PE 44:6	0.0337521	-0.529003	0.596508	0.907443	0.951457		PE 44:6	-0.52733	-1.34295	0.288289	0.217767	0.439751		PE 44:6	-0.501458	-1.29017	0.28725	0.225257	0.996396		PE 44:6	-0.847137	-1.60654	-0.0877389	0.039219	0.145374		PE 44:6	0.232723	-0.57413	1.03958	0.578145	0.906076
PE 44:7	0.363578	-0.344368	1.07152	0.325083	0.518513		PE 44:7	-0.0172945	-0.497101	0.462512	0.94429	0.961284		PE 44:7	-0.618885	-1.42533	0.187559	0.146158	0.439751		PE 44:7	-0.0404918	-0.994605	0.913621	0.934429	0.996396		PE 44:7	-0.799333	-1.47256	-0.126109	0.0291221	0.145374		PE 44:7	-0.57113	-1.38843	0.24617	0.185987	0.900117
PE 44:11	0.198717	-0.531056	0.92849	0.598903	0.56441		PE 44:11	-0.141669	-0.854583	0.571246	0.700505	0.932916		PE 44:11	-0.066286	-0.889111	0.75654	0.875919	0.52064		PE 44:11	0.143807	-0.548617	0.836232	0.687729	0.996396		PE 44:11	-0.478098	-1.16486	0.20866	0.185625	0.208595		PE 44:11	-0.122519	-0.995907	0.750868	0.786179	0.944467
PE 44:12	0.349128	-0.375405	1.07366	0.355202	0.537007		PE 44:12	0.0359966	-0.619387	0.69138	0.915207	0.951457		PE 44:12	-0.385359	-1.17187	0.401155	0.346891	0.439751		PE 44:12	-0.232803	-0.905625	0.44002	0.504434	0.996396		PE 44:12	-0.75148	-1.42167	-0.0812911	0.0383049	0.145374		PE 44:12	-0.450257	-1.27271	0.372202	0.296054	0.900117
PE P-16:0/14:0	NA	NA	NA	NA	NA		PE P-16:0/14:0	-0.455646	-1.13124	0.219944	0.199205	0.912765		PE P-16:0/14:0	NA	NA	NA	NA	NA		PE P-16:0/14:0	0.528774	-0.311591	1.36914	0.22994	0.996396		PE P-16:0/14:0	-0.236848	-1.02051	0.546809	0.559382	0.338794		PE P-16:0/14:0	1.25668	0.0411788	2.47219	0.0562725	0.900117
PE P-16:0/15:0	-0.217739	-0.906977	0.471499	0.542158	0.56441		PE P-16:0/15:0	-0.369103	-1.06063	0.322428	0.306373	0.912765		PE P-16:0/15:0	-0.359783	-1.21539	0.495823	0.41831	0.442565		PE P-16:0/15:0	-0.50193	-1.29146	0.287597	0.225301	0.996396		PE P-16:0/15:0	-0.120959	-1.03943	0.797511	0.79861	0.416198		PE P-16:0/15:0	-0.289437	-1.07931	0.500439	0.480942	0.900117
PE P-16:0/16:0	0.494228	-0.254996	1.24345	0.20946	0.469042		PE P-16:0/16:0	-0.466803	-1.32962	0.396015	0.29998	0.912765		PE P-16:0/16:0	-0.195721	-0.944573	0.553131	0.613354	0.470068		PE P-16:0/16:0	0.294497	-0.465479	1.05447	0.455267	0.996396		PE P-16:0/16:0	-0.171927	-1.111	0.767147	0.722993	0.392971		PE P-16:0/16:0	0.637284	-0.286813	1.56138	0.191578	0.900117
PE P-16:0/16:1	0.155769	-0.559306	0.870845	0.673565	0.565755		PE P-16:0/16:1	-1.06477	-1.88272	-0.246827	0.0178428	0.91043		PE P-16:0/16:1	-0.350815	-1.14802	0.446385	0.397317	0.440313		PE P-16:0/16:1	-0.0931346	-0.901807	0.715538	0.823406	0.996396		PE P-16:0/16:1	-0.375295	-1.15271	0.402124	0.353901	0.26245		PE P-16:0/16:1	-0.113015	-1.03766	0.811632	0.813113	0.953151
PE P-16:0/18:1	0.244574	-0.443315	0.932462	0.493195	0.56441		PE P-16:0/18:1	-1.01236	-1.89076	-0.133951	0.0336799	0.912765		PE P-16:0/18:1	-0.44976	-1.27208	0.372565	0.29485	0.439751		PE P-16:0/18:1	-0.176223	-1.01497	0.662528	0.684304	0.996396		PE P-16:0/18:1	-0.570659	-1.2922	0.150882	0.134766	0.188368		PE P-16:0/18:1	0.186176	-0.613367	0.98572	0.653031	0.906076
PE P-16:0/18:2	0.360949	-0.143195	0.865093	0.174496	0.462786		PE P-16:0/18:2	-0.897442	-1.62677	-0.168111	0.0242585	0.912765		PE P-16:0/18:2	-0.364135	-1.15313	0.424859	0.375077	0.439751		PE P-16:0/18:2	-0.312707	-1.07806	0.452648	0.431444	0.996396		PE P-16:0/18:2	-0.295764	-1.01771	0.42618	0.430223	0.288869		PE P-16:0/18:2	-0.511627	-1.46731	0.444059	0.30657	0.900117
PE P-16:0/18:3	0.525894	-0.161196	1.21298	0.147793	0.462786		PE P-16:0/18:3	-0.578006	-1.28438	0.128369	0.122408	0.912765		PE P-16:0/18:3	-0.171723	-0.877921	0.534475	0.638148	0.473279		PE P-16:0/18:3	-0.533521	-1.30026	0.233218	0.185829	0.996396		PE P-16:0/18:3	-0.427598	-1.24059	0.38539	0.313326	0.251985		PE P-16:0/18:3	-0.0281659	-0.898859	0.842527	0.950075	0.95603
PE P-16:0/20:3	NA	NA	NA	NA	NA		PE P-16:0/20:3	-1.2863	-2.11944	-0.453163	0.00601102	0.742752		PE P-16:0/20:3	-0.352634	-1.16567	0.460405	0.404042	0.441448		PE P-16:0/20:3	-0.177772	-1.00547	0.64993	0.677695	0.996396		PE P-16:0/20:3	-0.331557	-1.23454	0.571431	0.478987	0.309175		PE P-16:0/20:3	-0.26846	-1.20783	0.670913	0.581611	0.906076
PE P-16:0/20:4	0.490455	-0.264668	1.24558	0.216305	0.469042		PE P-16:0/20:4	-0.866334	-1.67425	-0.0584149	0.0467367	0.912765		PE P-16:0/20:4	-0.315553	-1.10811	0.477002	0.44314	0.44475		PE P-16:0/20:4	-0.348731	-1.13946	0.441997	0.396298	0.996396		PE P-16:0/20:4	-0.171622	-1.26387	0.920624	0.760881	0.404883		PE P-16:0/20:4	-0.682774	-1.5334	0.167854	0.131358	0.900117
PE P-16:0/20:5	0.177217	-0.562155	0.916589	0.643139	0.565755		PE P-16:0/20:5	-1.02694	-2.05622	0.00233389	0.0627773	0.912765		PE P-16:0/20:5	-0.206653	-0.987294	0.573988	0.608825	0.470068		PE P-16:0/20:5	0.0329476	-0.849388	0.915284	0.94229	0.996396		PE P-16:0/20:5	-0.0237323	-0.93265	0.885185	0.959627	0.461276		PE P-16:0/20:5	-0.433497	-1.34841	0.481417	0.364142	0.900117
PE P-16:0/22:4	0.485977	-0.233276	1.20523	0.199002	0.469042		PE P-16:0/22:4	-0.778685	-1.53552	-0.0218494	0.0555655	0.912765		PE P-16:0/22:4	-0.395885	-1.21546	0.423684	0.353612	0.439751		PE P-16:0/22:4	-0.235161	-1.02945	0.559125	0.56737	0.996396		PE P-16:0/22:4	-0.309393	-1.30685	0.688061	0.549179	0.336701		PE P-16:0/22:4	-0.494516	-1.35599	0.366963	0.273876	0.900117
PE P-16:0/22:5	0.702871	-0.000718516	1.40646	0.0630363	0.462786		PE P-16:0/22:5	-0.570035	-1.37244	0.232372	0.177127	0.912765		PE P-16:0/22:5	-0.307429	-1.11197	0.497116	0.461489	0.448493		PE P-16:0/22:5	-0.221891	-0.983937	0.540155	0.573738	0.996396		PE P-16:0/22:5	-0.270669	-1.17304	0.631706	0.562331	0.339088		PE P-16:0/22:5	-0.403042	-1.48633	0.680248	0.474326	0.900117
PE P-16:0/22:6	0.743602	0.0222766	1.46493	0.0556707	0.462786		PE P-16:0/22:6	-0.762607	-1.60273	0.0775188	0.0884413	0.912765		PE P-16:0/22:6	-0.390845	-1.1846	0.402909	0.34454	0.439751		PE P-16:0/22:6	-0.289866	-1.05235	0.47262	0.463759	0.996396		PE P-16:0/22:6	-0.419712	-1.2802	0.440772	0.349015	0.261972		PE P-16:0/22:6	-0.527882	-1.59893	0.543167	0.345582	0.900117
PE P-18:0/14:0	-0.246347	-1.0666	0.57391	0.562102	0.56441		PE P-18:0/14:0	-0.843911	-1.67765	-0.0101768	0.0593281	0.912765		PE P-18:0/14:0	-0.347236	-1.15644	0.461969	0.408987	0.441448		PE P-18:0/14:0	0.271999	-0.494449	1.03845	0.493675	0.996396		PE P-18:0/14:0	-0.421968	-1.27009	0.426152	0.339632	0.257117		PE P-18:0/14:0	0.618055	-0.279543	1.51565	0.192236	0.900117
PE P-18:0/16:0	0.0111197	-0.742048	0.764288	0.977176	0.633662		PE P-18:0/16:0	-0.940097	-1.88659	0.00639816	0.0638832	0.912765		PE P-18:0/16:0	-0.480219	-1.29321	0.332777	0.258865	0.439751		PE P-18:0/16:0	0.264248	-0.492667	1.02116	0.500657	0.996396		PE P-18:0/16:0	-0.300376	-1.22263	0.62188	0.529549	0.327792		PE P-18:0/16:0	0.24637	-0.65235	1.14509	0.596992	0.906076
PE P-18:0/16:1	0.31669	-0.521521	1.1549	0.466822	0.56441		PE P-18:0/16:1	-0.626114	-1.28175	0.029522	0.0740193	0.912765		PE P-18:0/16:1	-0.450497	-1.25884	0.357843	0.286007	0.439751		PE P-18:0/16:1	-0.0963233	-0.929175	0.736528	0.822676	0.996396		PE P-18:0/16:1	-0.551777	-1.30794	0.204389	0.166107	0.201528		PE P-18:0/16:1	-0.176545	-1.07577	0.722678	0.704446	0.920042
PE P-18:0/17:1	0.873944	0.102473	1.64542	0.0370104	0.462786		PE P-18:0/17:1	-0.609378	-1.3838	0.16504	0.136657	0.912765		PE P-18:0/17:1	-0.509207	-1.33898	0.320566	0.241301	0.439751		PE P-18:0/17:1	-0.661908	-1.54881	0.224992	0.157067	0.996396		PE P-18:0/17:1	-0.698316	-1.38362	-0.0130158	0.0577692	0.145374		PE P-18:0/17:1	0.00418477	-0.850413	0.858783	0.992438	0.965428
PE P-18:0/18:0	NA	NA	NA	NA	NA		PE P-18:0/18:0	-0.395545	-1.32711	0.536019	0.41385	0.912765		PE P-18:0/18:0	-0.463577	-1.29213	0.364973	0.284162	0.439751		PE P-18:0/18:0	-0.175088	-1.03136	0.681184	0.69229	0.996396		PE P-18:0/18:0	-0.684093	-1.41875	0.0505696	0.081009	0.163136		PE P-18:0/18:0	0.408705	-0.366639	1.18405	0.313866	0.900117
PE P-18:0/18:1	0.564648	-0.149571	1.27887	0.135526	0.462786		PE P-18:0/18:1	-0.860302	-1.72874	0.00813402	0.0645327	0.912765		PE P-18:0/18:1	-0.463543	-1.29356	0.366476	0.285029	0.439751		PE P-18:0/18:1	-0.13789	-0.999834	0.724054	0.756692	0.996396		PE P-18:0/18:1	-0.654414	-1.3796	0.0707719	0.090208	0.166674		PE P-18:0/18:1	0.307919	-0.46542	1.08126	0.444297	0.900117
PE P-18:0/18:2	0.511272	-0.132586	1.15513	0.133892	0.462786		PE P-18:0/18:2	-0.627322	-1.41461	0.159966	0.132008	0.912765		PE P-18:0/18:2	-0.448764	-1.25324	0.355707	0.285563	0.439751		PE P-18:0/18:2	-0.299046	-1.08426	0.486171	0.462962	0.996396		PE P-18:0/18:2	-0.554446	-1.27336	0.164467	0.14426	0.191072		PE P-18:0/18:2	-0.381558	-1.32221	0.559094	0.435934	0.900117
PE P-18:0/18:3	0.314271	-0.405818	1.03436	0.401554	0.546189		PE P-18:0/18:3	-0.301743	-1.04363	0.440147	0.43351	0.912765		PE P-18:0/18:3	-0.148044	-0.892929	0.59684	0.700461	0.484087		PE P-18:0/18:3	-0.116765	-0.920833	0.687304	0.778482	0.996396		PE P-18:0/18:3	-0.329915	-1.09511	0.435278	0.406791	0.280212		PE P-18:0/18:3	-0.443975	-1.24809	0.360141	0.292061	0.900117
PE P-18:0/19:1	NA	NA	NA	NA	NA		PE P-18:0/19:1	0.0596279	-0.723072	0.842327	0.882607	0.951457		PE P-18:0/19:1	-0.472623	-1.30764	0.362393	0.278745	0.439751		PE P-18:0/19:1	-0.519936	-1.27924	0.239362	0.192662	0.996396		PE P-18:0/19:1	-0.878543	-1.5721	-0.18499	0.0207688	0.145374		PE P-18:0/19:1	0.194118	-0.580703	0.968939	0.628747	0.906076
PE P-18:0/20:1	1.08043	0.42891	1.73194	0.0036699	0.462786		PE P-18:0/20:1	-0.0408345	-0.746563	0.664894	0.910693	0.951457		PE P-18:0/20:1	-0.48013	-1.33034	0.370082	0.279811	0.439751		PE P-18:0/20:1	-0.0793111	-0.852134	0.693512	0.842356	0.996396		PE P-18:0/20:1	-0.718757	-1.43786	0.000344414	0.0623417	0.145479		PE P-18:0/20:1	0.740846	0.0161973	1.46549	0.0588287	0.900117
PE P-18:0/20:2	0.33252	-0.647268	1.31231	0.512854	0.56441		PE P-18:0/20:2	-0.757336	-1.46871	-0.0459647	0.0482017	0.912765		PE P-18:0/20:2	-0.445629	-1.28025	0.388994	0.306213	0.439751		PE P-18:0/20:2	-0.107927	-0.962728	0.746874	0.806744	0.996396		PE P-18:0/20:2	-0.569162	-1.30081	0.162483	0.140969	0.189433		PE P-18:0/20:2	0.341019	-0.501108	1.18315	0.436694	0.900117
PE P-18:0/20:3	0.724871	-0.0959244	1.54567	0.0974717	0.462786		PE P-18:0/20:3	-1.18329	-1.98749	-0.379092	0.00837972	0.742752		PE P-18:0/20:3	-0.374724	-1.19941	0.44996	0.382377	0.439751		PE P-18:0/20:3	-0.200359	-1.03927	0.63855	0.644116	0.996396		PE P-18:0/20:3	-0.513592	-1.31046	0.283276	0.219165	0.220491		PE P-18:0/20:3	-0.106643	-1.00408	0.79079	0.818203	0.95367
PE P-18:0/20:4	0.49759	-0.253459	1.24864	0.207553	0.469042		PE P-18:0/20:4	-0.610376	-1.24915	0.0284024	0.0738601	0.912765		PE P-18:0/20:4	-0.395311	-1.20549	0.414872	0.348855	0.439751		PE P-18:0/20:4	-0.402801	-1.19475	0.389149	0.329198	0.996396		PE P-18:0/20:4	-0.562391	-1.4395	0.31472	0.221476	0.220491		PE P-18:0/20:4	-0.609325	-1.51152	0.292864	0.200525	0.900117
PE P-18:0/20:5	0.610228	-0.266402	1.48686	0.186254	0.462786		PE P-18:0/20:5	-0.443889	-1.20111	0.313334	0.262388	0.912765		PE P-18:0/20:5	-0.267909	-1.04942	0.513607	0.508348	0.453976		PE P-18:0/20:5	0.237463	-0.555009	1.02994	0.562723	0.996396		PE P-18:0/20:5	-0.0812256	-0.937291	0.77484	0.854102	0.429832		PE P-18:0/20:5	-0.0467278	-1.00763	0.914175	0.925016	0.95603
PE P-18:0/22:1	0.0852126	-0.568968	0.739393	0.800861	0.597267		PE P-18:0/22:1	-0.0902376	-0.877825	0.69735	0.824303	0.95002		PE P-18:0/22:1	-0.517586	-1.35222	0.317044	0.236525	0.439751		PE P-18:0/22:1	-0.11311	-0.937433	0.711213	0.790375	0.996396		PE P-18:0/22:1	-0.601425	-1.33078	0.127927	0.119689	0.181514		PE P-18:0/22:1	0.698747	-0.0467287	1.44422	0.0811006	0.900117
PE P-18:0/22:2	NA	NA	NA	NA	NA		PE P-18:0/22:2	-0.21076	-0.949794	0.528274	0.581599	0.91594		PE P-18:0/22:2	-0.414709	-1.23452	0.405098	0.331773	0.439751		PE P-18:0/22:2	-0.0336101	-0.843477	0.776256	0.935875	0.996396		PE P-18:0/22:2	-0.82247	-1.57832	-0.0666185	0.0438449	0.145374		PE P-18:0/22:2	0.0777523	-0.789869	0.945374	0.86234	0.95603
PE P-18:0/22:3	-0.0534458	-0.98492	0.878029	0.91148	0.619781		PE P-18:0/22:3	-0.490083	-1.19548	0.215317	0.186482	0.912765		PE P-18:0/22:3	-0.33061	-1.16977	0.508554	0.447872	0.444939		PE P-18:0/22:3	-0.253725	-1.06754	0.560093	0.547152	0.996396		PE P-18:0/22:3	-0.535679	-1.35979	0.288429	0.215388	0.220491		PE P-18:0/22:3	-0.0483388	-0.915749	0.819071	0.914113	0.95603
PE P-18:0/22:4	1.25341	0.337944	2.16888	0.013572	0.462786		PE P-18:0/22:4	-0.711746	-1.30532	-0.118176	0.027714	0.912765		PE P-18:0/22:4	-0.388369	-1.21811	0.441376	0.368465	0.439751		PE P-18:0/22:4	-0.381889	-1.20087	0.437092	0.370237	0.996396		PE P-18:0/22:4	-0.613134	-1.46322	0.236947	0.170856	0.203516		PE P-18:0/22:4	-0.353864	-1.2528	0.545074	0.449411	0.900117
PE P-18:0/22:5	0.898986	0.0678022	1.73017	0.0455371	0.462786		PE P-18:0/22:5	-0.476235	-1.19132	0.238855	0.2047	0.912765		PE P-18:0/22:5	-0.365882	-1.16524	0.433471	0.37895	0.439751		PE P-18:0/22:5	-0.191836	-0.973162	0.589489	0.634904	0.996396		PE P-18:0/22:5	-0.533587	-1.36419	0.297017	0.220625	0.220491		PE P-18:0/22:5	-0.267247	-1.28577	0.751278	0.612701	0.906076
PE P-18:0/22:6	0.789526	0.00241691	1.57663	0.0620458	0.462786		PE P-18:0/22:6	-0.488222	-1.18701	0.210566	0.184109	0.912765		PE P-18:0/22:6	-0.457557	-1.25587	0.340759	0.272874	0.439751		PE P-18:0/22:6	-0.315265	-1.08806	0.457531	0.432138	0.996396		PE P-18:0/22:6	-0.608376	-1.44886	0.232108	0.169396	0.203081		PE P-18:0/22:6	-0.479889	-1.49171	0.531933	0.363675	0.900117
PE P-18:1/18:1	0.382736	-0.293304	1.05878	0.279144	0.491479		PE P-18:1/18:1	-1.28214	-2.16799	-0.396289	0.0093446	0.742752		PE P-18:1/18:1	-0.405871	-1.19998	0.388241	0.326893	0.439751		PE P-18:1/18:1	-0.489098	-1.34248	0.364286	0.272895	0.996396		PE P-18:1/18:1	-0.800385	-1.50746	-0.093306	0.0366628	0.145374		PE P-18:1/18:1	-0.494342	-1.29541	0.306724	0.240573	0.900117
PE P-18:1/18:2	0.131067	-0.537244	0.799378	0.704387	0.572996		PE P-18:1/18:2	-1.17429	-2.06564	-0.282938	0.0166633	0.91043		PE P-18:1/18:2	-0.323919	-1.07448	0.426643	0.406346	0.441448		PE P-18:1/18:2	-0.465246	-1.24012	0.309624	0.251312	0.996396		PE P-18:1/18:2	-0.734031	-1.43302	-0.0350377	0.0510743	0.145374		PE P-18:1/18:2	-0.765743	-1.60278	0.0712928	0.0881067	0.900117
PE P-18:1/20:4	0.183542	-0.646283	1.01337	0.668867	0.565755		PE P-18:1/20:4	-0.93419	-1.78114	-0.0872378	0.0412776	0.912765		PE P-18:1/20:4	-0.35146	-1.12821	0.425295	0.38435	0.439751		PE P-18:1/20:4	-0.45335	-1.25258	0.34588	0.277729	0.996396		PE P-18:1/20:4	-0.629788	-1.42029	0.160714	0.132064	0.186877		PE P-18:1/20:4	-0.681201	-1.51616	0.153758	0.125492	0.900117
PE P-18:1/20:5	0.13261	-0.599945	0.865165	0.726118	0.57772		PE P-18:1/20:5	-1.23617	-2.33457	-0.137772	0.0376605	0.912765		PE P-18:1/20:5	-0.235468	-0.988978	0.518041	0.546229	0.460594		PE P-18:1/20:5	-0.067164	-0.847689	0.713361	0.867543	0.996396		PE P-18:1/20:5	-0.187176	-0.927374	0.553023	0.624865	0.362387		PE P-18:1/20:5	-0.17615	-1.05885	0.706553	0.699839	0.920042
PE P-18:1/22:6	0.528166	-0.294315	1.35065	0.221363	0.47078		PE P-18:1/22:6	-1.07789	-1.90984	-0.245938	0.0183267	0.91043		PE P-18:1/22:6	-0.355561	-1.13633	0.425205	0.381333	0.439751		PE P-18:1/22:6	-0.304074	-1.0471	0.438951	0.430711	0.996396		PE P-18:1/22:6	-0.522641	-1.32836	0.283074	0.216306	0.220491		PE P-18:1/22:6	-0.654552	-1.62497	0.315869	0.201089	0.900117
PE P-20:0/14:0	0.304071	-0.395527	1.00367	0.403463	0.546938		PE P-20:0/14:0	0.181108	-0.562599	0.924815	0.637659	0.919315		PE P-20:0/14:0	-0.312448	-1.15838	0.533485	0.476415	0.450284		PE P-20:0/14:0	-0.10466	-1.12286	0.913541	0.842107	0.996396		PE P-20:0/14:0	-0.136968	-0.878443	0.604506	0.720618	0.392971		PE P-20:0/14:0	0.14805	-0.784602	1.0807	0.758924	0.939314
PE P-20:0/16:0	0.776695	0.000581738	1.55281	0.0626059	0.462786		PE P-20:0/16:0	-0.393582	-1.28054	0.493374	0.393438	0.912765		PE P-20:0/16:0	-0.487414	-1.29489	0.320065	0.248862	0.439751		PE P-20:0/16:0	0.46407	-0.292698	1.22084	0.241631	0.996396		PE P-20:0/16:0	-0.375503	-1.11855	0.367545	0.332247	0.25448		PE P-20:0/16:0	0.546503	-0.22484	1.31785	0.180211	0.900117
PE P-20:0/16:1	-0.00545986	-0.770398	0.759478	0.988964	0.638009		PE P-20:0/16:1	-0.00164116	-0.879494	0.876211	0.997108	0.96356		PE P-20:0/16:1	-0.427628	-1.2621	0.406839	0.325638	0.439751		PE P-20:0/16:1	-0.175355	-0.938899	0.58819	0.656836	0.996396		PE P-20:0/16:1	-0.275036	-0.990086	0.440014	0.458571	0.299762		PE P-20:0/16:1	0.25563	-0.516543	1.0278	0.523816	0.902668
PE P-20:0/17:1	1.07265	0.202865	1.94243	0.0243815	0.462786		PE P-20:0/17:1	0.00718453	-0.778468	0.792837	0.985855	0.962656		PE P-20:0/17:1	-0.175158	-0.878121	0.527804	0.629914	0.471662		PE P-20:0/17:1	0.521269	-0.324493	1.36703	0.239327	0.996396		PE P-20:0/17:1	-0.39977	-1.21936	0.41982	0.349009	0.261972		PE P-20:0/17:1	NA	NA	NA	NA	NA
PE P-20:0/18:1	NA	NA	NA	NA	NA		PE P-20:0/18:1	-0.660963	-1.52838	0.206452	0.148905	0.912765		PE P-20:0/18:1	-0.472005	-1.29791	0.353904	0.274226	0.439751		PE P-20:0/18:1	0.0362652	-0.774597	0.847127	0.930907	0.996396		PE P-20:0/18:1	-0.584724	-1.29635	0.126907	0.120943	0.182503		PE P-20:0/18:1	0.555582	-0.181424	1.29259	0.155119	0.900117
PE P-20:0/18:2	0.54115	-0.208351	1.29065	0.171033	0.462786		PE P-20:0/18:2	-0.500872	-1.26521	0.263469	0.211802	0.912765		PE P-20:0/18:2	-0.286737	-1.06794	0.494469	0.479145	0.450315		PE P-20:0/18:2	0.00347848	-0.651845	0.658802	0.991789	0.996396		PE P-20:0/18:2	-0.346522	-1.00351	0.31047	0.311998	0.251985		PE P-20:0/18:2	0.472015	-0.563626	1.50766	0.382323	0.900117
PE P-20:0/20:0	0.515966	-0.229582	1.26152	0.188724	0.466183		PE P-20:0/20:0	-0.0205731	-0.753288	0.712142	0.956588	0.961284		PE P-20:0/20:0	-0.4287	-1.25858	0.401182	0.321843	0.439751		PE P-20:0/20:0	0.355037	-0.432273	1.14235	0.385926	0.996396		PE P-20:0/20:0	-0.565648	-1.54545	0.41415	0.269502	0.241842		PE P-20:0/20:0	0.240892	-0.582964	1.06475	0.572975	0.906076
PE P-20:0/20:4	0.646005	-0.202404	1.49441	0.149803	0.462786		PE P-20:0/20:4	-0.345531	-1.09873	0.407663	0.377894	0.912765		PE P-20:0/20:4	-0.371718	-1.18679	0.443355	0.38066	0.439751		PE P-20:0/20:4	-0.290145	-1.05697	0.476676	0.465836	0.996396		PE P-20:0/20:4	-0.441612	-1.25979	0.376564	0.301089	0.25158		PE P-20:0/20:4	-0.368928	-1.22003	0.482172	0.405609	0.900117
PE P-20:0/20:5	0.350203	-0.510177	1.21058	0.433531	0.559895		PE P-20:0/20:5	-0.182169	-0.878954	0.514615	0.613244	0.91594		PE P-20:0/20:5	-0.150049	-0.935584	0.635486	0.71155	0.486154		PE P-20:0/20:5	-0.504819	-1.35056	0.340926	0.254026	0.996396		PE P-20:0/20:5	0.102076	-0.799356	1.00351	0.826318	0.421938		PE P-20:0/20:5	-0.037023	-0.865408	0.791362	0.931068	0.95603
LPG 14:0	0.13582	-0.709026	0.980666	0.755662	0.582423		LPG 14:0	NA	NA	NA	NA	NA		LPG 14:0	NA	NA	NA	NA	NA		LPG 14:0	NA	NA	NA	NA	NA		LPG 14:0	NA	NA	NA	NA	NA		LPG 14:0	-0.374256	-1.19374	0.445223	0.381372	0.900117
LPG 14:1	-0.138222	-0.896403	0.61996	0.724261	0.57772		LPG 14:1	-1.17099	-1.87308	-0.468895	0.00337304	0.670261		LPG 14:1	NA	NA	NA	NA	NA		LPG 14:1	NA	NA	NA	NA	NA		LPG 14:1	NA	NA	NA	NA	NA		LPG 14:1	NA	NA	NA	NA	NA
LPG 16:0	0.16769	-0.575256	0.910637	0.662531	0.565755		LPG 16:0	0.152805	-0.66352	0.969131	0.717063	0.932916		LPG 16:0	NA	NA	NA	NA	NA		LPG 16:0	NA	NA	NA	NA	NA		LPG 16:0	NA	NA	NA	NA	NA		LPG 16:0	NA	NA	NA	NA	NA
LPG 16:1	0.135843	-0.598194	0.86988	0.720278	0.57772		LPG 16:1	-0.145791	-0.877595	0.586013	0.699785	0.932916		LPG 16:1	0.174473	-0.632514	0.981459	0.675685	0.482994		LPG 16:1	0.279673	-0.821995	1.38134	0.623516	0.996396		LPG 16:1	-0.537546	-1.31706	0.241968	0.189656	0.209944		LPG 16:1	-0.425855	-1.24343	0.39172	0.319494	0.900117
LPG 17:0	0.111427	-0.59167	0.814524	0.759016	0.582423		LPG 17:0	NA	NA	NA	NA	NA		LPG 17:0	NA	NA	NA	NA	NA		LPG 17:0	NA	NA	NA	NA	NA		LPG 17:0	NA	NA	NA	NA	NA		LPG 17:0	0.00983401	-0.945977	0.965645	0.984111	0.965337
LPG 17:1	-0.126762	-0.910263	0.656738	0.754156	0.582423		LPG 17:1	-0.033323	-0.747119	0.680473	0.927888	0.956103		LPG 17:1	-0.312252	-1.62293	0.998423	0.644938	0.474946		LPG 17:1	-0.401739	-1.24414	0.440665	0.359654	0.996396		LPG 17:1	-0.0699501	-0.822257	0.682357	0.856992	0.429832		LPG 17:1	-0.675212	-1.49001	0.139585	0.11999	0.900117
LPG 18:0	0.188625	-0.508393	0.885643	0.601148	0.56441		LPG 18:0	NA	NA	NA	NA	NA		LPG 18:0	NA	NA	NA	NA	NA		LPG 18:0	NA	NA	NA	NA	NA		LPG 18:0	NA	NA	NA	NA	NA		LPG 18:0	NA	NA	NA	NA	NA
LPG 18:1	0.181083	-0.543206	0.905372	0.628972	0.565755		LPG 18:1	-0.293732	-0.976213	0.388749	0.407612	0.912765		LPG 18:1	-0.0840243	-0.99612	0.828072	0.858297	0.517475		LPG 18:1	-0.16533	-0.996123	0.665464	0.700098	0.996396		LPG 18:1	-0.341278	-1.15679	0.474237	0.420516	0.28598		LPG 18:1	-0.531766	-1.30938	0.245845	0.195172	0.900117
LPG 18:2	0.235329	-0.513017	0.983675	0.543995	0.56441		LPG 18:2	-0.0970794	-0.794738	0.600579	0.787495	0.941625		LPG 18:2	0.240387	-0.490636	0.97141	0.525623	0.455882		LPG 18:2	-0.350902	-1.1331	0.4313	0.388357	0.996396		LPG 18:2	-0.331277	-1.32402	0.661464	0.519574	0.32414		LPG 18:2	-0.350597	-1.11244	0.411251	0.377812	0.900117
LPG 20:1	0.102238	-0.667676	0.872152	0.797079	0.59533		LPG 20:1	-0.54866	-1.17021	0.0728905	0.0970082	0.912765		LPG 20:1	-0.0243705	-1.04102	0.992282	0.962932	0.54127		LPG 20:1	-0.429508	-1.28092	0.421906	0.333083	0.996396		LPG 20:1	-0.841926	-1.56849	-0.115367	0.032811	0.145374		LPG 20:1	-0.587837	-1.40956	0.23389	0.176218	0.900117
PG 14:0_16:0	NA	NA	NA	NA	NA		PG 14:0_16:0	NA	NA	NA	NA	NA		PG 14:0_16:0	NA	NA	NA	NA	NA		PG 14:0_16:0	NA	NA	NA	NA	NA		PG 14:0_16:0	NA	NA	NA	NA	NA		PG 14:0_16:0	NA	NA	NA	NA	NA
PG 15:0_18:1	0.708451	-0.063819	1.48072	0.0859164	0.462786		PG 15:0_18:1	-0.323226	-0.902644	0.256193	0.285557	0.912765		PG 15:0_18:1	-0.489944	-1.3591	0.379217	0.280659	0.439751		PG 15:0_18:1	-0.824288	-1.74771	0.0991387	0.0935304	0.996396		PG 15:0_18:1	-0.991112	-1.65942	-0.3228	0.00794808	0.145374		PG 15:0_18:1	0.764125	-0.100505	1.62876	0.0986448	0.900117
PG 16:0_16:0	0.388989	-0.34581	1.12379	0.310741	0.507699		PG 16:0_16:0	-0.695919	-1.44968	0.0578381	0.0834514	0.912765		PG 16:0_16:0	-0.461144	-1.29628	0.373989	0.290357	0.439751		PG 16:0_16:0	-0.0625929	-0.984657	0.859472	0.895312	0.996396		PG 16:0_16:0	-0.681411	-1.44549	0.0826657	0.0938177	0.168063		PG 16:0_16:0	0.713449	-0.19036	1.61726	0.137504	0.900117
PG 16:0_16:1	0.334642	-0.395537	1.06482	0.378776	0.545913		PG 16:0_16:1	-0.265103	-1.03409	0.503887	0.50598	0.914184		PG 16:0_16:1	-0.45214	-1.25546	0.351175	0.28137	0.439751		PG 16:0_16:1	-0.0839422	-0.935506	0.767622	0.848497	0.996396		PG 16:0_16:1	-0.693472	-1.50662	0.119674	0.108174	0.174778		PG 16:0_16:1	0.204869	-0.684601	1.09434	0.656534	0.906076
PG 16:0_18:1	0.405703	-0.325938	1.13734	0.28888	0.497784		PG 16:0_18:1	-0.227037	-0.672382	0.218308	0.328099	0.912765		PG 16:0_18:1	-0.594211	-1.42099	0.232571	0.172319	0.439751		PG 16:0_18:1	-0.45889	-1.32218	0.404402	0.308317	0.996396		PG 16:0_18:1	-0.583757	-1.36438	0.19687	0.156276	0.198327		PG 16:0_18:1	-0.413158	-1.34365	0.517334	0.394481	0.900117
PG 16:0_18:2	0.263566	-0.459682	0.986813	0.482583	0.56441		PG 16:0_18:2	-0.235749	-1.03427	0.562774	0.568454	0.91594		PG 16:0_18:2	-0.275286	-1.0643	0.513729	0.500916	0.452632		PG 16:0_18:2	-0.208148	-1.16781	0.751517	0.674708	0.996396		PG 16:0_18:2	-0.569828	-1.67178	0.532125	0.32136	0.252518		PG 16:0_18:2	-0.313575	-1.44512	0.817969	0.59303	0.906076
PG 16:0_18:3	0.692703	-0.0285212	1.41393	0.0730673	0.462786		PG 16:0_18:3	0.452904	-0.27769	1.1835	0.23669	0.912765		PG 16:0_18:3	-0.0951788	-0.870733	0.680376	0.812048	0.508614		PG 16:0_18:3	0.0679475	-0.884658	1.02055	0.890035	0.996396		PG 16:0_18:3	-0.405361	-1.25052	0.439802	0.356962	0.263432		PG 16:0_18:3	0.105786	-1.04076	1.25234	0.858317	0.95603
PG 16:0_19:1	0.160482	-0.638841	0.959804	0.697733	0.56943		PG 16:0_19:1	-0.0825071	-0.767745	0.60273	0.815527	0.947688		PG 16:0_19:1	-0.519615	-1.36008	0.320849	0.237913	0.439751		PG 16:0_19:1	0.0711491	-0.71118	0.853479	0.860088	0.996396		PG 16:0_19:1	-0.280074	-1.0396	0.479456	0.477132	0.309175		PG 16:0_19:1	0.7814	-0.163921	1.72672	0.120872	0.900117
PG 16:0_20:3	0.316716	-0.421516	1.05495	0.409471	0.546938		PG 16:0_20:3	-0.366263	-1.12483	0.392299	0.353809	0.912765		PG 16:0_20:3	-0.210742	-0.918033	0.496549	0.564916	0.460594		PG 16:0_20:3	-0.297843	-1.14229	0.546605	0.4963	0.996396		PG 16:0_20:3	-0.714559	-1.3972	-0.0319179	0.0517639	0.145374		PG 16:0_20:3	0.227874	-0.572361	1.02811	0.582958	0.906076
PG 16:0_20:4	0.162036	-0.594176	0.918249	0.678582	0.565755		PG 16:0_20:4	-0.658084	-1.37998	0.063816	0.0871749	0.912765		PG 16:0_20:4	-0.442108	-1.23178	0.34756	0.283859	0.439751		PG 16:0_20:4	-0.288489	-1.10533	0.52835	0.495732	0.996396		PG 16:0_20:4	-0.70688	-1.39402	-0.0197447	0.0555951	0.145374		PG 16:0_20:4	-0.406699	-1.27798	0.46458	0.371154	0.900117
PG 16:0_20:5	0.178538	-0.66043	1.01751	0.680652	0.565755		PG 16:0_20:5	-0.306259	-1.03355	0.421027	0.417658	0.912765		PG 16:0_20:5	-0.223947	-1.08156	0.633668	0.61367	0.470068		PG 16:0_20:5	-0.0786069	-0.900871	0.743658	0.853015	0.996396		PG 16:0_20:5	-0.45899	-1.55847	0.640489	0.421635	0.286099		PG 16:0_20:5	-0.283523	-1.46909	0.90204	0.64434	0.906076
PG 16:0_22:1	0.549224	-0.126138	1.22458	0.125225	0.462786		PG 16:0_22:1	0.486041	-0.301234	1.27331	0.238559	0.912765		PG 16:0_22:1	-0.369182	-1.15475	0.416386	0.366562	0.439751		PG 16:0_22:1	0.0207514	-0.836326	0.877829	0.962561	0.996396		PG 16:0_22:1	-0.488021	-1.40704	0.430994	0.30879	0.251854		PG 16:0_22:1	-0.228845	-1.33479	0.877098	0.689371	0.91575
PG 16:0_22:2	0.849104	0.0425492	1.65566	0.0510741	0.462786		PG 16:0_22:2	NA	NA	NA	NA	NA		PG 16:0_22:2	-0.414941	-1.24527	0.415385	0.337545	0.439751		PG 16:0_22:2	NA	NA	NA	NA	NA		PG 16:0_22:2	-0.741927	-1.55543	0.0715734	0.087039	0.163482		PG 16:0_22:2	NA	NA	NA	NA	NA
PG 16:1_16:1	0.288181	-0.461958	1.03832	0.459456	0.56441		PG 16:1_16:1	-0.317346	-1.08444	0.449746	0.42577	0.912765		PG 16:1_16:1	-0.211144	-0.978605	0.556318	0.594913	0.465287		PG 16:1_16:1	0.272807	-0.649887	1.1955	0.567892	0.996396		PG 16:1_16:1	-0.237281	-1.20261	0.72805	0.634526	0.364505		PG 16:1_16:1	0.069252	-1.07912	1.21762	0.907092	0.95603
PG 16:1_18:0	0.976552	0.197161	1.75594	0.0224253	0.462786		PG 16:1_18:0	0.012768	-0.798204	0.82374	0.975649	0.961284		PG 16:1_18:0	-0.481169	-1.28048	0.318144	0.250118	0.439751		PG 16:1_18:0	-0.0766214	-0.889548	0.736305	0.855057	0.996396		PG 16:1_18:0	-0.645081	-1.49071	0.200552	0.148475	0.194343		PG 16:1_18:0	-0.0862383	-1.29329	1.12081	0.890036	0.95603
PG 16:1_18:1	0.333402	-0.428716	1.09552	0.400457	0.546178		PG 16:1_18:1	-0.384148	-1.08366	0.31536	0.292931	0.912765		PG 16:1_18:1	-0.514235	-1.35045	0.321982	0.240347	0.439751		PG 16:1_18:1	-0.242766	-1.09085	0.605315	0.580191	0.996396		PG 16:1_18:1	-0.786915	-1.55474	-0.0190851	0.0564519	0.145374		PG 16:1_18:1	0.303935	-0.589836	1.19771	0.512705	0.900117
PG 16:1_18:2	0.56575	-0.123751	1.25525	0.122051	0.462786		PG 16:1_18:2	0.328269	-0.376743	1.03328	0.370919	0.912765		PG 16:1_18:2	-0.399145	-1.2016	0.403311	0.339755	0.439751		PG 16:1_18:2	-0.324692	-1.14998	0.500591	0.448491	0.996396		PG 16:1_18:2	-0.452209	-1.13588	0.231467	0.207697	0.218739		PG 16:1_18:2	-0.183685	-1.19926	0.83189	0.726678	0.930688
PG 16:1_20:4	0.376634	-0.344893	1.09816	0.317383	0.508939		PG 16:1_20:4	0.365209	-0.362435	1.09285	0.33549	0.912765		PG 16:1_20:4	-0.42637	-1.23202	0.379275	0.310394	0.439751		PG 16:1_20:4	-0.276168	-1.13322	0.580889	0.533904	0.996396		PG 16:1_20:4	-0.376011	-1.52821	0.776188	0.528741	0.327792		PG 16:1_20:4	-0.426736	-1.55861	0.705135	0.468526	0.900117
PG 16:1_22:1	0.572977	-0.238707	1.38466	0.180372	0.462786		PG 16:1_22:1	-0.0222277	-0.61528	0.570825	0.942075	0.961284		PG 16:1_22:1	-0.505782	-1.2521	0.240538	0.19712	0.439751		PG 16:1_22:1	0.109694	-0.77203	0.991418	0.80952	0.996396		PG 16:1_22:1	-0.545527	-1.31628	0.225223	0.178666	0.20527		PG 16:1_22:1	0.199071	-0.766296	1.16444	0.690377	0.91575
PG 16:2_18:1	0.444698	-0.220428	1.10982	0.203572	0.469042		PG 16:2_18:1	-0.713361	-1.32535	-0.101367	0.0318886	0.912765		PG 16:2_18:1	-0.501552	-1.29645	0.293344	0.228689	0.439751		PG 16:2_18:1	-0.356132	-1.2152	0.502932	0.424825	0.996396		PG 16:2_18:1	-0.670468	-1.45345	0.112517	0.106824	0.174778		PG 16:2_18:1	-0.389485	-1.24474	0.465769	0.3827	0.900117
PG 16:2_18:2	0.415314	-0.165925	0.996554	0.175323	0.462786		PG 16:2_18:2	-0.0889504	-0.638443	0.460542	0.753898	0.932916		PG 16:2_18:2	-0.166944	-0.918957	0.585068	0.667542	0.482994		PG 16:2_18:2	0.0479216	-0.858764	0.954608	0.918392	0.996396		PG 16:2_18:2	-0.0179216	-0.80689	0.771047	0.964873	0.462333		PG 16:2_18:2	-0.178211	-1.20677	0.850352	0.737708	0.937467
PG 16:3_18:1	0.579399	-0.31313	1.47193	0.216536	0.469042		PG 16:3_18:1	-0.055937	-0.569206	0.457332	0.832741	0.950496		PG 16:3_18:1	-0.36904	-1.16325	0.425175	0.371891	0.439751		PG 16:3_18:1	0.1089	-0.912286	1.13009	0.836279	0.996396		PG 16:3_18:1	-0.455199	-1.24206	0.331662	0.268542	0.241697		PG 16:3_18:1	-0.137952	-1.11817	0.842264	0.785502	0.944467
PG 17:0_18:1	0.684625	-0.265114	1.63436	0.171691	0.462786		PG 17:0_18:1	-0.490373	-1.15518	0.174438	0.161752	0.912765		PG 17:0_18:1	-0.584137	-1.43768	0.26941	0.192909	0.439751		PG 17:0_18:1	-0.0983903	-0.896651	0.69987	0.811249	0.996396		PG 17:0_18:1	-0.457975	-1.20852	0.292575	0.243903	0.23101		PG 17:0_18:1	0.581027	-0.321946	1.484	0.221765	0.900117
PG 17:0_18:2	0.823904	-0.0291051	1.67691	0.0715751	0.462786		PG 17:0_18:2	-0.174891	-0.964356	0.614574	0.668194	0.929874		PG 17:0_18:2	-0.283766	-1.09672	0.529187	0.500725	0.452632		PG 17:0_18:2	-0.340077	-1.10381	0.423659	0.391828	0.996396		PG 17:0_18:2	-0.344155	-1.09748	0.409167	0.379844	0.271226		PG 17:0_18:2	0.157928	-0.679356	0.995211	0.715502	0.925764
PG 17:1_18:1	0.916814	0.0532419	1.78039	0.0493032	0.462786		PG 17:1_18:1	-0.569771	-1.23755	0.098009	0.108015	0.912765		PG 17:1_18:1	-0.295942	-1.12789	0.536003	0.492663	0.452632		PG 17:1_18:1	-0.183291	-1.04278	0.676193	0.679841	0.996396		PG 17:1_18:1	-0.837247	-1.55726	-0.117235	0.0322642	0.145374		PG 17:1_18:1	-0.066109	-1.01694	0.88472	0.892969	0.95603
PG 18:0_18:1	0.22826	-0.527852	0.984372	0.560092	0.56441		PG 18:0_18:1	-0.522377	-1.29394	0.249185	0.197542	0.912765		PG 18:0_18:1	-0.48921	-1.31735	0.338926	0.258819	0.439751		PG 18:0_18:1	-0.120025	-1.08671	0.846656	0.80989	0.996396		PG 18:0_18:1	-0.588663	-1.3727	0.195372	0.15469	0.197971		PG 18:0_18:1	-0.213992	-1.14774	0.719758	0.658135	0.906076
PG 18:0_18:2	0.418762	-0.298952	1.13648	0.265092	0.489163		PG 18:0_18:2	-0.196135	-0.954638	0.562367	0.617111	0.91594		PG 18:0_18:2	-0.510002	-1.2341	0.214093	0.180714	0.439751		PG 18:0_18:2	-0.480246	-1.24084	0.280344	0.22837	0.996396		PG 18:0_18:2	-0.618635	-1.40697	0.169696	0.137678	0.18922		PG 18:0_18:2	-0.387166	-1.37072	0.596382	0.449416	0.900117
PG 18:0_18:3	0.352771	-0.405902	1.11144	0.371988	0.542525		PG 18:0_18:3	0.571264	-0.252624	1.39515	0.187327	0.912765		PG 18:0_18:3	NA	NA	NA	NA	NA		PG 18:0_18:3	NA	NA	NA	NA	NA		PG 18:0_18:3	-0.863219	-1.55714	-0.169295	0.0229023	0.145374		PG 18:0_18:3	-0.114235	-1.04903	0.82056	0.813145	0.953151
PG 18:0_22:1	0.542582	-0.155524	1.24069	0.141924	0.462786		PG 18:0_22:1	0.372831	-0.260059	1.00572	0.260109	0.912765		PG 18:0_22:1	-0.0551109	-0.810357	0.700135	0.88752	0.521621		PG 18:0_22:1	-0.311575	-1.25851	0.635362	0.525375	0.996396		PG 18:0_22:1	-0.743871	-1.56003	0.0722837	0.0872289	0.163482		PG 18:0_22:1	-0.451591	-1.46546	0.562278	0.393027	0.900117
PG 18:1_18:1	0.685884	-0.131174	1.50294	0.114121	0.462786		PG 18:1_18:1	-0.633724	-1.38256	0.115111	0.110758	0.912765		PG 18:1_18:1	-0.480724	-1.29236	0.330911	0.257603	0.439751		PG 18:1_18:1	-0.0285974	-1.12077	1.06357	0.959514	0.996396		PG 18:1_18:1	-0.55171	-1.34475	0.241327	0.185913	0.208595		PG 18:1_18:1	-0.360972	-1.28246	0.560512	0.451592	0.900117
PG 18:1_18:2	0.991788	0.181623	1.80195	0.0253315	0.462786		PG 18:1_18:2	-0.0362689	-0.821183	0.748645	0.928622	0.956103		PG 18:1_18:2	-0.237812	-1.01352	0.537901	0.553803	0.460594		PG 18:1_18:2	0.194093	-0.675438	1.06362	0.665833	0.996396		PG 18:1_18:2	-0.270177	-1.06488	0.524531	0.51183	0.321447		PG 18:1_18:2	-0.279717	-1.1917	0.632267	0.554496	0.906076
PG 18:1_18:3	0.477559	-0.120541	1.07566	0.131866	0.462786		PG 18:1_18:3	-0.284099	-0.806184	0.237985	0.297247	0.912765		PG 18:1_18:3	-0.382548	-1.18331	0.418214	0.35883	0.439751		PG 18:1_18:3	-0.0495657	-1.06256	0.96343	0.92443	0.996396		PG 18:1_18:3	-0.461062	-1.33912	0.416999	0.314106	0.251985		PG 18:1_18:3	-0.202702	-1.11476	0.709359	0.667797	0.909873
PG 18:1_20:0	0.669093	-0.26982	1.60801	0.17643	0.462786		PG 18:1_20:0	-0.351731	-0.934936	0.231474	0.249262	0.912765		PG 18:1_20:0	-0.397511	-1.21661	0.421586	0.351403	0.439751		PG 18:1_20:0	-0.372895	-1.22225	0.476459	0.3984	0.996396		PG 18:1_20:0	-0.819187	-1.5391	-0.0992747	0.0357763	0.145374		PG 18:1_20:0	0.0675089	-0.735522	0.870539	0.870779	0.95603
PG 18:1_20:1	0.681051	-0.21463	1.57673	0.150344	0.462786		PG 18:1_20:1	-0.847446	-1.5408	-0.154088	0.0251272	0.912765		PG 18:1_20:1	-0.54415	-1.38603	0.297726	0.217895	0.439751		PG 18:1_20:1	-0.37272	-1.17255	0.427113	0.37054	0.996396		PG 18:1_20:1	-0.748672	-1.44781	-0.0495297	0.0470116	0.145374		PG 18:1_20:1	0.0230257	-0.77937	0.825421	0.955706	0.95603
PG 18:1_20:2	1.25941	0.513187	2.00563	0.00320182	0.462786		PG 18:1_20:2	-0.246601	-0.916828	0.423625	0.478088	0.912765		PG 18:1_20:2	-0.407652	-1.24359	0.428287	0.349116	0.439751		PG 18:1_20:2	-0.0799873	-1.01148	0.851503	0.867817	0.996396		PG 18:1_20:2	-0.683068	-1.36162	-0.00451131	0.0606322	0.145479		PG 18:1_20:2	0.410275	-0.386196	1.20675	0.324742	0.900117
PG 18:1_20:3	0.334765	-0.379085	1.04861	0.367991	0.542525		PG 18:1_20:3	-0.447265	-1.20793	0.3134	0.260977	0.912765		PG 18:1_20:3	-0.20944	-0.94624	0.52736	0.582818	0.462958		PG 18:1_20:3	-0.468665	-1.25681	0.319485	0.255773	0.996396		PG 18:1_20:3	-0.394651	-1.2051	0.415801	0.349802	0.261972		PG 18:1_20:3	-0.791994	-1.70602	0.122028	0.104957	0.900117
PG 18:1_20:4	0.379136	-0.328992	1.08726	0.305397	0.507057		PG 18:1_20:4	-0.526404	-1.3469	0.294096	0.221212	0.912765		PG 18:1_20:4	-0.0411723	-0.754918	0.672573	0.910964	0.526781		PG 18:1_20:4	-0.311573	-1.13594	0.512792	0.466324	0.996396		PG 18:1_20:4	-0.25612	-1.10562	0.593376	0.560336	0.338794		PG 18:1_20:4	-0.789243	-1.67509	0.0966011	0.0961137	0.900117
PG 18:1_20:5	0.432149	-0.227848	1.09215	0.21273	0.469042		PG 18:1_20:5	-0.761285	-1.49285	-0.0297185	0.0530406	0.912765		PG 18:1_20:5	-0.176218	-1.01266	0.660224	0.683492	0.482994		PG 18:1_20:5	0.294741	-0.630407	1.21989	0.538497	0.996396		PG 18:1_20:5	-0.399319	-1.38669	0.588048	0.436074	0.290057		PG 18:1_20:5	-0.396515	-1.341	0.54797	0.420305	0.900117
PG 18:1_22:0	0.869352	0.0233832	1.71532	0.0563826	0.462786		PG 18:1_22:0	-0.342536	-0.814385	0.129313	0.168209	0.912765		PG 18:1_22:0	-0.408583	-1.21601	0.398847	0.331616	0.439751		PG 18:1_22:0	-0.369675	-1.16254	0.423193	0.370285	0.996396		PG 18:1_22:0	-0.744138	-1.61732	0.129047	0.108414	0.174778		PG 18:1_22:0	-0.234455	-1.15536	0.686453	0.623231	0.906076
PG 18:1_22:1	0.573311	-0.167052	1.31367	0.143323	0.462786		PG 18:1_22:1	0.040407	-0.446277	0.527091	0.872155	0.951457		PG 18:1_22:1	-0.347457	-1.15242	0.457508	0.406267	0.441448		PG 18:1_22:1	-0.403873	-1.37627	0.568522	0.423966	0.996396		PG 18:1_22:1	-0.857183	-1.55467	-0.1597	0.0244175	0.145374		PG 18:1_22:1	-0.199807	-1.06566	0.66605	0.655931	0.906076
PG 18:1_22:2	0.449576	-0.318545	1.2177	0.263642	0.489163		PG 18:1_22:2	-0.482345	-1.20924	0.244551	0.206287	0.912765		PG 18:1_22:2	-0.461589	-1.30185	0.378674	0.292786	0.439751		PG 18:1_22:2	-0.22621	-1.21387	0.761446	0.657702	0.996396		PG 18:1_22:2	-0.75563	-1.40193	-0.109332	0.0314223	0.145374		PG 18:1_22:2	0.573817	-0.255052	1.40269	0.189943	0.900117
PG 18:1_22:3	0.473567	-0.30409	1.25122	0.245366	0.4837		PG 18:1_22:3	-0.324901	-1.08319	0.433384	0.409676	0.912765		PG 18:1_22:3	-0.345812	-1.11991	0.428286	0.390315	0.439751		PG 18:1_22:3	-0.610617	-1.58155	0.360314	0.23017	0.996396		PG 18:1_22:3	-0.74815	-1.38555	-0.110753	0.0308253	0.145374		PG 18:1_22:3	-0.310053	-1.1281	0.507994	0.466205	0.900117
PG 18:1_22:4	0.222748	-0.499125	0.944621	0.551509	0.56441		PG 18:1_22:4	-0.414949	-1.258	0.428097	0.34473	0.912765		PG 18:1_22:4	-0.203563	-0.938778	0.531653	0.592581	0.465287		PG 18:1_22:4	-0.487526	-1.3904	0.41535	0.300898	0.996396		PG 18:1_22:4	-0.658	-1.37163	0.0556348	0.0838363	0.163136		PG 18:1_22:4	-0.678853	-1.54145	0.183744	0.138635	0.900117
PG 18:1_22:5	0.204288	-0.391991	0.800567	0.508897	0.56441		PG 18:1_22:5	-0.56379	-1.37403	0.246449	0.185829	0.912765		PG 18:1_22:5	-0.378233	-1.13142	0.374951	0.335232	0.439751		PG 18:1_22:5	-0.311164	-1.15773	0.535404	0.478536	0.996396		PG 18:1_22:5	-0.58098	-1.5311	0.369139	0.242933	0.23101		PG 18:1_22:5	-0.604341	-1.5447	0.336016	0.22231	0.900117
PG 18:2_18:2	0.662638	-0.0283099	1.35359	0.0734644	0.462786		PG 18:2_18:2	0.00909121	-0.812921	0.831104	0.982893	0.961284		PG 18:2_18:2	0.00726867	-0.769516	0.784053	0.985526	0.544329		PG 18:2_18:2	0.00183109	-0.799437	0.803099	0.996465	0.998569		PG 18:2_18:2	0.151272	-0.711869	1.01441	0.734343	0.393523		PG 18:2_18:2	-0.245619	-1.14777	0.656528	0.599485	0.906076
PG 18:2_18:3	0.57508	-0.0490238	1.19918	0.0846189	0.462786		PG 18:2_18:3	0.0725608	-0.422414	0.567536	0.77644	0.941625		PG 18:2_18:3	0.423468	-0.442285	1.28922	0.347689	0.439751		PG 18:2_18:3	0.0826122	-0.689125	0.854349	0.835665	0.996396		PG 18:2_18:3	0.119463	-0.712578	0.951505	0.780913	0.411929		PG 18:2_18:3	-0.122818	-0.895144	0.649509	0.75851	0.939314
PG 18:2_18:4	1.0044	0.120409	1.88838	0.0365022	0.462786		PG 18:2_18:4	0.20799	-0.265161	0.681141	0.397817	0.912765		PG 18:2_18:4	0.0178231	-0.788236	0.823883	0.965807	0.54173		PG 18:2_18:4	0.209642	-0.622426	1.04171	0.626118	0.996396		PG 18:2_18:4	-0.0423676	-0.803582	0.718846	0.914079	0.448625		PG 18:2_18:4	-0.959903	-1.72776	-0.192051	0.0236083	0.900117
PG 18:2_20:0	1.12794	0.362551	1.89332	0.00852998	0.462786		PG 18:2_20:0	0.288577	-0.202885	0.78004	0.261617	0.912765		PG 18:2_20:0	-0.031341	-0.792327	0.729645	0.936363	0.533604		PG 18:2_20:0	-1.03122	-1.75515	-0.307292	0.0103604	0.996396		PG 18:2_20:0	-0.553694	-1.27986	0.172471	0.148651	0.194343		PG 18:2_20:0	-0.590367	-1.4408	0.26007	0.18878	0.900117
PG 18:2_20:2	0.542808	-0.161837	1.24745	0.14532	0.462786		PG 18:2_20:2	0.355198	-0.289664	1.00006	0.291524	0.912765		PG 18:2_20:2	-0.0944234	-0.790894	0.602047	0.792822	0.508177		PG 18:2_20:2	-0.354785	-1.27905	0.569475	0.459472	0.996396		PG 18:2_20:2	-0.714409	-1.35414	-0.07468	0.039027	0.145374		PG 18:2_20:2	0.0634085	-0.77712	0.903937	0.883936	0.95603
PG 18:2_20:3	0.589118	-0.118206	1.29644	0.116823	0.462786		PG 18:2_20:3	0.307374	-0.44744	1.06219	0.432957	0.912765		PG 18:2_20:3	0.155895	-0.58125	0.89304	0.682346	0.482994		PG 18:2_20:3	0.100651	-0.801879	1.00318	0.828908	0.996396		PG 18:2_20:3	0.0290923	-0.749111	0.807296	0.942224	0.457188		PG 18:2_20:3	-0.364996	-1.32477	0.594778	0.464724	0.900117
PG 18:2_20:4	0.636001	-0.0740758	1.34608	0.0930902	0.462786		PG 18:2_20:4	0.384034	-0.36398	1.13205	0.324763	0.912765		PG 18:2_20:4	0.452277	-0.2117	1.11625	0.194923	0.439751		PG 18:2_20:4	0.257101	-0.620779	1.13498	0.571535	0.996396		PG 18:2_20:4	0.478946	-0.56258	1.52047	0.376775	0.271157		PG 18:2_20:4	-0.435066	-1.45863	0.588496	0.414636	0.900117
PG 18:2_20:5	0.635686	-0.0260399	1.29741	0.0730135	0.462786		PG 18:2_20:5	0.0493281	-0.713599	0.812255	0.90026	0.951457		PG 18:2_20:5	-0.409835	-1.25952	0.439855	0.354303	0.439751		PG 18:2_20:5	0.320078	-0.549366	1.18952	0.477847	0.996396		PG 18:2_20:5	0.0298374	-0.775874	0.835549	0.942766	0.457188		PG 18:2_20:5	-0.194725	-1.20792	0.818467	0.710375	0.922573
PG 18:2_22:0	0.635239	0.0337908	1.23669	0.0503853	0.462786		PG 18:2_22:0	0.0981473	-0.408738	0.605032	0.707795	0.932916		PG 18:2_22:0	0.519966	-0.274424	1.31436	0.212309	0.439751		PG 18:2_22:0	-0.345993	-1.15259	0.460604	0.409152	0.996396		PG 18:2_22:0	-0.410955	-1.21347	0.391559	0.325982	0.253923		PG 18:2_22:0	-0.321791	-1.2769	0.633318	0.516568	0.900117
PG 18:2_22:1	0.617621	-0.133057	1.3683	0.121094	0.462786		PG 18:2_22:1	0.360689	-0.136051	0.857429	0.168115	0.912765		PG 18:2_22:1	-0.0592783	-0.865457	0.7469	0.886664	0.521621		PG 18:2_22:1	-0.388733	-1.07484	0.297377	0.278273	0.996396		PG 18:2_22:1	-0.744316	-1.43843	-0.0502049	0.0467316	0.145374		PG 18:2_22:1	0.644874	-0.17935	1.4691	0.140825	0.900117
PG 18:2_22:3	0.594403	-0.16593	1.35474	0.13972	0.462786		PG 18:2_22:3	0.413707	-0.327526	1.15494	0.285314	0.912765		PG 18:2_22:3	-0.0572405	-0.76422	0.649739	0.8753	0.52064		PG 18:2_22:3	-0.0712126	-1.02207	0.879643	0.884578	0.996396		PG 18:2_22:3	-0.548587	-1.21011	0.112938	0.117714	0.180322		PG 18:2_22:3	-0.689646	-1.52822	0.148923	0.122655	0.900117
PG 18:2_22:4	0.541436	-0.195983	1.27885	0.164209	0.462786		PG 18:2_22:4	0.342101	-0.449465	1.13367	0.405688	0.912765		PG 18:2_22:4	0.186018	-0.556828	0.928865	0.628218	0.471662		PG 18:2_22:4	0.0974558	-0.832515	1.02743	0.839072	0.996396		PG 18:2_22:4	-0.193181	-0.942089	0.555727	0.617968	0.359871		PG 18:2_22:4	-0.293476	-1.2472	0.660243	0.55321	0.906076
PG 20:3_20:4	0.173428	-0.561904	0.908761	0.648435	0.565755		PG 20:3_20:4	-0.250782	-0.93861	0.437047	0.482046	0.914184		PG 20:3_20:4	0.472595	-0.23814	1.18333	0.205384	0.439751		PG 20:3_20:4	-0.41705	-1.25492	0.420816	0.339424	0.996396		PG 20:3_20:4	0.19964	-0.901641	1.30092	0.725602	0.392971		PG 20:3_20:4	-0.687467	-1.64143	0.2665	0.173196	0.900117
PG 20:4_20:4	0.183007	-0.553106	0.91912	0.630886	0.565755		PG 20:4_20:4	-0.293729	-1.07206	0.4846	0.466989	0.912765		PG 20:4_20:4	0.565978	-0.258021	1.38998	0.191346	0.439751		PG 20:4_20:4	0.474399	-0.537785	1.48658	0.367832	0.996396		PG 20:4_20:4	0.757404	-0.464958	1.97977	0.236902	0.230126		PG 20:4_20:4	-0.28717	-1.51406	0.939723	0.651357	0.906076
PG 20:4_22:1	0.647268	-0.219439	1.51397	0.157412	0.462786		PG 20:4_22:1	0.242821	-0.315552	0.801194	0.402817	0.912765		PG 20:4_22:1	-0.507898	-1.26453	0.248739	0.201259	0.439751		PG 20:4_22:1	-0.51628	-1.32062	0.288058	0.221	0.996396		PG 20:4_22:1	-0.393197	-1.40548	0.619088	0.454214	0.298199		PG 20:4_22:1	-0.334877	-1.47307	0.803317	0.570606	0.906076
PG 20:4_22:3	0.229719	-0.528561	0.987998	0.558725	0.56441		PG 20:4_22:3	-0.114942	-0.996818	0.766934	0.80064	0.944995		PG 20:4_22:3	-0.0659734	-0.878057	0.74611	0.87488	0.52064		PG 20:4_22:3	-0.550762	-1.44089	0.339368	0.237549	0.996396		PG 20:4_22:3	-0.594323	-1.32589	0.137242	0.124975	0.18489		PG 20:4_22:3	-0.668105	-1.57029	0.234078	0.162164	0.900117
PG 20:4_22:4	0.211069	-0.540653	0.962792	0.587645	0.56441		PG 20:4_22:4	-0.0403658	-1.14059	1.05986	0.943296	0.961284		PG 20:4_22:4	0.429939	-0.368498	1.22837	0.302206	0.439751		PG 20:4_22:4	-0.211292	-1.13888	0.716298	0.659445	0.996396		PG 20:4_22:4	-0.0364658	-0.902399	0.829468	0.934934	0.455909		PG 20:4_22:4	-0.861337	-1.74915	0.0264773	0.0717401	0.900117
PG 22:4_22:6	0.40951	-0.338866	1.15789	0.295125	0.500056		PG 22:4_22:6	-0.554646	-1.40933	0.30004	0.216115	0.912765		PG 22:4_22:6	-0.185325	-0.966924	0.596274	0.646496	0.474946		PG 22:4_22:6	-0.379191	-1.25459	0.496206	0.404638	0.996396		PG 22:4_22:6	-0.290281	-1.35451	0.773948	0.598055	0.35362		PG 22:4_22:6	-0.477162	-1.57472	0.620391	0.404249	0.900117
PG 22:5_22:6	0.54338	-0.104881	1.19164	0.114628	0.462786		PG 22:5_22:6	0.0635063	-0.770124	0.897136	0.88261	0.951457		PG 22:5_22:6	-0.332585	-1.04656	0.381385	0.370714	0.439751		PG 22:5_22:6	0.305106	-0.649378	1.25959	0.537148	0.996396		PG 22:5_22:6	-0.250239	-1.43734	0.936858	0.683317	0.383101		PG 22:5_22:6	-0.353979	-1.55614	0.848184	0.570302	0.906076
PG 22:6_22:6	0.483674	-0.201153	1.1685	0.180159	0.462786		PG 22:6_22:6	-0.511725	-1.5804	0.556954	0.357736	0.912765		PG 22:6_22:6	-0.313349	-1.06032	0.433622	0.419411	0.442565		PG 22:6_22:6	-0.216557	-1.0182	0.585088	0.601556	0.996396		PG 22:6_22:6	-0.683969	-1.50606	0.138125	0.116582	0.180322		PG 22:6_22:6	-0.536991	-1.57339	0.499409	0.321987	0.900117
LPI 14:0	-0.562758	-1.26739	0.141878	0.131778	0.462786		LPI 14:0	NA	NA	NA	NA	NA		LPI 14:0	NA	NA	NA	NA	NA		LPI 14:0	NA	NA	NA	NA	NA		LPI 14:0	NA	NA	NA	NA	NA		LPI 14:0	NA	NA	NA	NA	NA
LPI 14:1	0.36826	-0.534099	1.27062	0.432335	0.559895		LPI 14:1	NA	NA	NA	NA	NA		LPI 14:1	NA	NA	NA	NA	NA		LPI 14:1	NA	NA	NA	NA	NA		LPI 14:1	NA	NA	NA	NA	NA		LPI 14:1	NA	NA	NA	NA	NA
LPI 15:0	-0.24398	-1.00045	0.512487	0.533811	0.56441		LPI 15:0	NA	NA	NA	NA	NA		LPI 15:0	NA	NA	NA	NA	NA		LPI 15:0	NA	NA	NA	NA	NA		LPI 15:0	NA	NA	NA	NA	NA		LPI 15:0	NA	NA	NA	NA	NA
LPI 16:0	0.381427	-0.361802	1.12466	0.32542	0.518513		LPI 16:0	0.375252	-0.334632	1.08514	0.310946	0.912765		LPI 16:0	NA	NA	NA	NA	NA		LPI 16:0	NA	NA	NA	NA	NA		LPI 16:0	-0.24102	-1.04124	0.559199	0.560727	0.338794		LPI 16:0	NA	NA	NA	NA	NA
LPI 16:1	0.401557	-0.399001	1.20211	0.336242	0.525743		LPI 16:1	0.222878	-0.287365	0.733122	0.400759	0.912765		LPI 16:1	NA	NA	NA	NA	NA		LPI 16:1	0.167024	-0.989812	1.32386	0.779724	0.996396		LPI 16:1	-0.0635919	-0.811563	0.684379	0.869114	0.433858		LPI 16:1	0.205495	-0.596438	1.00743	0.620983	0.906076
LPI 17:0	0.207971	-0.584587	1.00053	0.612168	0.565755		LPI 17:0	0.066531	-0.6592	0.792261	0.858978	0.951457		LPI 17:0	NA	NA	NA	NA	NA		LPI 17:0	NA	NA	NA	NA	NA		LPI 17:0	0.0422482	-0.694278	0.778775	0.911461	0.448065		LPI 17:0	NA	NA	NA	NA	NA
LPI 17:1	0.580651	-0.223008	1.38431	0.170752	0.462786		LPI 17:1	-0.338708	-1.04929	0.371876	0.359886	0.912765		LPI 17:1	0.835626	-0.0632588	1.73451	0.0814806	0.439751		LPI 17:1	-0.40809	-1.28586	0.469683	0.371633	0.996396		LPI 17:1	-0.76308	-1.53772	0.0115572	0.0659359	0.145479		LPI 17:1	0.33124	-0.422149	1.08463	0.39905	0.900117
LPI 18:0	0.962271	0.10242	1.82212	0.0391371	0.462786		LPI 18:0	0.171424	-0.731088	1.07394	0.713095	0.932916		LPI 18:0	NA	NA	NA	NA	NA		LPI 18:0	0.414229	-0.545683	1.37414	0.40639	0.996396		LPI 18:0	0.588413	-0.337559	1.51438	0.225499	0.22279		LPI 18:0	1.67141	0.799835	2.54299	0.00123634	0.857416
LPI 18:1	0.829308	-0.0309332	1.68955	0.0720777	0.462786		LPI 18:1	-0.140218	-0.773838	0.493401	0.668523	0.929874		LPI 18:1	0.0129041	-0.790111	0.815919	0.975146	0.541837		LPI 18:1	-0.431013	-1.37258	0.510553	0.37891	0.996396		LPI 18:1	-0.419495	-1.26317	0.424181	0.339928	0.257117		LPI 18:1	0.0814812	-0.690183	0.853146	0.838137	0.95603
LPI 18:2	0.646769	-0.165445	1.45898	0.132859	0.462786		LPI 18:2	0.101487	-0.375347	0.578321	0.680438	0.932192		LPI 18:2	0.0118554	-0.744647	0.768358	0.975762	0.541837		LPI 18:2	-0.645499	-1.37867	0.087668	0.0978316	0.996396		LPI 18:2	-0.29964	-1.11855	0.519273	0.480501	0.309429		LPI 18:2	-0.415431	-1.22698	0.396116	0.327699	0.900117
LPI 18:3	-0.0684783	-0.869914	0.732957	0.868532	0.617822		LPI 18:3	0.354019	-0.318481	1.02652	0.312908	0.912765		LPI 18:3	NA	NA	NA	NA	NA		LPI 18:3	NA	NA	NA	NA	NA		LPI 18:3	NA	NA	NA	NA	NA		LPI 18:3	NA	NA	NA	NA	NA
LPI 19:0	0.501052	-0.274332	1.27644	0.218571	0.469449		LPI 19:0	-0.317038	-1.00997	0.375889	0.379143	0.912765		LPI 19:0	NA	NA	NA	NA	NA		LPI 19:0	NA	NA	NA	NA	NA		LPI 19:0	NA	NA	NA	NA	NA		LPI 19:0	NA	NA	NA	NA	NA
LPI 20:1	0.253141	-0.437166	0.943449	0.479869	0.56441		LPI 20:1	-0.210242	-0.603785	0.183301	0.305947	0.912765		LPI 20:1	-0.575957	-1.40735	0.255432	0.187702	0.439751		LPI 20:1	0.656415	-0.0820324	1.39486	0.0948257	0.996396		LPI 20:1	0.14363	-0.671953	0.959212	0.733109	0.393523		LPI 20:1	0.913622	0.117006	1.71024	0.0360238	0.900117
LPI 20:4	0.753398	0.00806075	1.49874	0.0602087	0.462786		LPI 20:4	0.227567	-0.544431	0.999564	0.569046	0.91594		LPI 20:4	0.120847	-0.75721	0.998905	0.789758	0.507543		LPI 20:4	-0.388727	-1.25641	0.478957	0.388984	0.996396		LPI 20:4	0.0153341	-0.807332	0.838	0.971173	0.463385		LPI 20:4	0.323043	-0.569303	1.21539	0.486181	0.900117
LPI 22:0	-0.0899888	-0.863432	0.683455	0.821723	0.606516		LPI 22:0	NA	NA	NA	NA	NA		LPI 22:0	NA	NA	NA	NA	NA		LPI 22:0	NA	NA	NA	NA	NA		LPI 22:0	NA	NA	NA	NA	NA		LPI 22:0	NA	NA	NA	NA	NA
LPI 22:1	-0.0431208	-0.666785	0.580543	0.893438	0.619781		LPI 22:1	-0.129341	-0.70156	0.442878	0.661891	0.929874		LPI 22:1	-0.493134	-1.33263	0.34636	0.26143	0.439751		LPI 22:1	0.600252	-0.244004	1.44451	0.176789	0.996396		LPI 22:1	0.000374365	-0.93312	0.933869	0.99938	0.470687		LPI 22:1	0.815165	0.0109353	1.61939	0.060839	0.900117
PI 14:0_18:1	0.386459	-0.474899	1.24782	0.388709	0.546178		PI 14:0_18:1	-0.525304	-1.25109	0.200482	0.169434	0.912765		PI 14:0_18:1	-0.0801638	-0.876235	0.715908	0.845274	0.514377		PI 14:0_18:1	-0.365332	-1.15087	0.420202	0.371472	0.996396		PI 14:0_18:1	-0.562355	-1.58707	0.462364	0.293257	0.250099		PI 14:0_18:1	-0.212002	-1.1099	0.685896	0.648528	0.906076
PI 14:0_18:2	0.75149	-0.0442999	1.54728	0.0776638	0.462786		PI 14:0_18:2	-0.319527	-1.10654	0.467487	0.434318	0.912765		PI 14:0_18:2	0.069289	-0.750325	0.888903	0.869847	0.52064		PI 14:0_18:2	-0.0627431	-0.853974	0.728488	0.877845	0.996396		PI 14:0_18:2	-1.00978	-1.71866	-0.300911	0.0103598	0.145374		PI 14:0_18:2	-0.07036	-0.904178	0.763458	0.870299	0.95603
PI 15:0_16:0	0.522331	-0.193776	1.23844	0.166878	0.462786		PI 15:0_16:0	-0.0561339	-0.863941	0.751673	0.892851	0.951457		PI 15:0_16:0	-0.184947	-0.901437	0.531543	0.617725	0.471662		PI 15:0_16:0	-0.42734	-1.17107	0.316385	0.271702	0.996396		PI 15:0_16:0	-0.496443	-1.36017	0.367289	0.271563	0.241887		PI 15:0_16:0	-0.761695	-1.82576	0.302366	0.175946	0.900117
PI 15:1_16:0	0.411045	-0.321403	1.14349	0.283258	0.495366		PI 15:1_16:0	-0.688242	-1.35767	-0.0188143	0.0557334	0.912765		PI 15:1_16:0	-0.582621	-1.4287	0.263459	0.190262	0.439751		PI 15:1_16:0	-0.269938	-1.09686	0.556987	0.528623	0.996396		PI 15:1_16:0	-0.733381	-1.61675	0.149985	0.117321	0.180322		PI 15:1_16:0	0.325758	-0.516753	1.16827	0.457394	0.900117
PI 16:0_16:0	0.53933	-0.288011	1.36667	0.214685	0.469042		PI 16:0_16:0	-0.470971	-1.16845	0.22651	0.198689	0.912765		PI 16:0_16:0	-0.191699	-0.9153	0.531902	0.608553	0.470068		PI 16:0_16:0	-0.17741	-0.931114	0.576293	0.648884	0.996396		PI 16:0_16:0	-0.336173	-1.2924	0.620055	0.497686	0.317903		PI 16:0_16:0	0.468178	-0.369694	1.30605	0.286456	0.900117
PI 16:0_17:0	0.660641	-0.178748	1.50003	0.137193	0.462786		PI 16:0_17:0	-0.573465	-1.30293	0.155996	0.137006	0.912765		PI 16:0_17:0	-0.385793	-1.22438	0.452799	0.376574	0.439751		PI 16:0_17:0	-0.332756	-1.15678	0.49127	0.436758	0.996396		PI 16:0_17:0	-0.633183	-1.49696	0.230598	0.164261	0.200089		PI 16:0_17:0	-0.0338447	-0.896787	0.829098	0.939491	0.95603
PI 16:0_17:1	0.483865	-0.308359	1.27609	0.244015	0.4837		PI 16:0_17:1	-0.709417	-1.45846	0.0396217	0.0762692	0.912765		PI 16:0_17:1	-0.542169	-1.38903	0.304694	0.222158	0.439751		PI 16:0_17:1	0.0132768	-0.865487	0.892041	0.976632	0.996396		PI 16:0_17:1	-0.524918	-1.52227	0.472428	0.313005	0.251985		PI 16:0_17:1	0.333868	-0.526675	1.19441	0.455879	0.900117
PI 16:0_17:2	0.490635	-0.265621	1.24689	0.216807	0.469042		PI 16:0_17:2	-0.559215	-1.23738	0.118951	0.11969	0.912765		PI 16:0_17:2	-0.435438	-1.20778	0.336905	0.280583	0.439751		PI 16:0_17:2	-0.506839	-1.24934	0.235664	0.194012	0.996396		PI 16:0_17:2	-0.438297	-1.49458	0.617986	0.424401	0.287334		PI 16:0_17:2	-0.528349	-1.60933	0.552629	0.349516	0.900117
PI 16:0_18:1	0.0205439	-0.608188	0.649275	0.949515	0.627496		PI 16:0_18:1	-0.64287	-1.23954	-0.0462014	0.0457816	0.912765		PI 16:0_18:1	-0.495194	-1.30571	0.315323	0.243323	0.439751		PI 16:0_18:1	-0.202131	-0.951198	0.546936	0.601953	0.996396		PI 16:0_18:1	-0.598627	-1.41476	0.217504	0.164009	0.200089		PI 16:0_18:1	0.9921	0.195911	1.78829	0.0240092	0.900117
PI 16:0_18:2	0.0861935	-0.44541	0.617797	0.753644	0.582423		PI 16:0_18:2	-0.0785235	-0.585277	0.42823	0.764083	0.932916		PI 16:0_18:2	-0.393322	-1.24659	0.459947	0.375646	0.439751		PI 16:0_18:2	0.0326737	-0.775433	0.84078	0.937522	0.996396		PI 16:0_18:2	-0.511122	-1.36933	0.347087	0.255052	0.237301		PI 16:0_18:2	0.415813	-0.299351	1.13098	0.267931	0.900117
PI 16:0_18:3	1.11692	0.405764	1.82808	0.00549729	0.462786		PI 16:0_18:3	0.148053	-0.595257	0.891363	0.699843	0.932916		PI 16:0_18:3	-0.0455939	-0.792771	0.701584	0.905839	0.525875		PI 16:0_18:3	NA	NA	NA	NA	NA		PI 16:0_18:3	-0.523452	-1.49702	0.450114	0.302918	0.251854		PI 16:0_18:3	-0.0426356	-1.16553	1.08026	0.941416	0.95603
PI 16:0_20:0	0.529419	-0.151454	1.21029	0.141759	0.462786		PI 16:0_20:0	-0.269451	-1.03797	0.499073	0.49884	0.914184		PI 16:0_20:0	-0.396318	-1.13255	0.339913	0.302355	0.439751		PI 16:0_20:0	-0.451233	-1.12077	0.218302	0.199521	0.996396		PI 16:0_20:0	-0.625621	-1.48468	0.233436	0.166909	0.201695		PI 16:0_20:0	-0.516927	-1.52502	0.491164	0.32689	0.900117
PI 16:0_20:3	0.383188	-0.259854	1.02623	0.255333	0.489163		PI 16:0_20:3	-0.276646	-0.827581	0.274288	0.335269	0.912765		PI 16:0_20:3	-0.543815	-1.36844	0.280808	0.209006	0.439751		PI 16:0_20:3	-0.203924	-0.999443	0.591594	0.620149	0.996396		PI 16:0_20:3	-0.162649	-1.02944	0.704141	0.716401	0.392224		PI 16:0_20:3	0.857947	-0.0357099	1.7516	0.0745206	0.900117
PI 16:0_20:4	0.456487	-0.231163	1.14414	0.206688	0.469042		PI 16:0_20:4	-0.153418	-0.937068	0.630231	0.704717	0.932916		PI 16:0_20:4	-0.539773	-1.35231	0.27276	0.205798	0.439751		PI 16:0_20:4	-0.179741	-0.948647	0.589165	0.651133	0.996396		PI 16:0_20:4	-0.336329	-1.16423	0.491574	0.434046	0.28998		PI 16:0_20:4	0.751985	-0.334663	1.83863	0.190107	0.900117
PI 16:0_22:1	0.469044	-0.278958	1.21705	0.232049	0.4837		PI 16:0_22:1	-0.123352	-0.857395	0.61069	0.744863	0.932916		PI 16:0_22:1	-0.40814	-1.12377	0.307494	0.27519	0.439751		PI 16:0_22:1	-0.418158	-1.25133	0.415016	0.335509	0.996396		PI 16:0_22:1	-0.454351	-1.18013	0.27143	0.232246	0.227234		PI 16:0_22:1	NA	NA	NA	NA	NA
PI 16:1_18:0	0.665131	-0.233724	1.56399	0.161077	0.462786		PI 16:1_18:0	-0.197188	-0.926039	0.531662	0.601012	0.91594		PI 16:1_18:0	-0.570646	-1.38743	0.246136	0.184119	0.439751		PI 16:1_18:0	-0.174803	-0.942794	0.593188	0.65969	0.996396		PI 16:1_18:0	-0.544049	-1.353	0.264903	0.200433	0.214818		PI 16:1_18:0	0.545224	-0.324906	1.41535	0.233661	0.900117
PI 16:1_18:1	0.595855	-0.137617	1.32933	0.125601	0.462786		PI 16:1_18:1	-0.420631	-0.848136	0.00687439	0.0662325	0.912765		PI 16:1_18:1	-0.463456	-1.25314	0.326232	0.261851	0.439751		PI 16:1_18:1	-0.466673	-1.23922	0.305877	0.248524	0.996396		PI 16:1_18:1	-0.722504	-1.58525	0.140242	0.114326	0.179671		PI 16:1_18:1	-0.419599	-1.65047	0.811271	0.511679	0.900117
PI 16:1_18:2	0.640365	-0.0477036	1.32843	0.0817539	0.462786		PI 16:1_18:2	0.205285	-0.509633	0.920203	0.579021	0.91594		PI 16:1_18:2	-0.373649	-1.16289	0.415596	0.363096	0.439751		PI 16:1_18:2	-0.603044	-1.3959	0.189808	0.149615	0.996396		PI 16:1_18:2	-0.239941	-1.11512	0.635235	0.596187	0.35362		PI 16:1_18:2	-0.505581	-1.41728	0.406121	0.290011	0.900117
PI 17:0_18:1	0.559575	-0.210445	1.3296	0.168388	0.462786		PI 17:0_18:1	-0.309037	-1.01092	0.392844	0.397064	0.912765		PI 17:0_18:1	-0.377708	-1.16077	0.40535	0.354288	0.439751		PI 17:0_18:1	-0.590409	-1.39079	0.209976	0.161729	0.996396		PI 17:0_18:1	-0.762212	-1.59874	0.0743132	0.0873166	0.163482		PI 17:0_18:1	-0.482254	-1.34536	0.380852	0.286479	0.900117
PI 17:1_18:1	0.416392	-0.371522	1.20431	0.311552	0.507699		PI 17:1_18:1	-0.462111	-1.13407	0.209848	0.190824	0.912765		PI 17:1_18:1	-0.552405	-1.34285	0.238041	0.183998	0.439751		PI 17:1_18:1	-0.87324	-1.68703	-0.0594546	0.0465947	0.996396		PI 17:1_18:1	-0.776	-1.58483	0.0328301	0.0727758	0.155449		PI 17:1_18:1	-0.521664	-1.42253	0.379204	0.269815	0.900117
PI 17:1_18:2	0.601557	-0.192434	1.39555	0.151748	0.462786		PI 17:1_18:2	0.151169	-0.417527	0.719865	0.607352	0.91594		PI 17:1_18:2	-0.274939	-1.04215	0.492277	0.489496	0.452632		PI 17:1_18:2	-0.631744	-1.41589	0.152398	0.127982	0.996396		PI 17:1_18:2	-0.326479	-1.03835	0.385388	0.378028	0.271157		PI 17:1_18:2	-0.721125	-1.59451	0.15226	0.121266	0.900117
PI 18:0_18:0	0.569843	-0.116253	1.25594	0.117791	0.462786		PI 18:0_18:0	-0.408215	-1.3872	0.570771	0.422165	0.912765		PI 18:0_18:0	-0.451666	-1.24921	0.345878	0.278483	0.439751		PI 18:0_18:0	-0.526967	-1.35395	0.300016	0.224256	0.996396		PI 18:0_18:0	-0.672021	-1.4459	0.10186	0.102238	0.172467		PI 18:0_18:0	-0.194619	-1.49928	1.11004	0.773014	0.944467
PI 18:0_18:1	0.236204	-0.57069	1.0431	0.571961	0.56441		PI 18:0_18:1	-0.282346	-0.726048	0.161357	0.224874	0.912765		PI 18:0_18:1	-0.500719	-1.31047	0.309029	0.237827	0.439751		PI 18:0_18:1	-0.350346	-1.1956	0.494911	0.424906	0.996396		PI 18:0_18:1	-0.582535	-1.28485	0.119776	0.117639	0.180322		PI 18:0_18:1	0.849157	-0.00873933	1.70705	0.0666127	0.900117
PI 18:0_18:2	-0.0295913	-0.51204	0.452857	0.905403	0.619781		PI 18:0_18:2	-0.370581	-0.81339	0.0722289	0.114557	0.912765		PI 18:0_18:2	-0.482117	-1.31502	0.350786	0.268269	0.439751		PI 18:0_18:2	-0.318292	-1.09203	0.455443	0.428344	0.996396		PI 18:0_18:2	-0.428683	-1.19802	0.340656	0.286093	0.248796		PI 18:0_18:2	0.837802	0.0700792	1.60553	0.0449676	0.900117
PI 18:0_18:3	0.447203	-0.265461	1.15987	0.231727	0.4837		PI 18:0_18:3	-0.324929	-1.09935	0.449487	0.419316	0.912765		PI 18:0_18:3	-0.291705	-1.1281	0.544693	0.50108	0.452632		PI 18:0_18:3	-0.0510166	-0.756231	0.654197	0.888482	0.996396		PI 18:0_18:3	-0.707399	-1.47993	0.0651289	0.0858524	0.163482		PI 18:0_18:3	-0.192898	-1.18626	0.800466	0.707513	0.920581
PI 18:0_20:0	0.805723	-0.0508915	1.66234	0.0787661	0.462786		PI 18:0_20:0	0.265499	-0.310094	0.841092	0.375338	0.912765		PI 18:0_20:0	-0.458407	-1.18262	0.265806	0.227259	0.439751		PI 18:0_20:0	-0.603087	-1.34114	0.134969	0.122903	0.996396		PI 18:0_20:0	-0.76159	-1.63975	0.116565	0.102655	0.172467		PI 18:0_20:0	-0.546695	-1.59118	0.497795	0.317205	0.900117
PI 18:0_20:3	0.108966	-0.566941	0.784873	0.754999	0.582423		PI 18:0_20:3	-0.444963	-1.18018	0.290256	0.247655	0.912765		PI 18:0_20:3	-0.540797	-1.36901	0.287411	0.213374	0.439751		PI 18:0_20:3	-0.00773419	-0.81795	0.802482	0.985234	0.996396		PI 18:0_20:3	-0.127893	-1.02824	0.772452	0.783185	0.412411		PI 18:0_20:3	1.05217	0.263635	1.84071	0.0165709	0.900117
PI 18:0_20:4	0.367058	-0.411741	1.14586	0.365635	0.542525		PI 18:0_20:4	-0.0463591	-0.829115	0.736397	0.908597	0.951457		PI 18:0_20:4	-0.579077	-1.4133	0.255146	0.186853	0.439751		PI 18:0_20:4	0.0685394	-0.78905	0.926128	0.876894	0.996396		PI 18:0_20:4	-0.108918	-1.02007	0.802239	0.816833	0.420635		PI 18:0_20:4	1.02622	0.224105	1.82833	0.0208931	0.900117
PI 18:0_22:0	0.442875	-0.222288	1.10804	0.205388	0.469042		PI 18:0_22:0	0.2129	-0.480538	0.906337	0.553227	0.91594		PI 18:0_22:0	-0.250404	-1.0892	0.588391	0.564174	0.460594		PI 18:0_22:0	0.00485246	-0.759909	0.769614	0.990185	0.996396		PI 18:0_22:0	-0.715565	-1.40686	-0.0242646	0.0542141	0.145374		PI 18:0_22:0	-0.373504	-1.46683	0.719818	0.510789	0.900117
PI 18:1_18:1	0.17811	-0.465048	0.821267	0.592743	0.56441		PI 18:1_18:1	-0.461049	-0.862653	-0.0594447	0.0343104	0.912765		PI 18:1_18:1	-0.576897	-1.39766	0.243869	0.181582	0.439751		PI 18:1_18:1	-0.56069	-1.43106	0.309679	0.219383	0.996396		PI 18:1_18:1	-0.627777	-1.33657	0.0810142	0.0959538	0.169208		PI 18:1_18:1	-0.0934871	-0.981521	0.794547	0.838616	0.95603
PI 18:1_18:2	0.0685036	-0.302931	0.439938	0.721192	0.57772		PI 18:1_18:2	-0.167836	-0.476029	0.140356	0.296884	0.912765		PI 18:1_18:2	-0.339137	-1.14748	0.469211	0.419356	0.442565		PI 18:1_18:2	0.0362837	-0.817893	0.89046	0.934369	0.996396		PI 18:1_18:2	-0.953164	-1.66396	-0.242368	0.015026	0.145374		PI 18:1_18:2	0.186914	-0.758055	1.13188	0.702349	0.920042
PI 18:1_18:3	0.608822	-0.143318	1.36096	0.126896	0.462786		PI 18:1_18:3	-0.343144	-0.802198	0.11591	0.156437	0.912765		PI 18:1_18:3	-0.360104	-1.13411	0.4139	0.371297	0.439751		PI 18:1_18:3	0.0958535	-0.822405	1.01411	0.83969	0.996396		PI 18:1_18:3	-0.772825	-1.41329	-0.132358	0.0268425	0.145374		PI 18:1_18:3	-0.173255	-1.01397	0.667465	0.690567	0.91575
PI 18:1_20:0	0.386384	-0.185114	0.957883	0.198733	0.469042		PI 18:1_20:0	-0.549368	-1.10133	0.00259773	0.0633756	0.912765		PI 18:1_20:0	-0.24136	-0.97593	0.49321	0.525951	0.455882		PI 18:1_20:0	-0.418926	-1.23502	0.397168	0.324831	0.996396		PI 18:1_20:0	-0.62156	-1.46682	0.223698	0.162989	0.200089		PI 18:1_20:0	-0.744643	-1.77337	0.284089	0.17138	0.900117
PI 18:1_20:1	0.356357	-0.644135	1.35685	0.492426	0.56441		PI 18:1_20:1	-0.463802	-1.13241	0.20481	0.187142	0.912765		PI 18:1_20:1	-0.351377	-1.09972	0.396962	0.366976	0.439751		PI 18:1_20:1	-0.291367	-1.12373	0.540998	0.499522	0.996396		PI 18:1_20:1	-0.705186	-1.36914	-0.041228	0.0486907	0.145374		PI 18:1_20:1	-0.708292	-1.5543	0.137717	0.116449	0.900117
PI 18:1_20:2	0.632493	-0.265871	1.53086	0.181478	0.462786		PI 18:1_20:2	-0.204305	-0.675761	0.267152	0.404443	0.912765		PI 18:1_20:2	-0.276133	-1.04676	0.494494	0.489539	0.452632		PI 18:1_20:2	-0.368835	-1.21588	0.478208	0.402215	0.996396		PI 18:1_20:2	-0.643057	-1.37725	0.0911387	0.0994798	0.170159		PI 18:1_20:2	0.0453679	-0.855633	0.946369	0.922367	0.95603
PI 18:1_20:3	0.188432	-0.291232	0.668096	0.449515	0.563914		PI 18:1_20:3	-0.20043	-0.491851	0.0909917	0.190787	0.912765		PI 18:1_20:3	-0.580676	-1.38467	0.223316	0.170302	0.439751		PI 18:1_20:3	-0.225147	-0.976883	0.526589	0.562912	0.996396		PI 18:1_20:3	-0.375258	-1.11146	0.360941	0.32817	0.253923		PI 18:1_20:3	-0.0477034	-1.12196	1.02655	0.93151	0.95603
PI 18:1_20:4	0.19623	-0.144671	0.53713	0.27139	0.491356		PI 18:1_20:4	-0.0745679	-0.412232	0.263096	0.669171	0.929874		PI 18:1_20:4	-0.623222	-1.43197	0.185524	0.144571	0.439751		PI 18:1_20:4	-0.2653	-1.01027	0.479668	0.492182	0.996396		PI 18:1_20:4	-0.236898	-1.13449	0.66069	0.609895	0.357119		PI 18:1_20:4	-0.249513	-1.50972	1.0107	0.702071	0.920042
PI 18:1_20:5	0.351469	-0.360472	1.06341	0.343767	0.531917		PI 18:1_20:5	-0.488372	-1.07673	0.0999895	0.117387	0.912765		PI 18:1_20:5	-0.746544	-1.62723	0.134139	0.110197	0.439751		PI 18:1_20:5	-0.526109	-1.38314	0.330918	0.241147	0.996396		PI 18:1_20:5	-0.339824	-1.07178	0.392136	0.372289	0.270223		PI 18:1_20:5	0.602406	-0.213895	1.41871	0.163557	0.900117
PI 18:1_22:0	0.372748	-0.36891	1.11441	0.335308	0.525743		PI 18:1_22:0	-0.272092	-0.932744	0.388559	0.427809	0.912765		PI 18:1_22:0	-0.386062	-1.13927	0.36714	0.325541	0.439751		PI 18:1_22:0	-0.724313	-1.6213	0.172675	0.127154	0.996396		PI 18:1_22:0	-0.736025	-1.43299	-0.0390589	0.0498835	0.145374		PI 18:1_22:0	-0.411465	-1.51974	0.696809	0.47525	0.900117
PI 18:1_22:1	0.347348	-0.405655	1.10035	0.375737	0.543476		PI 18:1_22:1	-0.190772	-0.860781	0.479237	0.582194	0.91594		PI 18:1_22:1	-0.317688	-1.09261	0.457233	0.429906	0.44279		PI 18:1_22:1	-0.665559	-1.63255	0.301431	0.190469	0.996396		PI 18:1_22:1	-0.528078	-1.23073	0.174572	0.154302	0.197971		PI 18:1_22:1	-0.444425	-1.52188	0.633025	0.428348	0.900117
PI 18:1_22:2	0.834597	-0.0535055	1.7227	0.0790144	0.462786		PI 18:1_22:2	-0.0208916	-0.604097	0.562313	0.944634	0.961284		PI 18:1_22:2	-0.303931	-1.14783	0.539973	0.487353	0.452632		PI 18:1_22:2	-0.30345	-1.07909	0.472195	0.45101	0.996396		PI 18:1_22:2	-0.599106	-1.3482	0.149986	0.130647	0.186145		PI 18:1_22:2	-0.275302	-1.1885	0.637899	0.561227	0.906076
PI 18:1_22:3	0.735888	-0.176489	1.64826	0.128188	0.462786		PI 18:1_22:3	-0.410693	-1.20421	0.382827	0.320947	0.912765		PI 18:1_22:3	-0.352988	-1.1523	0.44632	0.395674	0.440313		PI 18:1_22:3	-0.183841	-1.11159	0.743911	0.701305	0.996396		PI 18:1_22:3	-0.741151	-1.36855	-0.113755	0.0298656	0.145374		PI 18:1_22:3	0.00796643	-0.956026	0.971959	0.987238	0.965428
PI 18:1_22:4	0.583753	-0.253794	1.4213	0.185725	0.462786		PI 18:1_22:4	-0.353425	-0.97504	0.268191	0.276637	0.912765		PI 18:1_22:4	-0.238378	-0.988141	0.511385	0.539318	0.460594		PI 18:1_22:4	-0.362803	-1.1657	0.440091	0.384973	0.996396		PI 18:1_22:4	-0.652838	-1.31155	0.00587356	0.0644203	0.145479		PI 18:1_22:4	-0.415877	-1.3194	0.487646	0.377719	0.900117
PI 18:1_22:5	0.678835	-0.310108	1.66778	0.192211	0.466183		PI 18:1_22:5	-0.254004	-0.643124	0.135116	0.213514	0.912765		PI 18:1_22:5	-0.670702	-1.56688	0.225477	0.15596	0.439751		PI 18:1_22:5	-0.669629	-1.53063	0.191376	0.141062	0.996396		PI 18:1_22:5	-0.405033	-1.06936	0.259297	0.244279	0.23101		PI 18:1_22:5	0.691379	-0.150421	1.53318	0.123126	0.900117
PI 18:1_22:6	0.340457	-0.289624	0.970538	0.30107	0.507057		PI 18:1_22:6	-0.34644	-0.711476	0.0185967	0.0757056	0.912765		PI 18:1_22:6	-0.791991	-1.62652	0.0425372	0.0757133	0.439751		PI 18:1_22:6	-0.7452	-1.60873	0.118328	0.104269	0.996396		PI 18:1_22:6	-0.654136	-1.30034	-0.00792806	0.0593136	0.145374		PI 18:1_22:6	-0.18053	-1.04714	0.686079	0.687395	0.91575
PI 18:2_18:3	0.54051	-0.227202	1.30822	0.181475	0.462786		PI 18:2_18:3	0.319048	-0.159122	0.797218	0.203882	0.912765		PI 18:2_18:3	-0.357255	-1.19563	0.481119	0.4122	0.441734		PI 18:2_18:3	0.652802	-0.34758	1.65318	0.213658	0.996396		PI 18:2_18:3	-0.732633	-1.52535	0.0600882	0.0831596	0.163136		PI 18:2_18:3	-1.35404	-2.48434	-0.223734	0.0292776	0.900117
PI 18:2_20:0	0.69334	-0.0488639	1.43554	0.0806906	0.462786		PI 18:2_20:0	0.116869	-0.345404	0.579142	0.624945	0.91594		PI 18:2_20:0	-0.24851	-0.986295	0.489275	0.515696	0.455882		PI 18:2_20:0	-0.471811	-1.21892	0.275303	0.2283	0.996396		PI 18:2_20:0	-0.20302	-1.02679	0.620755	0.633637	0.364505		PI 18:2_20:0	-0.667153	-1.62827	0.293968	0.188812	0.900117
PI 18:2_20:1	0.92527	0.138335	1.71221	0.0310118	0.462786		PI 18:2_20:1	0.161301	-0.478173	0.800775	0.625726	0.91594		PI 18:2_20:1	-0.241802	-0.955839	0.472235	0.513467	0.455589		PI 18:2_20:1	-0.236581	-1.2886	0.815437	0.6635	0.996396		PI 18:2_20:1	-0.173555	-0.930555	0.583445	0.657382	0.373392		PI 18:2_20:1	-0.0608745	-0.993984	0.872234	0.899533	0.95603
PI 18:2_20:4	0.759856	-0.00248839	1.5222	0.0635852	0.462786		PI 18:2_20:4	0.047223	-0.311021	0.405467	0.798428	0.944995		PI 18:2_20:4	0.0118622	-0.697157	0.720881	0.974124	0.541837		PI 18:2_20:4	-0.265367	-1.06202	0.531285	0.520314	0.996396		PI 18:2_20:4	-0.105373	-1.03433	0.823589	0.826027	0.421938		PI 18:2_20:4	-0.00953003	-0.800246	0.781186	0.981388	0.96403
PI 18:2_20:5	0.865156	0.0971048	1.63321	0.0379891	0.462786		PI 18:2_20:5	-0.0585942	-0.655121	0.537933	0.849026	0.951457		PI 18:2_20:5	-0.123969	-0.801925	0.553986	0.723316	0.486154		PI 18:2_20:5	-0.039515	-0.884259	0.805229	0.927744	0.996396		PI 18:2_20:5	-0.259561	-1.11743	0.598305	0.558955	0.338794		PI 18:2_20:5	0.124096	-0.782547	1.03074	0.791241	0.944467
PI 18:2_22:0	0.494802	-0.171631	1.16123	0.159735	0.462786		PI 18:2_22:0	0.167877	-0.514971	0.850726	0.634463	0.919315		PI 18:2_22:0	-0.192637	-0.893847	0.508573	0.595445	0.465287		PI 18:2_22:0	-0.713425	-1.64572	0.218867	0.147259	0.996396		PI 18:2_22:0	-0.42407	-1.07309	0.224952	0.213085	0.220491		PI 18:2_22:0	0.0731959	-1.08817	1.23456	0.902922	0.95603
PI 18:2_22:1	0.810812	0.0677291	1.5539	0.0438211	0.462786		PI 18:2_22:1	0.442145	-0.225251	1.10954	0.206998	0.912765		PI 18:2_22:1	0.216793	-0.552053	0.985639	0.585832	0.462958		PI 18:2_22:1	-0.404376	-1.18681	0.378062	0.321627	0.996396		PI 18:2_22:1	-0.390877	-1.14182	0.360069	0.318252	0.252035		PI 18:2_22:1	-0.753878	-1.88231	0.374551	0.20524	0.900117
PI 18:2_22:6	0.550097	-0.207054	1.30725	0.168481	0.462786		PI 18:2_22:6	0.240918	-0.40778	0.889616	0.474018	0.912765		PI 18:2_22:6	-0.462507	-1.28	0.354988	0.278946	0.439751		PI 18:2_22:6	-0.210142	-1.188	0.767718	0.677522	0.996396		PI 18:2_22:6	-0.697679	-1.82484	0.429481	0.237382	0.230126		PI 18:2_22:6	-0.247551	-1.02505	0.529951	0.539655	0.906076
LPS 16:0	0.648374	-0.0763053	1.37305	0.0934243	0.462786		LPS 16:0	-0.357402	-1.34166	0.626857	0.483808	0.914184		LPS 16:0	-0.305461	-1.33056	0.719637	0.564881	0.460594		LPS 16:0	-0.188101	-1.04169	0.665486	0.66983	0.996396		LPS 16:0	-0.100732	-0.857087	0.655624	0.796394	0.415757		LPS 16:0	0.178351	-0.726099	1.0828	0.703214	0.920042
LPS 16:1	0.285688	-0.451683	1.02306	0.455691	0.56441		LPS 16:1	0.322436	-0.414569	1.05944	0.40003	0.912765		LPS 16:1	-0.575989	-1.39305	0.241068	0.180342	0.439751		LPS 16:1	-0.656668	-1.4266	0.113264	0.108148	0.996396		LPS 16:1	-0.392902	-1.11416	0.328353	0.296741	0.25146		LPS 16:1	0.582358	-0.291546	1.45626	0.206343	0.900117
LPS 18:0	0.783166	0.00570481	1.56063	0.0610275	0.462786		LPS 18:0	-0.0499957	-0.756411	0.65642	0.890884	0.951457		LPS 18:0	-0.595043	-1.46408	0.273997	0.192691	0.439751		LPS 18:0	0.403612	-0.456484	1.26371	0.367255	0.996396		LPS 18:0	-0.540002	-1.3626	0.282595	0.211021	0.220491		LPS 18:0	0.807873	-0.0782284	1.69398	0.089116	0.900117
LPS 18:1	0.196295	-0.525541	0.918132	0.599384	0.56441		LPS 18:1	-0.0986466	-0.790706	0.593413	0.782454	0.941625		LPS 18:1	-0.280261	-1.10295	0.54243	0.510977	0.455338		LPS 18:1	0.200752	-0.585164	0.986667	0.621377	0.996396		LPS 18:1	-0.539711	-1.19187	0.112444	0.118427	0.180503		LPS 18:1	0.238638	-0.584734	1.06201	0.576319	0.906076
LPS 18:2	0.18097	-0.477934	0.839875	0.595768	0.56441		LPS 18:2	-0.0180534	-0.691957	0.655851	0.958579	0.961284		LPS 18:2	0.31792	-0.54082	1.17666	0.475396	0.450284		LPS 18:2	0.0682261	-0.658368	0.79482	0.855597	0.996396		LPS 18:2	-0.351603	-1.04703	0.34382	0.332021	0.25448		LPS 18:2	0.710087	-0.0672935	1.48747	0.088557	0.900117
LPS 18:3	0.727891	-0.083795	1.53958	0.0927194	0.462786		LPS 18:3	NA	NA	NA	NA	NA		LPS 18:3	NA	NA	NA	NA	NA		LPS 18:3	NA	NA	NA	NA	NA		LPS 18:3	NA	NA	NA	NA	NA		LPS 18:3	NA	NA	NA	NA	NA
LPS 20:0	0.509959	-0.360609	1.38053	0.263258	0.489163		LPS 20:0	-0.423423	-1.06937	0.222521	0.21166	0.912765		LPS 20:0	-0.784065	-1.59855	0.0304187	0.071879	0.439751		LPS 20:0	-0.577368	-1.42303	0.268295	0.193929	0.996396		LPS 20:0	-0.730968	-1.56345	0.101517	0.0986855	0.170159		LPS 20:0	-0.132984	-0.954828	0.68886	0.75442	0.939314
LPS 20:1	-0.169173	-0.827945	0.4896	0.619743	0.565755		LPS 20:1	0.0618974	-0.634294	0.758089	0.863188	0.951457		LPS 20:1	-0.0865562	-0.847263	0.674151	0.825495	0.512932		LPS 20:1	0.211069	-0.688113	1.11025	0.649785	0.996396		LPS 20:1	-0.513594	-1.30221	0.275027	0.214539	0.220491		LPS 20:1	0.105373	-0.594044	0.80479	0.77082	0.944467
LPS 20:4	0.408978	-0.294791	1.11275	0.266961	0.489392		LPS 20:4	0.174937	-0.528712	0.878586	0.630676	0.916435		LPS 20:4	-0.427645	-1.2792	0.42391	0.33522	0.439751		LPS 20:4	-0.61201	-1.47736	0.253343	0.178991	0.996396		LPS 20:4	-0.100473	-0.854448	0.653502	0.796278	0.415757		LPS 20:4	-0.125909	-1.09241	0.840591	0.801075	0.948047
LPS 20:5	0.454116	-0.29537	1.2036	0.247675	0.4837		LPS 20:5	0.479622	-0.218994	1.17824	0.191555	0.912765		LPS 20:5	-0.343794	-1.27569	0.588105	0.47693	0.450284		LPS 20:5	-0.247761	-0.970687	0.475165	0.508455	0.996396		LPS 20:5	-0.650369	-1.49201	0.19127	0.143511	0.190914		LPS 20:5	-0.170808	-0.895701	0.554086	0.649188	0.906076
LPS 22:0	0.361943	-0.314879	1.03877	0.305959	0.507057		LPS 22:0	-0.404022	-1.2632	0.455152	0.366272	0.912765		LPS 22:0	-0.777376	-1.66189	0.107139	0.0983902	0.439751		LPS 22:0	-0.204727	-1.05029	0.640839	0.639587	0.996396		LPS 22:0	0.0639563	-0.82621	0.954122	0.889239	0.441029		LPS 22:0	0.260244	-0.800128	1.32062	0.635717	0.906076
LPS 22:6	0.240918	-0.439	0.920836	0.494649	0.56441		LPS 22:6	0.141892	-0.542015	0.8258	0.688032	0.932916		LPS 22:6	-0.0535837	-0.762713	0.655545	0.883554	0.521621		LPS 22:6	-0.229895	-0.933913	0.474123	0.528484	0.996396		LPS 22:6	-0.497999	-1.25836	0.262357	0.212034	0.220491		LPS 22:6	-0.321066	-1.25158	0.609443	0.506614	0.900117
PS 30:0	0.464487	-0.229906	1.15888	0.203364	0.469042		PS 30:0	-0.871256	-1.75904	0.016533	0.0668864	0.912765		PS 30:0	-0.256698	-1.01442	0.501023	0.513299	0.455589		PS 30:0	-0.520726	-1.37549	0.334041	0.244642	0.996396		PS 30:0	-0.0151049	-0.817669	0.78746	0.970893	0.463385		PS 30:0	-0.310621	-1.27665	0.655409	0.535689	0.906076
PS 32:0	0.338905	-0.442289	1.1201	0.404324	0.546938		PS 32:0	-0.151883	-0.935706	0.631941	0.707589	0.932916		PS 32:0	-0.206032	-0.899078	0.487015	0.565787	0.460594		PS 32:0	0.617633	-0.251987	1.48725	0.177228	0.996396		PS 32:0	0.14586	-0.868433	1.16015	0.780578	0.411929		PS 32:0	0.444341	-0.274839	1.16352	0.24003	0.900117
PS 34:1	0.0590893	-0.657936	0.776114	0.873159	0.617822		PS 34:1	-0.596815	-1.36408	0.170451	0.141005	0.912765		PS 34:1	-0.573488	-1.45874	0.311759	0.216881	0.439751		PS 34:1	0.312445	-0.495058	1.11995	0.455935	0.996396		PS 34:1	-0.220585	-0.931614	0.490444	0.549114	0.336701		PS 34:1	0.903817	0.0464797	1.76116	0.0520043	0.900117
PS 34:2	0.423467	-0.277179	1.12411	0.248819	0.484049		PS 34:2	-0.727296	-1.46	0.00540449	0.0640363	0.912765		PS 34:2	-0.415219	-1.27052	0.440082	0.351246	0.439751		PS 34:2	0.448861	-0.266867	1.16459	0.231436	0.996396		PS 34:2	0.130046	-0.598062	0.858154	0.729474	0.392971		PS 34:2	0.182275	-1.18272	1.54727	0.796211	0.947365
PS 36:1	0.289502	-0.499552	1.07856	0.479644	0.56441		PS 36:1	-0.584411	-1.30994	0.141114	0.128049	0.912765		PS 36:1	-0.644185	-1.57493	0.286558	0.188098	0.439751		PS 36:1	0.281337	-0.693377	1.25605	0.577066	0.996396		PS 36:1	-0.656931	-1.3266	0.0127426	0.0669912	0.145479		PS 36:1	1.19307	0.391746	1.99439	0.0085024	0.900117
PS 36:2	0.464015	-0.29146	1.21949	0.241454	0.4837		PS 36:2	-0.650126	-1.36169	0.0614378	0.0865078	0.912765		PS 36:2	-0.686274	-1.53788	0.165328	0.127886	0.439751		PS 36:2	0.291343	-0.54753	1.13022	0.502856	0.996396		PS 36:2	-0.36893	-1.05139	0.31353	0.300357	0.25158		PS 36:2	0.20187	-0.877094	1.28083	0.717693	0.92687
PS 36:3	0.248185	-0.491956	0.988327	0.517858	0.56441		PS 36:3	-0.595689	-1.23887	0.0474964	0.0825513	0.912765		PS 36:3	-0.39036	-1.22892	0.448197	0.371028	0.439751		PS 36:3	0.502834	-0.338541	1.34421	0.253454	0.996396		PS 36:3	-0.00683693	-0.73411	0.720436	0.985459	0.467032		PS 36:3	0.169411	-0.903365	1.24219	0.760132	0.939314
PS 36:4	0.411887	-0.271919	1.09569	0.250379	0.485204		PS 36:4	0.0971292	-0.682695	0.876953	0.809303	0.94738		PS 36:4	-0.531705	-1.44435	0.380943	0.265258	0.439751		PS 36:4	0.22331	-0.548647	0.995266	0.576224	0.996396		PS 36:4	0.454175	-0.486314	1.39466	0.353736	0.26245		PS 36:4	0.451216	-0.753242	1.65567	0.471321	0.900117
PS 36:5	0.498392	-0.149862	1.14665	0.146071	0.462786		PS 36:5	0.251488	-0.490651	0.993627	0.513185	0.91594		PS 36:5	-0.122929	-0.884062	0.638205	0.754441	0.492518		PS 36:5	0.252414	-0.519133	1.02396	0.527726	0.996396		PS 36:5	0.749167	-0.182044	1.68038	0.128496	0.18489		PS 36:5	0.431543	-0.444106	1.30719	0.345619	0.900117
PS 38:4	0.683922	-0.103407	1.47125	0.102743	0.462786		PS 38:4	0.099858	-0.678499	0.878215	0.803699	0.944995		PS 38:4	-0.655644	-1.55317	0.241882	0.165664	0.439751		PS 38:4	0.163136	-0.819432	1.1457	0.747811	0.996396		PS 38:4	-0.680366	-1.36664	0.00591037	0.0643442	0.145479		PS 38:4	0.535642	-0.305223	1.37651	0.226258	0.900117
PS 38:5	0.503256	-0.185737	1.19225	0.166312	0.462786		PS 38:5	0.16617	-0.561578	0.893918	0.65868	0.929874		PS 38:5	-0.603194	-1.44529	0.238902	0.173701	0.439751		PS 38:5	-0.0563043	-0.823402	0.710794	0.886865	0.996396		PS 38:5	-0.137904	-0.891904	0.616095	0.72326	0.392971		PS 38:5	0.153788	-0.945431	1.25301	0.786734	0.944467
PS 38:6	0.335783	-0.294191	0.965757	0.307513	0.507057		PS 38:6	-0.101575	-0.719792	0.516642	0.750339	0.932916		PS 38:6	-0.340684	-1.18552	0.504153	0.43739	0.444484		PS 38:6	-0.158771	-0.91003	0.592487	0.682551	0.996396		PS 38:6	-0.228928	-0.971714	0.513858	0.551713	0.336701		PS 38:6	0.525396	-0.557724	1.60852	0.353089	0.900117
PS 38:7	0.207459	-0.460494	0.875413	0.548929	0.56441		PS 38:7	0.258952	-0.14171	0.659613	0.217925	0.912765		PS 38:7	-0.537669	-1.44427	0.368932	0.257002	0.439751		PS 38:7	0.0852298	-0.647113	0.817573	0.821584	0.996396		PS 38:7	-0.383974	-1.05257	0.284625	0.271944	0.241887		PS 38:7	0.140544	-0.870259	1.15135	0.788018	0.944467
PS 40:4	0.338871	-0.393037	1.07078	0.373998	0.542525		PS 40:4	-0.463367	-1.26929	0.342556	0.271411	0.912765		PS 40:4	-0.629205	-1.56209	0.303684	0.199187	0.439751		PS 40:4	0.36643	-0.643382	1.37624	0.484104	0.996396		PS 40:4	-0.471455	-1.26703	0.324121	0.257365	0.238591		PS 40:4	0.738696	-0.00959759	1.48699	0.0672824	0.900117
PS 40:5	0.561445	-0.131101	1.25399	0.126344	0.462786		PS 40:5	-0.274551	-1.00886	0.459756	0.471076	0.912765		PS 40:5	-0.598997	-1.45744	0.25945	0.184653	0.439751		PS 40:5	0.282053	-0.581619	1.14572	0.52845	0.996396		PS 40:5	-0.449932	-1.22751	0.327648	0.268436	0.241697		PS 40:5	0.709554	-0.130676	1.54978	0.113504	0.900117
PS 40:6	0.520381	-0.205962	1.24672	0.174221	0.462786		PS 40:6	-0.0872623	-0.879157	0.704632	0.83091	0.950496		PS 40:6	-0.536409	-1.37737	0.304555	0.22381	0.439751		PS 40:6	0.297264	-0.543856	1.13838	0.495446	0.996396		PS 40:6	-0.513296	-1.31427	0.287682	0.221719	0.220491		PS 40:6	0.681563	-0.151207	1.51433	0.12437	0.900117
PS 40:7	0.288444	-0.398996	0.975883	0.419683	0.552869		PS 40:7	-0.0406574	-0.493467	0.412152	0.861847	0.951457		PS 40:7	-0.555072	-1.36408	0.253939	0.191817	0.439751		PS 40:7	0.156344	-0.569823	0.882511	0.676958	0.996396		PS 40:7	-0.406089	-1.13801	0.325832	0.288108	0.249459		PS 40:7	-0.0998061	-1.42054	1.22093	0.883738	0.95603
PS 40:8	0.50929	-0.109311	1.12789	0.120862	0.462786		PS 40:8	0.347548	-0.314317	1.00941	0.314094	0.912765		PS 40:8	-0.449038	-1.28234	0.384266	0.301865	0.439751		PS 40:8	0.173594	-0.710917	1.0581	0.704022	0.996396		PS 40:8	-0.432527	-1.16851	0.303455	0.261218	0.23986		PS 40:8	0.936886	0.116174	1.7576	0.0368039	0.900117
SPB d14:0	-0.0622118	-0.766676	0.642252	0.864166	0.617822		SPB d14:0	-0.371557	-1.07102	0.327908	0.308634	0.912765		SPB d14:0	-0.193263	-1.01946	0.632932	0.650915	0.476167		SPB d14:0	-0.483722	-1.26027	0.292825	0.234497	0.996396		SPB d14:0	-0.535386	-1.27878	0.208007	0.171468	0.203516		SPB d14:0	-0.322953	-1.38258	0.736674	0.556972	0.906076
SPB d14:1	0.182695	-0.536166	0.901556	0.623346	0.565755		SPB d14:1	NA	NA	NA	NA	NA		SPB d14:1	NA	NA	NA	NA	NA		SPB d14:1	NA	NA	NA	NA	NA		SPB d14:1	NA	NA	NA	NA	NA		SPB d14:1	NA	NA	NA	NA	NA
SPB d16:0	NA	NA	NA	NA	NA		SPB d16:0	-0.212053	-0.938289	0.514184	0.57268	0.91594		SPB d16:0	0.152381	-0.568562	0.873324	0.682518	0.482994		SPB d16:0	0.713722	-0.298275	1.72572	0.180161	0.996396		SPB d16:0	-0.0864763	-0.939464	0.766511	0.844242	0.427492		SPB d16:0	-0.49013	-1.29438	0.314121	0.246277	0.900117
SPB d16:1	NA	NA	NA	NA	NA		SPB d16:1	NA	NA	NA	NA	NA		SPB d16:1	NA	NA	NA	NA	NA		SPB d16:1	NA	NA	NA	NA	NA		SPB d16:1	NA	NA	NA	NA	NA		SPB d16:1	0.294051	-0.548144	1.13625	0.501628	0.900117
SPB d17:0	NA	NA	NA	NA	NA		SPB d17:0	0.101541	-0.66398	0.867061	0.797196	0.944995		SPB d17:0	NA	NA	NA	NA	NA		SPB d17:0	NA	NA	NA	NA	NA		SPB d17:0	NA	NA	NA	NA	NA		SPB d17:0	-1.05188	-1.81619	-0.287574	0.0138563	0.900117
SPB d17:1	NA	NA	NA	NA	NA		SPB d17:1	-0.357211	-1.28569	0.571269	0.45847	0.912765		SPB d17:1	0.212082	-0.594124	1.01829	0.61106	0.470068		SPB d17:1	NA	NA	NA	NA	NA		SPB d17:1	NA	NA	NA	NA	NA		SPB d17:1	NA	NA	NA	NA	NA
SPB d18:0	0.210977	-0.501789	0.923742	0.567713	0.56441		SPB d18:0	-0.243732	-0.850798	0.363334	0.439368	0.912765		SPB d18:0	-0.553592	-1.47992	0.372737	0.253465	0.439751		SPB d18:0	-0.671975	-1.65416	0.310209	0.193035	0.996396		SPB d18:0	-0.175284	-0.913728	0.56316	0.646138	0.368819		SPB d18:0	0.244732	-0.657656	1.14712	0.600891	0.906076
SPB d18:1	-0.0222761	-0.631565	0.587013	0.943522	0.627496		SPB d18:1	-0.441442	-1.24033	0.357449	0.290026	0.912765		SPB d18:1	-0.742786	-1.76952	0.28395	0.16962	0.439751		SPB d18:1	-0.246887	-0.925288	0.431514	0.482849	0.996396		SPB d18:1	0.0437902	-0.991674	1.07925	0.934658	0.455909		SPB d18:1	0.780241	-0.0207376	1.58122	0.0706861	0.900117
SPBP d14:0	-0.081926	-1.31126	1.14741	0.897266	0.619781		SPBP d14:0	NA	NA	NA	NA	NA		SPBP d14:0	-0.706903	-1.87299	0.459186	0.246894	0.439751		SPBP d14:0	-0.844873	-1.70035	0.0106024	0.0652943	0.996396		SPBP d14:0	-0.716134	-1.51413	0.0818644	0.0918943	0.166901		SPBP d14:0	-0.348654	-1.05586	0.358548	0.345449	0.900117
SPBP d14:1	0.0313631	-0.821443	0.88417	0.943189	0.627496		SPBP d14:1	-0.472297	-1.39357	0.448974	0.325452	0.912765		SPBP d14:1	0.020722	-0.948687	0.990131	0.966943	0.54173		SPBP d14:1	-0.0259262	-0.807048	0.755196	0.948694	0.996396		SPBP d14:1	-0.545857	-1.34055	0.248836	0.191339	0.211038		SPBP d14:1	NA	NA	NA	NA	NA
SPBP d16:0	0.100933	-0.543259	0.745126	0.761662	0.582423		SPBP d16:0	0.188499	-0.591179	0.968178	0.640073	0.919999		SPBP d16:0	-0.212151	-1.25184	0.827535	0.692893	0.483744		SPBP d16:0	-0.165745	-1.05135	0.719857	0.717108	0.996396		SPBP d16:0	0.226404	-0.571143	1.02395	0.583321	0.347598		SPBP d16:0	-0.42128	-1.29318	0.450625	0.354942	0.900117
SPBP d16:1	-0.756659	-1.61057	0.0972531	0.0964167	0.462786		SPBP d16:1	0.0670398	-0.782322	0.916402	0.878408	0.951457		SPBP d16:1	0.400586	-0.330777	1.13195	0.294171	0.439751		SPBP d16:1	NA	NA	NA	NA	NA		SPBP d16:1	-0.532638	-1.23483	0.169555	0.150675	0.196143		SPBP d16:1	NA	NA	NA	NA	NA
SPBP d17:0	NA	NA	NA	NA	NA		SPBP d17:0	-0.519835	-1.2434	0.203734	0.172475	0.912765		SPBP d17:0	0.0425291	-0.735505	0.820563	0.91561	0.527608		SPBP d17:0	0.57069	-0.293967	1.43535	0.20864	0.996396		SPBP d17:0	-0.501988	-1.28179	0.277812	0.219701	0.220491		SPBP d17:0	-0.108427	-0.899336	0.682481	0.790916	0.944467
SPBP d17:1	-0.033059	-0.782585	0.716467	0.931893	0.626684		SPBP d17:1	-0.485536	-1.47277	0.5017	0.345104	0.912765		SPBP d17:1	NA	NA	NA	NA	NA		SPBP d17:1	-0.184833	-0.957897	0.58823	0.643758	0.996396		SPBP d17:1	NA	NA	NA	NA	NA		SPBP d17:1	NA	NA	NA	NA	NA
SPBP d18:0	0.108758	-0.481646	0.699161	0.721511	0.57772		SPBP d18:0	-0.492544	-1.19134	0.20625	0.180406	0.912765		SPBP d18:0	-0.108964	-0.950973	0.733044	0.802028	0.508614		SPBP d18:0	-0.492088	-1.30281	0.31863	0.246318	0.996396		SPBP d18:0	-0.313384	-1.22832	0.601555	0.508701	0.321447		SPBP d18:0	0.171518	-0.734982	1.07802	0.714653	0.925764
SPBP d18:1	0.307418	-0.455367	1.0702	0.438014	0.56226		SPBP d18:1	-0.0318793	-0.820025	0.756266	0.937498	0.961284		SPBP d18:1	-0.505736	-1.39109	0.379618	0.274449	0.439751		SPBP d18:1	0.387733	-0.593342	1.36881	0.446465	0.996396		SPBP d18:1	-0.595751	-1.30657	0.115068	0.114052	0.179671		SPBP d18:1	0.373144	-0.43192	1.17821	0.374465	0.900117
Trigonelline	-0.796132	-1.57964	-0.0126233	0.0589802	0.464849		Trigonelline	-0.455819	-1.24224	0.330605	0.26765	0.379509		Trigonelline	-0.224971	-0.937597	0.487654	0.542163	0.997506		Trigonelline	NA	NA	NA	NA	NA		Trigonelline	-0.358713	-1.09929	0.381866	0.352315	0.0693004		Trigonelline	-0.465168	-1.01036	0.0800213	0.11004	0.506652
TMAO	0.174745	-0.178211	0.527702	0.342415	0.465223		TMAO	0.0519184	-0.216251	0.320088	0.707831	0.470143		TMAO	0.381771	-0.188404	0.951946	0.202355	0.997506		TMAO	0.388417	-0.360428	1.13726	0.319915	0.329574		TMAO	0.130465	-0.549837	0.810766	0.710457	0.0988745		TMAO	NA	NA	NA	NA	NA
Ala	-0.835623	-1.63258	-0.0386698	0.0519362	0.464849		Ala	-0.287354	-1.0788	0.504088	0.483858	0.428069		Ala	-0.225808	-1.20026	0.748643	0.653957	0.997506		Ala	-0.0456142	-0.819343	0.728115	0.909014	0.496542		Ala	-0.667338	-1.41976	0.0850867	0.0955254	0.0567686		Ala	-0.473499	-1.46189	0.514891	0.358963	0.529753
Arg	0.378248	-0.558827	1.31532	0.437312	0.465223		Arg	NA	NA	NA	NA	NA		Arg	0.0333927	-0.86531	0.932095	0.942575	0.997506		Arg	-0.220062	-1.36129	0.921161	0.708941	0.459028		Arg	-0.435957	-1.22957	0.357654	0.29279	0.068165		Arg	0.255748	-0.558919	1.07041	0.545302	0.621471
Asn	-0.307834	-1.11607	0.500399	0.46327	0.465223		Asn	0.338357	-0.397632	1.07435	0.376897	0.428069		Asn	0.0577656	-0.826323	0.941854	0.899213	0.997506		Asn	-0.679992	-1.59502	0.235035	0.158765	0.328425		Asn	-0.793257	-1.54969	-0.0368245	0.0513689	0.0567686		Asn	-0.581081	-1.55687	0.39471	0.256876	0.506652
Asp	-0.197276	-1.01556	0.621011	0.641212	0.496678		Asp	0.502942	-0.147466	1.15335	0.143248	0.379509		Asp	-0.00734361	-0.945788	0.931101	0.987895	0.997506		Asp	-0.503111	-1.53804	0.531819	0.350599	0.338381		Asp	-0.753892	-1.53409	0.0263096	0.0708876	0.0567686		Asp	-0.537862	-1.47715	0.401424	0.275016	0.518366
Cys	-0.0559465	-0.734308	0.622415	0.873062	0.531228		Cys	0.714245	-0.114353	1.54284	0.104641	0.379509		Cys	-0.120065	-1.07319	0.833056	0.807179	0.997506		Cys	-0.525182	-1.39897	0.348603	0.250833	0.328425		Cys	-0.458465	-1.31092	0.393987	0.302783	0.068165		Cys	-0.288964	-1.19285	0.614921	0.538019	0.621471
Gln	-0.32138	-1.14457	0.501809	0.452291	0.465223		Gln	0.255386	-0.584677	1.09545	0.557097	0.428069		Gln	-0.535823	-1.40552	0.333869	0.239493	0.997506		Gln	-0.754094	-1.48091	-0.0272756	0.0536955	0.328425		Gln	-0.643718	-1.34441	0.0569737	0.0848956	0.0567686		Gln	-0.925289	-1.79932	-0.0512621	0.0511128	0.506652
Glu	-0.219251	-1.0842	0.6457	0.624245	0.496678		Glu	0.630894	-0.017577	1.27937	0.0691092	0.379509		Glu	-0.037521	-0.976421	0.901379	0.938247	0.997506		Glu	-0.324896	-1.18298	0.533188	0.465538	0.375341		Glu	-0.654622	-1.43542	0.126174	0.113936	0.0567686		Glu	-0.489077	-1.57178	0.593624	0.386487	0.529753
Gly	-0.121782	-0.762301	0.518737	0.712976	0.517593		Gly	0.420583	-0.259917	1.10108	0.238059	0.379509		Gly	-0.230524	-1.33532	0.874271	0.686351	0.997506		Gly	-0.428524	-1.36095	0.503903	0.377052	0.342506		Gly	-0.779764	-1.56752	0.00799563	0.0647291	0.0567686		Gly	-0.537896	-1.36707	0.291273	0.218152	0.506652
His	-0.594954	-1.39234	0.202429	0.157773	0.464849		His	0.214027	-0.476779	0.904833	0.549641	0.428069		His	-0.213934	-1.00385	0.575979	0.600631	0.997506		His	-0.6019	-1.36133	0.157529	0.133979	0.328425		His	-0.396453	-1.07025	0.277344	0.260666	0.068165		His	-0.629495	-1.49919	0.240198	0.171398	0.506652
Ile	0.00165388	-0.776207	0.779514	0.996713	0.571713		Ile	0.0213725	-0.637547	0.680292	0.94986	0.489777		Ile	0.286941	-0.501871	1.07575	0.48304	0.997506		Ile	-0.315143	-1.13251	0.502227	0.457512	0.375341		Ile	-0.218443	-0.996261	0.559374	0.587325	0.0932163		Ile	-0.359868	-1.19205	0.472319	0.406712	0.529753
Leu	-0.053192	-0.836839	0.730455	0.895373	0.533338		Leu	0.0711692	-0.613348	0.755687	0.84032	0.476215		Leu	0.0604254	-0.677158	0.798009	0.873836	0.997506		Leu	-0.610144	-1.38607	0.165778	0.136912	0.328425		Leu	-0.395724	-1.18701	0.39556	0.337193	0.0693004		Leu	-0.415852	-1.24179	0.410082	0.335515	0.529753
Lys	-0.362894	-1.18647	0.460682	0.397113	0.465223		Lys	-0.13093	-0.79463	0.532771	0.702572	0.470143		Lys	-0.175854	-1.03501	0.683303	0.691999	0.997506		Lys	-0.392656	-1.67634	0.891032	0.554689	0.396972		Lys	-0.209058	-1.0667	0.648587	0.637332	0.095631		Lys	-0.444757	-1.33766	0.448145	0.340596	0.529753
Met	-0.489448	-1.34792	0.369021	0.275855	0.465223		Met	0.0998905	-0.652184	0.851965	0.796931	0.476215		Met	-0.163914	-0.967253	0.639425	0.692911	0.997506		Met	-0.531749	-1.32341	0.259914	0.200982	0.328425		Met	-0.462926	-1.23677	0.310914	0.253003	0.068165		Met	-0.363924	-1.13132	0.403471	0.363724	0.529753
Phe	-0.0716568	-0.994279	0.850966	0.880398	0.531228		Phe	0.121443	-0.578384	0.821271	0.736853	0.473374		Phe	-0.0441964	-0.768087	0.679694	0.905789	0.997506		Phe	-0.616419	-1.38253	0.149689	0.128449	0.328425		Phe	-0.418948	-1.14325	0.305351	0.268608	0.068165		Phe	-0.681275	-1.49138	0.128831	0.114918	0.506652
Pro	-0.329634	-1.04765	0.388378	0.377968	0.465223		Pro	-0.0271353	-0.844366	0.790095	0.948674	0.489777		Pro	-0.101426	-0.908411	0.705558	0.807605	0.997506		Pro	-0.219454	-0.982455	0.543547	0.578398	0.396972		Pro	-0.420048	-1.19429	0.354195	0.298668	0.068165		Pro	-0.555828	-1.47403	0.362374	0.249347	0.506652
Ser	-0.449795	-1.20067	0.301079	0.252919	0.464849		Ser	0.225982	-0.540327	0.992291	0.568889	0.428723		Ser	-0.0706744	-0.980563	0.839214	0.880327	0.997506		Ser	-0.158439	-1.16305	0.846175	0.760021	0.469462		Ser	-0.706664	-1.53186	0.118526	0.106798	0.0567686		Ser	-0.733233	-1.72364	0.257169	0.162274	0.506652
Thr	-0.257618	-1.22247	0.707229	0.605984	0.496678		Thr	0.251602	-0.493233	0.996438	0.514507	0.428069		Thr	-0.216221	-1.19286	0.760421	0.668389	0.997506		Thr	-0.523587	-1.46694	0.41977	0.287939	0.328425		Thr	-0.624253	-1.4266	0.178094	0.140914	0.0567686		Thr	-0.773242	-1.59351	0.0470232	0.0795054	0.506652
Trp	-0.235497	-0.898697	0.427704	0.493738	0.465223		Trp	0.166375	-0.543181	0.875932	0.65014	0.455314		Trp	-0.116673	-0.829651	0.596306	0.75131	0.997506		Trp	-0.668561	-1.42573	0.0886097	0.0969211	0.328425		Trp	-0.474287	-1.20321	0.254635	0.214939	0.068165		Trp	-0.638782	-1.43258	0.15502	0.130435	0.506652
Tyr	-0.384332	-1.11314	0.344473	0.312562	0.465223		Tyr	0.0929957	-0.628355	0.814347	0.802763	0.476215		Tyr	-0.143126	-0.855361	0.569108	0.69731	0.997506		Tyr	-0.42348	-1.16658	0.319622	0.275549	0.328425		Tyr	-0.384061	-1.08017	0.312047	0.290744	0.068165		Tyr	-0.764884	-1.55224	0.022469	0.071394	0.506652
Val	0.0991607	-0.710545	0.908866	0.812531	0.522036		Val	-0.00887923	-0.680721	0.662962	0.979558	0.498531		Val	0.270328	-0.47778	1.01844	0.485918	0.997506		Val	-0.00826949	-0.797929	0.78139	0.983801	0.523871		Val	-0.169431	-0.867873	0.529012	0.638948	0.095631		Val	-0.474059	-1.37179	0.423675	0.31303	0.529753
1-Met-His	0.29266	-0.167295	0.752616	0.22548	0.464849		1-Met-His	0.28882	-0.136923	0.714563	0.196681	0.379509		1-Met-His	0.0748852	-0.47537	0.62514	0.79205	0.997506		1-Met-His	-0.139362	-0.592359	0.313635	0.552428	0.396972		1-Met-His	-0.197853	-0.659706	0.264	0.409761	0.0753795		1-Met-His	-0.387415	-1.02692	0.252093	0.249001	0.506652
3-Met-His	-0.125519	-0.692537	0.441499	0.668608	0.506101		3-Met-His	-0.384414	-1.12618	0.357355	0.320324	0.392276		3-Met-His	-0.237939	-0.913787	0.437908	0.497082	0.997506		3-Met-His	-0.382833	-1.00518	0.239509	0.240203	0.328425		3-Met-His	-0.381045	-0.94137	0.17928	0.195632	0.0680652		3-Met-His	-0.564006	-1.31876	0.190744	0.158564	0.506652
5-AVA	-0.315875	-1.01992	0.388169	0.388714	0.465223		5-AVA	-0.112926	-0.927299	0.701447	0.788216	0.476215		5-AVA	0.609882	-0.128577	1.34834	0.119144	0.997506		5-AVA	-0.108676	-0.978044	0.760693	0.808624	0.480273		5-AVA	NA	NA	NA	NA	NA		5-AVA	NA	NA	NA	NA	NA
AABA	-0.0525892	-0.517912	0.412734	0.82674	0.522036		AABA	-0.230147	-0.807115	0.346821	0.442301	0.428069		AABA	0.0649547	-0.586737	0.716647	0.846833	0.997506		AABA	-0.104571	-0.68347	0.474327	0.72653	0.459028		AABA	-0.132577	-0.719623	0.454468	0.662164	0.095631		AABA	-0.195526	-0.846308	0.455255	0.562543	0.625084
Ac-Orn	NA	NA	NA	NA	NA		Ac-Orn	-0.231829	-0.957082	0.493425	0.537152	0.428069		Ac-Orn	NA	NA	NA	NA	NA		Ac-Orn	NA	NA	NA	NA	NA		Ac-Orn	NA	NA	NA	NA	NA		Ac-Orn	NA	NA	NA	NA	NA
ADMA	0.129878	-0.519693	0.779449	0.698915	0.515438		ADMA	NA	NA	NA	NA	NA		ADMA	0.351887	-0.520616	1.22439	0.437329	0.997506		ADMA	-1.09033	-1.91616	-0.264498	0.0164562	0.247544		ADMA	NA	NA	NA	NA	NA		ADMA	-0.691303	-1.98319	0.600586	0.306781	0.529753
alpha-AAA	-0.10427	-0.783026	0.574487	0.766175	0.522036		alpha-AAA	-0.185083	-0.738555	0.368388	0.5187	0.428069		alpha-AAA	0.235409	-0.604544	1.07536	0.588088	0.997506		alpha-AAA	-0.267977	-1.19684	0.660883	0.577241	0.396972		alpha-AAA	-0.421747	-1.2939	0.450407	0.353095	0.0693004		alpha-AAA	-0.523853	-1.37881	0.331109	0.243816	0.506652
Anserine	0.184745	-0.553339	0.922828	0.628578	0.496678		Anserine	0.43988	-0.225541	1.1053	0.207951	0.379509		Anserine	0.106395	-0.623736	0.836527	0.777735	0.997506		Anserine	-0.290088	-0.977457	0.397282	0.416649	0.36766		Anserine	-0.363839	-0.945551	0.217873	0.232647	0.068165		Anserine	-0.540002	-1.42365	0.343646	0.245019	0.506652
BABA	0.739958	-0.0494369	1.52935	0.0797242	0.464849		BABA	0.493653	-0.406421	1.39373	0.293541	0.383443		BABA	-0.33301	-1.3025	0.636483	0.507513	0.997506		BABA	-0.816116	-1.70102	0.0687858	0.083765	0.328425		BABA	-0.897658	-1.67286	-0.122461	0.0329219	0.0567686		BABA	-0.646852	-1.5383	0.2446	0.170383	0.506652
Betaine	-0.512579	-1.20534	0.180183	0.161114	0.464849		Betaine	-0.404818	-1.09264	0.283003	0.260536	0.379509		Betaine	NA	NA	NA	NA	NA		Betaine	NA	NA	NA	NA	NA		Betaine	NA	NA	NA	NA	NA		Betaine	NA	NA	NA	NA	NA
c4-OH-Pro	NA	NA	NA	NA	NA		c4-OH-Pro	NA	NA	NA	NA	NA		c4-OH-Pro	NA	NA	NA	NA	NA		c4-OH-Pro	NA	NA	NA	NA	NA		c4-OH-Pro	NA	NA	NA	NA	NA		c4-OH-Pro	NA	NA	NA	NA	NA
Carnosine	0.359499	-0.310325	1.02932	0.304252	0.465223		Carnosine	0.799867	0.0766202	1.52311	0.0407867	0.379509		Carnosine	-0.198418	-1.04591	0.649069	0.65063	0.997506		Carnosine	-0.36444	-1.0834	0.354521	0.330803	0.329574		Carnosine	-0.61834	-1.25639	0.0197099	0.0701219	0.0567686		Carnosine	-0.431391	-1.44173	0.57895	0.412561	0.529753
Cit	-0.562133	-1.36995	0.245684	0.1864	0.464849		Cit	0.223953	-0.489329	0.937234	0.544346	0.428069		Cit	-0.367354	-1.53025	0.795545	0.541907	0.997506		Cit	-1.06223	-1.92403	-0.20043	0.0240452	0.247544		Cit	-0.988194	-1.95479	-0.0215941	0.0570138	0.0567686		Cit	-0.508567	-1.33947	0.32234	0.244306	0.506652
Creatinine	0.330039	-0.426303	1.08638	0.401629	0.465223		Creatinine	NA	NA	NA	NA	NA		Creatinine	NA	NA	NA	NA	NA		Creatinine	NA	NA	NA	NA	NA		Creatinine	NA	NA	NA	NA	NA		Creatinine	NA	NA	NA	NA	NA
Cystine	0.399561	-0.382125	1.18125	0.327313	0.465223		Cystine	0.287663	-0.493483	1.06881	0.477709	0.428069		Cystine	-0.235079	-1.04956	0.579398	0.577078	0.997506		Cystine	-0.452425	-1.2485	0.34365	0.276834	0.328425		Cystine	-0.178489	-1.01949	0.662511	0.681287	0.0965707		Cystine	-0.0926796	-0.930773	0.745414	0.830606	0.782788
DOPA	NA	NA	NA	NA	NA		DOPA	NA	NA	NA	NA	NA		DOPA	NA	NA	NA	NA	NA		DOPA	NA	NA	NA	NA	NA		DOPA	NA	NA	NA	NA	NA		DOPA	NA	NA	NA	NA	NA
HArg	-0.0739356	-0.775701	0.62783	0.838303	0.522036		HArg	-0.806548	-1.51811	-0.0949852	0.0364328	0.379509		HArg	-0.114265	-0.969071	0.740541	0.795657	0.997506		HArg	-0.445747	-1.22678	0.335289	0.274868	0.328425		HArg	NA	NA	NA	NA	NA		HArg	-0.514231	-1.18135	0.152887	0.146482	0.506652
HCys	0.103013	-0.576414	0.782439	0.769129	0.522036		HCys	-0.541114	-1.23054	0.148314	0.137614	0.379509		HCys	NA	NA	NA	NA	NA		HCys	NA	NA	NA	NA	NA		HCys	NA	NA	NA	NA	NA		HCys	NA	NA	NA	NA	NA
Kynurenine	0.618486	-0.156664	1.39364	0.132127	0.464849		Kynurenine	0.113354	-1.04481	1.27151	0.849559	0.476215		Kynurenine	-0.0362702	-0.566891	0.49435	0.89459	0.997506		Kynurenine	-0.509729	-1.36426	0.344801	0.254329	0.328425		Kynurenine	-0.728408	-1.50835	0.0515371	0.0801716	0.0567686		Kynurenine	-0.0125784	-0.908819	0.883663	0.978328	0.841964
Met-SO	-0.711585	-1.41565	-0.00752248	0.0602392	0.464849		Met-SO	0.528091	-0.227769	1.28395	0.184113	0.379509		Met-SO	-0.549328	-1.51158	0.412924	0.274733	0.997506		Met-SO	-0.0753608	-0.854138	0.703416	0.851238	0.496044		Met-SO	-0.666623	-1.55538	0.222129	0.155082	0.0593528		Met-SO	-0.584955	-1.37736	0.20745	0.163431	0.506652
Nitro-Tyr	NA	NA	NA	NA	NA		Nitro-Tyr	NA	NA	NA	NA	NA		Nitro-Tyr	NA	NA	NA	NA	NA		Nitro-Tyr	NA	NA	NA	NA	NA		Nitro-Tyr	NA	NA	NA	NA	NA		Nitro-Tyr	NA	NA	NA	NA	NA
Orn	-0.640895	-1.58042	0.298628	0.194888	0.464849		Orn	-0.0532548	-0.780338	0.673828	0.887101	0.476215		Orn	NA	NA	NA	NA	NA		Orn	NA	NA	NA	NA	NA		Orn	NA	NA	NA	NA	NA		Orn	NA	NA	NA	NA	NA
PAG	0.643045	-0.117133	1.40322	0.111518	0.464849		PAG	0.439252	-0.260335	1.13884	0.230907	0.379509		PAG	0.356703	-0.488708	1.20211	0.416754	0.997506		PAG	NA	NA	NA	NA	NA		PAG	NA	NA	NA	NA	NA		PAG	NA	NA	NA	NA	NA
PheAlaBetaine	NA	NA	NA	NA	NA		PheAlaBetaine	NA	NA	NA	NA	NA		PheAlaBetaine	NA	NA	NA	NA	NA		PheAlaBetaine	NA	NA	NA	NA	NA		PheAlaBetaine	NA	NA	NA	NA	NA		PheAlaBetaine	NA	NA	NA	NA	NA
ProBetaine	-0.0198828	-0.734848	0.695083	0.957024	0.558827		ProBetaine	-0.34143	-0.991931	0.309072	0.314305	0.392276		ProBetaine	-0.845856	-2.13307	0.44136	0.210577	0.997506		ProBetaine	NA	NA	NA	NA	NA		ProBetaine	NA	NA	NA	NA	NA		ProBetaine	NA	NA	NA	NA	NA
Sarcosine	-0.565321	-1.25509	0.124444	0.122455	0.464849		Sarcosine	-0.391948	-1.06432	0.280422	0.264988	0.379509		Sarcosine	NA	NA	NA	NA	NA		Sarcosine	NA	NA	NA	NA	NA		Sarcosine	-0.383129	-1.13557	0.369311	0.328674	0.0693004		Sarcosine	NA	NA	NA	NA	NA
SDMA	-0.452251	-1.20764	0.303141	0.253174	0.464849		SDMA	0.0860914	-0.656187	0.82837	0.822182	0.476215		SDMA	-0.498223	-1.4968	0.500352	0.338302	0.997506		SDMA	-0.147022	-1.14532	0.85128	0.775437	0.469593		SDMA	-0.204327	-0.950716	0.542062	0.596732	0.0932163		SDMA	0.119213	-0.735674	0.9741	0.787414	0.756633
t4-OH-Pro	-0.404886	-0.975029	0.165257	0.177876	0.464849		t4-OH-Pro	-0.381829	-0.977946	0.214287	0.221935	0.379509		t4-OH-Pro	-0.118981	-0.73941	0.501448	0.71046	0.997506		t4-OH-Pro	-0.0432192	-0.68423	0.597791	0.896017	0.496542		t4-OH-Pro	-0.350626	-0.94476	0.243509	0.259283	0.068165		t4-OH-Pro	-0.339369	-1.11123	0.432493	0.39904	0.529753
Taurine	0.242976	-0.607753	1.09371	0.581282	0.496678		Taurine	-0.0612695	-0.791212	0.668673	0.870764	0.476215		Taurine	-0.0713017	-0.888968	0.746364	0.865788	0.997506		Taurine	0.247764	-0.582249	1.07778	0.564203	0.396972		Taurine	-0.410291	-1.23262	0.412036	0.338297	0.0693004		Taurine	-0.700155	-1.66039	0.260077	0.168406	0.506652
TrpBetaine	NA	NA	NA	NA	NA		TrpBetaine	NA	NA	NA	NA	NA		TrpBetaine	NA	NA	NA	NA	NA		TrpBetaine	NA	NA	NA	NA	NA		TrpBetaine	NA	NA	NA	NA	NA		TrpBetaine	NA	NA	NA	NA	NA
CA	-0.444404	-1.12394	0.235137	0.213895	0.464849		CA	0.450835	-0.323477	1.22515	0.265543	0.379509		CA	NA	NA	NA	NA	NA		CA	NA	NA	NA	NA	NA		CA	NA	NA	NA	NA	NA		CA	NA	NA	NA	NA	NA
CDCA	-0.496653	-1.1798	0.186493	0.168877	0.464849		CDCA	NA	NA	NA	NA	NA		CDCA	NA	NA	NA	NA	NA		CDCA	NA	NA	NA	NA	NA		CDCA	NA	NA	NA	NA	NA		CDCA	NA	NA	NA	NA	NA
DCA	-0.122403	-0.835592	0.590785	0.739919	0.522036		DCA	1.07392	0.357509	1.79033	0.00738759	0.289505		DCA	0.0254413	-0.705411	0.756293	0.946194	0.997506		DCA	-0.0434885	-0.78682	0.699843	0.909704	0.496542		DCA	-0.425818	-1.19809	0.346454	0.291036	0.068165		DCA	-0.389844	-1.24476	0.465077	0.382088	0.529753
GCA	0.0159631	-0.636734	0.66866	0.962221	0.558827		GCA	0.397366	-0.570003	1.36474	0.42901	0.428069		GCA	NA	NA	NA	NA	NA		GCA	NA	NA	NA	NA	NA		GCA	NA	NA	NA	NA	NA		GCA	NA	NA	NA	NA	NA
GCDCA	NA	NA	NA	NA	NA		GCDCA	-0.173102	-1.36452	1.01831	0.778373	0.476215		GCDCA	NA	NA	NA	NA	NA		GCDCA	NA	NA	NA	NA	NA		GCDCA	NA	NA	NA	NA	NA		GCDCA	NA	NA	NA	NA	NA
GDCA	-0.178836	-0.847847	0.490175	0.605816	0.496678		GDCA	0.672683	-0.246815	1.59218	0.165068	0.379509		GDCA	NA	NA	NA	NA	NA		GDCA	NA	NA	NA	NA	NA		GDCA	NA	NA	NA	NA	NA		GDCA	NA	NA	NA	NA	NA
GLCA	NA	NA	NA	NA	NA		GLCA	NA	NA	NA	NA	NA		GLCA	NA	NA	NA	NA	NA		GLCA	NA	NA	NA	NA	NA		GLCA	NA	NA	NA	NA	NA		GLCA	NA	NA	NA	NA	NA
GLCAS	NA	NA	NA	NA	NA		GLCAS	NA	NA	NA	NA	NA		GLCAS	NA	NA	NA	NA	NA		GLCAS	NA	NA	NA	NA	NA		GLCAS	NA	NA	NA	NA	NA		GLCAS	NA	NA	NA	NA	NA
GUDCA	-0.4395	-1.17654	0.297539	0.255607	0.464849		GUDCA	0.55303	-0.230001	1.33606	0.179564	0.379509		GUDCA	NA	NA	NA	NA	NA		GUDCA	NA	NA	NA	NA	NA		GUDCA	NA	NA	NA	NA	NA		GUDCA	NA	NA	NA	NA	NA
TCA	-0.108602	-0.786746	0.569541	0.756568	0.522036		TCA	0.376986	-0.553216	1.30719	0.435128	0.428069		TCA	NA	NA	NA	NA	NA		TCA	NA	NA	NA	NA	NA		TCA	NA	NA	NA	NA	NA		TCA	NA	NA	NA	NA	NA
TCDCA	-0.224392	-0.903404	0.45462	0.524194	0.477545		TCDCA	0.368174	-0.502221	1.23857	0.415593	0.428069		TCDCA	NA	NA	NA	NA	NA		TCDCA	NA	NA	NA	NA	NA		TCDCA	NA	NA	NA	NA	NA		TCDCA	NA	NA	NA	NA	NA
TDCA	0.194984	-0.499306	0.889274	0.587829	0.496678		TDCA	0.688013	-0.142257	1.51828	0.117971	0.379509		TDCA	NA	NA	NA	NA	NA		TDCA	NA	NA	NA	NA	NA		TDCA	NA	NA	NA	NA	NA		TDCA	NA	NA	NA	NA	NA
TLCA	-0.252091	-0.973082	0.4689	0.500655	0.465223		TLCA	0.0900583	-0.902709	1.08283	0.860439	0.476215		TLCA	NA	NA	NA	NA	NA		TLCA	NA	NA	NA	NA	NA		TLCA	NA	NA	NA	NA	NA		TLCA	NA	NA	NA	NA	NA
TMCA	-0.229894	-0.885488	0.4257	0.499081	0.465223		TMCA	0.111031	-0.841031	1.06309	0.82122	0.476215		TMCA	NA	NA	NA	NA	NA		TMCA	NA	NA	NA	NA	NA		TMCA	NA	NA	NA	NA	NA		TMCA	NA	NA	NA	NA	NA
beta-Ala	0.041522	-0.363745	0.446789	0.842692	0.522036		beta-Ala	0.49934	-0.379334	1.37801	0.27686	0.379509		beta-Ala	-0.143463	-1.2034	0.916477	0.793156	0.997506		beta-Ala	-0.63999	-1.53619	0.256214	0.174967	0.328425		beta-Ala	-0.621778	-1.40364	0.160084	0.13273	0.0567686		beta-Ala	-0.383616	-1.23148	0.464249	0.385734	0.529753
Dopamine	NA	NA	NA	NA	NA		Dopamine	NA	NA	NA	NA	NA		Dopamine	0.682843	-0.0873785	1.45306	0.0956529	0.997506		Dopamine	-0.621786	-1.44616	0.202588	0.152891	0.328425		Dopamine	NA	NA	NA	NA	NA		Dopamine	-0.582756	-1.30408	0.138571	0.129006	0.506652
GABA	-0.241798	-0.86109	0.377495	0.452253	0.465223		GABA	0.444106	-0.344051	1.23226	0.280845	0.379509		GABA	-0.0306256	-0.849269	0.788017	0.942183	0.997506		GABA	-0.626655	-1.5265	0.273191	0.185481	0.328425		GABA	-0.703707	-1.51988	0.112469	0.104562	0.0567686		GABA	-0.646573	-1.56152	0.268369	0.181287	0.506652
Histamine	-0.72282	-1.61638	0.170742	0.127133	0.464849		Histamine	-0.264843	-1.04606	0.516376	0.513008	0.428069		Histamine	-0.115183	-0.862732	0.632367	0.765372	0.997506		Histamine	-0.286639	-0.840464	0.267186	0.320943	0.329574		Histamine	-0.261619	-0.929811	0.406573	0.450657	0.0801205		Histamine	-1.023	-1.90096	-0.145048	0.0334525	0.506652
PEA	NA	NA	NA	NA	NA		PEA	NA	NA	NA	NA	NA		PEA	NA	NA	NA	NA	NA		PEA	NA	NA	NA	NA	NA		PEA	NA	NA	NA	NA	NA		PEA	NA	NA	NA	NA	NA
Putrescine	0.166054	-0.523129	0.855237	0.641406	0.496678		Putrescine	-0.588585	-1.22487	0.0477018	0.0829005	0.379509		Putrescine	0.43856	-0.510287	1.38741	0.374381	0.997506		Putrescine	0.35221	-0.413767	1.11819	0.376809	0.342506		Putrescine	0.318067	-0.563851	1.19998	0.486749	0.0827944		Putrescine	0.228253	-0.829985	1.28649	0.67699	0.69587
Serotonin	0.418642	-0.504747	1.34203	0.383831	0.465223		Serotonin	-0.262135	-1.02964	0.50537	0.509898	0.428069		Serotonin	0.44974	-0.360621	1.2601	0.287971	0.997506		Serotonin	0.369144	-0.589011	1.3273	0.457849	0.375341		Serotonin	-0.307177	-1.02327	0.408915	0.409143	0.0753795		Serotonin	-0.897478	-1.78384	-0.0111202	0.0610844	0.506652
Spermidine	0.164629	-0.595572	0.92483	0.675361	0.506101		Spermidine	0.0631087	-0.753008	0.879225	0.880855	0.476215		Spermidine	0.16747	-0.771125	1.10607	0.729739	0.997506		Spermidine	-0.501003	-1.42267	0.420661	0.297749	0.328425		Spermidine	-0.752789	-1.35134	-0.154238	0.0215933	0.0567686		Spermidine	-0.184797	-1.21603	0.846437	0.729092	0.729187
Spermine	-0.104892	-0.934656	0.724871	0.806615	0.522036		Spermine	-0.137242	-0.89622	0.621735	0.726259	0.473374		Spermine	0.359642	-0.542413	1.2617	0.442525	0.997506		Spermine	-1.04631	-1.80263	-0.289987	0.012451	0.247544		Spermine	-0.699401	-1.38162	-0.0171784	0.0563799	0.0567686		Spermine	-0.266595	-1.18077	0.647584	0.573983	0.625084
AconAcid	0.10558	-0.73768	0.948841	0.808424	0.522036		AconAcid	0.18574	-0.649442	1.02092	0.666983	0.458557		AconAcid	-0.365204	-1.46787	0.737461	0.522677	0.997506		AconAcid	-0.466283	-1.29715	0.364582	0.28274	0.328425		AconAcid	-0.548868	-1.33266	0.234927	0.183144	0.0667546		AconAcid	-0.0145379	-1.09915	1.07007	0.979302	0.841964
DiCA(12:0)	NA	NA	NA	NA	NA		DiCA(12:0)	NA	NA	NA	NA	NA		DiCA(12:0)	NA	NA	NA	NA	NA		DiCA(12:0)	NA	NA	NA	NA	NA		DiCA(12:0)	NA	NA	NA	NA	NA		DiCA(12:0)	NA	NA	NA	NA	NA
DiCA(14:0)	NA	NA	NA	NA	NA		DiCA(14:0)	NA	NA	NA	NA	NA		DiCA(14:0)	NA	NA	NA	NA	NA		DiCA(14:0)	NA	NA	NA	NA	NA		DiCA(14:0)	NA	NA	NA	NA	NA		DiCA(14:0)	NA	NA	NA	NA	NA
HipAcid	0.0993841	-0.674811	0.87358	0.803684	0.522036		HipAcid	0.437645	-0.30599	1.18128	0.26056	0.379509		HipAcid	NA	NA	NA	NA	NA		HipAcid	NA	NA	NA	NA	NA		HipAcid	NA	NA	NA	NA	NA		HipAcid	NA	NA	NA	NA	NA
Lac	-0.579918	-1.34991	0.190076	0.154077	0.464849		Lac	-0.280629	-1.01656	0.455302	0.462406	0.428069		Lac	0.0219267	-0.850701	0.894555	0.961147	0.997506		Lac	-0.262057	-1.03	0.50589	0.510265	0.393986		Lac	-0.627711	-1.43002	0.174595	0.138808	0.0567686		Lac	-0.560292	-1.50442	0.383835	0.258463	0.506652
OH-GlutAcid	NA	NA	NA	NA	NA		OH-GlutAcid	NA	NA	NA	NA	NA		OH-GlutAcid	0.0137123	-1.03003	1.05745	0.979679	0.997506		OH-GlutAcid	-0.0495196	-0.964039	0.865	0.916401	0.496542		OH-GlutAcid	-0.736162	-1.55065	0.0783307	0.0897336	0.0567686		OH-GlutAcid	-0.433824	-1.47008	0.60243	0.421586	0.529753
Suc	-0.69407	-1.51367	0.125525	0.111146	0.464849		Suc	0.738665	-0.0472446	1.52458	0.0783852	0.379509		Suc	NA	NA	NA	NA	NA		Suc	NA	NA	NA	NA	NA		Suc	NA	NA	NA	NA	NA		Suc	NA	NA	NA	NA	NA
p-Cresol-SO4	-0.382877	-1.14902	0.383268	0.337991	0.465223		p-Cresol-SO4	-0.348527	-1.12481	0.427752	0.387979	0.428069		p-Cresol-SO4	NA	NA	NA	NA	NA		p-Cresol-SO4	-0.539793	-1.30137	0.221788	0.178082	0.328425		p-Cresol-SO4	-0.73191	-1.63846	0.17464	0.127215	0.0567686		p-Cresol-SO4	NA	NA	NA	NA	NA
FA 12:0	NA	NA	NA	NA	NA		FA 12:0	NA	NA	NA	NA	NA		FA 12:0	NA	NA	NA	NA	NA		FA 12:0	NA	NA	NA	NA	NA		FA 12:0	NA	NA	NA	NA	NA		FA 12:0	NA	NA	NA	NA	NA
FA 14:0	-0.240059	-0.852731	0.372613	0.450676	0.465223		FA 14:0	NA	NA	NA	NA	NA		FA 14:0	NA	NA	NA	NA	NA		FA 14:0	NA	NA	NA	NA	NA		FA 14:0	NA	NA	NA	NA	NA		FA 14:0	NA	NA	NA	NA	NA
FA 16:0	NA	NA	NA	NA	NA		FA 16:0	NA	NA	NA	NA	NA		FA 16:0	NA	NA	NA	NA	NA		FA 16:0	NA	NA	NA	NA	NA		FA 16:0	NA	NA	NA	NA	NA		FA 16:0	NA	NA	NA	NA	NA
FA 18:0	NA	NA	NA	NA	NA		FA 18:0	NA	NA	NA	NA	NA		FA 18:0	NA	NA	NA	NA	NA		FA 18:0	NA	NA	NA	NA	NA		FA 18:0	NA	NA	NA	NA	NA		FA 18:0	NA	NA	NA	NA	NA
FA 18:1	0.666596	-0.0502001	1.38339	0.0819697	0.464849		FA 18:1	-0.0407301	-0.724196	0.642736	0.908032	0.480864		FA 18:1	NA	NA	NA	NA	NA		FA 18:1	NA	NA	NA	NA	NA		FA 18:1	-0.227156	-1.01511	0.560795	0.577522	0.0932163		FA 18:1	NA	NA	NA	NA	NA
FA 18:2	0.488302	-0.269088	1.24569	0.219593	0.464849		FA 18:2	0.478781	-0.320405	1.27797	0.252335	0.379509		FA 18:2	NA	NA	NA	NA	NA		FA 18:2	NA	NA	NA	NA	NA		FA 18:2	NA	NA	NA	NA	NA		FA 18:2	NA	NA	NA	NA	NA
FA 20:1	0.301712	-0.508111	1.11154	0.472964	0.465223		FA 20:1	NA	NA	NA	NA	NA		FA 20:1	NA	NA	NA	NA	NA		FA 20:1	NA	NA	NA	NA	NA		FA 20:1	NA	NA	NA	NA	NA		FA 20:1	NA	NA	NA	NA	NA
FA 20:2	NA	NA	NA	NA	NA		FA 20:2	NA	NA	NA	NA	NA		FA 20:2	NA	NA	NA	NA	NA		FA 20:2	NA	NA	NA	NA	NA		FA 20:2	NA	NA	NA	NA	NA		FA 20:2	NA	NA	NA	NA	NA
FA 20:3	NA	NA	NA	NA	NA		FA 20:3	-0.172174	-0.804263	0.459915	0.598552	0.434371		FA 20:3	NA	NA	NA	NA	NA		FA 20:3	NA	NA	NA	NA	NA		FA 20:3	NA	NA	NA	NA	NA		FA 20:3	0.240756	-0.520159	1.00167	0.542168	0.621471
FA 20:4	0.592465	-0.134518	1.31945	0.125138	0.464849		FA 20:4	0.241396	-0.402116	0.884908	0.469632	0.428069		FA 20:4	0.122985	-0.574729	0.8207	0.732873	0.997506		FA 20:4	0.150334	-0.687457	0.988125	0.728266	0.459028		FA 20:4	-0.0140512	-0.841444	0.813342	0.973734	0.13076		FA 20:4	-0.0272414	-0.941218	0.886736	0.953996	0.841964
FA 20:5	0.500878	-0.212319	1.21407	0.183173	0.464849		FA 20:5	0.427588	-0.32789	1.18307	0.278762	0.379509		FA 20:5	0.638262	-0.149585	1.42611	0.125977	0.997506		FA 20:5	0.440549	-0.363486	1.24458	0.294002	0.328425		FA 20:5	0.153243	-0.741569	1.04805	0.740172	0.10117		FA 20:5	0.222937	-0.577988	1.02386	0.591405	0.630057
FA 22:6	0.318526	-0.500464	1.13752	0.45437	0.465223		FA 22:6	0.29655	-0.430834	1.02394	0.432427	0.428069		FA 22:6	-0.00110238	-0.684761	0.682556	0.997506	0.997506		FA 22:6	-0.278641	-1.02882	0.47154	0.473964	0.375341		FA 22:6	-0.235142	-1.00563	0.535347	0.555583	0.0924486		FA 22:6	-0.0680414	-0.944823	0.80874	0.880632	0.814274
AbsAcid	NA	NA	NA	NA	NA		AbsAcid	NA	NA	NA	NA	NA		AbsAcid	NA	NA	NA	NA	NA		AbsAcid	NA	NA	NA	NA	NA		AbsAcid	NA	NA	NA	NA	NA		AbsAcid	NA	NA	NA	NA	NA
Cortisol	NA	NA	NA	NA	NA		Cortisol	NA	NA	NA	NA	NA		Cortisol	NA	NA	NA	NA	NA		Cortisol	NA	NA	NA	NA	NA		Cortisol	NA	NA	NA	NA	NA		Cortisol	NA	NA	NA	NA	NA
Cortisone	NA	NA	NA	NA	NA		Cortisone	NA	NA	NA	NA	NA		Cortisone	NA	NA	NA	NA	NA		Cortisone	NA	NA	NA	NA	NA		Cortisone	NA	NA	NA	NA	NA		Cortisone	NA	NA	NA	NA	NA
DHEAS	NA	NA	NA	NA	NA		DHEAS	NA	NA	NA	NA	NA		DHEAS	NA	NA	NA	NA	NA		DHEAS	NA	NA	NA	NA	NA		DHEAS	NA	NA	NA	NA	NA		DHEAS	NA	NA	NA	NA	NA
3-IAA	-0.179838	-0.748887	0.38921	0.542006	0.484277		3-IAA	NA	NA	NA	NA	NA		3-IAA	NA	NA	NA	NA	NA		3-IAA	NA	NA	NA	NA	NA		3-IAA	NA	NA	NA	NA	NA		3-IAA	NA	NA	NA	NA	NA
3-IPA	-0.307594	-1.08969	0.474505	0.449002	0.465223		3-IPA	NA	NA	NA	NA	NA		3-IPA	NA	NA	NA	NA	NA		3-IPA	NA	NA	NA	NA	NA		3-IPA	NA	NA	NA	NA	NA		3-IPA	NA	NA	NA	NA	NA
Ind-SO4	0.303313	-0.211001	0.817627	0.260131	0.464849		Ind-SO4	0.391497	-0.145641	0.928635	0.166578	0.379509		Ind-SO4	0.179946	-0.482815	0.842707	0.599726	0.997506		Ind-SO4	-0.180973	-0.889245	0.5273	0.621273	0.417129		Ind-SO4	-0.162721	-0.859339	0.533896	0.651375	0.095631		Ind-SO4	-0.322291	-1.11347	0.468888	0.434016	0.531738
Indole	NA	NA	NA	NA	NA		Indole	NA	NA	NA	NA	NA		Indole	NA	NA	NA	NA	NA		Indole	NA	NA	NA	NA	NA		Indole	NA	NA	NA	NA	NA		Indole	NA	NA	NA	NA	NA
Hypoxanthine	NA	NA	NA	NA	NA		Hypoxanthine	0.171124	-0.559827	0.902076	0.650649	0.455314		Hypoxanthine	0.0912273	-0.67536	0.857814	0.817635	0.997506		Hypoxanthine	-0.679843	-1.59659	0.236909	0.159604	0.328425		Hypoxanthine	-0.36274	-1.2166	0.491123	0.413613	0.0753795		Hypoxanthine	-0.0127204	-0.797127	0.771686	0.974959	0.841964
Xanthine	0.368657	-0.459656	1.19697	0.392455	0.465223		Xanthine	0.20204	-0.528168	0.932247	0.592829	0.434371		Xanthine	0.156511	-0.688084	1.00111	0.719773	0.997506		Xanthine	-0.608898	-1.58458	0.366784	0.233653	0.328425		Xanthine	-0.335711	-1.21243	0.54101	0.460561	0.0801205		Xanthine	-0.126711	-0.947935	0.694514	0.76546	0.750248
Choline	0.419598	-0.373396	1.21259	0.310964	0.465223		Choline	0.561733	-0.15633	1.2798	0.138854	0.379509		Choline	-0.0111349	-0.874327	0.852057	0.980047	0.997506		Choline	-0.561932	-1.48001	0.356142	0.242488	0.328425		Choline	-0.557535	-1.4008	0.285728	0.207879	0.068165		Choline	-0.160057	-0.913504	0.59339	0.68158	0.69587
TMAO synthesis	0.181523	-0.253911	0.616957	0.42265	0.656512		TMAO synthesis	0.0549439	-0.233553	0.343441	0.712363	0.476649		TMAO synthesis	0.44402	-0.176141	1.06418	0.173889	0.990393		TMAO synthesis	0.811286	-0.0446702	1.66724	0.076064	0.204405		TMAO synthesis	0.624378	-0.14929	1.39805	0.127359	0.317636		TMAO synthesis	NA	NA	NA	NA	NA
TMAO synthesis (direct)	-0.0108923	-0.475305	0.453521	0.96375	0.745186		TMAO synthesis (direct)	-0.140902	-0.405965	0.12416	0.308296	0.41905		TMAO synthesis (direct)	0.3991	-0.277063	1.07526	0.259207	0.990393		TMAO synthesis (direct)	0.787354	-0.075832	1.65054	0.0869966	0.204405		TMAO synthesis (direct)	0.627762	-0.183438	1.43896	0.142954	0.317636		TMAO synthesis (direct)	NA	NA	NA	NA	NA
Asn synthesis	0.0318328	-0.772405	0.83607	0.938865	0.742683		Asn synthesis	-0.240026	-0.858789	0.378736	0.454801	0.41905		Asn synthesis	-0.0162499	-0.915472	0.882973	0.972051	0.990393		Asn synthesis	0.332587	-1.06594	1.73111	0.645524	0.278683		Asn synthesis	0.399681	-0.461003	1.26037	0.372178	0.331015		Asn synthesis	0.235633	-0.720845	1.19211	0.634448	0.943631
Cys synthesis	0.133598	-0.493395	0.76059	0.68027	0.716475		Cys synthesis	0.375626	-0.444151	1.1954	0.378457	0.41905		Cys synthesis	-0.126478	-1.05026	0.797301	0.790825	0.990393		Cys synthesis	-0.374165	-1.1888	0.440469	0.377333	0.246678		Cys synthesis	-0.188379	-1.06154	0.684782	0.676332	0.340251		Cys synthesis	-0.00201564	-0.927517	0.923486	0.996636	0.996636
DLD (NBS)	-0.384712	-1.07831	0.308886	0.288753	0.601559		DLD (NBS)	-0.148774	-0.892443	0.594895	0.698595	0.476649		DLD (NBS)	0.223417	-0.518566	0.9654	0.560837	0.990393		DLD (NBS)	0.344928	-0.314418	1.00427	0.315872	0.246678		DLD (NBS)	0.182662	-0.508868	0.874193	0.609605	0.338456		DLD (NBS)	-0.196814	-1.14724	0.753613	0.689149	0.943631
Fischer ratio	0.132574	-0.562807	0.827956	0.712229	0.716475		Fischer ratio	-0.218166	-1.06766	0.631324	0.6195	0.45982		Fischer ratio	0.0413336	-0.61563	0.698297	0.90293	0.990393		Fischer ratio	0.137387	-0.528525	0.803298	0.689678	0.286918		Fischer ratio	0.126062	-0.558751	0.810874	0.721546	0.349797		Fischer ratio	0.425549	-0.318053	1.16915	0.275298	0.676572
GABR	0.685903	-0.0964698	1.46827	0.099787	0.509458		GABR	NA	NA	NA	NA	NA		GABR	0.525431	-0.397994	1.44886	0.276272	0.990393		GABR	0.736491	-0.139142	1.61212	0.112841	0.204405		GABR	0.242521	-0.434969	0.920011	0.489963	0.332761		GABR	0.684912	-0.124471	1.4943	0.112808	0.636597
Glutaminase activity	-0.102416	-0.930487	0.725656	0.81071	0.716475		Glutaminase activity	0.388964	-0.146015	0.923943	0.167581	0.368132		Glutaminase activity	0.869376	0.0477409	1.69101	0.049474	0.990393		Glutaminase activity	0.448963	-0.571471	1.4694	0.397408	0.252585		Glutaminase activity	0.00578222	-0.720653	0.732217	0.987687	0.407135		Glutaminase activity	0.307288	-0.554139	1.16871	0.492505	0.816521
Glutaminolysis rate	-0.521272	-1.3001	0.257554	0.203108	0.578402		Glutaminolysis rate	-0.549173	-1.67333	0.574985	0.348282	0.41905		Glutaminolysis rate	0.753307	0.0648507	1.44176	0.0427813	0.990393		Glutaminolysis rate	0.904768	0.137499	1.67204	0.0301305	0.204405		Glutaminolysis rate	0.107275	-0.56102	0.775571	0.75589	0.352439		Glutaminolysis rate	0.661536	-0.229405	1.55248	0.161104	0.636597
Gly synthesis	0.471112	-0.273431	1.21566	0.227976	0.585877		Gly synthesis	-0.0282983	-0.860118	0.803521	0.947415	0.545534		Gly synthesis	-0.25289	-1.00592	0.500137	0.516934	0.990393		Gly synthesis	-0.351575	-1.11321	0.410063	0.37499	0.246678		Gly synthesis	-0.319497	-1.06146	0.422464	0.407371	0.331015		Gly synthesis	0.420637	-0.445884	1.28716	0.352744	0.676572
GSH constituents	-0.189619	-0.89985	0.520611	0.606013	0.716475		GSH constituents	0.749077	-0.0603332	1.55849	0.0827669	0.339686		GSH constituents	-0.125037	-1.07362	0.823543	0.798432	0.990393		GSH constituents	-0.457915	-1.42295	0.507119	0.362022	0.246678		GSH constituents	-0.670727	-1.45377	0.112313	0.106719	0.317636		GSH constituents	-0.492079	-1.50382	0.519661	0.351835	0.676572
MTHFR deficiency (NBS)	-0.551973	-1.48855	0.384607	0.26044	0.585877		MTHFR deficiency (NBS)	0.0633355	-0.706077	0.832748	0.873236	0.526118		MTHFR deficiency (NBS)	-0.125716	-1.04336	0.791929	0.790699	0.990393		MTHFR deficiency (NBS)	0.18475	-0.909148	1.27865	0.743625	0.298506		MTHFR deficiency (NBS)	0.0667866	-0.901297	1.03487	0.893618	0.378204		MTHFR deficiency (NBS)	0.198799	-0.812089	1.20969	0.703978	0.943631
PKU (NBS)	-0.465291	-1.2301	0.299519	0.24581	0.585877		PKU (NBS)	-0.113959	-0.89271	0.664791	0.776823	0.483986		PKU (NBS)	-0.25338	-0.97551	0.46875	0.498513	0.990393		PKU (NBS)	-0.467575	-1.19848	0.26333	0.222499	0.212124		PKU (NBS)	-0.283669	-0.963865	0.396528	0.422097	0.331015		PKU (NBS)	-0.691102	-1.45711	0.0749032	0.0922608	0.636597
Ratio of non-essential to essential AAs	-0.217513	-0.903869	0.468843	0.540895	0.700154		Ratio of non-essential to essential AAs	0.0010719	-0.741952	0.744096	0.997768	0.558209		Ratio of non-essential to essential AAs	-0.00494775	-0.801622	0.791727	0.990393	0.990393		Ratio of non-essential to essential AAs	-0.401454	-1.1865	0.383592	0.326638	0.246678		Ratio of non-essential to essential AAs	-0.735239	-1.50985	0.0393685	0.0756708	0.317636		Ratio of non-essential to essential AAs	-0.510689	-1.47786	0.456479	0.313063	0.676572
Ratio of Pro to Cit	-0.068443	-0.649508	0.512622	0.819555	0.716475		Ratio of Pro to Cit	-0.193658	-0.9688	0.581485	0.629007	0.45982		Ratio of Pro to Cit	0.309811	-0.504438	1.12406	0.463379	0.990393		Ratio of Pro to Cit	1.01779	0.242244	1.79333	0.0170371	0.194912		Ratio of Pro to Cit	0.56974	-0.152295	1.29178	0.13562	0.317636		Ratio of Pro to Cit	-0.0400034	-0.888619	0.808612	0.927306	0.996636
Sum of AAs	-0.698948	-1.5668	0.168905	0.12872	0.532824		Sum of AAs	0.21597	-0.552112	0.984053	0.586876	0.45982		Sum of AAs	-0.260025	-1.17765	0.657602	0.583991	0.990393		Sum of AAs	-0.615084	-1.40046	0.170295	0.138431	0.204405		Sum of AAs	-0.725746	-1.45946	0.0079723	0.0649089	0.317636		Sum of AAs	-0.797479	-1.75165	0.156693	0.117038	0.636597
Sum of aromatic AAs	-0.460989	-1.25507	0.333094	0.267437	0.585877		Sum of aromatic AAs	0.114363	-0.5926	0.821327	0.75406	0.476649		Sum of aromatic AAs	-0.100542	-0.813671	0.612587	0.784762	0.990393		Sum of aromatic AAs	-0.509972	-1.25798	0.238036	0.194538	0.204405		Sum of aromatic AAs	-0.440088	-1.15644	0.276269	0.240802	0.331015		Sum of aromatic AAs	-0.738934	-1.53381	0.0559401	0.0834404	0.636597
Sum of BCAAs	0.0218526	-0.772749	0.816454	0.9575	0.745186		Sum of BCAAs	0.0372739	-0.636031	0.710579	0.914538	0.539153		Sum of BCAAs	0.183605	-0.57364	0.940851	0.639111	0.990393		Sum of BCAAs	-0.32245	-1.11894	0.474039	0.435614	0.254509		Sum of BCAAs	-0.294656	-1.05974	0.470423	0.458003	0.332761		Sum of BCAAs	-0.443368	-1.3014	0.414669	0.323272	0.676572
Sum of essential AAs	-0.273455	-1.22838	0.68147	0.580292	0.704129		Sum of essential AAs	0.0880044	-0.615175	0.791184	0.808404	0.498003		Sum of essential AAs	-0.17151	-1.0447	0.701681	0.703795	0.990393		Sum of essential AAs	-0.600475	-1.43478	0.233833	0.171733	0.204405		Sum of essential AAs	-0.544305	-1.29873	0.210115	0.17073	0.323749		Sum of essential AAs	-0.764136	-1.64416	0.115889	0.104277	0.636597
Sum of non-essential AAs	-0.556718	-1.32281	0.209379	0.168393	0.532824		Sum of non-essential AAs	0.244262	-0.550533	1.03906	0.552834	0.456638		Sum of non-essential AAs	-0.258316	-1.17639	0.65976	0.586631	0.990393		Sum of non-essential AAs	-0.614122	-1.3984	0.170154	0.138491	0.204405		Sum of non-essential AAs	-0.729901	-1.46355	0.00374463	0.0634736	0.317636		Sum of non-essential AAs	-0.794804	-1.75038	0.16077	0.118706	0.636597
Sum of solely glucogenic AAs	-0.590199	-1.38662	0.206218	0.160487	0.532824		Sum of solely glucogenic AAs	0.242081	-0.541799	1.02596	0.550916	0.456638		Sum of solely glucogenic AAs	-0.257547	-1.17732	0.66223	0.588425	0.990393		Sum of solely glucogenic AAs	-0.6116	-1.3984	0.1752	0.141258	0.204405		Sum of solely glucogenic AAs	-0.729415	-1.46431	0.00547974	0.0640562	0.317636		Sum of solely glucogenic AAs	-0.791032	-1.74792	0.165856	0.12084	0.636597
Sum of solely ketogenic AAs	-0.296765	-1.17018	0.57665	0.512368	0.686352		Sum of solely ketogenic AAs	0.0329635	-0.654254	0.720181	0.925913	0.540052		Sum of solely ketogenic AAs	0.0206278	-0.754938	0.796194	0.958876	0.990393		Sum of solely ketogenic AAs	-0.545713	-1.41681	0.325387	0.231923	0.212254		Sum of solely ketogenic AAs	-0.363714	-1.18512	0.457696	0.394438	0.331015		Sum of solely ketogenic AAs	-0.66127	-1.56752	0.244979	0.168113	0.636597
Sum of sulfur-containing AAs	-0.422309	-1.25614	0.411519	0.331667	0.609773		Sum of sulfur-containing AAs	0.668208	-0.166056	1.50247	0.130108	0.339686		Sum of sulfur-containing AAs	-0.121808	-1.06916	0.825547	0.803274	0.990393		Sum of sulfur-containing AAs	-0.524468	-1.39637	0.347431	0.250465	0.212254		Sum of sulfur-containing AAs	-0.458915	-1.30847	0.390644	0.300714	0.331015		Sum of sulfur-containing AAs	-0.29072	-1.18881	0.607371	0.532973	0.860957
Valinemia (NBS)	-0.0619967	-0.707443	0.583449	0.852399	0.716475		Valinemia (NBS)	-0.233718	-1.08516	0.617727	0.595744	0.45982		Valinemia (NBS)	0.156764	-0.466146	0.779674	0.626511	0.990393		Valinemia (NBS)	0.264532	-0.435976	0.96504	0.466704	0.256984		Valinemia (NBS)	0.167307	-0.470804	0.805419	0.612233	0.338456		Valinemia (NBS)	0.156217	-0.522946	0.83538	0.65697	0.943631
1-Met-His synthesis	0.489609	-0.110597	1.08982	0.124127	0.532824		1-Met-His synthesis	0.160466	-0.323699	0.64463	0.522394	0.454623		1-Met-His synthesis	0.26952	-0.234766	0.773806	0.305744	0.990393		1-Met-His synthesis	0.537127	-0.0868714	1.16113	0.105101	0.204405		1-Met-His synthesis	0.285105	-0.330651	0.900861	0.373555	0.331015		1-Met-His synthesis	0.188704	-0.429377	0.806786	0.556297	0.876167
3-Met-His synthesis	-0.256853	-1.11474	0.601031	0.563299	0.704129		3-Met-His synthesis	-1.03894	-1.87437	-0.203506	0.022939	0.339686		3-Met-His synthesis	-0.447045	-1.09267	0.198576	0.18791	0.990393		3-Met-His synthesis	0.208591	-0.466432	0.883614	0.550675	0.260718		3-Met-His synthesis	-0.00271767	-0.564275	0.558839	0.992514	0.407135		3-Met-His synthesis	-0.414989	-1.18222	0.352237	0.301719	0.676572
AABA synthesis	0.0456993	-0.435383	0.526781	0.854008	0.716475		AABA synthesis	-0.383636	-0.890361	0.123089	0.15142	0.360951		AABA synthesis	0.0971394	-0.451031	0.64531	0.73151	0.990393		AABA synthesis	0.266468	-0.384949	0.917886	0.430909	0.254509		AABA synthesis	0.148672	-0.352862	0.650206	0.56689	0.338456		AABA synthesis	0.259798	-0.302409	0.822006	0.375873	0.676572
Anserine synthesis	-0.0594795	-0.898122	0.779163	0.890709	0.724721		Anserine synthesis	-0.390969	-1.01002	0.228085	0.228266	0.41905		Anserine synthesis	0.352941	-0.456055	1.16194	0.40133	0.990393		Anserine synthesis	0.375402	-0.422288	1.17309	0.365905	0.246678		Anserine synthesis	0.517182	-0.235015	1.26938	0.190914	0.323749		Anserine synthesis	-0.564755	-1.32102	0.191514	0.158835	0.636597
Asymmetrical Arg methylation	-0.129013	-0.759788	0.501762	0.69238	0.716475		Asymmetrical Arg methylation	NA	NA	NA	NA	NA		Asymmetrical Arg methylation	0.178157	-0.523101	0.879416	0.623257	0.990393		Asymmetrical Arg methylation	-0.442829	-1.49716	0.611499	0.418845	0.254509		Asymmetrical Arg methylation	NA	NA	NA	NA	NA		Asymmetrical Arg methylation	-0.577509	-1.3788	0.223779	0.173147	0.636597
BABA synthesis	0.688377	-0.217405	1.59416	0.150544	0.532824		BABA synthesis	-0.25929	-0.933438	0.414858	0.458594	0.41905		BABA synthesis	-0.232567	-1.14	0.674865	0.620217	0.990393		BABA synthesis	-0.290312	-1.31576	0.735139	0.584334	0.267402		BABA synthesis	-0.26045	-0.955261	0.434362	0.469953	0.332761		BABA synthesis	-0.019941	-0.948631	0.908749	0.966849	0.996636
Betaine synthesis	-0.828109	-1.59304	-0.0631798	0.045351	0.403119		Betaine synthesis	-0.550026	-1.2228	0.122749	0.122721	0.339686		Betaine synthesis	NA	NA	NA	NA	NA		Betaine synthesis	NA	NA	NA	NA	NA		Betaine synthesis	NA	NA	NA	NA	NA		Betaine synthesis	NA	NA	NA	NA	NA
Carnosine synthesis	0.415297	-0.262056	1.09265	0.242261	0.585877		Carnosine synthesis	0.627426	-0.0671876	1.32204	0.0899188	0.339686		Carnosine synthesis	0.422633	-0.353865	1.19913	0.297146	0.990393		Carnosine synthesis	0.0244249	-0.662536	0.711386	0.945045	0.332669		Carnosine synthesis	-0.126416	-0.8589	0.606067	0.738234	0.351496		Carnosine synthesis	0.324463	-0.366936	1.01586	0.368648	0.676572
Cit synthesis	0.162655	-0.708373	1.03368	0.71786	0.716475		Cit synthesis	0.115079	-0.57668	0.806837	0.747332	0.476649		Cit synthesis	NA	NA	NA	NA	NA		Cit synthesis	NA	NA	NA	NA	NA		Cit synthesis	NA	NA	NA	NA	NA		Cit synthesis	NA	NA	NA	NA	NA
CPS deficiency (NBS)	-0.398028	-1.26219	0.466133	0.376438	0.63526		CPS deficiency (NBS)	-0.0141645	-0.702493	0.674164	0.968176	0.547237		CPS deficiency (NBS)	-0.0699048	-0.894384	0.754574	0.869469	0.990393		CPS deficiency (NBS)	-0.599349	-1.35993	0.16123	0.13612	0.204405		CPS deficiency (NBS)	-0.173189	-0.818142	0.471765	0.603714	0.338456		CPS deficiency (NBS)	-0.159446	-0.921245	0.602353	0.686003	0.943631
Cystine synthesis	0.487077	-0.273549	1.2477	0.222615	0.585877		Cystine synthesis	-0.665728	-1.45749	0.126033	0.112953	0.339686		Cystine synthesis	-0.0824909	-0.90733	0.742348	0.846322	0.990393		Cystine synthesis	0.0990499	-0.732038	0.930138	0.817369	0.307673		Cystine synthesis	0.478862	-0.223083	1.18081	0.194274	0.323749		Cystine synthesis	0.2846	-1.11095	1.68015	0.693612	0.943631
DOPA synthesis	NA	NA	NA	NA	NA		DOPA synthesis	NA	NA	NA	NA	NA		DOPA synthesis	NA	NA	NA	NA	NA		DOPA synthesis	NA	NA	NA	NA	NA		DOPA synthesis	NA	NA	NA	NA	NA		DOPA synthesis	NA	NA	NA	NA	NA
HArg synthesis	0.0368623	-0.696773	0.770498	0.922443	0.742683		HArg synthesis	-0.752873	-1.48286	-0.0228834	0.0550245	0.339686		HArg synthesis	-0.167573	-0.97447	0.639324	0.687744	0.990393		HArg synthesis	0.0920563	-0.692958	0.877071	0.820249	0.307673		HArg synthesis	NA	NA	NA	NA	NA		HArg synthesis	-0.350708	-1.05755	0.356136	0.342439	0.676572
HCys synthesis	0.28788	-0.365724	0.941484	0.397305	0.640431		HCys synthesis	-0.276052	-0.980906	0.428802	0.450529	0.41905		HCys synthesis	NA	NA	NA	NA	NA		HCys synthesis	NA	NA	NA	NA	NA		HCys synthesis	NA	NA	NA	NA	NA		HCys synthesis	NA	NA	NA	NA	NA
IDO activity	0.745678	0.0416385	1.44972	0.0497972	0.403119		IDO activity	-0.0326455	-1.15957	1.09428	0.955213	0.545534		IDO activity	-0.0752403	-0.599768	0.449288	0.781113	0.990393		IDO activity	0.0612936	-0.690459	0.813047	0.87443	0.317584		IDO activity	-0.288345	-1.05924	0.482554	0.470905	0.332761		IDO activity	0.317599	-0.425377	1.06057	0.412031	0.701566
Met oxidation	-0.130838	-0.760974	0.499299	0.687974	0.716475		Met oxidation	0.381232	-0.367344	1.12981	0.328587	0.41905		Met oxidation	-0.324894	-1.07054	0.420754	0.401915	0.990393		Met oxidation	0.511803	-0.230099	1.2537	0.189495	0.204405		Met oxidation	-0.0646235	-0.891305	0.762058	0.879565	0.378204		Met oxidation	-0.516616	-1.39545	0.362219	0.262847	0.676572
Muscle protein degradation	0.0440682	-0.355259	0.443396	0.830752	0.716475		Muscle protein degradation	NA	NA	NA	NA	NA		Muscle protein degradation	NA	NA	NA	NA	NA		Muscle protein degradation	NA	NA	NA	NA	NA		Muscle protein degradation	NA	NA	NA	NA	NA		Muscle protein degradation	NA	NA	NA	NA	NA
NOS activity	-0.624955	-1.35457	0.104664	0.107339	0.509458		NOS activity	NA	NA	NA	NA	NA		NOS activity	-0.525431	-1.44886	0.397994	0.276272	0.990393		NOS activity	-0.736491	-1.61212	0.139142	0.112841	0.204405		NOS activity	-0.242521	-0.920011	0.434969	0.489963	0.332761		NOS activity	-0.684912	-1.4943	0.124471	0.112808	0.636597
Orn synthesis	-0.63918	-1.49307	0.214712	0.156492	0.532824		Orn synthesis	NA	NA	NA	NA	NA		Orn synthesis	NA	NA	NA	NA	NA		Orn synthesis	NA	NA	NA	NA	NA		Orn synthesis	NA	NA	NA	NA	NA		Orn synthesis	NA	NA	NA	NA	NA
OTC deficiency (NBS)	-0.162655	-1.03368	0.708373	0.71786	0.716475		OTC deficiency (NBS)	-0.115061	-0.806809	0.576687	0.747366	0.476649		OTC deficiency (NBS)	NA	NA	NA	NA	NA		OTC deficiency (NBS)	NA	NA	NA	NA	NA		OTC deficiency (NBS)	NA	NA	NA	NA	NA		OTC deficiency (NBS)	NA	NA	NA	NA	NA
Pro hydroxylation	-0.157208	-0.681194	0.366779	0.562498	0.704129		Pro hydroxylation	-0.387284	-0.883081	0.108512	0.13941	0.347427		Pro hydroxylation	-0.229051	-0.910526	0.452424	0.516588	0.990393		Pro hydroxylation	0.252272	-0.462789	0.967332	0.496191	0.256984		Pro hydroxylation	-0.0666134	-0.626188	0.492961	0.817577	0.357366		Pro hydroxylation	0.413028	-0.436896	1.26295	0.352233	0.676572
Ratio of HArg to ADMA	-0.151387	-0.91687	0.614095	0.702025	0.716475		Ratio of HArg to ADMA	NA	NA	NA	NA	NA		Ratio of HArg to ADMA	-0.302387	-1.01899	0.414211	0.416703	0.990393		Ratio of HArg to ADMA	0.475494	-0.225185	1.17617	0.196536	0.204405		Ratio of HArg to ADMA	NA	NA	NA	NA	NA		Ratio of HArg to ADMA	0.0581265	-0.739188	0.855441	0.887809	0.996636
Ratio of HArg to SDMA	0.0587041	-0.648185	0.765594	0.872188	0.716475		Ratio of HArg to SDMA	-0.755691	-1.424	-0.087386	0.0368446	0.339686		Ratio of HArg to SDMA	0.290815	-0.532873	1.1145	0.495869	0.990393		Ratio of HArg to SDMA	-0.0932158	-0.806364	0.619932	0.800084	0.307673		Ratio of HArg to SDMA	NA	NA	NA	NA	NA		Ratio of HArg to SDMA	-0.533097	-1.23203	0.165834	0.150545	0.636597
Ratio of SG to hexose	-0.132883	-0.846791	0.581025	0.718731	0.716475		Ratio of SG to hexose	0.705966	-0.0684887	1.48042	0.0871861	0.339686		Ratio of SG to hexose	0.589199	-0.285522	1.46392	0.199756	0.990393		Ratio of SG to hexose	0.161684	-0.563711	0.887078	0.666288	0.28232		Ratio of SG to hexose	-0.479728	-1.30523	0.345777	0.266428	0.331015		Ratio of SG to hexose	-0.68636	-1.50259	0.129866	0.114948	0.636597
Ratio of SGA to hexose	-0.300366	-1.00965	0.408915	0.415452	0.656512		Ratio of SGA to hexose	0.475346	-0.292444	1.24314	0.23728	0.41905		Ratio of SGA to hexose	0.597355	-0.276224	1.47093	0.193262	0.990393		Ratio of SGA to hexose	0.219782	-0.505455	0.945018	0.558334	0.260718		Ratio of SGA to hexose	-0.447486	-1.2792	0.384231	0.302601	0.331015		Ratio of SGA to hexose	-0.666637	-1.4926	0.159329	0.129362	0.636597
Sarcosine synthesis from Gly	-0.374119	-1.12623	0.377996	0.340194	0.609773		Sarcosine synthesis from Gly	-0.495346	-1.18835	0.197653	0.174576	0.368132		Sarcosine synthesis from Gly	NA	NA	NA	NA	NA		Sarcosine synthesis from Gly	NA	NA	NA	NA	NA		Sarcosine synthesis from Gly	0.241416	-0.494907	0.97774	0.526833	0.334456		Sarcosine synthesis from Gly	NA	NA	NA	NA	NA
Sarcosine synthesis from choline	-1.0112	-1.85379	-0.168613	0.0280244	0.403119		Sarcosine synthesis from choline	-0.52264	-1.1595	0.114223	0.121381	0.339686		Sarcosine synthesis from choline	NA	NA	NA	NA	NA		Sarcosine synthesis from choline	NA	NA	NA	NA	NA		Sarcosine synthesis from choline	0.278984	-0.541342	1.09931	0.511683	0.332761		Sarcosine synthesis from choline	NA	NA	NA	NA	NA
Sum of aminobutyric acids	-0.170864	-0.690505	0.348777	0.525941	0.69127		Sum of aminobutyric acids	-0.100283	-0.713372	0.512805	0.751414	0.476649		Sum of aminobutyric acids	-0.033631	-0.85483	0.787568	0.936719	0.990393		Sum of aminobutyric acids	-0.627075	-1.52711	0.27296	0.185287	0.204405		Sum of aminobutyric acids	-0.704897	-1.52333	0.113539	0.104915	0.317636		Sum of aminobutyric acids	-0.645569	-1.5604	0.269262	0.181885	0.636597
Sum of asym. and sym. Arg methylation	-0.275119	-0.968769	0.41853	0.445218	0.667302		Sum of asym. and sym. Arg methylation	NA	NA	NA	NA	NA		Sum of asym. and sym. Arg methylation	-0.167923	-0.889191	0.553345	0.652445	0.990393		Sum of asym. and sym. Arg methylation	-0.0905909	-1.01532	0.83414	0.849422	0.313477		Sum of asym. and sym. Arg methylation	0.471714	-0.460188	1.40362	0.331471	0.331015		Sum of asym. and sym. Arg methylation	-0.406259	-1.22783	0.415309	0.344028	0.676572
Sum of betaine and related metabolites	-0.506259	-1.19788	0.185363	0.165445	0.532824		Sum of betaine and related metabolites	-0.404665	-1.09149	0.282162	0.260041	0.41905		Sum of betaine and related metabolites	NA	NA	NA	NA	NA		Sum of betaine and related metabolites	NA	NA	NA	NA	NA		Sum of betaine and related metabolites	NA	NA	NA	NA	NA		Sum of betaine and related metabolites	NA	NA	NA	NA	NA
Sum of betaine-related metabolites	NA	NA	NA	NA	NA		Sum of betaine-related metabolites	NA	NA	NA	NA	NA		Sum of betaine-related metabolites	NA	NA	NA	NA	NA		Sum of betaine-related metabolites	NA	NA	NA	NA	NA		Sum of betaine-related metabolites	NA	NA	NA	NA	NA		Sum of betaine-related metabolites	NA	NA	NA	NA	NA
Sum of dimethylated Arg	-0.0164399	-0.815466	0.782586	0.968197	0.745186		Sum of dimethylated Arg	NA	NA	NA	NA	NA		Sum of dimethylated Arg	-0.205536	-1.05917	0.6481	0.641434	0.990393		Sum of dimethylated Arg	-0.632268	-1.50071	0.236177	0.167031	0.204405		Sum of dimethylated Arg	NA	NA	NA	NA	NA		Sum of dimethylated Arg	-0.0520448	-1.07065	0.966556	0.921228	0.996636
Symmetrical Arg methylation	-0.79332	-1.71004	0.123396	0.103966	0.509458		Symmetrical Arg methylation	NA	NA	NA	NA	NA		Symmetrical Arg methylation	-0.352081	-1.12019	0.416025	0.378282	0.990393		Symmetrical Arg methylation	0.163213	-0.685381	1.01181	0.709654	0.289956		Symmetrical Arg methylation	0.471714	-0.460188	1.40362	0.331471	0.331015		Symmetrical Arg methylation	-0.253923	-1.12539	0.617541	0.574304	0.882467
Taurine synthesis	0.146255	-0.500293	0.792804	0.661833	0.716475		Taurine synthesis	-0.692253	-1.5081	0.123589	0.10987	0.339686		Taurine synthesis	0.110215	-0.86892	1.08935	0.827335	0.990393		Taurine synthesis	0.521534	-0.342732	1.3858	0.249001	0.212254		Taurine synthesis	0.421966	-0.441956	1.28589	0.348368	0.331015		Taurine synthesis	0.152118	-0.738636	1.04287	0.741327	0.953135
Tyr nitration	NA	NA	NA	NA	NA		Tyr nitration	NA	NA	NA	NA	NA		Tyr nitration	NA	NA	NA	NA	NA		Tyr nitration	NA	NA	NA	NA	NA		Tyr nitration	NA	NA	NA	NA	NA		Tyr nitration	NA	NA	NA	NA	NA
7a-Dehydroxylation of CA	0.870445	0.100318	1.64057	0.0379276	0.403119		7a-Dehydroxylation of CA	0.372789	-0.444488	1.19007	0.380577	0.41905		7a-Dehydroxylation of CA	NA	NA	NA	NA	NA		7a-Dehydroxylation of CA	NA	NA	NA	NA	NA		7a-Dehydroxylation of CA	NA	NA	NA	NA	NA		7a-Dehydroxylation of CA	NA	NA	NA	NA	NA
GDCA synthesis from CA	0.492309	-0.183328	1.16795	0.167954	0.532824		GDCA synthesis from CA	-0.204965	-0.895439	0.485508	0.566354	0.456638		GDCA synthesis from CA	NA	NA	NA	NA	NA		GDCA synthesis from CA	NA	NA	NA	NA	NA		GDCA synthesis from CA	NA	NA	NA	NA	NA		GDCA synthesis from CA	NA	NA	NA	NA	NA
GLCA synthesis from CDCA	NA	NA	NA	NA	NA		GLCA synthesis from CDCA	NA	NA	NA	NA	NA		GLCA synthesis from CDCA	NA	NA	NA	NA	NA		GLCA synthesis from CDCA	NA	NA	NA	NA	NA		GLCA synthesis from CDCA	NA	NA	NA	NA	NA		GLCA synthesis from CDCA	NA	NA	NA	NA	NA
Gly conjugation of CA	0.781091	0.108631	1.45355	0.0333976	0.403119		Gly conjugation of CA	-0.351269	-1.09297	0.390429	0.362922	0.41905		Gly conjugation of CA	NA	NA	NA	NA	NA		Gly conjugation of CA	NA	NA	NA	NA	NA		Gly conjugation of CA	NA	NA	NA	NA	NA		Gly conjugation of CA	NA	NA	NA	NA	NA
Gly conjugation of CDCA	NA	NA	NA	NA	NA		Gly conjugation of CDCA	NA	NA	NA	NA	NA		Gly conjugation of CDCA	NA	NA	NA	NA	NA		Gly conjugation of CDCA	NA	NA	NA	NA	NA		Gly conjugation of CDCA	NA	NA	NA	NA	NA		Gly conjugation of CDCA	NA	NA	NA	NA	NA
Gly conjugation of DCA	0.0297832	-0.637337	0.696903	0.931102	0.742683		Gly conjugation of DCA	-0.537362	-1.13403	0.059306	0.0908139	0.339686		Gly conjugation of DCA	NA	NA	NA	NA	NA		Gly conjugation of DCA	NA	NA	NA	NA	NA		Gly conjugation of DCA	NA	NA	NA	NA	NA		Gly conjugation of DCA	NA	NA	NA	NA	NA
Gly conjugation of primary BAs	0.758633	0.093229	1.42404	0.0364444	0.403119		Gly conjugation of primary BAs	-0.369503	-1.10969	0.370685	0.338048	0.41905		Gly conjugation of primary BAs	NA	NA	NA	NA	NA		Gly conjugation of primary BAs	NA	NA	NA	NA	NA		Gly conjugation of primary BAs	NA	NA	NA	NA	NA		Gly conjugation of primary BAs	NA	NA	NA	NA	NA
Primary BA conjugation	0.227349	-0.429454	0.884151	0.504907	0.686352		Primary BA conjugation	-0.458419	-1.30839	0.391556	0.301456	0.41905		Primary BA conjugation	NA	NA	NA	NA	NA		Primary BA conjugation	NA	NA	NA	NA	NA		Primary BA conjugation	NA	NA	NA	NA	NA		Primary BA conjugation	NA	NA	NA	NA	NA
Ratio of 12a-OH BAs to non-12a-OH BAs	0.123066	-0.579916	0.826048	0.734923	0.716475		Ratio of 12a-OH BAs to non-12a-OH BAs	0.0591707	-0.654548	0.772889	0.872339	0.526118		Ratio of 12a-OH BAs to non-12a-OH BAs	NA	NA	NA	NA	NA		Ratio of 12a-OH BAs to non-12a-OH BAs	NA	NA	NA	NA	NA		Ratio of 12a-OH BAs to non-12a-OH BAs	NA	NA	NA	NA	NA		Ratio of 12a-OH BAs to non-12a-OH BAs	NA	NA	NA	NA	NA
Ratio of CDCA to CA	0.13271	-0.580593	0.846012	0.719019	0.716475		Ratio of CDCA to CA	NA	NA	NA	NA	NA		Ratio of CDCA to CA	NA	NA	NA	NA	NA		Ratio of CDCA to CA	NA	NA	NA	NA	NA		Ratio of CDCA to CA	NA	NA	NA	NA	NA		Ratio of CDCA to CA	NA	NA	NA	NA	NA
Ratio of primary BAs to BAs	-0.873656	-1.62037	-0.126942	0.0317646	0.403119		Ratio of primary BAs to BAs	-0.372161	-1.19728	0.45296	0.385834	0.41905		Ratio of primary BAs to BAs	NA	NA	NA	NA	NA		Ratio of primary BAs to BAs	NA	NA	NA	NA	NA		Ratio of primary BAs to BAs	NA	NA	NA	NA	NA		Ratio of primary BAs to BAs	NA	NA	NA	NA	NA
Ratio of secondary BAs to BAs	0.769121	0.0176356	1.52061	0.0579133	0.403119		Ratio of secondary BAs to BAs	0.384012	-0.439478	1.2075	0.370212	0.41905		Ratio of secondary BAs to BAs	NA	NA	NA	NA	NA		Ratio of secondary BAs to BAs	NA	NA	NA	NA	NA		Ratio of secondary BAs to BAs	NA	NA	NA	NA	NA		Ratio of secondary BAs to BAs	NA	NA	NA	NA	NA
Secondary BA conjugation	0.162553	-0.475524	0.80063	0.622752	0.716475		Secondary BA conjugation	-0.659557	-1.38013	0.0610124	0.08597	0.339686		Secondary BA conjugation	NA	NA	NA	NA	NA		Secondary BA conjugation	NA	NA	NA	NA	NA		Secondary BA conjugation	NA	NA	NA	NA	NA		Secondary BA conjugation	NA	NA	NA	NA	NA
Secondary BA synthesis	0.778536	0.0151761	1.5419	0.0587241	0.403119		Secondary BA synthesis	0.38718	-0.437571	1.21193	0.367067	0.41905		Secondary BA synthesis	NA	NA	NA	NA	NA		Secondary BA synthesis	NA	NA	NA	NA	NA		Secondary BA synthesis	NA	NA	NA	NA	NA		Secondary BA synthesis	NA	NA	NA	NA	NA
Sum of 12a-OH BAs	-0.0823846	-0.747039	0.58227	0.810303	0.716475		Sum of 12a-OH BAs	0.410431	-0.521327	1.34219	0.396861	0.41905		Sum of 12a-OH BAs	NA	NA	NA	NA	NA		Sum of 12a-OH BAs	NA	NA	NA	NA	NA		Sum of 12a-OH BAs	NA	NA	NA	NA	NA		Sum of 12a-OH BAs	NA	NA	NA	NA	NA
Sum of BAs	-0.0880036	-0.74831	0.572303	0.796354	0.716475		Sum of BAs	0.406548	-0.526466	1.33956	0.401897	0.41905		Sum of BAs	NA	NA	NA	NA	NA		Sum of BAs	NA	NA	NA	NA	NA		Sum of BAs	NA	NA	NA	NA	NA		Sum of BAs	NA	NA	NA	NA	NA
Sum of conjugated BAs	-0.0569488	-0.729084	0.615187	0.869623	0.716475		Sum of conjugated BAs	0.403494	-0.528232	1.33522	0.40475	0.41905		Sum of conjugated BAs	NA	NA	NA	NA	NA		Sum of conjugated BAs	NA	NA	NA	NA	NA		Sum of conjugated BAs	NA	NA	NA	NA	NA		Sum of conjugated BAs	NA	NA	NA	NA	NA
Sum of conjugated primary BAs	-0.108508	-0.787376	0.570361	0.757024	0.716475		Sum of conjugated primary BAs	0.37641	-0.554406	1.30723	0.43612	0.41905		Sum of conjugated primary BAs	NA	NA	NA	NA	NA		Sum of conjugated primary BAs	NA	NA	NA	NA	NA		Sum of conjugated primary BAs	NA	NA	NA	NA	NA		Sum of conjugated primary BAs	NA	NA	NA	NA	NA
Sum of conjugated secondary BAs	0.181563	-0.514502	0.877628	0.614515	0.716475		Sum of conjugated secondary BAs	0.668976	-0.16568	1.50363	0.12986	0.339686		Sum of conjugated secondary BAs	NA	NA	NA	NA	NA		Sum of conjugated secondary BAs	NA	NA	NA	NA	NA		Sum of conjugated secondary BAs	NA	NA	NA	NA	NA		Sum of conjugated secondary BAs	NA	NA	NA	NA	NA
Sum of Gly-conjugated BAs	-0.00561012	-0.663605	0.652385	0.986825	0.752742		Sum of Gly-conjugated BAs	0.406219	-0.56541	1.37785	0.420956	0.41905		Sum of Gly-conjugated BAs	NA	NA	NA	NA	NA		Sum of Gly-conjugated BAs	NA	NA	NA	NA	NA		Sum of Gly-conjugated BAs	NA	NA	NA	NA	NA		Sum of Gly-conjugated BAs	NA	NA	NA	NA	NA
Sum of non-12a-OH BAs	-0.387839	-1.05511	0.279434	0.267453	0.585877		Sum of non-12a-OH BAs	0.359552	-0.52357	1.24267	0.433047	0.41905		Sum of non-12a-OH BAs	NA	NA	NA	NA	NA		Sum of non-12a-OH BAs	NA	NA	NA	NA	NA		Sum of non-12a-OH BAs	NA	NA	NA	NA	NA		Sum of non-12a-OH BAs	NA	NA	NA	NA	NA
Sum of primary BAs	-0.191283	-0.868028	0.485463	0.585176	0.704129		Sum of primary BAs	0.379501	-0.553895	1.3129	0.433668	0.41905		Sum of primary BAs	NA	NA	NA	NA	NA		Sum of primary BAs	NA	NA	NA	NA	NA		Sum of primary BAs	NA	NA	NA	NA	NA		Sum of primary BAs	NA	NA	NA	NA	NA
Sum of secondary BAs	-0.0850184	-0.803577	0.63354	0.818861	0.716475		Sum of secondary BAs	0.67692	-0.15399	1.50783	0.123975	0.339686		Sum of secondary BAs	NA	NA	NA	NA	NA		Sum of secondary BAs	NA	NA	NA	NA	NA		Sum of secondary BAs	NA	NA	NA	NA	NA		Sum of secondary BAs	NA	NA	NA	NA	NA
Sum of taurine-conjugated BAs	-0.0594287	-0.731977	0.61312	0.864086	0.716475		Sum of taurine-conjugated BAs	0.402526	-0.529583	1.33463	0.406051	0.41905		Sum of taurine-conjugated BAs	NA	NA	NA	NA	NA		Sum of taurine-conjugated BAs	NA	NA	NA	NA	NA		Sum of taurine-conjugated BAs	NA	NA	NA	NA	NA		Sum of taurine-conjugated BAs	NA	NA	NA	NA	NA
Sum of unconjugated BAs	-0.366286	-1.04406	0.311489	0.301535	0.601559		Sum of unconjugated BAs	0.496809	-0.263429	1.25705	0.213022	0.417119		Sum of unconjugated BAs	NA	NA	NA	NA	NA		Sum of unconjugated BAs	NA	NA	NA	NA	NA		Sum of unconjugated BAs	NA	NA	NA	NA	NA		Sum of unconjugated BAs	NA	NA	NA	NA	NA
Sum of unconjugated primary BAs	-0.457264	-1.134	0.219474	0.199629	0.578402		Sum of unconjugated primary BAs	NA	NA	NA	NA	NA		Sum of unconjugated primary BAs	NA	NA	NA	NA	NA		Sum of unconjugated primary BAs	NA	NA	NA	NA	NA		Sum of unconjugated primary BAs	NA	NA	NA	NA	NA		Sum of unconjugated primary BAs	NA	NA	NA	NA	NA
Taurine conjugation of CA	0.238203	-0.415487	0.891893	0.482964	0.686352		Taurine conjugation of CA	-0.458883	-1.31058	0.392819	0.301936	0.41905		Taurine conjugation of CA	NA	NA	NA	NA	NA		Taurine conjugation of CA	NA	NA	NA	NA	NA		Taurine conjugation of CA	NA	NA	NA	NA	NA		Taurine conjugation of CA	NA	NA	NA	NA	NA
Taurine conjugation of CDCA	-0.0702707	-0.788977	0.648436	0.84987	0.716475		Taurine conjugation of CDCA	NA	NA	NA	NA	NA		Taurine conjugation of CDCA	NA	NA	NA	NA	NA		Taurine conjugation of CDCA	NA	NA	NA	NA	NA		Taurine conjugation of CDCA	NA	NA	NA	NA	NA		Taurine conjugation of CDCA	NA	NA	NA	NA	NA
Taurine conjugation of DCA	0.18635	-0.448999	0.821699	0.571492	0.704129		Taurine conjugation of DCA	-0.645332	-1.36435	0.0736877	0.0918591	0.339686		Taurine conjugation of DCA	NA	NA	NA	NA	NA		Taurine conjugation of DCA	NA	NA	NA	NA	NA		Taurine conjugation of DCA	NA	NA	NA	NA	NA		Taurine conjugation of DCA	NA	NA	NA	NA	NA
Taurine conjugation of primary BAs	0.223481	-0.433945	0.880908	0.5125	0.686352		Taurine conjugation of primary BAs	-0.463022	-1.3129	0.386858	0.296688	0.41905		Taurine conjugation of primary BAs	NA	NA	NA	NA	NA		Taurine conjugation of primary BAs	NA	NA	NA	NA	NA		Taurine conjugation of primary BAs	NA	NA	NA	NA	NA		Taurine conjugation of primary BAs	NA	NA	NA	NA	NA
TDCA synthesis from CA	0.878424	0.143908	1.61294	0.0289951	0.403119		TDCA synthesis from CA	-0.161738	-1.01934	0.695862	0.715035	0.476649		TDCA synthesis from CA	NA	NA	NA	NA	NA		TDCA synthesis from CA	NA	NA	NA	NA	NA		TDCA synthesis from CA	NA	NA	NA	NA	NA		TDCA synthesis from CA	NA	NA	NA	NA	NA
TLCA synthesis from CDCA	0.0935697	-0.593699	0.780839	0.792193	0.716475		TLCA synthesis from CDCA	NA	NA	NA	NA	NA		TLCA synthesis from CDCA	NA	NA	NA	NA	NA		TLCA synthesis from CDCA	NA	NA	NA	NA	NA		TLCA synthesis from CDCA	NA	NA	NA	NA	NA		TLCA synthesis from CDCA	NA	NA	NA	NA	NA
β-Ala synthesis	-0.259236	-1.02549	0.507021	0.514165	0.686352		β-Ala synthesis	-0.462381	-1.16042	0.235662	0.207062	0.417119		β-Ala synthesis	-0.0163024	-0.684625	0.65202	0.962281	0.990393		β-Ala synthesis	0.209287	-0.45768	0.876255	0.544582	0.260718		β-Ala synthesis	0.265525	-0.368882	0.899932	0.420452	0.331015		β-Ala synthesis	-0.00261463	-0.743055	0.737826	0.994546	0.996636
GABA synthesis	-0.334876	-1.08017	0.410415	0.388024	0.637499		GABA synthesis	-0.178111	-0.848122	0.491899	0.607331	0.45982		GABA synthesis	-0.18722	-1.02935	0.654907	0.667091	0.990393		GABA synthesis	-0.151555	-1.32973	1.02662	0.803187	0.307673		GABA synthesis	0.1081	-0.745746	0.961946	0.806229	0.357366		GABA synthesis	0.0403823	-0.967901	1.04867	0.938212	0.996636
Histamine synthesis	-0.397218	-1.19984	0.405406	0.342599	0.609773		Histamine synthesis	-0.323067	-1.09705	0.450913	0.421691	0.41905		Histamine synthesis	0.0647063	-0.645103	0.774516	0.859761	0.990393		Histamine synthesis	0.263007	-0.486126	1.01214	0.498267	0.256984		Histamine synthesis	0.312183	-0.368776	0.993142	0.37821	0.331015		Histamine synthesis	-0.103434	-0.911171	0.704304	0.80439	0.982286
PEA synthesis	NA	NA	NA	NA	NA		PEA synthesis	NA	NA	NA	NA	NA		PEA synthesis	NA	NA	NA	NA	NA		PEA synthesis	NA	NA	NA	NA	NA		PEA synthesis	NA	NA	NA	NA	NA		PEA synthesis	NA	NA	NA	NA	NA
Polyamine synthesis	0.419369	-0.389585	1.22832	0.320644	0.609773		Polyamine synthesis	-0.147565	-1.06866	0.773534	0.756353	0.476649		Polyamine synthesis	NA	NA	NA	NA	NA		Polyamine synthesis	NA	NA	NA	NA	NA		Polyamine synthesis	NA	NA	NA	NA	NA		Polyamine synthesis	NA	NA	NA	NA	NA
Putrescine synthesis	0.406237	-0.348308	1.16078	0.302777	0.601559		Putrescine synthesis	-0.68514	-1.41969	0.0494079	0.0805308	0.339686		Putrescine synthesis	NA	NA	NA	NA	NA		Putrescine synthesis	NA	NA	NA	NA	NA		Putrescine synthesis	NA	NA	NA	NA	NA		Putrescine synthesis	NA	NA	NA	NA	NA
Serotonin synthesis	0.464144	-0.468268	1.39656	0.339846	0.609773		Serotonin synthesis	-0.398056	-1.12083	0.324719	0.291592	0.41905		Serotonin synthesis	0.502565	-0.204867	1.21	0.177126	0.990393		Serotonin synthesis	0.511638	-0.152538	1.17581	0.144704	0.204405		Serotonin synthesis	0.133925	-0.555774	0.823625	0.707004	0.349095		Serotonin synthesis	-0.347268	-1.12807	0.433538	0.393714	0.688999
Spermidine synthesis	-0.0858017	-1.01247	0.840871	0.857656	0.716475		Spermidine synthesis	0.614122	0.103593	1.12465	0.0272709	0.339686		Spermidine synthesis	-0.0860883	-0.857546	0.685369	0.828801	0.990393		Spermidine synthesis	-1.37381	-2.12125	-0.626365	0.00150106	0.0343457		Spermidine synthesis	-1.7788	-2.40556	-1.15204	1.16844e-05	0.000311546		Spermidine synthesis	-0.51515	-1.31667	0.286368	0.222278	0.676572
Spermine synthesis	-0.256238	-0.957439	0.444963	0.481387	0.686352		Spermine synthesis	-0.273959	-1.17575	0.627835	0.557374	0.456638		Spermine synthesis	0.0331463	-0.687219	0.753512	0.928922	0.990393		Spermine synthesis	-0.437827	-1.74063	0.864974	0.516644	0.256984		Spermine synthesis	0.351643	-0.310379	1.01367	0.308665	0.331015		Spermine synthesis	-0.106266	-0.813394	0.600863	0.771381	0.971941
Sum of neurotransmitters	0.11057	-0.912711	1.13385	0.834227	0.716475		Sum of neurotransmitters	-0.289998	-1.05712	0.477124	0.466233	0.41905		Sum of neurotransmitters	0.438026	-0.381675	1.25773	0.305819	0.990393		Sum of neurotransmitters	-0.233473	-1.14005	0.673101	0.618532	0.277502		Sum of neurotransmitters	-0.347397	-1.06441	0.369616	0.352181	0.331015		Sum of neurotransmitters	-0.88778	-1.71331	-0.0622518	0.0478681	0.636597
Sum of polyamines	0.1246	-0.592946	0.842146	0.736827	0.716475		Sum of polyamines	-0.190355	-1.01223	0.631519	0.654121	0.471886		Sum of polyamines	0.188833	-0.764185	1.14185	0.701328	0.990393		Sum of polyamines	-0.459983	-1.29117	0.3712	0.289312	0.236418		Sum of polyamines	-0.67492	-1.30071	-0.0491285	0.045584	0.317636		Sum of polyamines	-0.191534	-1.22586	0.842794	0.720457	0.9456
HipAcid synthesis	0.109543	-0.627859	0.846945	0.773657	0.716475		HipAcid synthesis	0.220839	-0.512891	0.954568	0.561001	0.456638		HipAcid synthesis	NA	NA	NA	NA	NA		HipAcid synthesis	NA	NA	NA	NA	NA		HipAcid synthesis	NA	NA	NA	NA	NA		HipAcid synthesis	NA	NA	NA	NA	NA
LDH activity	-0.44007	-1.19564	0.315499	0.265914	0.585877		LDH activity	0.535999	-0.213795	1.28579	0.174532	0.368132		LDH activity	0.701335	-0.136177	1.53885	0.114345	0.990393		LDH activity	0.295847	-0.450172	1.04187	0.444928	0.254509		LDH activity	-0.361239	-1.17459	0.45211	0.393025	0.331015		LDH activity	-0.649544	-1.46469	0.165598	0.134022	0.636597
Sum of carboxylic acids	-0.580587	-1.35086	0.189687	0.153767	0.532824		Sum of carboxylic acids	-0.270855	-1.00963	0.467921	0.47964	0.424148		Sum of carboxylic acids	0.0217644	-0.851224	0.894753	0.96145	0.990393		Sum of carboxylic acids	-0.261808	-1.03006	0.50644	0.510827	0.256984		Sum of carboxylic acids	-0.628374	-1.43072	0.17397	0.138429	0.317636		Sum of carboxylic acids	-0.560431	-1.5052	0.384343	0.258664	0.676572
p-Cresol-SO4 synthesis	-0.293908	-1.0503	0.462486	0.454402	0.669324		p-Cresol-SO4 synthesis	-0.364964	-1.16243	0.432502	0.37902	0.41905		p-Cresol-SO4 synthesis	NA	NA	NA	NA	NA		p-Cresol-SO4 synthesis	-0.0557889	-0.849079	0.737501	0.891569	0.318749		p-Cresol-SO4 synthesis	-0.171261	-0.9195	0.576977	0.657913	0.338456		p-Cresol-SO4 synthesis	NA	NA	NA	NA	NA
MAGL activity	0.522901	-0.303918	1.34972	0.228823	0.585877		MAGL activity	0.86203	0.0472357	1.67682	0.0495001	0.339686		MAGL activity	-0.192847	-1.24685	0.861156	0.723159	0.990393		MAGL activity	-0.615892	-1.4638	0.232012	0.16797	0.204405		MAGL activity	-0.10863	-0.843518	0.626257	0.774626	0.352439		MAGL activity	0.146015	-1.03357	1.3256	0.810776	0.982286
Ratio of DHA to AA	-0.933007	-1.81858	-0.0474348	0.0514937	0.403119		Ratio of DHA to AA	0.147445	-0.61783	0.91272	0.709172	0.476649		Ratio of DHA to AA	-0.360967	-1.18743	0.465491	0.400805	0.990393		Ratio of DHA to AA	-0.617943	-1.57226	0.336376	0.217091	0.212124		Ratio of DHA to AA	-0.410706	-1.24031	0.418903	0.341992	0.331015		Ratio of DHA to AA	-0.0715593	-0.76007	0.616951	0.840642	0.996636
Ratio of DHA to EPA	-0.255499	-0.880294	0.369295	0.431821	0.658779		Ratio of DHA to EPA	-0.150229	-0.92755	0.627092	0.708316	0.476649		Ratio of DHA to EPA	-0.650992	-1.38343	0.0814448	0.0948639	0.990393		Ratio of DHA to EPA	-0.780597	-1.55253	-0.00866588	0.0595562	0.204405		Ratio of DHA to EPA	-0.546212	-1.34518	0.252752	0.193357	0.323749		Ratio of DHA to EPA	-0.397288	-1.17215	0.377571	0.32694	0.676572
Ratio of EPA to AA	-0.0992106	-0.741222	0.542801	0.764965	0.716475		Ratio of EPA to AA	0.14243	-0.614038	0.898898	0.715483	0.476649		Ratio of EPA to AA	0.732736	-0.0511212	1.51659	0.0799117	0.990393		Ratio of EPA to AA	0.1705	-0.527417	0.868418	0.63659	0.278683		Ratio of EPA to AA	0.305754	-0.584126	1.19563	0.507388	0.332761		Ratio of EPA to AA	0.365713	-0.394852	1.12628	0.357215	0.676572
Ratio of MUFAs to FAs	0.353871	-0.375852	1.08359	0.352203	0.614074		Ratio of MUFAs to FAs	-1.05541	-1.83505	-0.275764	0.0142056	0.339686		Ratio of MUFAs to FAs	NA	NA	NA	NA	NA		Ratio of MUFAs to FAs	NA	NA	NA	NA	NA		Ratio of MUFAs to FAs	-0.188375	-0.971732	0.594982	0.641855	0.338456		Ratio of MUFAs to FAs	NA	NA	NA	NA	NA
Ratio of PUFAs to FAs	0.776318	0.0046427	1.54799	0.0613412	0.403119		Ratio of PUFAs to FAs	1.04926	0.272755	1.82577	0.01436	0.339686		Ratio of PUFAs to FAs	NA	NA	NA	NA	NA		Ratio of PUFAs to FAs	NA	NA	NA	NA	NA		Ratio of PUFAs to FAs	0.187918	-0.58893	0.964767	0.63989	0.338456		Ratio of PUFAs to FAs	NA	NA	NA	NA	NA
Ratio of SFAs to FAs	-0.87731	-1.61021	-0.144414	0.0283859	0.403119		Ratio of SFAs to FAs	NA	NA	NA	NA	NA		Ratio of SFAs to FAs	NA	NA	NA	NA	NA		Ratio of SFAs to FAs	NA	NA	NA	NA	NA		Ratio of SFAs to FAs	NA	NA	NA	NA	NA		Ratio of SFAs to FAs	NA	NA	NA	NA	NA
SCD-1 index	NA	NA	NA	NA	NA		SCD-1 index	NA	NA	NA	NA	NA		SCD-1 index	NA	NA	NA	NA	NA		SCD-1 index	NA	NA	NA	NA	NA		SCD-1 index	NA	NA	NA	NA	NA		SCD-1 index	NA	NA	NA	NA	NA
Sum of FAs	0.460815	-0.196783	1.11841	0.183447	0.559729		Sum of FAs	0.177758	-0.522792	0.878308	0.623683	0.45982		Sum of FAs	0.0726788	-0.610621	0.755979	0.836697	0.990393		Sum of FAs	0.00390749	-0.791061	0.798876	0.992397	0.344045		Sum of FAs	-0.181372	-0.979185	0.61644	0.660072	0.338456		Sum of FAs	0.0430799	-0.836041	0.922201	0.924441	0.996636
Sum of measured ω-3 FAs	0.354693	-0.419223	1.12861	0.379225	0.63526		Sum of measured ω-3 FAs	0.364769	-0.384363	1.1139	0.34983	0.41905		Sum of measured ω-3 FAs	0.00523474	-0.679155	0.689624	0.988168	0.990393		Sum of measured ω-3 FAs	-0.271694	-1.02166	0.478276	0.484815	0.256984		Sum of measured ω-3 FAs	-0.232226	-1.00292	0.538466	0.560561	0.338456		Sum of measured ω-3 FAs	-0.0634655	-0.938946	0.812015	0.888437	0.996636
Sum of MUFAs	0.668046	-0.0535971	1.38969	0.0832785	0.474314		Sum of MUFAs	NA	NA	NA	NA	NA		Sum of MUFAs	NA	NA	NA	NA	NA		Sum of MUFAs	NA	NA	NA	NA	NA		Sum of MUFAs	NA	NA	NA	NA	NA		Sum of MUFAs	NA	NA	NA	NA	NA
Sum of PUFAs	0.658662	-0.0411831	1.35851	0.078599	0.474314		Sum of PUFAs	0.404411	-0.34482	1.15364	0.301075	0.41905		Sum of PUFAs	0.0726788	-0.610621	0.755979	0.836697	0.990393		Sum of PUFAs	0.00390749	-0.791061	0.798876	0.992397	0.344045		Sum of PUFAs	-0.114121	-0.905076	0.676834	0.779869	0.352439		Sum of PUFAs	0.0430799	-0.836041	0.922201	0.924441	0.996636
Sum of SFAs	NA	NA	NA	NA	NA		Sum of SFAs	NA	NA	NA	NA	NA		Sum of SFAs	NA	NA	NA	NA	NA		Sum of SFAs	NA	NA	NA	NA	NA		Sum of SFAs	NA	NA	NA	NA	NA		Sum of SFAs	NA	NA	NA	NA	NA
Cortisone synthesis	NA	NA	NA	NA	NA		Cortisone synthesis	NA	NA	NA	NA	NA		Cortisone synthesis	NA	NA	NA	NA	NA		Cortisone synthesis	NA	NA	NA	NA	NA		Cortisone synthesis	NA	NA	NA	NA	NA		Cortisone synthesis	NA	NA	NA	NA	NA
Sum of steroid hormones	NA	NA	NA	NA	NA		Sum of steroid hormones	NA	NA	NA	NA	NA		Sum of steroid hormones	NA	NA	NA	NA	NA		Sum of steroid hormones	NA	NA	NA	NA	NA		Sum of steroid hormones	NA	NA	NA	NA	NA		Sum of steroid hormones	NA	NA	NA	NA	NA
3-IAA synthesis	NA	NA	NA	NA	NA		3-IAA synthesis	NA	NA	NA	NA	NA		3-IAA synthesis	NA	NA	NA	NA	NA		3-IAA synthesis	NA	NA	NA	NA	NA		3-IAA synthesis	NA	NA	NA	NA	NA		3-IAA synthesis	NA	NA	NA	NA	NA
3-IPA synthesis	NA	NA	NA	NA	NA		3-IPA synthesis	NA	NA	NA	NA	NA		3-IPA synthesis	NA	NA	NA	NA	NA		3-IPA synthesis	NA	NA	NA	NA	NA		3-IPA synthesis	NA	NA	NA	NA	NA		3-IPA synthesis	NA	NA	NA	NA	NA
Indole sulfonation	NA	NA	NA	NA	NA		Indole sulfonation	NA	NA	NA	NA	NA		Indole sulfonation	NA	NA	NA	NA	NA		Indole sulfonation	NA	NA	NA	NA	NA		Indole sulfonation	NA	NA	NA	NA	NA		Indole sulfonation	NA	NA	NA	NA	NA
Indole synthesis	NA	NA	NA	NA	NA		Indole synthesis	NA	NA	NA	NA	NA		Indole synthesis	NA	NA	NA	NA	NA		Indole synthesis	NA	NA	NA	NA	NA		Indole synthesis	NA	NA	NA	NA	NA		Indole synthesis	NA	NA	NA	NA	NA
Sum of indoles	0.295111	-0.223735	0.813957	0.276969	0.591554		Sum of indoles	NA	NA	NA	NA	NA		Sum of indoles	NA	NA	NA	NA	NA		Sum of indoles	NA	NA	NA	NA	NA		Sum of indoles	NA	NA	NA	NA	NA		Sum of indoles	NA	NA	NA	NA	NA
Sum of purines	NA	NA	NA	NA	NA		Sum of purines	0.188151	-0.544737	0.921038	0.619628	0.45982		Sum of purines	0.0949827	-0.677005	0.86697	0.811578	0.990393		Sum of purines	-0.667357	-1.59362	0.25891	0.171304	0.204405		Sum of purines	-0.361232	-1.21715	0.494688	0.416634	0.331015		Sum of purines	-0.0245572	-0.812875	0.763761	0.951921	0.996636
Xanthine synthesis	NA	NA	NA	NA	NA		Xanthine synthesis	0.0480961	-0.638196	0.734389	0.891944	0.531549		Xanthine synthesis	0.122364	-0.556364	0.801092	0.727044	0.990393		Xanthine synthesis	0.420688	-0.458104	1.29948	0.357861	0.246678		Xanthine synthesis	0.179313	-0.584387	0.943013	0.649701	0.338456		Xanthine synthesis	-0.39936	-1.12206	0.323344	0.291668	0.676572
Sum of choline lipids	0.405471	-0.210849	1.02179	0.210637	0.609082		Sum of choline lipids	0.0518986	-0.736498	0.840295	0.898463	0.995984		Sum of choline lipids	-0.483498	-1.37077	0.403778	0.296588	0.273078		Sum of choline lipids	-0.120962	-0.930037	0.688114	0.772129	0.7709		Sum of choline lipids	-0.449305	-1.32735	0.428735	0.326325	0.225405		Sum of choline lipids	-0.531736	-1.57085	0.507374	0.327862	0.522281
2M3HBA (NBS)	NA	NA	NA	NA	NA		2M3HBA (NBS)	NA	NA	NA	NA	NA		2M3HBA (NBS)	NA	NA	NA	NA	NA		2M3HBA (NBS)	NA	NA	NA	NA	NA		2M3HBA (NBS)	NA	NA	NA	NA	NA		2M3HBA (NBS)	NA	NA	NA	NA	NA
2MBG (NBS)	0.366225	-0.320711	1.05316	0.30741	0.609082		2MBG (NBS)	0.0992636	-0.597481	0.796008	0.782563	0.983521		2MBG (NBS)	0.0375835	-0.765197	0.840364	0.927684	0.366334		2MBG (NBS)	NA	NA	NA	NA	NA		2MBG (NBS)	-0.357124	-1.20838	0.494131	0.419374	0.258203		2MBG (NBS)	-0.357707	-1.17226	0.456851	0.399602	0.558837
3MGA (NBS)	NA	NA	NA	NA	NA		3MGA (NBS)	-0.323976	-1.05498	0.407031	0.394018	0.935329		3MGA (NBS)	-0.291979	-1.26837	0.684414	0.563514	0.296369		3MGA (NBS)	0.518357	-0.315866	1.35258	0.235627	0.693555		3MGA (NBS)	-0.260375	-1.06333	0.54258	0.531337	0.283674		3MGA (NBS)	0.232525	-0.553521	1.01857	0.568532	0.571885
BKT deficiency (NBS)	NA	NA	NA	NA	NA		BKT deficiency (NBS)	0.316785	-0.414387	1.04796	0.40454	0.935329		BKT deficiency (NBS)	0.291979	-0.684414	1.26837	0.563514	0.296369		BKT deficiency (NBS)	-0.518357	-1.35258	0.315866	0.235627	0.693555		BKT deficiency (NBS)	0.260375	-0.54258	1.06333	0.531337	0.283674		BKT deficiency (NBS)	-0.232525	-1.01857	0.553521	0.568532	0.571885
β-Oxidation	0.379715	-0.489612	1.24904	0.401173	0.618986		β-Oxidation	-0.373478	-1.08189	0.33493	0.312203	0.877151		β-Oxidation	-0.33487	-1.23258	0.562839	0.472089	0.27717		β-Oxidation	-0.26591	-1.03315	0.501333	0.503738	0.693555		β-Oxidation	0.26874	-0.570161	1.10764	0.536274	0.285065		β-Oxidation	0.1172	-0.68111	0.915509	0.776505	0.61884
CACT deficiency (NBS)	0.299286	-0.340822	0.939395	0.369398	0.609082		CACT deficiency (NBS)	-0.0664346	-0.784377	0.651508	0.85767	0.995984		CACT deficiency (NBS)	-0.254595	-1.31446	0.805266	0.642208	0.31647		CACT deficiency (NBS)	0.192352	-0.355981	0.740685	0.498615	0.693555		CACT deficiency (NBS)	-0.561812	-1.33006	0.206437	0.165227	0.179722		CACT deficiency (NBS)	0.254062	-0.497441	1.00556	0.515145	0.570907
Carnitine esterification	0.375099	-0.461151	1.21135	0.388827	0.618333		Carnitine esterification	-0.383784	-1.08335	0.315787	0.293421	0.877151		Carnitine esterification	-0.366917	-1.31371	0.579875	0.455233	0.27717		Carnitine esterification	-0.154352	-0.933626	0.624922	0.701428	0.741383		Carnitine esterification	0.194406	-0.651252	1.04006	0.656518	0.311109		Carnitine esterification	0.183512	-0.596171	0.963196	0.649552	0.602373
Carnitine uptake defect (NBS)	-0.165503	-0.849181	0.518174	0.639845	0.66192		Carnitine uptake defect (NBS)	-0.395848	-1.15117	0.359471	0.315019	0.877151		Carnitine uptake defect (NBS)	-0.0702611	-1.12558	0.985063	0.897313	0.357956		Carnitine uptake defect (NBS)	1.09259	0.229304	1.95587	0.0208684	0.42367		Carnitine uptake defect (NBS)	0.303027	-0.407196	1.01325	0.41162	0.258203		Carnitine uptake defect (NBS)	-0.00812203	-0.884932	0.868688	0.985695	0.669501
CPT-1 deficiency (NBS)	-0.299286	-0.939395	0.340822	0.369398	0.609082		CPT-1 deficiency (NBS)	0.0664343	-0.651508	0.784377	0.857671	0.995984		CPT-1 deficiency (NBS)	0.254595	-0.805266	1.31446	0.642208	0.31647		CPT-1 deficiency (NBS)	-0.192352	-0.740685	0.355981	0.498615	0.693555		CPT-1 deficiency (NBS)	0.561812	-0.206437	1.33006	0.165227	0.179722		CPT-1 deficiency (NBS)	-0.254062	-1.00556	0.497441	0.515145	0.570907
CPT-2 deficiency (NBS)	0.266509	-0.526447	1.05946	0.516902	0.645326		CPT-2 deficiency (NBS)	0.399199	-0.33831	1.13671	0.299754	0.877151		CPT-2 deficiency (NBS)	0.0168515	-1.04594	1.07964	0.975476	0.373877		CPT-2 deficiency (NBS)	0.26227	-0.470721	0.995261	0.490157	0.693555		CPT-2 deficiency (NBS)	-0.498092	-1.34262	0.34644	0.259566	0.207543		CPT-2 deficiency (NBS)	0.14095	-0.691518	0.973417	0.743453	0.61884
EMA (NBS)	NA	NA	NA	NA	NA		EMA (NBS)	NA	NA	NA	NA	NA		EMA (NBS)	NA	NA	NA	NA	NA		EMA (NBS)	NA	NA	NA	NA	NA		EMA (NBS)	NA	NA	NA	NA	NA		EMA (NBS)	NA	NA	NA	NA	NA
HMG-CoA lyase deficiency (NBS)	NA	NA	NA	NA	NA		HMG-CoA lyase deficiency (NBS)	NA	NA	NA	NA	NA		HMG-CoA lyase deficiency (NBS)	NA	NA	NA	NA	NA		HMG-CoA lyase deficiency (NBS)	NA	NA	NA	NA	NA		HMG-CoA lyase deficiency (NBS)	NA	NA	NA	NA	NA		HMG-CoA lyase deficiency (NBS)	NA	NA	NA	NA	NA
IBD deficiency (NBS)	-0.25616	-0.961772	0.449453	0.484233	0.641656		IBD deficiency (NBS)	0.325	-0.352246	1.00225	0.356706	0.935329		IBD deficiency (NBS)	0.263964	-0.455048	0.982976	0.479054	0.27717		IBD deficiency (NBS)	1.03121	0.148619	1.91379	0.0315242	0.42367		IBD deficiency (NBS)	0.292211	-0.600056	1.18448	0.527301	0.283674		IBD deficiency (NBS)	-0.104625	-0.955419	0.746169	0.811991	0.61884
IVA (NBS)	-0.129459	-0.897904	0.638987	0.744379	0.664286		IVA (NBS)	0.4764	-0.223705	1.1765	0.195361	0.870585		IVA (NBS)	0.306842	-0.422477	1.03616	0.418067	0.27717		IVA (NBS)	0.519533	-0.189744	1.22881	0.164566	0.693555		IVA (NBS)	-0.0601215	-0.843677	0.723434	0.881771	0.375629		IVA (NBS)	-0.172761	-0.945246	0.599725	0.665844	0.609392
LCHAD deficiency (NBS)	NA	NA	NA	NA	NA		LCHAD deficiency (NBS)	NA	NA	NA	NA	NA		LCHAD deficiency (NBS)	NA	NA	NA	NA	NA		LCHAD deficiency (NBS)	NA	NA	NA	NA	NA		LCHAD deficiency (NBS)	NA	NA	NA	NA	NA		LCHAD deficiency (NBS)	NA	NA	NA	NA	NA
MA (NBS)	-0.320546	-1.0454	0.404309	0.395442	0.618333		MA (NBS)	0.702022	-0.0211218	1.42517	0.0696702	0.826212		MA (NBS)	0.130696	-0.608906	0.870298	0.73223	0.332217		MA (NBS)	NA	NA	NA	NA	NA		MA (NBS)	0.286204	-0.443285	1.01569	0.449741	0.264353		MA (NBS)	0.348685	-0.576757	1.27413	0.468807	0.570907
MC deficiency (NBS)	0.337788	-0.334512	1.01009	0.335451	0.609082		MC deficiency (NBS)	-0.00550765	-0.757274	0.746259	0.988667	0.995984		MC deficiency (NBS)	-0.0714881	-0.936345	0.793369	0.872714	0.352516		MC deficiency (NBS)	NA	NA	NA	NA	NA		MC deficiency (NBS)	-0.913369	-1.91004	0.0832988	0.0856187	0.153938		MC deficiency (NBS)	-0.106128	-0.935586	0.723329	0.804546	0.61884
MCAD deficiency (NBS)	NA	NA	NA	NA	NA		MCAD deficiency (NBS)	NA	NA	NA	NA	NA		MCAD deficiency (NBS)	NA	NA	NA	NA	NA		MCAD deficiency (NBS)	NA	NA	NA	NA	NA		MCAD deficiency (NBS)	NA	NA	NA	NA	NA		MCAD deficiency (NBS)	NA	NA	NA	NA	NA
MCKAT deficiency (NBS)	NA	NA	NA	NA	NA		MCKAT deficiency (NBS)	NA	NA	NA	NA	NA		MCKAT deficiency (NBS)	NA	NA	NA	NA	NA		MCKAT deficiency (NBS)	NA	NA	NA	NA	NA		MCKAT deficiency (NBS)	NA	NA	NA	NA	NA		MCKAT deficiency (NBS)	NA	NA	NA	NA	NA
MMA (NBS)	-0.0767254	-0.967087	0.813636	0.867421	0.694485		MMA (NBS)	-0.177999	-0.904327	0.54833	0.635536	0.952054		MMA (NBS)	-0.0702749	-0.9007	0.76015	0.869715	0.352516		MMA (NBS)	NA	NA	NA	NA	NA		MMA (NBS)	1.01535	-0.0840129	2.11471	0.0833533	0.153938		MMA (NBS)	0.233818	-0.584973	1.05261	0.581901	0.571885
PA (NBS)	-0.337788	-1.01009	0.334512	0.335451	0.609082		PA (NBS)	0.00552228	-0.746259	0.757304	0.988637	0.995984		PA (NBS)	0.0714881	-0.793369	0.936345	0.872714	0.352516		PA (NBS)	NA	NA	NA	NA	NA		PA (NBS)	0.913369	-0.0832988	1.91004	0.0856187	0.153938		PA (NBS)	0.106128	-0.723329	0.935586	0.804546	0.61884
Ratio of acetylcarnitine to carnitine	0.384567	-0.481613	1.25075	0.393595	0.618333		Ratio of acetylcarnitine to carnitine	-0.435395	-1.14006	0.269266	0.238185	0.870585		Ratio of acetylcarnitine to carnitine	-0.341677	-1.23348	0.550127	0.460315	0.27717		Ratio of acetylcarnitine to carnitine	-0.26591	-1.03315	0.501333	0.503738	0.693555		Ratio of acetylcarnitine to carnitine	0.254481	-0.580761	1.08972	0.556234	0.285911		Ratio of acetylcarnitine to carnitine	0.111347	-0.687012	0.909707	0.787382	0.61884
Ratio of AC-OHs to ACs	0.175325	-0.641635	0.992284	0.678112	0.66192		Ratio of AC-OHs to ACs	0.43338	-0.243897	1.11066	0.222384	0.870585		Ratio of AC-OHs to ACs	0.37971	-0.343705	1.10313	0.314292	0.273078		Ratio of AC-OHs to ACs	0.515924	-0.201091	1.23294	0.171838	0.693555		Ratio of AC-OHs to ACs	-0.285489	-1.04144	0.470466	0.466676	0.269132		Ratio of AC-OHs to ACs	0.00855757	-0.819538	0.836654	0.984041	0.669501
Ratio of ACs to FAs	-0.653076	-1.45478	0.148625	0.124618	0.609082		Ratio of ACs to FAs	-0.374405	-1.06116	0.312352	0.296369	0.877151		Ratio of ACs to FAs	-0.462946	-1.23976	0.313867	0.254751	0.273078		Ratio of ACs to FAs	-0.541902	-1.22671	0.142904	0.134563	0.693555		Ratio of ACs to FAs	-0.271251	-1.01002	0.467516	0.478999	0.272547		Ratio of ACs to FAs	-0.801038	-1.76552	0.16344	0.119213	0.409594
Ratio of medium-chain to long-chain ACs	-0.327399	-1.11301	0.458212	0.422798	0.63041		Ratio of medium-chain to long-chain ACs	NA	NA	NA	NA	NA		Ratio of medium-chain to long-chain ACs	0.158792	-0.84255	1.16013	0.758745	0.332217		Ratio of medium-chain to long-chain ACs	NA	NA	NA	NA	NA		Ratio of medium-chain to long-chain ACs	NA	NA	NA	NA	NA		Ratio of medium-chain to long-chain ACs	-0.145694	-1.14705	0.855666	0.778448	0.61884
Ratio of short-chain to long-chain ACs	-0.277344	-1.06168	0.506991	0.495529	0.644974		Ratio of short-chain to long-chain ACs	-0.503676	-1.26551	0.258159	0.207898	0.870585		Ratio of short-chain to long-chain ACs	-0.078678	-1.15332	0.995962	0.887149	0.355109		Ratio of short-chain to long-chain ACs	-0.289986	-1.01608	0.436108	0.44175	0.693555		Ratio of short-chain to long-chain ACs	0.544826	-0.315097	1.40475	0.22683	0.196683		Ratio of short-chain to long-chain ACs	-0.125878	-0.953112	0.701356	0.768594	0.61884
Ratio of short-chain to medium-chain ACs	-0.0768683	-1.01685	0.863118	0.874125	0.697455		Ratio of short-chain to medium-chain ACs	NA	NA	NA	NA	NA		Ratio of short-chain to medium-chain ACs	-0.31135	-1.08484	0.462135	0.438203	0.27717		Ratio of short-chain to medium-chain ACs	NA	NA	NA	NA	NA		Ratio of short-chain to medium-chain ACs	NA	NA	NA	NA	NA		Ratio of short-chain to medium-chain ACs	0.0108178	-0.715624	0.73726	0.977005	0.669501
SBCAD deficiency (NBS)	0.24187	-0.568737	1.05248	0.564622	0.649756		SBCAD deficiency (NBS)	-0.298583	-1.05162	0.454458	0.445002	0.935329		SBCAD deficiency (NBS)	-0.108293	-0.914192	0.697607	0.794611	0.332836		SBCAD deficiency (NBS)	0.490238	-0.339663	1.32014	0.258833	0.693555		SBCAD deficiency (NBS)	0.323743	-0.453031	1.10052	0.422383	0.258203		SBCAD deficiency (NBS)	-0.0263934	-0.774554	0.721768	0.945562	0.665019
SCAD deficiency (NBS)	0.309728	-0.518023	1.13748	0.47107	0.641656		SCAD deficiency (NBS)	-0.196557	-0.812194	0.419079	0.537628	0.935329		SCAD deficiency (NBS)	0.399802	-0.220049	1.01965	0.21883	0.273078		SCAD deficiency (NBS)	NA	NA	NA	NA	NA		SCAD deficiency (NBS)	-0.0253617	-0.837511	0.786787	0.951724	0.388689		SCAD deficiency (NBS)	-0.437592	-1.29621	0.421026	0.329781	0.522281
Sum of ACs	-0.3556	-1.35426	0.643055	0.492549	0.644697		Sum of ACs	-0.449133	-1.13226	0.233996	0.210347	0.870585		Sum of ACs	-0.664881	-1.90673	0.576967	0.304915	0.273078		Sum of ACs	-0.610623	-1.40704	0.185794	0.146516	0.693555		Sum of ACs	-0.473094	-1.21412	0.267928	0.2234	0.196683		Sum of ACs	-0.810732	-1.89761	0.276147	0.15928	0.487904
Sum of long-chain ACs	0.0233767	-0.73161	0.778364	0.952157	0.711017		Sum of long-chain ACs	-0.278068	-1.00029	0.444159	0.458137	0.935329		Sum of long-chain ACs	-0.594862	-1.5191	0.329372	0.219779	0.273078		Sum of long-chain ACs	-0.276849	-1.14939	0.595687	0.540136	0.693555		Sum of long-chain ACs	-0.82184	-1.62122	-0.0224556	0.0557365	0.136287		Sum of long-chain ACs	-0.558915	-1.47148	0.353654	0.244007	0.517486
Sum of medium-chain ACs	-0.436108	-1.15795	0.285738	0.249	0.609082		Sum of medium-chain ACs	NA	NA	NA	NA	NA		Sum of medium-chain ACs	NA	NA	NA	NA	NA		Sum of medium-chain ACs	NA	NA	NA	NA	NA		Sum of medium-chain ACs	NA	NA	NA	NA	NA		Sum of medium-chain ACs	NA	NA	NA	NA	NA
Sum of MUFA-ACs	0.0336378	-0.769099	0.836375	0.935286	0.711017		Sum of MUFA-ACs	-0.56406	-1.31151	0.183388	0.152685	0.870585		Sum of MUFA-ACs	-0.637911	-1.93996	0.664143	0.346922	0.276788		Sum of MUFA-ACs	-0.433439	-1.32807	0.461191	0.352197	0.693555		Sum of MUFA-ACs	-0.74719	-1.45694	-0.0374409	0.0505425	0.136007		Sum of MUFA-ACs	-0.653027	-1.5797	0.273641	0.182457	0.492668
Sum of PUFA-ACs	0.183829	-0.598778	0.966435	0.649761	0.66192		Sum of PUFA-ACs	NA	NA	NA	NA	NA		Sum of PUFA-ACs	NA	NA	NA	NA	NA		Sum of PUFA-ACs	NA	NA	NA	NA	NA		Sum of PUFA-ACs	NA	NA	NA	NA	NA		Sum of PUFA-ACs	NA	NA	NA	NA	NA
Sum of SFA-ACs	-0.359852	-1.3522	0.632501	0.484718	0.641656		Sum of SFA-ACs	-0.434102	-1.11638	0.248175	0.224934	0.870585		Sum of SFA-ACs	-0.616971	-1.82509	0.591147	0.327276	0.27417		Sum of SFA-ACs	-0.592764	-1.38802	0.202491	0.157567	0.693555		Sum of SFA-ACs	-0.421928	-1.17649	0.332631	0.284441	0.214828		Sum of SFA-ACs	-0.803976	-1.91417	0.306214	0.171192	0.492668
Sum of short-chain ACs	-0.355978	-1.34401	0.63205	0.487501	0.641695		Sum of short-chain ACs	-0.471766	-1.1661	0.222567	0.196006	0.870585		Sum of short-chain ACs	-0.572142	-1.78639	0.642105	0.365326	0.27717		Sum of short-chain ACs	-0.579868	-1.36857	0.208833	0.163061	0.693555		Sum of short-chain ACs	-0.260637	-1.02145	0.500178	0.50863	0.281734		Sum of short-chain ACs	-0.883335	-2.07157	0.304903	0.160629	0.487904
TFP deficiency (NBS)	NA	NA	NA	NA	NA		TFP deficiency (NBS)	NA	NA	NA	NA	NA		TFP deficiency (NBS)	NA	NA	NA	NA	NA		TFP deficiency (NBS)	NA	NA	NA	NA	NA		TFP deficiency (NBS)	NA	NA	NA	NA	NA		TFP deficiency (NBS)	NA	NA	NA	NA	NA
VLCAD deficiency (NBS)	-0.174387	-0.840522	0.491749	0.612998	0.658288		VLCAD deficiency (NBS)	NA	NA	NA	NA	NA		VLCAD deficiency (NBS)	0.284734	-0.589991	1.15946	0.52978	0.28964		VLCAD deficiency (NBS)	NA	NA	NA	NA	NA		VLCAD deficiency (NBS)	NA	NA	NA	NA	NA		VLCAD deficiency (NBS)	-0.491959	-1.38737	0.403448	0.294364	0.522281
ω-Oxidation	0.463781	-0.216785	1.14435	0.19532	0.609082		ω-Oxidation	0.0470284	-0.630113	0.72417	0.892909	0.995984		ω-Oxidation	0.841834	0.0259747	1.65769	0.0549181	0.273078		ω-Oxidation	0.987907	0.243176	1.73264	0.0160117	0.42367		ω-Oxidation	NA	NA	NA	NA	NA		ω-Oxidation	0.660299	-0.272402	1.593	0.180544	0.492668
ATX activity	0.199058	-0.543858	0.941974	0.604728	0.658288		ATX activity	0.508581	-0.262515	1.27968	0.208949	0.870585		ATX activity	-0.120473	-0.912028	0.671082	0.76815	0.332217		ATX activity	-0.889427	-1.75979	-0.0190675	0.057111	0.566237		ATX activity	-0.726015	-1.70324	0.251209	0.158873	0.179722		ATX activity	-0.267006	-1.19149	0.657476	0.577643	0.571885
MGK activity	0.336008	-0.368871	1.04089	0.360295	0.609082		MGK activity	0.541733	-0.239494	1.32296	0.187289	0.870585		MGK activity	-0.121757	-0.826036	0.582523	0.737804	0.332217		MGK activity	-0.510788	-1.35137	0.329797	0.245805	0.693555		MGK activity	0.0697428	-0.628952	0.768438	0.846609	0.365748		MGK activity	0.22438	-0.565436	1.0142	0.583836	0.571885
PLA activity (1)	-0.216307	-0.949392	0.516777	0.568924	0.649756		PLA activity (1)	0.132405	-0.613726	0.878535	0.73115	0.958781		PLA activity (1)	0.179756	-0.851826	1.21134	0.735806	0.332217		PLA activity (1)	-0.386253	-1.22756	0.455053	0.37753	0.693555		PLA activity (1)	0.387011	-0.309744	1.08377	0.287581	0.215704		PLA activity (1)	0.469569	-0.294258	1.2334	0.242305	0.517486
Ratio of MUFA-LPAs to SFA-LPAs	1.13062	0.12901	2.13224	0.0376235	0.609082		Ratio of MUFA-LPAs to SFA-LPAs	NA	NA	NA	NA	NA		Ratio of MUFA-LPAs to SFA-LPAs	NA	NA	NA	NA	NA		Ratio of MUFA-LPAs to SFA-LPAs	NA	NA	NA	NA	NA		Ratio of MUFA-LPAs to SFA-LPAs	NA	NA	NA	NA	NA		Ratio of MUFA-LPAs to SFA-LPAs	NA	NA	NA	NA	NA
Ratio of PUFA-LPAs to MUFA-LPAs	-0.159687	-1.1646	0.845228	0.758391	0.664286		Ratio of PUFA-LPAs to MUFA-LPAs	-0.150234	-0.871922	0.571454	0.687043	0.958439		Ratio of PUFA-LPAs to MUFA-LPAs	NA	NA	NA	NA	NA		Ratio of PUFA-LPAs to MUFA-LPAs	NA	NA	NA	NA	NA		Ratio of PUFA-LPAs to MUFA-LPAs	NA	NA	NA	NA	NA		Ratio of PUFA-LPAs to MUFA-LPAs	NA	NA	NA	NA	NA
Ratio of PUFA-LPAs to SFA-LPAs	0.950346	-0.0123975	1.91309	0.0659856	0.609082		Ratio of PUFA-LPAs to SFA-LPAs	NA	NA	NA	NA	NA		Ratio of PUFA-LPAs to SFA-LPAs	NA	NA	NA	NA	NA		Ratio of PUFA-LPAs to SFA-LPAs	NA	NA	NA	NA	NA		Ratio of PUFA-LPAs to SFA-LPAs	NA	NA	NA	NA	NA		Ratio of PUFA-LPAs to SFA-LPAs	NA	NA	NA	NA	NA
Ratio of UFA-LPAs to SFA-LPAs	1.16191	0.26566	2.05815	0.0186209	0.609082		Ratio of UFA-LPAs to SFA-LPAs	NA	NA	NA	NA	NA		Ratio of UFA-LPAs to SFA-LPAs	NA	NA	NA	NA	NA		Ratio of UFA-LPAs to SFA-LPAs	NA	NA	NA	NA	NA		Ratio of UFA-LPAs to SFA-LPAs	NA	NA	NA	NA	NA		Ratio of UFA-LPAs to SFA-LPAs	NA	NA	NA	NA	NA
Sum of LCFA-LPAs	0.784768	-0.0266017	1.59614	0.0712121	0.609082		Sum of LCFA-LPAs	0.236356	-0.501899	0.974611	0.536518	0.935329		Sum of LCFA-LPAs	NA	NA	NA	NA	NA		Sum of LCFA-LPAs	NA	NA	NA	NA	NA		Sum of LCFA-LPAs	NA	NA	NA	NA	NA		Sum of LCFA-LPAs	NA	NA	NA	NA	NA
Sum of LPAs	0.759615	-0.0475859	1.56682	0.0786304	0.609082		Sum of LPAs	0.236356	-0.501899	0.974611	0.536518	0.935329		Sum of LPAs	NA	NA	NA	NA	NA		Sum of LPAs	NA	NA	NA	NA	NA		Sum of LPAs	NA	NA	NA	NA	NA		Sum of LPAs	NA	NA	NA	NA	NA
Sum of MUFA-LPAs	0.924653	0.10463	1.74468	0.0378094	0.609082		Sum of MUFA-LPAs	NA	NA	NA	NA	NA		Sum of MUFA-LPAs	NA	NA	NA	NA	NA		Sum of MUFA-LPAs	NA	NA	NA	NA	NA		Sum of MUFA-LPAs	NA	NA	NA	NA	NA		Sum of MUFA-LPAs	NA	NA	NA	NA	NA
Sum of PUFA-LPAs	0.792417	-0.0496381	1.63447	0.0786294	0.609082		Sum of PUFA-LPAs	NA	NA	NA	NA	NA		Sum of PUFA-LPAs	NA	NA	NA	NA	NA		Sum of PUFA-LPAs	NA	NA	NA	NA	NA		Sum of PUFA-LPAs	NA	NA	NA	NA	NA		Sum of PUFA-LPAs	NA	NA	NA	NA	NA
Sum of SFA-LPAs	0.235872	-0.508061	0.979805	0.540704	0.645326		Sum of SFA-LPAs	NA	NA	NA	NA	NA		Sum of SFA-LPAs	NA	NA	NA	NA	NA		Sum of SFA-LPAs	NA	NA	NA	NA	NA		Sum of SFA-LPAs	NA	NA	NA	NA	NA		Sum of SFA-LPAs	NA	NA	NA	NA	NA
Sum of UFA-LPAs	0.935422	0.106857	1.76399	0.0375983	0.609082		Sum of UFA-LPAs	0.236356	-0.501899	0.974611	0.536518	0.935329		Sum of UFA-LPAs	NA	NA	NA	NA	NA		Sum of UFA-LPAs	NA	NA	NA	NA	NA		Sum of UFA-LPAs	NA	NA	NA	NA	NA		Sum of UFA-LPAs	NA	NA	NA	NA	NA
Sum of VLCFA-LPAs	0.0879147	-0.81802	0.99385	0.850896	0.683604		Sum of VLCFA-LPAs	NA	NA	NA	NA	NA		Sum of VLCFA-LPAs	NA	NA	NA	NA	NA		Sum of VLCFA-LPAs	NA	NA	NA	NA	NA		Sum of VLCFA-LPAs	NA	NA	NA	NA	NA		Sum of VLCFA-LPAs	NA	NA	NA	NA	NA
DGK activity	0.279747	-0.413338	0.972833	0.437336	0.632872		DGK activity	-0.258722	-1.02212	0.504671	0.513134	0.935329		DGK activity	0.0909455	-0.576664	0.758555	0.791851	0.332836		DGK activity	-0.978498	-1.79762	-0.159379	0.0282471	0.42367		DGK activity	-0.225478	-0.945028	0.494073	0.545129	0.285104		DGK activity	-0.309047	-1.21085	0.592755	0.509474	0.570907
PLD activity	-0.10806	-0.85595	0.639831	0.779681	0.667842		PLD activity	1.15091	0.388288	1.91353	0.00705308	0.613178		PLD activity	0.134799	-0.63192	0.901518	0.733536	0.332217		PLD activity	-0.487284	-1.17774	0.203173	0.179876	0.693555		PLD activity	-0.73407	-1.46925	0.00110924	0.0625922	0.145958		PLD activity	0.62737	-0.201887	1.45663	0.153715	0.48084
Ratio of PUFA-PAs to MUFA-PAs	0.82273	0.029406	1.61605	0.0543351	0.609082		Ratio of PUFA-PAs to MUFA-PAs	1.0519	0.294085	1.80972	0.0121956	0.613178		Ratio of PUFA-PAs to MUFA-PAs	0.660082	-0.15807	1.47823	0.127467	0.273078		Ratio of PUFA-PAs to MUFA-PAs	-0.156513	-0.871303	0.558278	0.6718	0.722861		Ratio of PUFA-PAs to MUFA-PAs	0.486408	-0.156606	1.12942	0.15175	0.179722		Ratio of PUFA-PAs to MUFA-PAs	-0.666877	-1.42146	0.087706	0.0986415	0.360829
Sum of (L)PAs	0.788334	-0.00702368	1.58369	0.0649656	0.609082		Sum of (L)PAs	0.634014	-0.131823	1.39985	0.118305	0.863898		Sum of (L)PAs	-0.537744	-1.37154	0.296055	0.218875	0.273078		Sum of (L)PAs	-0.376554	-1.26651	0.513404	0.415465	0.693555		Sum of (L)PAs	-0.792413	-1.44765	-0.137182	0.0265372	0.117298		Sum of (L)PAs	0.00356579	-0.802953	0.810084	0.993172	0.669501
Sum of MUFA-PAs	0.510642	-0.273424	1.29471	0.215099	0.609082		Sum of MUFA-PAs	-0.558091	-1.22085	0.104664	0.112444	0.861244		Sum of MUFA-PAs	-0.541255	-1.37655	0.294043	0.216778	0.273078		Sum of MUFA-PAs	-0.339031	-1.20961	0.531547	0.453059	0.693555		Sum of MUFA-PAs	-0.765579	-1.4172	-0.113964	0.0306792	0.117298		Sum of MUFA-PAs	0.0366578	-0.749622	0.822938	0.928102	0.654936
Sum of PAs	0.784962	-0.00949926	1.57942	0.0657524	0.609082		Sum of PAs	0.637345	-0.131138	1.40583	0.117681	0.863898		Sum of PAs	-0.537746	-1.37154	0.296049	0.218872	0.273078		Sum of PAs	-0.376421	-1.26626	0.513418	0.415566	0.693555		Sum of PAs	-0.79225	-1.44747	-0.137034	0.026562	0.117298		Sum of PAs	0.00341404	-0.803097	0.809925	0.993462	0.669501
Sum of PUFA-PAs	0.817497	0.0277368	1.60726	0.0547523	0.609082		Sum of PUFA-PAs	0.759357	-0.0252972	1.54401	0.0704859	0.826212		Sum of PUFA-PAs	-0.468103	-1.27386	0.337652	0.266575	0.273078		Sum of PUFA-PAs	-0.682154	-1.6011	0.23679	0.159203	0.693555		Sum of PUFA-PAs	-0.921321	-1.74306	-0.0995849	0.0383218	0.120769		Sum of PUFA-PAs	-0.334313	-1.40179	0.733166	0.546252	0.571885
PLA2 activity (1)	-0.580708	-1.41539	0.253973	0.186487	0.609082		PLA2 activity (1)	0.119516	-0.741726	0.980759	0.788058	0.983521		PLA2 activity (1)	0.569216	-0.369315	1.50775	0.246682	0.273078		PLA2 activity (1)	1.39891	0.586389	2.21142	0.00261537	0.208247		PLA2 activity (1)	0.698113	-0.0203895	1.41662	0.0694482	0.14908		PLA2 activity (1)	0.814872	0.120739	1.509	0.0322882	0.187976
PLA2 activity (2)	-0.13534	-0.88256	0.61188	0.725972	0.66192		PLA2 activity (2)	0.886014	0.177068	1.59496	0.0223406	0.613178		PLA2 activity (2)	0.348639	-0.479016	1.17629	0.417507	0.27717		PLA2 activity (2)	0.384657	-0.404111	1.17342	0.349107	0.693555		PLA2 activity (2)	0.365974	-0.331237	1.06319	0.314268	0.222702		PLA2 activity (2)	0.799006	0.0387666	1.55925	0.0526604	0.245263
PLA2 activity (3)	0.184194	-0.60879	0.977178	0.653384	0.66192		PLA2 activity (3)	0.145	-0.479229	0.76923	0.653181	0.958406		PLA2 activity (3)	0.309783	-0.462184	1.08175	0.439595	0.27717		PLA2 activity (3)	0.0441182	-0.685136	0.773373	0.906643	0.802122		PLA2 activity (3)	0.0896729	-0.626477	0.805822	0.80831	0.358059		PLA2 activity (3)	0.418731	-0.495904	1.33337	0.380236	0.547472
PLA2 activity (4)	-0.150174	-0.936088	0.635739	0.711607	0.66192		PLA2 activity (4)	0.546838	-0.0142753	1.10795	0.0686681	0.826212		PLA2 activity (4)	0.333926	-0.502378	1.17023	0.441852	0.27717		PLA2 activity (4)	0.364336	-0.412614	1.14129	0.367589	0.693555		PLA2 activity (4)	0.388061	-0.322647	1.09877	0.295641	0.219631		PLA2 activity (4)	0.860201	0.0800766	1.64033	0.0429899	0.225251
PLA2 activity (5)	-0.156846	-0.910967	0.597275	0.687474	0.66192		PLA2 activity (5)	0.423099	-0.253497	1.0997	0.232739	0.870585		PLA2 activity (5)	0.405457	-0.376945	1.18786	0.320341	0.273078		PLA2 activity (5)	0.217848	-0.548075	0.98377	0.582596	0.70643		PLA2 activity (5)	0.302746	-0.412216	1.01771	0.415108	0.258203		PLA2 activity (5)	0.704589	-0.0843096	1.49349	0.0953576	0.360829
PLA2 activity (6)	-0.247697	-0.953368	0.457975	0.498666	0.645326		PLA2 activity (6)	0.444918	-0.129703	1.01954	0.142751	0.870585		PLA2 activity (6)	0.484214	-0.279495	1.24792	0.226508	0.273078		PLA2 activity (6)	0.433976	-0.341437	1.20939	0.284022	0.693555		PLA2 activity (6)	0.424263	-0.278211	1.12674	0.24861	0.206688		PLA2 activity (6)	0.521409	-0.201415	1.24423	0.172792	0.492668
Ratio of MUFA-LPCs to SFA-LPCs	-0.329214	-0.891637	0.233209	0.263597	0.609082		Ratio of MUFA-LPCs to SFA-LPCs	-0.210621	-0.72149	0.300248	0.42734	0.935329		Ratio of MUFA-LPCs to SFA-LPCs	0.137845	-0.848238	1.12393	0.786543	0.332836		Ratio of MUFA-LPCs to SFA-LPCs	-1.39232	-2.02031	-0.764326	0.000238019	0.0568563		Ratio of MUFA-LPCs to SFA-LPCs	-2.20436	-2.86336	-1.54536	1.08883e-06	0.00013312		Ratio of MUFA-LPCs to SFA-LPCs	-1.42885	-2.21512	-0.642574	0.00195454	0.0682737
Ratio of PUFA-LPCs to MUFA-LPCs	-0.0149451	-0.451158	0.421268	0.947069	0.711017		Ratio of PUFA-LPCs to MUFA-LPCs	0.183112	-0.486406	0.852629	0.597074	0.935329		Ratio of PUFA-LPCs to MUFA-LPCs	0.670739	-0.116023	1.4575	0.108289	0.273078		Ratio of PUFA-LPCs to MUFA-LPCs	0.208802	-0.462427	0.880032	0.548041	0.693555		Ratio of PUFA-LPCs to MUFA-LPCs	-0.0383181	-0.769	0.692364	0.919026	0.382178		Ratio of PUFA-LPCs to MUFA-LPCs	-0.0794802	-0.772473	0.613512	0.824423	0.623778
Ratio of PUFA-LPCs to SFA-LPCs	-0.479212	-1.26039	0.301965	0.242014	0.609082		Ratio of PUFA-LPCs to SFA-LPCs	-0.072662	-0.692327	0.547003	0.820259	0.995984		Ratio of PUFA-LPCs to SFA-LPCs	0.653931	-0.192673	1.50054	0.143671	0.273078		Ratio of PUFA-LPCs to SFA-LPCs	-0.766244	-1.34403	-0.188455	0.0160372	0.42367		Ratio of PUFA-LPCs to SFA-LPCs	-1.2401	-1.99646	-0.483739	0.00385249	0.0672867		Ratio of PUFA-LPCs to SFA-LPCs	-1.1868	-1.93599	-0.437613	0.00558362	0.0731401
Ratio of UFA-LPCs to SFA-LPCs	-0.463832	-1.20177	0.274104	0.230976	0.609082		Ratio of UFA-LPCs to SFA-LPCs	-0.105968	-0.707844	0.495909	0.733174	0.958781		Ratio of UFA-LPCs to SFA-LPCs	0.243616	-0.725055	1.21229	0.626741	0.311465		Ratio of UFA-LPCs to SFA-LPCs	-1.17768	-1.77611	-0.579258	0.000801567	0.0957365		Ratio of UFA-LPCs to SFA-LPCs	-1.91887	-2.62611	-1.21163	2.12817e-05	0.00130096		Ratio of UFA-LPCs to SFA-LPCs	-1.44521	-2.21616	-0.674268	0.00150512	0.0630902
Sum of LCFA-LPCs	0.41693	-0.356343	1.1902	0.302086	0.609082		Sum of LCFA-LPCs	0.143031	-0.799311	1.08537	0.768764	0.981268		Sum of LCFA-LPCs	0.129158	-0.744767	1.00308	0.774668	0.332217		Sum of LCFA-LPCs	1.12723	0.175766	2.0787	0.0294404	0.42367		Sum of LCFA-LPCs	-0.0598093	-0.969534	0.849915	0.898591	0.380145		Sum of LCFA-LPCs	-0.00700358	-0.965653	0.951646	0.988717	0.669501
Sum of LPCs	0.416302	-0.356721	1.18932	0.302644	0.609082		Sum of LPCs	0.138277	-0.808965	1.08552	0.777353	0.983521		Sum of LPCs	0.140073	-0.72939	1.00954	0.755035	0.332217		Sum of LPCs	1.10243	0.156431	2.04843	0.0319251	0.42367		Sum of LPCs	-0.065966	-0.975586	0.843654	0.888209	0.377058		Sum of LPCs	-0.00521378	-0.963996	0.953568	0.991602	0.669501
Sum of MUFA-LPCs	0.21755	-0.485517	0.920616	0.55041	0.64766		Sum of MUFA-LPCs	-0.00463783	-0.619582	0.610306	0.988334	0.995984		Sum of MUFA-LPCs	0.0917945	-0.933602	1.11719	0.862255	0.352514		Sum of MUFA-LPCs	0.584969	-0.295954	1.46589	0.205975	0.693555		Sum of MUFA-LPCs	-0.51587	-1.36899	0.337252	0.248055	0.206688		Sum of MUFA-LPCs	-0.268902	-1.21283	0.675028	0.582807	0.571885
Sum of PUFA-LPCs	0.179737	-0.581887	0.941362	0.648239	0.66192		Sum of PUFA-LPCs	0.185565	-0.448652	0.819783	0.571895	0.935329		Sum of PUFA-LPCs	0.464081	-0.347266	1.27543	0.273824	0.273078		Sum of PUFA-LPCs	0.688237	-0.152709	1.52918	0.122348	0.693555		Sum of PUFA-LPCs	-0.557689	-1.34566	0.23028	0.178685	0.188328		Sum of PUFA-LPCs	-0.27272	-1.1685	0.623064	0.557398	0.571885
Sum of SFA-LPCs	0.576465	-0.202365	1.3553	0.160972	0.609082		Sum of SFA-LPCs	0.348555	-0.741666	1.43877	0.537078	0.935329		Sum of SFA-LPCs	0.0779096	-0.719397	0.875217	0.849799	0.351757		Sum of SFA-LPCs	1.17348	0.231811	2.11515	0.0226873	0.42367		Sum of SFA-LPCs	0.1499	-0.752854	1.05265	0.747785	0.341136		Sum of SFA-LPCs	0.141181	-0.82366	1.10602	0.777221	0.61884
Sum of UFA-LPCs	0.196607	-0.573106	0.966319	0.621603	0.658288		Sum of UFA-LPCs	0.15034	-0.482465	0.783146	0.64585	0.958406		Sum of UFA-LPCs	0.143118	-0.849129	1.13536	0.779937	0.332629		Sum of UFA-LPCs	0.647504	-0.229311	1.52432	0.161284	0.693555		Sum of UFA-LPCs	-0.539028	-1.38465	0.306594	0.224103	0.196683		Sum of UFA-LPCs	-0.273137	-1.20463	0.65836	0.571898	0.571885
Sum of VLCFA-LPCs	-0.026166	-0.708296	0.655964	0.940749	0.711017		Sum of VLCFA-LPCs	-0.441766	-1.4682	0.584671	0.407612	0.935329		Sum of VLCFA-LPCs	0.110111	-0.682731	0.902954	0.787895	0.332836		Sum of VLCFA-LPCs	0.079844	-0.638896	0.798584	0.82956	0.7709		Sum of VLCFA-LPCs	-0.108697	-0.868651	0.651256	0.781725	0.34881		Sum of VLCFA-LPCs	0.249161	-0.739963	1.23829	0.626884	0.597191
Ratio of MUFA-PCs to SFA-PCs	0.404937	-0.394262	1.20414	0.331473	0.609082		Ratio of MUFA-PCs to SFA-PCs	0.523542	-0.0982059	1.14529	0.112455	0.861244		Ratio of MUFA-PCs to SFA-PCs	0.331025	-0.540124	1.20217	0.463959	0.27717		Ratio of MUFA-PCs to SFA-PCs	0.23117	-0.763069	1.22541	0.652871	0.70888		Ratio of MUFA-PCs to SFA-PCs	-0.270567	-1.18479	0.64366	0.567517	0.286659		Ratio of MUFA-PCs to SFA-PCs	-0.317001	-1.19488	0.560874	0.487271	0.570907
Ratio of MUFA-PCs O to SFA-PCs O	0.140267	-0.515874	0.796407	0.679284	0.66192		Ratio of MUFA-PCs O to SFA-PCs O	-0.223494	-0.901594	0.454605	0.524683	0.935329		Ratio of MUFA-PCs O to SFA-PCs O	-0.381285	-1.19507	0.432502	0.36799	0.27717		Ratio of MUFA-PCs O to SFA-PCs O	0.255473	-0.552016	1.06296	0.541292	0.693555		Ratio of MUFA-PCs O to SFA-PCs O	0.349514	-0.487135	1.18616	0.421313	0.258203		Ratio of MUFA-PCs O to SFA-PCs O	-0.466081	-1.3369	0.404738	0.306683	0.522281
Ratio of MUFA-PC (O)s to SFA-PC (O)s	0.461705	-0.378441	1.30185	0.293103	0.609082		Ratio of MUFA-PC (O)s to SFA-PC (O)s	0.612887	-0.0620108	1.28778	0.0883134	0.831477		Ratio of MUFA-PC (O)s to SFA-PC (O)s	0.313006	-0.545771	1.17178	0.482189	0.27717		Ratio of MUFA-PC (O)s to SFA-PC (O)s	0.232723	-0.76246	1.22791	0.651012	0.70888		Ratio of MUFA-PC (O)s to SFA-PC (O)s	-0.262669	-1.18342	0.658084	0.581476	0.286659		Ratio of MUFA-PC (O)s to SFA-PC (O)s	-0.318715	-1.19609	0.558656	0.484701	0.570907
Ratio of PCs to choline	0.0825472	-0.6661	0.831194	0.830894	0.681779		Ratio of PCs to choline	-0.91348	-1.63354	-0.193417	0.0206008	0.613178		Ratio of PCs to choline	-0.203925	-1.2115	0.803655	0.695261	0.332217		Ratio of PCs to choline	0.554873	-0.345456	1.4552	0.23935	0.693555		Ratio of PCs to choline	0.40588	-0.405289	1.21705	0.336947	0.225912		Ratio of PCs to choline	-0.0721723	-0.866742	0.722397	0.860492	0.630581
Ratio of PCs O to choline	0.0851303	-0.690483	0.860744	0.831653	0.681779		Ratio of PCs O to choline	-0.838493	-1.47731	-0.199676	0.0170209	0.613178		Ratio of PCs O to choline	-0.255811	-1.2441	0.732479	0.61676	0.311465		Ratio of PCs O to choline	0.549168	-0.361217	1.45955	0.249165	0.693555		Ratio of PCs O to choline	0.284163	-0.558303	1.12663	0.51512	0.281734		Ratio of PCs O to choline	-0.106357	-0.953833	0.74112	0.808211	0.61884
Ratio of PCs O to PCs	-0.294114	-0.98393	0.395701	0.412328	0.623804		Ratio of PCs O to PCs	-0.387461	-1.0779	0.302978	0.282758	0.877151		Ratio of PCs O to PCs	-0.444488	-1.20255	0.313572	0.262275	0.273078		Ratio of PCs O to PCs	-0.0851141	-0.855413	0.685184	0.830456	0.7709		Ratio of PCs O to PCs	-0.409657	-1.09903	0.279717	0.25608	0.207543		Ratio of PCs O to PCs	-0.118955	-0.807215	0.569305	0.738329	0.61884
Ratio of PC (O)s to choline	0.0806252	-0.669279	0.830529	0.835042	0.681779		Ratio of PC (O)s to choline	-0.912395	-1.62772	-0.197068	0.0199976	0.613178		Ratio of PC (O)s to choline	-0.206376	-1.21315	0.800394	0.691562	0.332217		Ratio of PC (O)s to choline	0.555113	-0.345751	1.45598	0.239423	0.693555		Ratio of PC (O)s to choline	0.402294	-0.410067	1.21466	0.341842	0.225912		Ratio of PC (O)s to choline	-0.0732457	-0.869247	0.722755	0.858693	0.630581
Ratio of PC (O)s to PEs	0.104584	-0.492662	0.70183	0.734698	0.66192		Ratio of PC (O)s to PEs	-0.287354	-1.13376	0.559048	0.512408	0.935329		Ratio of PC (O)s to PEs	0.039807	-0.710328	0.789942	0.918064	0.36376		Ratio of PC (O)s to PEs	-0.214347	-1.0069	0.578202	0.601139	0.70888		Ratio of PC (O)s to PEs	0.220461	-0.531283	0.972206	0.571013	0.286659		Ratio of PC (O)s to PEs	-0.60946	-1.53989	0.320972	0.213875	0.492668
Ratio of PUFA-PCs to MUFA-PCs	-0.305786	-1.22935	0.617775	0.523098	0.645326		Ratio of PUFA-PCs to MUFA-PCs	-0.444053	-1.25926	0.371151	0.29677	0.877151		Ratio of PUFA-PCs to MUFA-PCs	0.471573	-0.444781	1.38793	0.323644	0.273078		Ratio of PUFA-PCs to MUFA-PCs	0.414545	-0.629375	1.45846	0.444321	0.693555		Ratio of PUFA-PCs to MUFA-PCs	-0.0599819	-0.801398	0.681434	0.875396	0.374217		Ratio of PUFA-PCs to MUFA-PCs	-0.291035	-1.08988	0.507807	0.483443	0.570907
Ratio of PUFA-PCs O to MUFA-PCs O	-0.409181	-0.95543	0.137069	0.156215	0.609082		Ratio of PUFA-PCs O to MUFA-PCs O	-0.199994	-0.639864	0.239876	0.382088	0.935329		Ratio of PUFA-PCs O to MUFA-PCs O	0.314517	-0.523547	1.15258	0.469437	0.27717		Ratio of PUFA-PCs O to MUFA-PCs O	0.472165	-0.30432	1.24865	0.245487	0.693555		Ratio of PUFA-PCs O to MUFA-PCs O	0.69259	-0.114135	1.49931	0.105967	0.170829		Ratio of PUFA-PCs O to MUFA-PCs O	0.299087	-0.680314	1.27849	0.556206	0.571885
Ratio of PUFA-PC (O)s to MUFA-PC (O)s	-0.304843	-1.23147	0.621781	0.525729	0.645326		Ratio of PUFA-PC (O)s to MUFA-PC (O)s	-0.439669	-1.259	0.379661	0.303837	0.877151		Ratio of PUFA-PC (O)s to MUFA-PC (O)s	0.464761	-0.455575	1.3851	0.332589	0.274696		Ratio of PUFA-PC (O)s to MUFA-PC (O)s	0.418722	-0.617871	1.45531	0.43662	0.693555		Ratio of PUFA-PC (O)s to MUFA-PC (O)s	-0.0406362	-0.784177	0.702904	0.915625	0.382178		Ratio of PUFA-PC (O)s to MUFA-PC (O)s	-0.277467	-1.07892	0.523982	0.505198	0.570907
Ratio of PUFA-PCs to SFA-PCs	0.288014	-0.491842	1.06787	0.476786	0.641656		Ratio of PUFA-PCs to SFA-PCs	0.376488	-0.233177	0.986153	0.23844	0.870585		Ratio of PUFA-PCs to SFA-PCs	0.427347	-0.495556	1.35025	0.373525	0.27717		Ratio of PUFA-PCs to SFA-PCs	0.419646	-0.679076	1.51837	0.461693	0.693555		Ratio of PUFA-PCs to SFA-PCs	-0.219961	-1.04637	0.606448	0.606885	0.295609		Ratio of PUFA-PCs to SFA-PCs	-0.349265	-1.23811	0.539581	0.450211	0.570907
Ratio of PUFA-PCs O to SFA-PCs O	-0.163998	-0.664089	0.336093	0.527034	0.645326		Ratio of PUFA-PCs O to SFA-PCs O	-0.292357	-0.830366	0.245651	0.297904	0.877151		Ratio of PUFA-PCs O to SFA-PCs O	0.27479	-0.536831	1.08641	0.513554	0.284293		Ratio of PUFA-PCs O to SFA-PCs O	0.612297	-0.332655	1.55725	0.216787	0.693555		Ratio of PUFA-PCs O to SFA-PCs O	0.559905	-0.258558	1.37837	0.193079	0.19509		Ratio of PUFA-PCs O to SFA-PCs O	-0.264187	-1.1791	0.650731	0.577724	0.571885
Ratio of PUFA-PC (O)s to SFA-PC (O)s	0.312634	-0.50564	1.13091	0.461889	0.636762		Ratio of PUFA-PC (O)s to SFA-PC (O)s	0.399899	-0.255878	1.05568	0.244186	0.877151		Ratio of PUFA-PC (O)s to SFA-PC (O)s	0.426668	-0.495447	1.34878	0.37387	0.27717		Ratio of PUFA-PC (O)s to SFA-PC (O)s	0.424032	-0.674715	1.52278	0.45709	0.693555		Ratio of PUFA-PC (O)s to SFA-PC (O)s	-0.206103	-1.03691	0.624705	0.631413	0.303924		Ratio of PUFA-PC (O)s to SFA-PC (O)s	-0.347334	-1.23581	0.541143	0.4525	0.570907
Ratio of UFA-PCs to SFA-PCs	0.434386	-0.37507	1.24384	0.304311	0.609082		Ratio of UFA-PCs to SFA-PCs	0.454796	-0.167649	1.07724	0.165575	0.870585		Ratio of UFA-PCs to SFA-PCs	0.400741	-0.505513	1.30699	0.395066	0.27717		Ratio of UFA-PCs to SFA-PCs	0.358568	-0.693761	1.4109	0.510886	0.693555		Ratio of UFA-PCs to SFA-PCs	-0.235904	-1.08902	0.617215	0.593053	0.291192		Ratio of UFA-PCs to SFA-PCs	-0.324774	-1.2055	0.555948	0.478199	0.570907
Ratio of UFA-PCs O to SFA-PCs O	-0.0818076	-0.668585	0.504969	0.787206	0.669366		Ratio of UFA-PCs O to SFA-PCs O	-0.187959	-0.780878	0.404959	0.540498	0.935329		Ratio of UFA-PCs O to SFA-PCs O	-0.355484	-1.09415	0.383179	0.355362	0.27717		Ratio of UFA-PCs O to SFA-PCs O	0.445798	-0.448939	1.34053	0.338956	0.693555		Ratio of UFA-PCs O to SFA-PCs O	0.421738	-0.410648	1.25412	0.331024	0.225912		Ratio of UFA-PCs O to SFA-PCs O	-0.336379	-1.21181	0.539054	0.460163	0.570907
Ratio of UFA-PC (O)s to SFA-PC (O)s	0.512483	-0.348064	1.37303	0.255618	0.609082		Ratio of UFA-PC (O)s to SFA-PC (O)s	0.5221	-0.152658	1.19686	0.143008	0.870585		Ratio of UFA-PC (O)s to SFA-PC (O)s	0.396903	-0.506242	1.30005	0.397941	0.27717		Ratio of UFA-PC (O)s to SFA-PC (O)s	0.362339	-0.691177	1.41586	0.506969	0.693555		Ratio of UFA-PC (O)s to SFA-PC (O)s	-0.225583	-1.08375	0.632584	0.611323	0.29659		Ratio of UFA-PC (O)s to SFA-PC (O)s	-0.324661	-1.20467	0.555353	0.478	0.570907
Sum of (L)PC (O)s	0.378598	-0.243466	1.00066	0.245629	0.609082		Sum of (L)PC (O)s	-0.0224722	-0.827144	0.7822	0.956821	0.995984		Sum of (L)PC (O)s	-0.4792	-1.36193	0.403527	0.298376	0.273078		Sum of (L)PC (O)s	-0.0977849	-0.911643	0.716073	0.815913	0.7709		Sum of (L)PC (O)s	-0.435361	-1.31393	0.443213	0.341541	0.225912		Sum of (L)PC (O)s	-0.532118	-1.57492	0.510687	0.329199	0.522281
Sum of MUFA-PCs	0.352681	-0.332043	1.03741	0.323701	0.609082		Sum of MUFA-PCs	0.0924786	-0.733277	0.918235	0.828196	0.995984		Sum of MUFA-PCs	-0.490594	-1.39269	0.411497	0.297527	0.273078		Sum of MUFA-PCs	-0.141129	-0.967349	0.68509	0.740819	0.757124		Sum of MUFA-PCs	-0.436863	-1.32523	0.451503	0.345155	0.226875		Sum of MUFA-PCs	-0.521571	-1.4937	0.450556	0.305537	0.522281
Sum of MUFA-PCs O	0.432595	-0.100219	0.965408	0.125809	0.609082		Sum of MUFA-PCs O	-0.306471	-0.97852	0.365577	0.38069	0.935329		Sum of MUFA-PCs O	-0.557808	-1.39432	0.2787	0.204143	0.273078		Sum of MUFA-PCs O	-0.144238	-0.95548	0.667004	0.730649	0.757124		Sum of MUFA-PCs O	-0.607285	-1.34124	0.126669	0.118496	0.172469		Sum of MUFA-PCs O	-0.639855	-1.69579	0.416084	0.248883	0.518161
Sum of MUFA-PC (O)s	0.361929	-0.315663	1.03952	0.306514	0.609082		Sum of MUFA-PC (O)s	0.0700627	-0.759494	0.89962	0.86997	0.995984		Sum of MUFA-PC (O)s	-0.493376	-1.3928	0.406049	0.293466	0.273078		Sum of MUFA-PC (O)s	-0.140675	-0.967081	0.685731	0.741677	0.757124		Sum of MUFA-PC (O)s	-0.443949	-1.32979	0.441891	0.336193	0.225912		Sum of MUFA-PC (O)s	-0.525389	-1.50076	0.449986	0.303674	0.522281
Sum of PC (O)s	0.382991	-0.289718	1.0557	0.276523	0.609082		Sum of PC (O)s	-0.0297036	-0.82916	0.769752	0.942577	0.995984		Sum of PC (O)s	-0.47959	-1.36246	0.403275	0.298065	0.273078		Sum of PC (O)s	-0.103986	-0.91761	0.709638	0.804429	0.7709		Sum of PC (O)s	-0.436731	-1.31453	0.44107	0.339637	0.225912		Sum of PC (O)s	-0.535823	-1.57739	0.505742	0.325362	0.522281
Sum of PCs	0.382194	-0.293442	1.05783	0.279528	0.609082		Sum of PCs	-0.0171812	-0.814435	0.780073	0.966673	0.995984		Sum of PCs	-0.474865	-1.36051	0.410781	0.304225	0.273078		Sum of PCs	-0.104951	-0.918685	0.708783	0.80268	0.7709		Sum of PCs	-0.430006	-1.31027	0.450256	0.348303	0.22759		Sum of PCs	-0.533676	-1.5734	0.506053	0.326424	0.522281
Sum of PCs O	0.360419	-0.21621	0.937048	0.233506	0.609082		Sum of PCs O	-0.303166	-1.08629	0.479957	0.455708	0.935329		Sum of PCs O	-0.574433	-1.39793	0.24906	0.184781	0.273078		Sum of PCs O	-0.0901847	-0.890388	0.710019	0.827126	0.7709		Sum of PCs O	-0.600826	-1.34007	0.138422	0.124819	0.174771		Sum of PCs O	-0.570688	-1.59995	0.458576	0.290082	0.522281
Sum of PUFA-PCs	0.252076	-0.398903	0.903054	0.455939	0.636762		Sum of PUFA-PCs	-0.380287	-1.27092	0.510344	0.411273	0.935329		Sum of PUFA-PCs	-0.417689	-1.20519	0.369816	0.309352	0.273078		Sum of PUFA-PCs	-0.0288176	-0.765837	0.708202	0.939577	0.813329		Sum of PUFA-PCs	-0.427531	-1.24025	0.385189	0.313244	0.222702		Sum of PUFA-PCs	-0.522153	-1.51696	0.472656	0.315883	0.522281
Sum of PUFA-PCs O	0.334136	-0.267489	0.935761	0.288137	0.609082		Sum of PUFA-PCs O	-0.553698	-1.43609	0.328693	0.231177	0.870585		Sum of PUFA-PCs O	-0.572829	-1.35206	0.206402	0.163115	0.273078		Sum of PUFA-PCs O	0.0622466	-0.713368	0.837861	0.876384	0.788963		Sum of PUFA-PCs O	-0.49888	-1.27107	0.273306	0.218096	0.196683		Sum of PUFA-PCs O	-0.495654	-1.47479	0.483482	0.33297	0.522281
[truncated: 247 more rows]

## Sheet: AD-FTY720 vs AD-vehicle
Plasma							Liver							Brain - Cerebellum							Brain - Frontal cortex							Brain - Parietal cortex							Brain - Temporal cortex
[truncated: 1,498 more rows]

## Sheet: AD-vehicle vs Others
Plasma							Liver							Brain - Cerebellum							Brain - Frontal cortex							Brain - Parietal cortex							Brain - Temporal cortex
[truncated: 1,498 more rows]

[truncated: 5 more sheets: AD-any vs WT-any, Sex - AD-vehicle vs WT-vehicle, Sex - AD-FTY720 vs AD-vehicle, Sex - AD-vehicle vs Others, Sex - AD-any vs WT-any]
