# Supplementary material for: Fingolimod normalizes metabolic signatures associated with synaptic plasticity and memory in APP/PS1 model: Sphingosine-1-phosphate receptor a therapeutic target for Alzheimer’s
Source: Sci Rep. 2026 Mar 10;16:12835. doi: 10.1038/s41598-026-42518-8 (PMC13096423; doi:10.1038/s41598-026-42518-8)
Supplement: Supplementary file 2 — Supplementary Information 2. [file 41598_2026_42518_MOESM2_ESM.xlsx]

## Sheet: Target hole time
				Normalized scores		Correlation among APP/PS1 mice					Correlation among APP/PS1-vehicle mice					Correlation among APP/PS1-FTY720 mice					Group effect among APP/PS1 mice
Tissue	Analyte	Final score	Rank	Correlation coefficient r	Group effect	r	CI95-L	CI95-U	p	FDR	r	CI95-L	CI95-U	p	FDR	r	CI95-L	CI95-U	p	FDR	Estimate	CI95-L	CI95-U	p	FDR
Plasma	Cer d18:2/23:0	0.866062	1	0.937888	0.0718256	-0.757161	-0.895988	-0.483513	7.07269e-05	0.0408897	-0.485008	-0.853881	0.208196	0.155365	0.977103	-0.69815	-0.914874	-0.169091	0.0168826	0.998506	0.172523	-0.865054	1.2101	0.730041	0.730041
Liver	Carnitine esterification	0.693464	2	1.00012	0.306651	0.807397	0.584887	0.916891	5.57264e-06	0.000599777	0.476416	-0.21886	0.850825	0.163909	0.739927	0.820847	0.466891	0.948109	0.00106681	0.0236202	0.736566	-0.0793297	1.55246	0.0740402	0.0764677
Parietal	Ratio of ACs to FAs	0.651576	3	0.866555	0.214979	0.699573	0.403818	0.862935	0.000203082	0.0503273	0.681092	0.0901056	0.917334	0.0301311	0.263464	0.557983	0.0101042	0.848198	0.0475214	0.979594	0.516372	-0.520044	1.55279	0.310127	0.310127
Liver	β-Oxidation	0.648069	4	0.985211	0.337141	0.795364	0.56232	0.911363	9.68103e-06	0.000599777	0.458616	-0.240439	0.844413	0.182489	0.772132	0.820606	0.466313	0.948034	0.00107356	0.0236202	0.809802	-0.0141419	1.63375	0.0536482	0.0570918
Plasma	MG 18:3	0.612459	5	0.827989	0.215531	0.668439	0.332777	0.853766	0.000925227	0.126289	0.337138	-0.371305	0.797482	0.340773	0.977103	0.605834	0.00936032	0.884324	0.0482092	0.998506	0.517697	-0.551747	1.58714	0.321418	0.322232
Liver	Ratio of AC-OHs to ACs	0.607041	6	0.973401	0.36636	-0.78583	-0.906954	-0.544682	1.46258e-05	0.000604083	-0.454567	-0.842938	0.245252	0.186881	0.772132	-0.81691	-0.946886	-0.457492	0.00118097	0.0236202	0.879983	0.0732473	1.68672	0.0341992	0.0380663
Liver	Sum of ACs	0.594237	7	0.95061	0.356373	0.767431	0.511236	0.898368	3.06899e-05	0.000648634	0.490799	-0.200914	0.855927	0.149761	0.729141	0.77156	0.354735	0.932535	0.00328994	0.0236202	0.855996	-0.0247569	1.73675	0.0560988	0.0589037
Plasma	MG 20:4	0.591728	8	0.8866	0.294872	0.715755	0.411087	0.876591	0.000263938	0.0762959	0.731727	0.189325	0.931978	0.0161503	0.977103	0.676119	0.128267	0.907801	0.0223685	0.998506	0.708272	-0.14667	1.56321	0.0985234	0.102001
Frontal	MG 20:1	0.585581	9	0.849045	0.263464	-0.685437	-0.855833	-0.380836	0.000306744	0.210427	-0.68635	-0.918886	-0.0998914	0.0283939	0.999237	-0.480517	-0.815573	0.0958438	0.0964958	0.38704	0.632831	-0.519481	1.78514	0.264633	0.264633
Liver	Sum of short-chain ACs	0.578643	10	0.936328	0.357685	0.755901	0.490665	0.892936	4.72483e-05	0.000648634	0.439831	-0.262486	0.837523	0.203387	0.772132	0.766774	0.344448	0.930991	0.00361757	0.0236202	0.859147	-0.0522187	1.77051	0.0631352	0.0656356
Liver	Sum of SFA-ACs	0.577177	11	0.945199	0.368022	0.763063	0.503407	0.896314	3.62419e-05	0.000648634	0.511314	-0.174486	0.863082	0.130908	0.729141	0.765696	0.342144	0.930642	0.0036947	0.0236202	0.883976	0.00682558	1.76113	0.0484215	0.0518802
Liver	LPI 16:1	0.542854	12	0.924898	0.382044	-0.746674	-0.88856	-0.474412	6.56498e-05	0.00827176	-0.591687	-0.889819	0.0604652	0.0715672	0.326457	-0.744727	-0.923798	-0.298333	0.00545741	0.082254	0.917657	0.0844278	1.75089	0.032701	0.0340173
Liver	Ratio of ACs to FAs	0.533656	13	0.934995	0.401339	0.754825	0.48876	0.892427	4.91315e-05	0.000648634	0.400359	-0.306538	0.822622	0.251607	0.772132	0.806134	0.432174	0.943523	0.00154179	0.0236202	0.964001	0.119872	1.80813	0.0274681	0.0313495
Plasma	MG 20:5	0.511767	14	0.819388	0.307621	0.661495	0.321662	0.850355	0.00109221	0.126289	0.603356	-0.0423634	0.893538	0.0647815	0.977103	0.579062	-0.0318911	0.874995	0.0619435	0.998506	0.738895	-0.21561	1.6934	0.120802	0.123611
Liver	3MGA (NBS)	0.508816	15	0.891087	0.382271	0.719378	0.427397	0.875462	0.000161093	0.00124754	0.379609	-0.328543	0.814549	0.279276	0.772132	0.688483	0.189429	0.904856	0.0132992	0.0400586	0.9182	0.00709433	1.82931	0.0484205	0.0518802
Liver	LPI 18:2	0.495543	16	0.85215	0.356607	-0.687944	-0.860089	-0.375143	0.000402229	0.0164176	-0.511653	-0.863199	0.174041	0.13061	0.365827	-0.662656	-0.895862	-0.143221	0.0188586	0.117444	0.856557	-0.13032	1.84343	0.0848799	0.0861297
Liver	LPS 22:6	0.494774	17	0.918616	0.423841	-0.741602	-0.886144	-0.465558	7.82049e-05	0.00827176	-0.460249	-0.845005	0.238488	0.180735	0.3824	-0.758688	-0.928367	-0.327295	0.00422669	0.082254	1.01805	0.223574	1.81253	0.0148981	0.0163622
Liver	BKT deficiency (NBS)	0.494511	18	0.885494	0.390983	-0.714863	-0.873273	-0.41977	0.000185055	0.00126932	-0.374289	-0.812451	0.334064	0.286625	0.772132	-0.690468	-0.90554	-0.193074	0.0129292	0.0400586	0.939127	0.0326163	1.84564	0.0430745	0.0472769
Liver	Sum of long-chain ACs	0.478804	19	0.906692	0.427888	0.731976	0.448902	0.881536	0.000107861	0.000890985	0.565239	-0.0999636	0.881241	0.0886151	0.729141	0.750101	0.309385	0.925563	0.00495543	0.0264815	1.02777	0.20276	1.85278	0.0174539	0.0214765
Liver	Sum of VLCFA-LPSs	0.476974	20	0.909574	0.4326	-0.734303	-0.882652	-0.45291	9.99201e-05	0.000884348	-0.398677	-0.821974	0.308351	0.25379	0.772132	-0.77537	-0.933761	-0.362997	0.00304567	0.0236202	1.03909	0.250871	1.82731	0.0126326	0.0168612
Frontal	Gly synthesis	0.47601	21	0.836874	0.360864	-0.675612	-0.850859	-0.36508	0.000403344	0.022132	-0.754867	-0.938459	-0.238683	0.0116084	0.189955	-0.562528	-0.850046	-0.0167267	0.0453633	0.834324	0.866782	-0.120562	1.85413	0.081835	0.0886546
Liver	SBCAD deficiency (NBS)	0.475759	22	0.928511	0.452752	0.749591	0.47953	0.889946	5.92556e-05	0.000648634	0.574357	-0.0865781	0.884222	0.0824711	0.729141	0.7798	0.372687	0.935181	0.00277923	0.0236202	1.0875	0.307229	1.86776	0.00898163	0.0132342
Liver	CACT deficiency (NBS)	0.454017	23	0.93011	0.476093	0.750882	0.481801	0.890559	5.66033e-05	0.000648634	0.678994	0.0862339	0.916714	0.0308438	0.729141	0.780114	0.373376	0.935282	0.00276108	0.0236202	1.14356	0.441275	1.84584	0.00304628	0.0108032
Liver	CPT-1 deficiency (NBS)	0.454015	24	0.930109	0.476094	-0.750881	-0.890558	-0.481799	5.66052e-05	0.000648634	-0.678992	-0.916713	-0.0862305	0.0308444	0.729141	-0.780114	-0.935282	-0.373376	0.00276108	0.0236202	1.14356	0.441278	1.84585	0.00304622	0.0108032
Liver	Thr	0.441653	25	0.836654	0.395001	-0.675434	-0.853883	-0.354886	0.000561775	0.00738371	-0.41685	-0.828919	0.288495	0.230753	0.767432	-0.675814	-0.900468	-0.166483	0.0158482	0.0938347	0.948778	0.00943511	1.88812	0.0479711	0.049606
Temporal	Trigonelline	0.44121	26	0.852894	0.411684	0.688545	0.353836	0.866919	0.000788658	0.0423794	0.549492	-0.122525	0.876033	0.0998993	0.75902	0.392002	-0.315493	0.819391	0.26256	0.977172	0.988852	-0.299552	2.27726	0.123261	0.123261
Liver	Sum of PUFA-LPIs	0.43587	27	0.834459	0.398588	-0.673662	-0.853	-0.35204	0.000588261	0.00280346	-0.337244	-0.797526	0.371202	0.340611	0.772132	-0.688438	-0.904841	-0.189347	0.0133076	0.0400586	0.957395	-0.0393374	1.95413	0.0587482	0.0614807
Frontal	LDH activity	0.424983	28	0.773747	0.348764	-0.624649	-0.824546	-0.286117	0.00144106	0.0392157	-0.418824	-0.829665	0.286301	0.228325	0.368199	-0.458954	-0.806096	0.123181	0.114666	0.834324	0.83772	-0.378433	2.05387	0.165658	0.165658
Liver	Sum of UFA-LPIs	0.410375	29	0.855592	0.445217	-0.690723	-0.861461	-0.379684	0.000372644	0.00187442	-0.424086	-0.831649	0.280416	0.221923	0.772132	-0.696869	-0.907736	-0.204923	0.0117876	0.0399721	1.0694	0.170563	1.96823	0.0223269	0.0257618
Liver	Phe	0.409833	30	0.856736	0.446904	-0.691647	-0.861917	-0.381197	0.000363234	0.00738371	-0.390921	-0.818971	0.316642	0.263996	0.767432	-0.72272	-0.916489	-0.254291	0.00792242	0.0762027	1.07345	0.215827	1.93107	0.0170045	0.0254089
Liver	Asn	0.406521	31	0.836132	0.429611	-0.675013	-0.853673	-0.354209	0.000567978	0.00738371	-0.432374	-0.834752	0.271038	0.212049	0.767432	-0.66929	-0.898191	-0.154878	0.0172929	0.0938347	1.03191	0.127932	1.93589	0.0275257	0.0330308
Plasma	Ratio of MGs to DGs	0.39645	32	0.780432	0.383982	0.630046	0.272465	0.834707	0.00220478	0.178587	0.605987	-0.0382235	0.89437	0.0633125	0.535374	0.633241	0.0538037	0.893649	0.0364826	0.998785	0.922312	0.0592939	1.78533	0.0376254	0.0460024
Plasma	MG 22:6	0.390615	33	0.754778	0.364163	0.609335	0.241056	0.824218	0.00336603	0.278003	0.367115	-0.341432	0.809605	0.296697	0.977103	0.635709	0.0579233	0.894478	0.0355351	0.998506	0.874707	-0.0675521	1.81697	0.0667794	0.072352
Liver	Sum of purines	0.389434	34	0.84611	0.456676	-0.683068	-0.857676	-0.367212	0.000459034	0.0153011	-0.351313	-0.803261	0.35736	0.319535	0.653559	-0.755306	-0.927265	-0.320203	0.00450331	0.0244434	1.09692	0.294869	1.89897	0.0101112	0.0155557
Plasma	AABA synthesis	0.389141	35	0.628153	0.239012	-0.50711	-0.770192	-0.0965623	0.0189591	0.504271	0.364396	-0.344202	0.808521	0.300563	0.785247	-0.682365	-0.90982	-0.139656	0.0207005	0.348408	0.574099	-0.619775	1.76797	0.324544	0.324544
Liver	Ac-Orn	0.386829	36	0.812976	0.426147	-0.656319	-0.844301	-0.324503	0.000909203	0.00787976	-0.445531	-0.839627	0.255872	0.196906	0.767432	-0.594874	-0.871311	-0.0318441	0.0413202	0.161149	1.02359	0.0626608	1.98452	0.0381079	0.0424631
Liver	C16	0.384914	37	0.857026	0.472112	0.69188	0.38158	0.862032	0.000360885	0.0164176	0.603203	-0.042604	0.893489	0.0648678	0.320653	0.704925	0.220044	0.910484	0.0104593	0.0903685	1.134	0.285371	1.98262	0.0116502	0.0133808
Liver	LPG 18:2	0.378765	38	0.820257	0.441493	-0.662197	-0.847261	-0.333774	0.000786868	0.0227402	-0.403281	-0.823745	0.303378	0.247838	0.433822	-0.69795	-0.908106	-0.206939	0.0116024	0.0907657	1.06045	0.143364	1.97753	0.0258204	0.0272366
Plasma	MG 16:1	0.378436	39	0.711535	0.333099	0.574425	0.189805	0.806198	0.00646029	0.414991	0.351239	-0.357433	0.803231	0.319643	0.977103	0.48085	-0.167276	0.838779	0.13433	0.998506	0.800093	-0.280563	1.88075	0.136696	0.138444
Frontal	Ratio of SphoPs to SphaPs	0.358209	40	0.747063	0.388854	0.603107	0.254066	0.813157	0.00231645	0.370238	0.737098	0.200544	0.933494	0.0150017	0.43205	0.349821	-0.249196	0.755237	0.241319	0.568859	0.934013	-0.197198	2.06522	0.100178	0.10052
Liver	MMA (NBS)	0.353499	41	0.874281	0.520783	0.705811	0.404602	0.868866	0.000242517	0.00150249	0.627388	-0.00370053	0.901072	0.0521687	0.729141	0.762942	0.336284	0.92975	0.00389727	0.0237828	1.2509	0.496071	2.00573	0.00266311	0.0108032
Liver	Hypoxanthine	0.352502	42	0.822026	0.469524	-0.663625	-0.847978	-0.336036	0.000759369	0.00787976	-0.353361	-0.804089	0.355319	0.316524	0.767432	-0.729951	-0.918905	-0.268552	0.00703573	0.0762027	1.12778	0.32287	1.93269	0.00868527	0.0173367
Frontal	CPT-2 deficiency (NBS)	0.34342	43	0.724666	0.381246	-0.585026	-0.803472	-0.227744	0.00336518	0.370238	-0.465252	-0.846816	0.232474	0.175424	0.995105	-0.443863	-0.799356	0.141802	0.128669	0.568859	0.915739	-0.0811418	1.91262	0.0696439	0.0708488
Liver	PLA2 activity (4)	0.343099	44	0.811988	0.468889	-0.655521	-0.843899	-0.323251	0.000926985	0.00376192	-0.494257	-0.857143	0.196528	0.146474	0.729141	-0.652955	-0.892433	-0.126431	0.0213317	0.0464387	1.12626	0.203348	2.04916	0.0195265	0.0232108
Liver	Sum of aromatic AAs	0.332078	45	0.799455	0.467377	-0.645403	-0.838775	-0.307456	0.00117971	0.016925	-0.325728	-0.792768	0.382304	0.358378	0.653559	-0.702801	-0.909761	-0.216035	0.0107981	0.0325615	1.12262	0.253816	1.99143	0.0142013	0.0196771
Liver	FA 20:5	0.327683	46	0.781911	0.454229	-0.63124	-0.831544	-0.285655	0.00163031	0.010597	0.323323	-0.384596	0.791767	0.362144	0.767432	-0.801376	-0.942028	-0.421179	0.00172566	0.0610249	1.09104	0.0535966	2.12849	0.0403403	0.043702
Frontal	Ratio of short-chain to long-chain ACs	0.326953	47	0.717458	0.390505	0.579206	0.219382	0.80033	0.00377794	0.370238	0.466315	-0.231189	0.8472	0.174307	0.995105	0.442649	-0.143282	0.79881	0.129843	0.568859	0.937978	-0.0570236	1.93298	0.0632146	0.0649829
Parietal	LPE P-18:2	0.32634	48	0.744833	0.418493	0.601306	0.251422	0.812197	0.00240656	0.90903	0.407452	-0.298839	0.825343	0.242513	0.233594	0.569791	0.027412	0.852985	0.0420618	0.999819	1.00521	-0.042917	2.05333	0.0591541	0.0597087
Liver	DG 18:3_18:3	0.32268	49	0.756771	0.434091	-0.610944	-0.821064	-0.255025	0.0025246	0.0487418	0.474002	-0.221828	0.849962	0.16636	0.377621	-0.675632	-0.900405	-0.166156	0.0158874	0.111464	1.04267	-0.204122	2.28946	0.0959208	0.0968578
Liver	Leu	0.320098	50	0.799546	0.479447	-0.645476	-0.838812	-0.307569	0.00117769	0.00918596	-0.339647	-0.798511	0.36886	0.336962	0.767432	-0.662907	-0.89595	-0.143661	0.0187974	0.0938347	1.15162	0.222446	2.08079	0.0179519	0.0254089
Liver	LPI 18:1	0.316961	51	0.812156	0.495195	-0.655656	-0.843967	-0.323463	0.000923953	0.0251061	-0.418662	-0.829604	0.28648	0.228523	0.41912	-0.664131	-0.896381	-0.145801	0.0185017	0.11697	1.18944	0.299644	2.07924	0.0116251	0.0133712
Liver	Sum of LPGs	0.314674	52	0.811211	0.496537	-0.654894	-0.843582	-0.322266	0.00094118	0.00376192	-0.410491	-0.826503	0.295512	0.238674	0.772132	-0.739036	-0.92192	-0.286759	0.00602982	0.0264815	1.19266	0.352524	2.0328	0.00798385	0.0126177
Liver	PLA2 activity (3)	0.313843	53	0.787525	0.473682	-0.635772	-0.833865	-0.292592	0.00147251	0.0052616	-0.444971	-0.839421	0.256524	0.197536	0.772132	-0.648714	-0.890926	-0.119185	0.0224838	0.0464387	1.13777	0.219415	2.05612	0.0179901	0.0219647
Frontal	AABA	0.3123	54	0.677218	0.364918	-0.546721	-0.782565	-0.173653	0.00694496	0.0782261	0.282257	-0.422444	0.774281	0.429446	0.719954	-0.574961	-0.855066	-0.0350934	0.0398202	0.805896	0.876521	-0.249838	2.00288	0.11983	0.11983
Liver	Sum of UFA-LPGs	0.308306	55	0.802545	0.494239	-0.647898	-0.840041	-0.311333	0.00111252	0.00417726	-0.394267	-0.820269	0.313078	0.259566	0.772132	-0.739036	-0.92192	-0.286759	0.00602982	0.0264815	1.18714	0.342556	2.03173	0.00851052	0.0130137
Plasma	TG 20:1_30:1	0.307447	56	0.684855	0.377408	0.552886	0.159195	0.794861	0.00933657	0.490709	0.786103	0.309826	0.947007	0.00701033	0.977103	0.292241	-0.373029	0.759049	0.383184	0.998506	0.90652	-0.105974	1.91901	0.0760759	0.0807669
Plasma	Met-SO	0.304393	57	0.653849	0.349457	0.527855	0.124549	0.78147	0.0139156	0.650557	-0.380643	-0.814955	0.327464	0.27786	0.916115	0.566139	-0.0510851	0.870411	0.0694339	0.982643	0.839383	-0.570786	2.24955	0.226161	0.226161
Frontal	Hexose	0.289829	58	0.710843	0.421013	0.573866	0.211754	0.797436	0.00419338	0.840883	0.301779	-0.404754	0.782688	0.396764	0.999237	0.40467	-0.1883	0.781423	0.170194	0.38704	1.01126	-0.121872	2.14439	0.0772768	0.0775027
Liver	Tyr	0.272687	59	0.758824	0.486137	-0.612601	-0.821925	-0.257499	0.00243872	0.0135872	-0.329537	-0.794348	0.378655	0.352451	0.767432	-0.681269	-0.902363	-0.176296	0.0147102	0.0938347	1.16768	0.300299	2.03507	0.0111398	0.0196397
Liver	LPI 18:3	0.270725	60	0.804139	0.533414	-0.649185	-0.840694	-0.313338	0.00107914	0.0273007	-0.509032	-0.862293	0.177475	0.132928	0.365827	-0.727521	-0.918095	-0.263735	0.00732503	0.0863818	1.28124	0.428797	2.13369	0.00544525	0.00905743
Parietal	Gly synthesis	0.267333	61	0.744246	0.476913	-0.600833	-0.811945	-0.250727	0.00243075	0.148276	-0.584373	-0.887468	0.0715955	0.0760469	0.039839	-0.582976	-0.858274	-0.0471284	0.0365181	0.9726	1.14553	0.244937	2.04612	0.01539	0.0167641
Frontal	AABA synthesis	0.265256	62	0.651499	0.386243	-0.525957	-0.771005	-0.145244	0.00994361	0.095022	0.318658	-0.389019	0.789819	0.369509	0.416034	-0.707158	-0.905378	-0.255868	0.00686642	0.446317	0.927742	-0.247314	2.1028	0.114861	0.116656
Frontal	LPE P-14:0	0.259012	63	0.702806	0.443794	-0.567378	-0.793906	-0.202546	0.00474905	0.840883	-0.470929	-0.84886	0.225585	0.16951	0.999237	-0.68259	-0.896431	-0.210938	0.0101434	0.38704	1.06598	-0.0711222	2.20308	0.0645657	0.0649444
Liver	Putrescine synthesis	0.256078	64	0.76373	0.507652	0.616562	0.263433	0.823979	0.00224336	0.0239153	0.898663	0.619645	0.97603	0.000407608	0.0331888	0.451771	-0.164879	0.814497	0.14038	0.0889496	1.21936	0.279435	2.15929	0.013878	0.0196771
Liver	PLA activity (4)	0.253842	65	0.759711	0.505869	-0.613318	-0.822297	-0.258571	0.00240235	0.00725843	-0.321938	-0.79119	0.385913	0.364324	0.772132	-0.639371	-0.887586	-0.103417	0.0251809	0.0497149	1.21508	0.287969	2.14219	0.0130747	0.0173047
Liver	LPIAT1 activity (2)	0.253834	66	0.759708	0.505875	0.613315	0.258567	0.822295	0.00240248	0.00725843	0.321928	-0.385922	0.791186	0.364339	0.772132	0.639374	0.103422	0.887587	0.0251799	0.0497149	1.21509	0.287989	2.1422	0.0130732	0.0173047
Liver	PSS activity	0.253732	67	0.732068	0.478336	0.591001	0.225608	0.810625	0.00377463	0.00974388	0.688455	0.103841	0.919504	0.0277181	0.729141	0.360923	-0.268619	0.774417	0.249068	0.213013	1.14895	-0.00469601	2.30259	0.0508442	0.0542913
Liver	Sum of solely ketogenic AAs	0.252095	68	0.752039	0.499944	-0.607124	-0.819075	-0.249339	0.00273233	0.0239153	-0.33762	-0.79768	0.370837	0.34004	0.653559	-0.625768	-0.882675	-0.0809305	0.0295167	0.0471214	1.20085	0.277952	2.12375	0.0136392	0.0196771
Plasma	Trigonelline	0.251222	69	0.61887	0.367648	0.499616	0.0866092	0.766077	0.0211059	0.650557	0.276654	-0.427425	0.771835	0.439051	0.943682	0.348756	-0.317555	0.784505	0.293185	0.982643	0.883077	-0.43605	2.2022	0.175878	0.178105
Liver	MG 18:2	0.246791	70	0.796873	0.550082	-0.643319	-0.837715	-0.304225	0.00123847	0.030287	-0.342977	-0.799873	0.365599	0.331939	0.468824	-0.788424	-0.937932	-0.391806	0.00231189	0.082254	1.32128	0.488238	2.15432	0.00370755	0.00905743
Liver	Polyamine synthesis	0.245761	71	0.729968	0.484207	0.589306	0.223137	0.809731	0.00390137	0.027867	0.758436	0.246541	0.939447	0.0109985	0.298513	0.518839	-0.0784106	0.842019	0.0839131	0.0793381	1.16305	0.262446	2.06365	0.0142477	0.0196771
Liver	DLD (NBS)	0.242198	72	0.813207	0.571008	0.656505	0.324796	0.844395	0.000905093	0.016925	0.459136	-0.239818	0.844602	0.181929	0.653559	0.824372	0.475374	0.949199	0.00097201	0.0167043	1.37154	0.587903	2.15518	0.00172447	0.0143912
Liver	LPI 17:1	0.240095	73	0.790126	0.550032	-0.637872	-0.834939	-0.295819	0.00140389	0.0321867	-0.329307	-0.794253	0.378876	0.352808	0.476872	-0.768967	-0.931699	-0.349148	0.00346454	0.082254	1.32116	0.492251	2.15006	0.00357622	0.00905743
Liver	Ratio of PCs O to choline	0.226642	74	0.652103	0.425462	0.526446	0.134744	0.775851	0.0118371	0.0172554	-0.285032	-0.775487	0.419962	0.424727	0.815371	0.541137	-0.047523	0.850811	0.069234	0.0876875	1.02194	-0.0988352	2.14272	0.0714329	0.0740176
Liver	PG 16:0_16:1	0.222379	75	0.758139	0.53576	0.612049	0.256673	0.821638	0.00246708	0.0487418	0.36301	-0.345609	0.807967	0.302544	0.461632	0.753319	0.31606	0.926616	0.00467205	0.082254	1.28688	0.401849	2.1719	0.00681986	0.00929863
Liver	TG 16:0_30:2	0.222214	76	0.689778	0.467565	-0.556861	-0.792426	-0.176749	0.00710398	0.0947616	0.582365	-0.0746235	0.886819	0.0773081	0.331368	-0.560791	-0.85842	0.0193324	0.0578522	0.209575	1.12307	-0.154477	2.40062	0.0812706	0.0825685
Liver	ω-Oxidation	0.221583	77	0.787017	0.565434	-0.635362	-0.833656	-0.291962	0.00148624	0.0052616	-0.558076	-0.878881	0.110312	0.0936414	0.729141	-0.685642	-0.903876	-0.184235	0.0138424	0.0403995	1.35815	0.535727	2.18058	0.00273605	0.0108032
Liver	PC 38:3	0.217533	78	0.705887	0.488354	0.569865	0.195142	0.799408	0.00562734	0.0860112	0.616184	-0.0219626	0.89758	0.0578248	0.315673	0.350596	-0.279554	0.76964	0.263859	0.457392	1.17301	0.10745	2.23857	0.0327689	0.0340451
Liver	Sum of MUFA-LPIs	0.216952	79	0.747609	0.530657	-0.603547	-0.817208	-0.244037	0.00293968	0.00809442	-0.450756	-0.841545	0.249752	0.191072	0.772132	-0.593845	-0.870927	-0.0302546	0.0417632	0.0650053	1.27462	0.365707	2.18353	0.00863667	0.0130307
Liver	PLA2 activity (6)	0.216251	80	0.71562	0.499369	-0.577723	-0.803597	-0.206384	0.00486591	0.011822	-0.446278	-0.839902	0.255	0.196065	0.772132	-0.609846	-0.876855	-0.0552978	0.035246	0.0594915	1.19947	0.267926	2.13101	0.0144913	0.0188307
Plasma	MG 20:1	0.209613	81	0.697582	0.487969	0.563161	0.173703	0.80029	0.00785605	0.454186	0.45093	-0.249547	0.841609	0.190879	0.977103	0.712726	0.197136	0.91948	0.0138318	0.998506	1.17208	0.357249	1.98692	0.00747783	0.0385813
Parietal	SPBP d18:1	0.20605	82	0.618407	0.412357	0.499243	0.109593	0.755891	0.0152967	0.90903	-0.287153	-0.776406	0.418058	0.421136	0.276471	0.398026	-0.195927	0.778321	0.177991	0.999819	0.990467	-0.284881	2.26581	0.12053	0.120717
Plasma	PC O-40:5	0.205779	83	0.604992	0.399213	-0.488412	-0.759884	-0.0718809	0.0246735	0.612318	-0.340517	-0.798867	0.36801	0.335647	0.977103	-0.252963	-0.740474	0.408972	0.452956	0.998506	0.958895	-0.331507	2.2493	0.135352	0.137259
Liver	TG 18:2_28:0	0.205456	84	0.677082	0.471626	-0.546611	-0.786879	-0.162437	0.00848182	0.109171	0.489627	-0.202394	0.855514	0.150885	0.365827	-0.549512	-0.854069	0.0356247	0.064211	0.222433	1.13283	-0.153061	2.41872	0.0806731	0.0820624
Parietal	PI synthesis	0.202706	85	0.69363	0.490924	-0.55997	-0.789857	-0.192111	0.00545757	0.480211	-0.37923	-0.814399	0.328938	0.279797	0.544765	-0.51839	-0.831794	0.0456274	0.0695355	0.979594	1.17918	0.207269	2.15109	0.0200043	0.0220119
Liver	3-Met-His	0.202401	86	0.765568	0.563167	-0.618046	-0.824747	-0.265662	0.00217366	0.013042	-0.356197	-0.805233	0.352481	0.31238	0.767432	-0.730626	-0.91913	-0.269893	0.00695695	0.0762027	1.35271	0.504228	2.20119	0.00356934	0.0160524
Liver	MA (NBS)	0.201354	87	0.647228	0.445874	-0.52251	-0.77368	-0.129409	0.012604	0.0179509	0.346112	-0.362513	0.801151	0.327244	0.772132	-0.436089	-0.807816	0.183817	0.156422	0.162982	1.07097	-0.288418	2.43036	0.115219	0.116327
Frontal	PLA1A activity	0.200928	88	0.646945	0.446016	-0.522281	-0.768941	-0.140279	0.0105721	0.560698	-0.281419	-0.773916	0.423192	0.430877	0.995105	-0.375083	-0.767461	0.221725	0.206644	0.568859	1.07132	-0.0734639	2.21609	0.0649905	0.0665756
Parietal	PI 18:2_20:4	0.200732	89	0.686525	0.485793	-0.554234	-0.786708	-0.184088	0.00606501	0.90903	-0.710561	-0.925935	-0.146459	0.0212731	0.189345	-0.403617	-0.780933	0.189513	0.171415	0.999819	1.16686	0.162878	2.17084	0.025045	0.0258039
Liver	Ratio of PUFA-LPCs to SFA-LPCs	0.195156	90	0.751367	0.556211	-0.606581	-0.818792	-0.248533	0.00276298	0.00778078	-0.525812	-0.868056	0.155193	0.118514	0.729141	-0.667219	-0.897465	-0.151223	0.0177711	0.0464387	1.336	0.466803	2.2052	0.00465351	0.0108032
Plasma	TG 20:4_36:2	0.190898	91	0.581834	0.390936	0.469717	0.0477031	0.74944	0.0316779	0.612318	0.486666	-0.206119	0.854468	0.153748	0.977103	0.24882	-0.412647	0.73847	0.460638	0.998506	0.939015	-0.110737	1.98877	0.0763218	0.0808113
Plasma	PKU (NBS)	0.189797	92	0.582716	0.392918	0.470429	0.0486143	0.74984	0.0313855	0.504271	-0.256592	-0.762957	0.444913	0.474223	0.785247	0.562414	-0.056534	0.86908	0.0717009	0.348408	0.943776	-0.156933	2.04449	0.0881691	0.0905958
Liver	Sum of MUFA-LPGs	0.185279	93	0.74201	0.556731	-0.599028	-0.814843	-0.237368	0.00322048	0.00849025	-0.335575	-0.79684	0.372824	0.343158	0.772132	-0.719937	-0.915556	-0.248856	0.00828509	0.0308972	1.33725	0.519111	2.15538	0.00296014	0.0108032
Plasma	Hex-Cer d18:2/20:0	0.18188	94	0.631823	0.449943	-0.510073	-0.771813	-0.10052	0.0181604	0.552586	-0.674889	-0.915496	-0.0787079	0.0322716	0.977103	-0.478849	-0.838007	0.169801	0.136194	0.998506	1.08075	0.153492	2.008	0.0249485	0.038948
Plasma	TG 20:2_34:4	0.181698	95	0.635743	0.454046	0.513238	0.104762	0.773541	0.0173371	0.552586	0.30526	-0.401542	0.784169	0.391066	0.977103	0.582699	-0.0264061	0.876275	0.0599384	0.998506	1.0906	0.266144	1.91506	0.0125436	0.0385813
Cerebellum	PLA2 activity (2)	0.181337	96	0.620136	0.438799	-0.500638	-0.756687	-0.111432	0.0149686	0.881425	-0.454148	-0.842785	0.245749	0.18734	0.999358	-0.285478	-0.722775	0.315065	0.344417	0.700685	1.05398	-0.0460826	2.15404	0.059382	0.0597739
Plasma	TG 22:1_32:5	0.181133	97	0.560714	0.379581	0.452667	0.0260751	0.739791	0.0393496	0.612318	0.290119	-0.415384	0.777688	0.416137	0.977103	0.253579	-0.408424	0.740771	0.451818	0.998506	0.91174	-0.127109	1.95059	0.081523	0.0859737
Liver	DG 18:2_20:0	0.180009	98	0.734209	0.5542	-0.59273	-0.811536	-0.228131	0.00364902	0.060463	-0.318559	-0.789777	0.389113	0.369666	0.490714	-0.741847	-0.922848	-0.292458	0.00574176	0.082254	1.33117	0.434093	2.22824	0.00594642	0.00905743
Liver	Ratio of UFA-LPCs to SFA-LPCs	0.17787	99	0.745525	0.567654	-0.601865	-0.816329	-0.241551	0.00304169	0.00819322	-0.53353	-0.870675	0.144707	0.112227	0.729141	-0.674432	-0.899987	-0.164013	0.0161465	0.0442393	1.36349	0.49911	2.22786	0.00385976	0.0108032
Liver	TG 16:0_28:2	0.177103	100	0.667417	0.490314	-0.538808	-0.78263	-0.151649	0.00967229	0.114454	0.48787	-0.204606	0.854894	0.152579	0.365827	-0.592584	-0.870457	-0.0283106	0.0423107	0.183251	1.17772	-0.0687087	2.42414	0.0625854	0.0639779
Plasma	PC 38:6	0.176523	101	0.541454	0.364931	-0.437118	-0.730888	-0.00669484	0.0475407	0.612318	-0.538183	-0.872245	0.13831	0.10854	0.977103	-0.272558	-0.749835	0.391293	0.417441	0.998506	0.876552	-0.312834	2.06594	0.138391	0.139982
Liver	LPG 18:1	0.174608	102	0.722176	0.547568	-0.583015	-0.806406	-0.214012	0.00440309	0.0702252	-0.313344	-0.787587	0.394018	0.377988	0.491353	-0.698773	-0.908387	-0.208477	0.0114629	0.0907657	1.31524	0.490963	2.13951	0.00354688	0.00905743
Liver	Orn	0.172753	103	0.672069	0.499316	-0.542564	-0.784678	-0.156831	0.00908319	0.0295204	-0.639948	-0.904946	-0.0172876	0.0462786	0.760046	-0.546012	-0.852711	0.0406169	0.0662782	0.19147	1.19934	0.305941	2.09274	0.0113306	0.0196397
Liver	PS 38:4	0.171258	104	0.751412	0.580154	0.606618	0.248587	0.818811	0.00276089	0.051937	0.496088	-0.194195	0.857785	0.144752	0.365827	0.746659	0.302293	0.924433	0.00527272	0.082254	1.39351	0.562363	2.22466	0.0024325	0.00905743
Liver	LPIAT1 activity (1)	0.170819	105	0.694644	0.523825	0.560789	0.182277	0.794541	0.00662757	0.0133497	0.476296	-0.219009	0.850782	0.164031	0.739927	0.579819	0.00886917	0.865663	0.0481421	0.0666425	1.25821	0.329255	2.18716	0.0107337	0.0152991
Liver	PLA activity (3)	0.170773	106	0.69463	0.523857	-0.560777	-0.794535	-0.18226	0.00662896	0.0133497	-0.476164	-0.850735	0.219171	0.164164	0.739927	-0.579847	-0.865674	-0.00891067	0.048129	0.0666425	1.25829	0.329377	2.1872	0.0107264	0.0152991
Plasma	CPT-1 deficiency (NBS)	0.169985	107	0.564607	0.394622	0.455809	0.0300319	0.741578	0.0378365	0.681057	-0.245019	-0.757747	0.454764	0.495055	0.595608	0.523722	-0.111037	0.854988	0.0982326	0.998785	0.947869	-0.207569	2.10331	0.101596	0.104832
Plasma	CACT deficiency (NBS)	0.169985	108	0.564607	0.394622	-0.455809	-0.741578	-0.0300319	0.0378365	0.681057	0.245019	-0.454764	0.757747	0.495055	0.595608	-0.523722	-0.854988	0.111037	0.0982326	0.998785	0.947869	-0.207569	2.10331	0.101596	0.104832
Plasma	SPBP d17:1	0.158983	109	0.548256	0.389272	-0.442609	-0.734043	-0.0135019	0.0445104	0.612318	0.22362	-0.472538	0.747939	0.534567	0.977103	-0.45902	-0.830275	0.194377	0.155552	0.998506	0.935018	-0.191835	2.06187	0.0980312	0.101624
Parietal	AABA synthesis	0.158358	110	0.583231	0.424873	-0.470845	-0.739519	-0.072765	0.0233512	0.474808	0.431006	-0.272596	0.834242	0.213662	0.0746213	-0.507561	-0.82721	0.0602823	0.076625	0.9726	1.02053	-0.219496	2.26056	0.10121	0.10121
Parietal	Sum of SphoPs	0.15651	111	0.592605	0.436095	0.478412	0.0824743	0.743913	0.020931	0.480211	-0.355178	-0.804822	0.353502	0.313866	0.549611	0.414162	-0.177277	0.785825	0.159439	0.979594	1.04748	-0.22246	2.31743	0.100503	0.10183
Liver	Met-SO	0.148982	112	0.614889	0.465907	-0.496403	-0.759134	-0.0945908	0.0187792	0.0563375	-0.344856	-0.800639	0.363752	0.329122	0.767432	-0.361025	-0.774463	0.26851	0.248925	0.451538	1.11909	0.116157	2.12203	0.0307389	0.0363278
Frontal	Taurine synthesis	0.148907	113	0.629314	0.480407	0.508048	0.121234	0.760903	0.0133212	0.095022	0.684743	0.0968886	0.918412	0.0289173	0.189955	0.342495	-0.256986	0.751639	0.251989	0.834324	1.15392	0.157256	2.15058	0.0255368	0.0307387
Frontal	Ile	0.147914	114	0.640617	0.492703	-0.517173	-0.766065	-0.133411	0.0114992	0.0782261	-0.420131	-0.830159	0.284843	0.226724	0.587422	-0.513193	-0.829599	0.0526919	0.0728783	0.805896	1.18345	0.113675	2.25323	0.0319257	0.0348818
Liver	Ser	0.147471	115	0.676755	0.529283	-0.546347	-0.786735	-0.16207	0.00852005	0.0288941	-0.553368	-0.877322	0.117035	0.0970416	0.767432	-0.453102	-0.815059	0.16325	0.13907	0.319042	1.27132	0.240974	2.30167	0.0183955	0.0254089
Plasma	PC O-36:1	0.14295	116	0.552107	0.409157	-0.445718	-0.735824	-0.0173743	0.0428621	0.612318	-0.384937	-0.816638	0.322965	0.27202	0.977103	-0.254095	-0.74102	0.407964	0.450866	0.998506	0.98278	-0.392988	2.35855	0.15013	0.151469
Parietal	Sum of SPBPs	0.14283	117	0.582568	0.439738	0.470309	0.072081	0.739207	0.0235306	0.480211	-0.378755	-0.814213	0.329432	0.280449	0.544765	0.470408	-0.108769	0.811152	0.10475	0.979594	1.05624	-0.180538	2.29301	0.0898204	0.0913075
Liver	Ratio of PUFA-LPSs to SFA-LPSs	0.136475	118	0.695916	0.559441	-0.561815	-0.795093	-0.183725	0.00650758	0.0133497	-0.393722	-0.820058	0.313659	0.260284	0.772132	-0.625585	-0.882609	-0.0806331	0.0295782	0.0559291	1.34376	0.458267	2.22925	0.00509273	0.0108032
Cerebellum	PLA2 activity (4)	0.128308	119	0.594233	0.465926	-0.479727	-0.744674	-0.0841687	0.020532	0.881425	-0.441256	-0.83805	0.260838	0.201755	0.999358	-0.279578	-0.719699	0.320828	0.354913	0.700685	1.11914	0.0330517	2.20522	0.0440488	0.0446342
Liver	PA 17:0_18:2	0.124366	120	0.733186	0.60882	-0.591904	-0.811101	-0.226925	0.00370859	0.060463	-0.628477	-0.90141	0.00190116	0.0516389	0.315673	-0.715574	-0.914088	-0.240394	0.00887843	0.0888457	1.46237	0.634593	2.29014	0.00159706	0.00905743
Liver	LPE P-18:2	0.122521	121	0.599305	0.476784	-0.483821	-0.752029	-0.0781554	0.0225226	0.177676	0.267143	-0.435782	0.76765	0.455574	0.508444	-0.592562	-0.870448	-0.0282772	0.0423201	0.183251	1.14522	0.136573	2.15386	0.0282609	0.0295471
Liver	Sum of PUFA-MGs	0.121196	122	0.720348	0.599152	-0.58154	-0.805624	-0.21188	0.00452829	0.0114508	-0.306469	-0.784682	0.400423	0.389095	0.772132	-0.754568	-0.927024	-0.318662	0.00456544	0.0264815	1.43914	0.596183	2.2821	0.0021082	0.0108032
Liver	Ratio of DGs to TGs	0.118422	123	0.684281	0.565859	-0.552423	-0.790029	-0.170532	0.00767588	0.014191	-0.431773	-0.834528	0.271723	0.212757	0.772132	-0.5974	-0.872251	-0.0357575	0.040247	0.0643248	1.35917	0.455482	2.26286	0.0054201	0.0108032
Liver	PA 17:1_18:2	0.117709	124	0.694188	0.576479	-0.56042	-0.794343	-0.181757	0.00667113	0.0906355	-0.294783	-0.779695	0.411155	0.408336	0.499858	-0.670385	-0.898574	-0.156816	0.0170439	0.113815	1.38468	0.479205	2.29016	0.00482487	0.00905743
Cerebellum	LDH activity	0.116173	125	0.572866	0.456693	-0.462477	-0.734633	-0.0621162	0.026284	0.166988	0.262554	-0.439771	0.765616	0.463644	0.775008	-0.39284	-0.775886	0.201832	0.184233	0.484139	1.09696	-0.135993	2.32991	0.0781192	0.0793028
Plasma	TG 18:1_33:3	0.115002	126	0.528956	0.413954	0.427029	-0.00571099	0.725057	0.0535216	0.612318	0.248144	-0.45212	0.759161	0.489392	0.977103	0.272991	-0.390897	0.750039	0.416672	0.998506	0.994304	-0.0653077	2.05392	0.0641537	0.0704606
Frontal	Xanthine	0.114473	127	0.605564	0.491091	-0.488874	-0.74995	-0.0960223	0.0179224	0.0782261	-0.632342	-0.902606	-0.00451254	0.0497891	0.491689	-0.26958	-0.714445	0.330495	0.373089	0.828592	1.17958	0.0454514	2.31372	0.042302	0.0453785
Plasma	PLA2 activity (6)	0.112979	128	0.549473	0.436494	0.443592	0.0147245	0.734607	0.0439842	0.704231	0.368551	-0.339963	0.810176	0.294665	0.595608	0.360058	-0.305885	0.789425	0.276735	0.998785	1.04844	0.0424168	2.05447	0.0420261	0.0500605
Liver	Sum of sulfur-containing AAs	0.111575	129	0.58969	0.478115	-0.476059	-0.747614	-0.068124	0.0251155	0.0930204	0.337494	-0.370959	0.797628	0.340231	0.653559	-0.521169	-0.842946	0.0752356	0.0822882	0.0793381	1.14842	0.0316707	2.26516	0.0444635	0.0463161
Plasma	PC O-36:3	0.109737	130	0.51211	0.402373	-0.413428	-0.717128	0.0222248	0.0624759	0.612318	-0.506422	-0.861389	0.180879	0.135263	0.977103	-0.253239	-0.740607	0.408727	0.452446	0.998506	0.966486	-0.224213	2.15718	0.104977	0.108117
Liver	LPE 18:3	0.109647	131	0.641996	0.532349	-0.518286	-0.771345	-0.12371	0.0134715	0.13356	0.3363	-0.37212	0.797138	0.34205	0.473428	-0.703117	-0.909869	-0.21663	0.0107472	0.0903685	1.27868	0.353131	2.20424	0.00949406	0.0114455
Liver	Valinemia (NBS)	0.108905	132	0.702841	0.593936	0.567406	0.191643	0.798092	0.00588505	0.0349244	0.58351	-0.0728994	0.887189	0.0765877	0.566912	0.690781	0.19365	0.905647	0.0128715	0.0346007	1.42661	0.611776	2.24145	0.00171985	0.0143912
Liver	Hex-Cer d18:1/20:0	0.104273	133	0.61611	0.511836	0.497388	0.0958871	0.759688	0.0185087	0.163602	0.382952	-0.325049	0.815861	0.274712	0.44281	0.270977	-0.358709	0.731171	0.394265	0.518461	1.22941	0.125506	2.33332	0.0310196	0.0323495
Plasma	PLA2 activity (4)	0.101219	134	0.538343	0.437124	0.434606	0.00359363	0.72944	0.0489791	0.704231	0.217367	-0.477627	0.745029	0.546345	0.595608	0.315309	-0.350946	0.769615	0.344917	0.998785	1.04996	-0.0726875	2.1726	0.0649563	0.0702848
Parietal	PA 16:1_18:1	0.100895	135	0.566983	0.466088	0.457728	0.0561129	0.731848	0.0280751	0.90903	-0.351354	-0.803278	0.357319	0.319474	0.247795	0.339263	-0.260398	0.750044	0.256785	0.999819	1.11953	-0.159459	2.39851	0.0826635	0.0831785
Plasma	Ser	0.100742	136	0.535317	0.434575	0.432163	0.000585902	0.72803	0.0504098	0.650557	-0.386771	-0.817354	0.321033	0.269547	0.916115	0.435837	-0.222107	0.82105	0.180251	0.982643	1.04383	-0.142484	2.23015	0.0808117	0.0839602
Liver	3-Met-His synthesis	0.0991704	137	0.709124	0.609954	-0.572478	-0.800804	-0.19887	0.00536385	0.0349244	-0.479507	-0.851928	0.215043	0.160804	0.653559	-0.744237	-0.923636	-0.297331	0.00550507	0.0249006	1.46509	0.650511	2.27966	0.00137515	0.0143912
Liver	PLA activity (1)	0.0984165	138	0.677432	0.579016	-0.546894	-0.787032	-0.16283	0.00844105	0.014819	-0.489284	-0.855393	0.202826	0.151215	0.729141	-0.609518	-0.876735	-0.0547783	0.0353715	0.0594915	1.39078	0.494334	2.28722	0.00435374	0.0108032
Cerebellum	Hexose	0.0983748	139	0.564508	0.466134	0.45573	0.0535958	0.730673	0.0288572	0.99596	-0.372351	-0.811685	0.336062	0.289327	0.997652	0.469326	-0.110141	0.810677	0.105661	0.747716	1.11964	-0.0554767	2.29475	0.0606799	0.0607611
Frontal	FA 20:5	0.0976747	140	0.589938	0.492264	-0.476259	-0.742665	-0.0797045	0.0215979	0.0782261	-0.270378	-0.769078	0.432953	0.449923	0.732732	-0.458866	-0.806057	0.123291	0.114745	0.805896	1.1824	0.13159	2.23321	0.0294184	0.0327487
Liver	LPA 18:2	0.0968457	141	0.670492	0.573646	-0.541291	-0.783984	-0.155072	0.0092795	0.114454	-0.50713	-0.861634	0.179957	0.134627	0.365827	-0.585095	-0.867651	-0.0168527	0.0456673	0.190578	1.37788	0.463302	2.29245	0.0053567	0.00905743
Liver	PE 32:2	0.0955329	142	0.662495	0.566962	-0.534834	-0.780457	-0.146191	0.0103294	0.11841	0.279264	-0.42511	0.772976	0.434565	0.502516	-0.680639	-0.902145	-0.175158	0.0148384	0.106809	1.36182	0.392396	2.33125	0.00854227	0.010769
Liver	SPBP d18:1	0.0941561	143	0.696778	0.602622	0.562512	0.184709	0.795467	0.00642719	0.0906355	0.408218	-0.298003	0.825635	0.241543	0.432306	0.683508	0.180352	0.903139	0.0142611	0.106451	1.44748	0.607844	2.28711	0.00195	0.00905743
Liver	Ratio of UFA-LPSs to SFA-LPSs	0.0925843	144	0.674398	0.581813	-0.544444	-0.785701	-0.159432	0.00879964	0.0148432	-0.374811	-0.812657	0.333524	0.2859	0.772132	-0.637726	-0.886995	-0.100668	0.0256791	0.0499638	1.3975	0.522359	2.27263	0.00352621	0.0108032
Plasma	Ratio of UFA-PIs to SFA-PIs	0.0900874	145	0.532668	0.442581	0.430025	-0.00204047	0.726793	0.0516883	0.704231	0.400968	-0.305881	0.822856	0.250818	0.595608	0.308614	-0.357433	0.766573	0.355811	0.998785	1.06306	-0.114326	2.24045	0.0738465	0.0784468
Plasma	HipAcid	0.0900702	146	0.537946	0.447876	0.434286	0.00319921	0.729255	0.0491647	0.650557	0.446254	-0.255028	0.839893	0.196092	0.916115	0.343211	-0.323207	0.782071	0.301447	0.982643	1.07578	0.0450531	2.10651	0.0417571	0.049126
Liver	C3	0.0852555	147	0.700622	0.615366	0.565615	0.189101	0.797133	0.0060789	0.0891965	0.643521	0.0233586	0.90604	0.0446885	0.293605	0.646636	0.115655	0.890185	0.0230645	0.133073	1.47809	0.631821	2.32436	0.00175395	0.00905743
Cerebellum	Val	0.0845658	148	0.583712	0.499146	-0.471233	-0.739745	-0.0732609	0.0232219	0.237588	-0.23955	-0.755262	0.45936	0.505033	0.942415	-0.296217	-0.72833	0.30446	0.325754	0.991144	1.19893	0.0644614	2.3334	0.0394188	0.043719
Liver	LPG 20:1	0.0839706	149	0.667424	0.583453	-0.538814	-0.782633	-0.151657	0.0096714	0.114454	-0.55813	-0.878899	0.110233	0.0936023	0.333605	-0.559082	-0.857763	0.0218207	0.0587861	0.211575	1.40143	0.466298	2.33657	0.00555622	0.00905743
Plasma	TG 18:3_38:5	0.0837638	150	0.542346	0.458583	0.437838	0.0075853	0.731302	0.0471345	0.612318	0.545093	-0.128706	0.874565	0.103207	0.977103	0.45095	-0.204151	0.827087	0.163897	0.998506	1.1015	0.171769	2.03123	0.0229663	0.0385813
Liver	PI 16:0_22:1	0.0821968	151	0.653063	0.570866	-0.52722	-0.776277	-0.135797	0.0116907	0.124304	-0.2765	-0.771768	0.427561	0.439316	0.502516	-0.568429	-0.861342	0.00812209	0.0538043	0.202866	1.3712	0.404674	2.33773	0.00801717	0.010271
Plasma	SBCAD deficiency (NBS)	0.0809264	152	0.531693	0.450767	-0.429238	-0.726337	0.00300599	0.0521652	0.704231	0.286891	-0.418293	0.776293	0.421578	0.595608	-0.464327	-0.832359	0.187879	0.150213	0.998785	1.08273	-0.190882	2.35633	0.0906832	0.0944738
Parietal	PI 16:0_18:2	0.0778326	153	0.61703	0.539198	-0.498131	-0.755256	-0.108132	0.0155622	0.90903	-0.745125	-0.935746	-0.217573	0.0133935	0.189345	-0.427103	-0.791764	0.162007	0.145501	0.999819	1.29513	0.325352	2.26492	0.0115434	0.0156038
Cerebellum	PLA2 activity (5)	0.0750947	154	0.554485	0.47939	-0.447638	-0.725899	-0.0434532	0.032204	0.881425	-0.402788	-0.823556	0.303913	0.248472	0.999358	-0.237997	-0.697515	0.360226	0.433628	0.700685	1.15148	0.055071	2.24788	0.0405317	0.0412072
Liver	Ratio of MUFA-LPCs to SFA-LPCs	0.0745277	155	0.693659	0.619132	-0.559994	-0.794114	-0.181156	0.00672181	0.0133497	-0.548215	-0.875608	0.124324	0.100852	0.729141	-0.679758	-0.901839	-0.173568	0.0150191	0.0420076	1.48713	0.630025	2.34424	0.00185122	0.0108032
Frontal	Hex3Cer d18:1/22:0	0.0742107	156	0.581465	0.507254	0.469419	0.0709441	0.738688	0.0238314	0.896866	0.484216	-0.209186	0.853601	0.156141	0.999237	0.413898	-0.177586	0.785702	0.159733	0.38704	1.21841	0.313528	2.12329	0.0109786	0.0123647
Liver	Sum of MGs	0.071775	157	0.693917	0.622142	-0.560202	-0.794225	-0.181449	0.00669709	0.0133497	-0.306598	-0.784737	0.400304	0.388886	0.772132	-0.747999	-0.924873	-0.305048	0.00514743	0.0264815	1.49436	0.656461	2.33226	0.00147608	0.0108032
Plasma	Ratio of PUFA-PSs to SFA-PSs	0.0691266	158	0.60034	0.531214	-0.484657	-0.757797	-0.066985	0.0259709	0.615501	-0.710424	-0.925896	-0.146187	0.0213096	0.531108	-0.480211	-0.838533	0.168083	0.134923	0.998785	1.27596	0.479278	2.07264	0.00356566	0.0356052
Plasma	Tyr	0.0616424	159	0.509647	0.448005	0.41144	-0.0246191	0.715963	0.0638746	0.650557	-0.210994	-0.742042	0.482766	0.558455	0.943682	0.289367	-0.375729	0.757715	0.388097	0.982643	1.07609	-0.0395854	2.19177	0.057756	0.0616064
Temporal	MG 20:1	0.0598464	160	0.655373	0.595526	-0.529085	-0.787279	-0.113028	0.0164515	0.76014	-0.521298	-0.866514	0.161257	0.122292	0.784765	-0.393349	-0.819913	0.314057	0.260777	0.997982	1.43043	0.517314	2.34355	0.00432456	0.0045346
Plasma	MG 22:1	0.0597203	161	0.517534	0.457814	0.417807	-0.0169337	0.719689	0.0594771	0.612318	0.417359	-0.287929	0.829111	0.230125	0.977103	0.36067	-0.305247	0.78969	0.27586	0.998506	1.09965	0.132573	2.06673	0.028181	0.0406546
Liver	2MBG (NBS)	0.0596085	162	0.683244	0.623635	-0.551585	-0.789576	-0.169363	0.00778794	0.014191	-0.565156	-0.881214	0.100083	0.0886718	0.729141	-0.691039	-0.905736	-0.194125	0.0128242	0.0400586	1.49795	0.689861	2.30604	0.00106243	0.0108032
Liver	Hex-Cer d18:1/18:0	0.0552315	163	0.614847	0.559616	0.496369	0.0945463	0.759115	0.0187885	0.164099	0.641869	0.0205469	0.905535	0.0454188	0.294674	0.357795	-0.271949	0.772974	0.253497	0.456296	1.34418	0.277951	2.4104	0.016337	0.0177772
Frontal	SphK activity (10)	0.0549675	164	0.574782	0.519815	-0.464024	-0.735539	-0.0640782	0.0257206	0.560698	-0.37851	-0.814116	0.329687	0.280785	0.995105	-0.325651	-0.743272	0.274606	0.277571	0.575398	1.24858	0.212954	2.2842	0.020692	0.0238567
Plasma	LPS 18:1	0.0508584	165	0.554749	0.50389	-0.447851	-0.737044	-0.0200378	0.0417591	0.612318	-0.265167	-0.766775	0.437503	0.459042	0.977103	-0.623555	-0.890379	-0.0378313	0.0403696	0.998506	1.21033	0.303594	2.11706	0.011892	0.0385813
Liver	TG 18:1_30:2	0.0465283	166	0.603662	0.557133	-0.487338	-0.754021	-0.0827276	0.0214207	0.17082	0.393315	-0.314093	0.8199	0.260821	0.442086	-0.371612	-0.779311	0.257127	0.234284	0.442097	1.33821	0.0242281	2.6522	0.0463333	0.0477181
Liver	Ratio of TGs to FAs	0.0448071	167	0.627593	0.582785	0.506658	0.108152	0.764879	0.016114	0.0212409	0.423973	-0.280543	0.831606	0.222059	0.772132	0.56314	-0.0159006	0.85932	0.0565856	0.0744783	1.39983	0.540891	2.25877	0.00302683	0.0108032
Plasma	LPE 22:0	0.0447038	168	0.514799	0.470095	-0.415599	-0.718399	0.0196048	0.0609752	0.612318	-0.249408	-0.759731	0.451048	0.48711	0.977103	-0.476893	-0.83725	0.172263	0.138032	0.998506	1.12915	0.196232	2.06207	0.0205571	0.0385813
Liver	DG 18:1_18:1	0.0433225	169	0.650318	0.606995	-0.525004	-0.775057	-0.132788	0.0121134	0.12517	-0.321815	-0.791138	0.38603	0.364518	0.488881	-0.657007	-0.893869	-0.133407	0.0202716	0.124841	1.45798	0.542678	2.37328	0.00359225	0.00905743
Frontal	Ratio of PUFA-LPSs to MUFA-LPSs	0.04213	170	0.539272	0.497142	-0.435356	-0.718602	-0.028218	0.0378637	0.560698	-0.432868	-0.834937	0.270474	0.211469	0.995105	-0.218756	-0.686943	0.377762	0.472738	0.749005	1.19412	0.103443	2.28479	0.0335289	0.036108
Cerebellum	Trigonelline	0.0409407	171	0.576582	0.535641	0.465477	0.0659234	0.736388	0.0252005	0.237588	0.520055	-0.162916	0.866089	0.123344	0.942415	0.283469	-0.317032	0.72173	0.347971	0.991144	1.28659	0.0759325	2.49725	0.0384466	0.0434305
Plasma	TG 20:2_34:1	0.0390875	172	0.442135	0.403047	0.356937	-0.0883656	0.683333	0.112203	0.612318	0.502601	-0.185832	0.860061	0.138725	0.977103	-0.185213	-0.706583	0.466492	0.585605	0.998506	0.968105	-0.228277	2.16449	0.105973	0.108986
Liver	Ratio of non-essential to essential AAs	0.0379728	173	0.628374	0.590402	0.507289	0.108992	0.765232	0.0159605	0.0639528	0.455157	-0.244553	0.843153	0.186237	0.653559	0.57037	-0.00525026	0.862081	0.0528081	0.0597157	1.41812	0.550001	2.28625	0.0029733	0.0143912
Liver	TG 16:0_32:3	0.0346549	174	0.580543	0.545888	-0.468675	-0.743391	-0.0586568	0.0277981	0.19266	0.725811	0.177132	0.9303	0.0174845	0.221343	-0.518888	-0.842038	0.078344	0.0838787	0.267186	1.3112	0.0913167	2.53109	0.0365879	0.0378701
Plasma	PA 18:2_22:1	0.0320388	175	0.486504	0.454465	0.392756	-0.0468785	0.704925	0.0782059	0.612318	0.480817	-0.213418	0.852394	0.159498	0.977103	0.247343	-0.413952	0.737754	0.46339	0.998506	1.09161	0.0827151	2.1005	0.0355874	0.0462053
Liver	HipAcid synthesis	0.0311431	176	0.628233	0.59709	0.507175	0.108839	0.765168	0.0159882	0.0639528	0.353325	-0.355354	0.804075	0.316577	0.653559	0.275048	-0.35487	0.733212	0.386916	0.158155	1.43419	0.0547544	2.81362	0.0424121	0.0451193
Plasma	PC 34:3	0.0305991	177	0.47794	0.447341	-0.385843	-0.700802	0.0550056	0.0840758	0.612318	-0.281049	-0.773755	0.423522	0.431509	0.977103	-0.279761	-0.753228	0.38467	0.404739	0.998506	1.0745	-0.103249	2.25224	0.071148	0.0762227
Liver	DG 18:1_20:0	0.0293521	178	0.66521	0.635858	-0.537027	-0.781656	-0.149199	0.00996253	0.116017	-0.341338	-0.799203	0.367207	0.334407	0.468824	-0.697806	-0.908056	-0.206669	0.0116271	0.0907657	1.52731	0.663714	2.3909	0.00158276	0.00905743
Plasma	Ratio of UFA-PSs to SFA-PSs	0.0288729	179	0.589033	0.56016	-0.475528	-0.752701	-0.0551661	0.0293512	0.615501	-0.720146	-0.928685	-0.165612	0.0188321	0.528028	-0.504957	-0.847972	0.136164	0.113139	0.998785	1.34548	0.551271	2.1397	0.00233582	0.0356052
Plasma	LPE P-22:1	0.0281341	180	0.548356	0.520222	0.44269	0.0136029	0.73409	0.0444668	0.612318	0.665293	0.0613769	0.912631	0.0357829	0.977103	0.515334	-0.122371	0.851866	0.104727	0.998506	1.24956	0.352682	2.14643	0.00916217	0.0385813
Cerebellum	DG 16:0_20:0	0.0280952	181	0.617124	0.589029	-0.498207	-0.755299	-0.108231	0.015544	0.99596	-0.416621	-0.828832	0.288749	0.231036	0.997652	-0.595177	-0.863117	-0.0657554	0.0318796	0.747716	1.41483	0.553938	2.27572	0.00274579	0.0104295
Liver	TMAO synthesis (direct)	0.0275795	182	0.559376	0.531797	0.451587	0.037028	0.733535	0.0348816	0.124577	0.314553	-0.392884	0.788096	0.37605	0.653559	0.433575	-0.186811	0.806737	0.159097	0.0889496	1.27736	0.0453823	2.50933	0.0429208	0.0451798
Cerebellum	FA 20:4	0.0265583	183	0.546581	0.520023	-0.441257	-0.722116	-0.0355146	0.0350539	0.237588	-0.328429	-0.793889	0.379718	0.35417	0.942415	-0.343089	-0.751931	0.256357	0.251114	0.991144	1.24908	0.243714	2.25444	0.0175701	0.0223287
Temporal	Gly synthesis	0.0265158	184	0.654267	0.627751	-0.528192	-0.786808	-0.111804	0.0166681	0.0498479	-0.564539	-0.881011	0.10098	0.0890979	0.34215	-0.356451	-0.805335	0.352226	0.312011	0.997217	1.50784	0.541419	2.47425	0.00444802	0.00525675
Plasma	PC O-36:2	0.0259256	185	0.480244	0.454319	-0.387703	-0.701913	0.0528247	0.0824653	0.612318	-0.414768	-0.828129	0.2908	0.233329	0.977103	-0.213478	-0.721019	0.443146	0.528515	0.998506	1.09126	-0.0854944	2.26801	0.0670353	0.07253
Temporal	Ratio of ACs to FAs	0.0254918	186	0.598488	0.572996	0.483162	0.0516934	0.762626	0.0309237	0.357495	0.683749	0.0950364	0.918119	0.0292444	0.248564	0.280365	-0.424131	0.773457	0.432679	0.987543	1.37632	0.427796	2.32484	0.00723425	0.00780999
Frontal	TG 20:2_34:3	0.0239879	187	0.56767	0.543682	-0.458282	-0.732173	-0.056812	0.0278612	0.896866	-0.535156	-0.871225	0.142478	0.11093	0.999237	-0.357109	-0.758793	0.241368	0.230977	0.410212	1.30591	0.296948	2.31486	0.0139156	0.0149995
Frontal	Sum of MUFA-MGs	0.0222933	188	0.529978	0.507685	-0.427853	-0.714113	-0.0190026	0.0416891	0.560698	-0.343327	-0.800016	0.365256	0.331413	0.995105	-0.288694	-0.724445	0.311905	0.338768	0.633941	1.21944	0.17009	2.26879	0.0250605	0.0275714
Temporal	PLA2 activity (6)	0.0220097	189	0.613698	0.591688	-0.49544	-0.769298	-0.0677799	0.026331	0.357495	-0.795419	-0.949513	-0.332128	0.00593799	0.0908462	-0.284419	-0.775221	0.420512	0.425768	0.987543	1.42121	0.514531	2.3279	0.00430617	0.00497602
Cerebellum	LPG 18:2	0.0211727	190	0.545226	0.524054	-0.440163	-0.721465	-0.0341587	0.0355619	0.99596	0.26449	-0.438092	0.766475	0.460232	0.997652	-0.323636	-0.742262	0.276688	0.28073	0.747716	1.25876	-0.0322327	2.54975	0.0554162	0.0556393
Liver	PC 38:4	0.0209646	191	0.596025	0.575061	0.481173	0.0747241	0.750525	0.0233818	0.181431	0.466168	-0.231367	0.847147	0.174461	0.378875	0.409598	-0.214796	0.796311	0.186073	0.400173	1.38128	0.327922	2.43463	0.0130335	0.0146649
Liver	LPE 16:0	0.0208635	192	0.539906	0.519042	-0.435868	-0.724363	-0.01747	0.0425851	0.254007	0.226251	-0.470383	0.749157	0.529642	0.536918	-0.460469	-0.81816	0.154176	0.131961	0.336727	1.24672	0.19305	2.30039	0.0229735	0.0243578
Parietal	PS 36:3	0.01803	193	0.559176	0.541146	-0.451425	-0.728137	-0.0481898	0.0306012	0.90903	-0.747449	-0.936395	-0.222564	0.0129514	0.189345	-0.241719	-0.699538	0.356784	0.426252	0.999819	1.29981	0.290663	2.30896	0.0143162	0.0171901
Cerebellum	PLA2 activity (6)	0.0177441	194	0.514955	0.497211	-0.415725	-0.706807	-0.0042513	0.0485063	0.881425	-0.379655	-0.814567	0.328495	0.279214	0.999358	-0.222983	-0.689283	0.373945	0.464006	0.700685	1.19428	0.108387	2.28018	0.0328221	0.0337062
Plasma	C14	0.0168665	195	0.509198	0.492331	-0.411077	-0.71575	0.0250558	0.0641327	0.612318	0.287451	-0.41779	0.776535	0.420633	0.977103	-0.643813	-0.897187	-0.0715839	0.0325462	0.998506	1.18256	0.263044	2.10208	0.0147573	0.0385813
Plasma	SM 44:2	0.016099	196	0.46551	0.449411	-0.375808	-0.69478	0.0666994	0.0931701	0.612318	-0.260457	-0.764682	0.441585	0.467354	0.977103	-0.387072	-0.800967	0.277158	0.239571	0.998506	1.07947	-0.0356961	2.19464	0.0569517	0.0647141
Liver	MG 18:1	0.0158924	197	0.658685	0.642793	-0.531759	-0.778771	-0.141982	0.0108627	0.122607	-0.303543	-0.783439	0.403129	0.393872	0.493799	-0.725492	-0.917417	-0.259733	0.00757325	0.0874484	1.54397	0.703421	2.38451	0.00114955	0.00905743
Plasma	MTHFR deficiency (NBS)	0.0137119	198	0.473438	0.459727	0.382209	-0.0592549	0.698626	0.0872899	0.504271	-0.192835	-0.733415	0.497153	0.593512	0.785247	0.469911	-0.18098	0.83454	0.14472	0.348408	1.10425	0.0379948	2.1705	0.043179	0.0478817
Liver	GCA	0.0119098	199	0.532093	0.520183	-0.42956	-0.720654	-0.00971058	0.0460254	0.112187	0.218109	-0.477026	0.745375	0.544943	0.773156	-0.56643	-0.860579	0.0110698	0.0548438	0.185992	1.24946	0.205924	2.293	0.0216	0.02808
Temporal	Sum of SFA-ACs	0.0118299	200	0.594381	0.582551	0.479846	0.0473878	0.760814	0.0322656	0.357495	0.30393	-0.402771	0.783604	0.393238	0.435879	0.280348	-0.424147	0.773449	0.432708	0.987543	1.39927	0.433159	2.36538	0.0073201	0.00787542
Liver	LPE 20:4	0.011043	201	0.608319	0.597276	-0.491099	-0.756146	-0.0876351	0.0202909	0.166927	-0.315332	-0.788424	0.392153	0.374805	0.491034	-0.579032	-0.865366	-0.00768373	0.0485194	0.190725	1.43464	0.481446	2.38783	0.00539356	0.00905743
Parietal	SPBP d18:0	0.00899169	202	0.550722	0.541731	0.4446	0.0396679	0.7241	0.0335367	0.90903	-0.401217	-0.822952	0.305613	0.250497	0.233594	0.665093	0.180111	0.88995	0.0131173	0.999819	1.30122	0.366023	2.23641	0.00893564	0.0150458
Parietal	Sum of SFA-TGs	0.0084873	203	0.531038	0.522551	0.428709	0.0200502	0.714626	0.0412381	0.480211	0.276085	-0.427928	0.771586	0.44003	0.58432	0.50376	-0.065369	0.825591	0.0792286	0.979594	1.25515	0.21214	2.29816	0.0208978	0.0226701
Liver	PG 16:0_20:5	0.00748978	204	0.548583	0.541094	0.442874	0.0261473	0.728464	0.0390029	0.236672	0.331833	-0.376444	0.795297	0.348902	0.475306	0.406586	-0.218239	0.794986	0.189649	0.404587	1.29969	0.364194	2.23518	0.00916483	0.0111482
Liver	Sum of MUFA-MGs	0.00696057	205	0.653523	0.646562	-0.527592	-0.776482	-0.136302	0.0116211	0.0171798	-0.298161	-0.781143	0.408072	0.402728	0.783009	-0.729157	-0.91864	-0.266975	0.00712929	0.0280808	1.55302	0.711676	2.39436	0.00110202	0.0108032
Cerebellum	LPIAT1 activity (2)	0.00646171	206	0.527	0.520538	0.425449	0.0160642	0.71267	0.0429769	0.881425	0.351631	-0.357043	0.80339	0.319066	0.999358	0.315025	-0.285519	0.737925	0.294459	0.700685	1.25031	0.23772	2.26291	0.0181803	0.0195936
Cerebellum	PLA activity (4)	0.00646171	207	0.527	0.520538	-0.425449	-0.71267	-0.0160642	0.0429769	0.881425	-0.351631	-0.80339	0.357043	0.319066	0.999358	-0.315025	-0.737925	0.285519	0.294459	0.700685	1.25031	0.23772	2.26291	0.0181803	0.0195936
Plasma	LPI 18:0	0.00346561	208	0.474104	0.470638	-0.382746	-0.698948	0.0586275	0.086809	0.612318	0.555725	-0.113677	0.878104	0.0953295	0.977103	-0.477532	-0.837498	0.171459	0.13743	0.998506	1.13046	-0.180583	2.4415	0.0865382	0.090659
Plasma	Ratio of MGs to TGs	0.00314377	209	0.501879	0.498735	0.405169	-0.0321396	0.712274	0.0684432	0.887024	0.244782	-0.454964	0.75764	0.495486	0.595608	0.587597	-0.0189614	0.877993	0.0573086	0.998785	1.19794	0.255682	2.14021	0.0157453	0.0356052
Liver	MG 20:1	0.00248041	210	0.631597	0.629116	-0.50989	-0.766682	-0.112457	0.0153405	0.146165	-0.307863	-0.785273	0.39913	0.386831	0.492103	-0.723705	-0.916819	-0.256221	0.00779705	0.0875371	1.51112	0.624523	2.39771	0.00213637	0.00905743
Frontal	TG 18:0_34:2	-0.000281038	211	0.524641	0.524922	0.423545	0.0137416	0.711525	0.044019	0.896866	0.519332	-0.163881	0.865841	0.12396	0.999237	0.254812	-0.344546	0.706593	0.400815	0.503614	1.26084	0.237878	2.28381	0.0183615	0.0192599
Plasma	PS 36:5	-0.00245802	212	0.45205	0.454508	-0.364942	-0.688208	0.0792267	0.103814	0.612318	-0.424851	-0.831936	0.279556	0.221001	0.977103	-0.207263	-0.717883	0.448357	0.540864	0.998506	1.09171	-0.057183	2.24061	0.0611768	0.0681463
Liver	PE 34:4	-0.00350035	213	0.571615	0.575116	-0.461467	-0.739249	-0.049487	0.0306313	0.200651	0.495059	-0.195507	0.857424	0.145718	0.365827	-0.551852	-0.854975	0.03227	0.0628538	0.220488	1.38141	0.347404	2.41541	0.0116657	0.0133808
Liver	PA 17:1_18:1	-0.00444074	214	0.65501	0.65945	-0.528792	-0.777142	-0.137935	0.0113983	0.124257	-0.418711	-0.829623	0.286426	0.228462	0.41912	-0.668844	-0.898034	-0.15409	0.017395	0.114777	1.58398	0.750692	2.41726	0.000851873	0.00905743
Liver	PA 17:2_18:1	-0.00452578	215	0.627804	0.63233	-0.506829	-0.764975	-0.108379	0.0160723	0.14926	-0.416472	-0.828775	0.288914	0.23122	0.422291	-0.621161	-0.880999	-0.0734391	0.0310999	0.154057	1.51883	0.645252	2.39242	0.00182057	0.00905743
Liver	C5	-0.00491744	216	0.611802	0.616719	0.49391	0.091317	0.757731	0.0194779	0.166164	0.593333	-0.0579378	0.890346	0.0705833	0.326457	0.522729	-0.0731032	0.843565	0.0812124	0.2617	1.48134	0.54671	2.41597	0.00372727	0.00905743
Cerebellum	Ratio of PUFA-LPSs to SFA-LPSs	-0.00618861	217	0.524869	0.531058	-0.423729	-0.711635	-0.0139661	0.0439173	0.881425	-0.313098	-0.787484	0.394248	0.378382	0.999358	-0.297325	-0.7289	0.303357	0.323861	0.700685	1.27558	0.201494	2.34967	0.0224068	0.0232795
Liver	Taurine synthesis	-0.00714584	218	0.503553	0.510699	0.40652	-0.0182092	0.706961	0.0604548	0.158147	-0.481459	-0.852622	0.212621	0.15886	0.653559	0.450946	-0.165886	0.814148	0.141196	0.0889496	1.22668	0.096792	2.35657	0.0349518	0.0375826
Cerebellum	PLA activity (3)	-0.00883527	219	0.51649	0.525325	-0.416965	-0.707556	-0.00575079	0.0477722	0.881425	-0.33282	-0.795704	0.375492	0.347383	0.999358	-0.316561	-0.738702	0.283951	0.291982	0.700685	1.26181	0.255159	2.26847	0.0167223	0.0187512
Cerebellum	LPIAT1 activity (1)	-0.00883527	220	0.51649	0.525325	0.416965	0.00575079	0.707556	0.0477722	0.881425	0.33282	-0.375492	0.795704	0.347383	0.999358	0.316561	-0.283951	0.738702	0.291982	0.700685	1.26181	0.255159	2.26847	0.0167223	0.0187512
Plasma	PS 36:4	-0.00949748	221	0.454119	0.463616	-0.366612	-0.689221	0.0773102	0.102123	0.612318	-0.405575	-0.824624	0.300886	0.244902	0.977103	-0.298406	-0.761897	0.3672	0.372755	0.998506	1.11359	0.0762228	2.15096	0.036881	0.0470366
Plasma	C16:1	-0.010016	222	0.459737	0.469753	-0.371148	-0.691968	0.072089	0.0976315	0.612318	0.262822	-0.439539	0.765735	0.463172	0.977103	-0.471941	-0.835329	0.178456	0.142755	0.998506	1.12833	0.128303	2.12836	0.0292565	0.0415999
Liver	PS 34:1	-0.0104481	223	0.568054	0.578502	0.458592	0.0458479	0.73759	0.0318235	0.206615	0.52799	-0.152249	0.868797	0.116718	0.365827	0.29235	-0.338314	0.741793	0.356479	0.501473	1.38954	0.297235	2.48185	0.0155277	0.016986
Plasma	PI 18:1_18:2	-0.0116102	224	0.446497	0.458107	-0.360459	-0.685481	0.0843542	0.108454	0.612318	-0.377674	-0.813787	0.330557	0.281938	0.977103	-0.382318	-0.798958	0.282301	0.24589	0.998506	1.10036	0.0996216	2.10109	0.0330497	0.0442151
Liver	PG 18:0_22:1	-0.0126085	225	0.651262	0.66387	0.525766	0.133821	0.775477	0.0119667	0.12517	0.360037	-0.348617	0.806776	0.306815	0.465317	0.773977	0.359969	0.933313	0.00313331	0.082254	1.59459	0.751932	2.43725	0.000886656	0.00905743
Temporal	PI 18:0_18:2	-0.0128329	226	0.608992	0.621825	-0.491641	-0.76724	-0.0627787	0.0276903	0.76014	0.343822	-0.364769	0.800218	0.33067	0.784765	-0.581506	-0.886541	0.075916	0.077852	0.997982	1.4936	0.372127	2.61507	0.0122375	0.0123045
Frontal	Cys	-0.0142804	227	0.520787	0.535067	-0.420433	-0.70965	-0.00995647	0.0457639	0.113323	-0.611136	-0.895995	0.0300546	0.0605004	0.491689	-0.301072	-0.730824	0.299615	0.317504	0.805896	1.28521	0.283278	2.28715	0.0146623	0.0176546
Cerebellum	LPIAT1 activity (3)	-0.0150057	228	0.503044	0.518049	0.406109	-0.00731806	0.70097	0.0545028	0.881425	0.302811	-0.403804	0.783128	0.395071	0.999358	0.26986	-0.330226	0.714593	0.372574	0.700685	1.24434	0.214239	2.27443	0.0204778	0.0216115
Cerebellum	PLA activity (5)	-0.0150057	229	0.503044	0.518049	-0.406109	-0.70097	0.00731806	0.0545028	0.881425	-0.302811	-0.783128	0.403804	0.395071	0.999358	-0.26986	-0.714593	0.330226	0.372574	0.700685	1.24434	0.214239	2.27443	0.0204778	0.0216115
Liver	PI 17:1_18:2	-0.0204865	230	0.592862	0.613349	0.47862	0.0714241	0.749073	0.0242351	0.181431	0.571589	-0.0906666	0.88332	0.0843061	0.331368	0.514866	-0.0837962	0.840434	0.0867335	0.2747	1.47324	0.516179	2.4303	0.00460457	0.00905743
Parietal	PLA2 activity (4)	-0.0240337	231	0.504092	0.528125	-0.406955	-0.701485	0.00630472	0.0539534	0.480211	-0.420697	-0.830373	0.284212	0.226034	0.482973	-0.336753	-0.748801	0.263038	0.260546	0.979594	1.26854	0.276904	2.26017	0.0148948	0.0175873
Plasma	MMA (NBS)	-0.0243052	232	0.434837	0.459142	-0.351045	-0.679725	0.0950446	0.118683	0.895266	0.314487	-0.392946	0.788069	0.376155	0.595608	-0.447587	-0.825751	0.208185	0.167453	0.998785	1.10284	0.0287638	2.17692	0.044789	0.0525784
Plasma	t4-OH-Pro	-0.0248934	233	0.390559	0.415452	0.3153	-0.134725	0.657494	0.163854	0.737089	-0.306744	-0.784799	0.400168	0.388648	0.943682	0.390165	-0.273791	0.802269	0.235511	0.982643	0.997902	-0.0331037	2.02891	0.0569743	0.0615939
Plasma	PLA2 activity (1)	-0.0249985	234	0.450165	0.475164	0.36342	-0.0809694	0.687283	0.105372	0.895266	0.226025	-0.470569	0.749053	0.530065	0.595608	0.302284	-0.363506	0.763679	0.36627	0.998785	1.14133	0.0619182	2.22074	0.039451	0.0479547
Liver	TG 18:1_26:0	-0.0263516	235	0.657271	0.683623	-0.530617	-0.778145	-0.140423	0.0110663	0.123013	-0.639018	-0.904661	-0.0157149	0.0466986	0.295587	-0.712051	-0.912899	-0.233616	0.00938007	0.0888457	1.64204	0.826481	2.45759	0.000503544	0.00905743
Cerebellum	PA 18:2_22:0	-0.0266359	236	0.489491	0.516127	-0.395168	-0.69428	0.0203488	0.0620052	0.99596	-0.283828	-0.774964	0.421041	0.426772	0.997652	-0.273387	-0.716451	0.32683	0.366112	0.747716	1.23972	0.220465	2.25897	0.0197363	0.0202229
Frontal	TG 20:4_34:1	-0.0272785	237	0.530554	0.557832	-0.428318	-0.714392	-0.0195715	0.0414436	0.896866	-0.364271	-0.808471	0.344329	0.300741	0.999237	-0.38521	-0.772282	0.210441	0.193666	0.395594	1.33989	0.348948	2.33084	0.0106987	0.0121916
Parietal	PLA2 activity (5)	-0.0279171	238	0.499937	0.527854	-0.403601	-0.699441	0.0103173	0.0561571	0.480211	-0.414195	-0.827912	0.291434	0.234042	0.486325	-0.339388	-0.750105	0.260267	0.256599	0.979594	1.26789	0.287589	2.24819	0.013975	0.0168212
Plasma	Met oxidation	-0.034672	239	0.412913	0.447585	0.333347	-0.11487	0.668793	0.139765	0.504271	-0.578289	-0.8855	0.0807318	0.079909	0.785247	0.324842	-0.341599	0.773909	0.329714	0.348408	1.07508	-0.20292	2.35309	0.0938345	0.0955406
Cerebellum	Sum of FAs	-0.0356552	240	0.502663	0.538318	-0.405802	-0.700782	0.00768611	0.0547036	0.222095	-0.376435	-0.813298	0.331843	0.283649	0.770492	-0.312572	-0.736684	0.288016	0.298439	0.484139	1.29302	0.290128	2.29591	0.0142348	0.0176616
Cerebellum	Sum of PUFAs	-0.0356552	241	0.502663	0.538318	-0.405802	-0.700782	0.00768611	0.0547036	0.222095	-0.376435	-0.813298	0.331843	0.283649	0.770492	-0.312572	-0.736684	0.288016	0.298439	0.484139	1.29302	0.290128	2.29591	0.0142348	0.0176616
Cerebellum	Sum of FAs; Sum of PUFAs	-0.0356552	242	0.502663	0.538318	-0.405802	-0.700782	0.00768611	0.0547036	0.222095	-0.376435	-0.813298	0.331843	0.283649	0.770492	-0.312572	-0.736684	0.288016	0.298439	0.484139	1.29302	0.290128	2.29591	0.0142348	0.0176616
Temporal	Sum of ACs	-0.037139	243	0.562384	0.599523	0.454015	0.0143836	0.746546	0.0443427	0.357495	0.311034	-0.396178	0.786614	0.381703	0.435879	0.282553	-0.422181	0.77441	0.428943	0.987543	1.44003	0.487479	2.39259	0.00552185	0.00617497
Parietal	Ratio of PUFA-LPEs P to MUFA-LPEs P	-0.0376496	244	0.503117	0.540766	-0.406168	-0.701006	0.00724754	0.0544644	0.480211	-0.264471	-0.766467	0.438108	0.460264	0.597682	-0.325542	-0.743217	0.274719	0.277742	0.979594	1.2989	0.178479	2.41932	0.0253685	0.0268724
Plasma	PC 34:1	-0.0389607	245	0.44155	0.480511	-0.356465	-0.683044	0.0889018	0.112712	0.612318	-0.313839	-0.787796	0.393554	0.377193	0.977103	-0.201723	-0.715069	0.452964	0.551972	0.998506	1.15417	-0.0832331	2.39157	0.065612	0.0715767
Liver	DCA	-0.0394173	246	0.525714	0.565132	-0.424411	-0.717613	-0.00341374	0.0489905	0.113571	-0.357829	-0.80589	0.350841	0.310009	0.767432	-0.397774	-0.791084	0.228229	0.200357	0.399856	1.35743	0.400581	2.31427	0.00801866	0.0173367
Liver	SM 33:1	-0.039671	247	0.53272	0.572391	0.430067	0.0103322	0.720953	0.0457413	0.268467	0.694233	0.114777	0.921197	0.0259197	0.240236	0.324712	-0.306262	0.757459	0.303107	0.47863	1.37486	0.28488	2.46485	0.0162881	0.0177474
Plasma	PC 38:5	-0.039864	248	0.431096	0.47096	-0.348025	-0.67787	0.098453	0.122108	0.612318	-0.424602	-0.831843	0.279836	0.2213	0.977103	-0.233638	-0.731053	0.425933	0.489293	0.998506	1.13123	0.0336252	2.22883	0.0440814	0.0531002
Frontal	ATX activity	-0.0404041	249	0.505337	0.545741	-0.40796	-0.702096	0.00509958	0.0533062	0.560698	-0.818761	-0.955707	-0.390383	0.00376932	0.210043	-0.206399	-0.680047	0.388802	0.498698	0.760308	1.31085	0.333774	2.28793	0.0112259	0.0153257
Liver	Cys	-0.0410513	250	0.493801	0.534852	-0.398647	-0.70223	0.0276001	0.0661051	0.135689	0.406772	-0.299582	0.825083	0.243377	0.767432	-0.363284	-0.775502	0.266096	0.245757	0.451538	1.2847	0.109636	2.45976	0.0338368	0.0388128
Frontal	Sum of BCAAs	-0.0420158	251	0.512042	0.554058	-0.413373	-0.705383	-0.00141177	0.049923	0.204042	-0.419297	-0.829844	0.285774	0.227745	0.368199	-0.343475	-0.752121	0.255949	0.250546	0.834324	1.33083	0.265992	2.39566	0.0169997	0.0220996
Frontal	PE 32:0	-0.0425978	252	0.514659	0.557257	0.415486	0.00396254	0.706662	0.0486488	0.896866	0.26725	-0.435689	0.767698	0.455386	0.999237	0.358142	-0.240253	0.759295	0.229534	0.410212	1.33851	0.266283	2.41074	0.0171105	0.0181699
Frontal	TMAO synthesis (direct)	-0.0429607	253	0.502274	0.545235	0.405488	-0.0080617	0.700591	0.0549091	0.204042	0.476801	-0.218386	0.850963	0.16352	0.365336	0.225602	-0.371571	0.690727	0.458636	0.88971	1.30964	0.248331	2.37094	0.0182434	0.0232513
Frontal	Sum of sulfur-containing AAs	-0.0433472	254	0.500643	0.54399	-0.404171	-0.699788	0.00963707	0.0557782	0.204042	-0.608683	-0.895222	0.0339574	0.0618298	0.259013	-0.296445	-0.728448	0.304233	0.325364	0.881193	1.30664	0.309378	2.30391	0.0129483	0.019573
Plasma	PI 18:1_20:0	-0.0455104	255	0.429486	0.474996	-0.346725	-0.67707	0.0999166	0.123603	0.612318	-0.402004	-0.823254	0.304761	0.249481	0.977103	-0.28604	-0.756166	0.378839	0.393821	0.998506	1.14092	0.0925632	2.18928	0.0346559	0.0454752
Plasma	PC O-42:0	-0.0485093	256	0.399223	0.447733	-0.322294	-0.661892	0.127072	0.154199	0.612318	-0.420062	-0.830133	0.284921	0.226809	0.977103	-0.305297	-0.765059	0.360623	0.361273	0.998506	1.07544	0.00169304	2.14918	0.0496785	0.0580315
Parietal	Ratio of UFA-PSs to SFA-PSs	-0.0487316	257	0.506636	0.555368	0.409009	-0.00384039	0.702734	0.052637	0.480211	0.245888	-0.45403	0.758141	0.493477	0.604822	0.212341	-0.383515	0.683374	0.486135	0.979594	1.33397	0.184343	2.4836	0.025252	0.0268724
Plasma	MG 22:4	-0.0487416	258	0.423467	0.472209	0.341867	-0.105371	0.674074	0.129309	0.612318	0.447848	-0.253165	0.840479	0.194306	0.977103	0.193232	-0.459959	0.710724	0.569171	0.998506	1.13423	0.121737	2.14672	0.0302771	0.0421683
Plasma	PG 22:6_22:6	-0.0488161	259	0.433564	0.48238	-0.350018	-0.679095	0.0962055	0.119841	0.612318	-0.397915	-0.821679	0.309171	0.254784	0.977103	-0.176651	-0.702123	0.473388	0.603347	0.998506	1.15866	0.0492901	2.26803	0.0416323	0.050861
Temporal	FA 20:3	-0.0489349	260	0.584266	0.633201	-0.47168	-0.756333	-0.0368517	0.0357648	0.28053	-0.52166	-0.866638	0.160772	0.121985	0.75902	-0.333386	-0.795938	0.374945	0.346513	0.977172	1.52093	0.676998	2.36486	0.00150621	0.00220393
Frontal	Taurine	-0.0490917	261	0.511801	0.560892	0.413179	0.0011768	0.705265	0.0500418	0.113323	0.403972	-0.302629	0.82401	0.246952	0.612011	0.400151	-0.193495	0.779315	0.175473	0.805896	1.34724	0.35936	2.33513	0.0101442	0.0139993
Temporal	Xanthine synthesis	-0.0498553	262	0.57383	0.623685	0.463255	0.0260808	0.751681	0.039678	0.0817783	0.423706	-0.280842	0.831506	0.222381	0.529619	0.360348	-0.348303	0.806901	0.306367	0.997217	1.49807	0.559346	2.43679	0.00379329	0.00468192
Plasma	PS 40:4	-0.0526632	263	0.489472	0.542135	-0.395153	-0.706349	0.0440477	0.0762445	0.612318	-0.445084	-0.839462	0.256394	0.19741	0.977103	-0.522504	-0.854536	0.112694	0.0991592	0.998506	1.30219	0.395161	2.20922	0.00757161	0.0385813
Parietal	PA 18:1_18:1	-0.0534138	264	0.485818	0.539232	0.392203	-0.0238563	0.692457	0.0641687	0.90903	-0.281756	-0.774063	0.422892	0.430302	0.279598	0.286772	-0.313795	0.723448	0.342137	0.999819	1.29522	0.0714224	2.51901	0.0391627	0.039904
Parietal	PLA2 activity (2)	-0.0540392	265	0.479788	0.533828	-0.387335	-0.689458	0.0295917	0.0678446	0.480211	-0.314105	-0.787908	0.393305	0.376768	0.549884	-0.341983	-0.751386	0.257528	0.252746	0.979594	1.28224	0.298722	2.26575	0.0133351	0.0167723
Temporal	Ratio of PUFA-PEs to SFA-PEs	-0.0543906	266	0.596235	0.650625	0.481342	0.0493289	0.761632	0.0316545	0.357495	0.468791	-0.228188	0.848092	0.171723	0.435879	0.35623	-0.352447	0.805246	0.312332	0.987543	1.56278	0.591797	2.53376	0.00356902	0.00423396
Parietal	Ratio of PUFA-PIs to SFA-PIs	-0.0544072	267	0.494427	0.548834	-0.399153	-0.696722	0.0156192	0.0591864	0.480211	-0.397547	-0.821538	0.309565	0.255263	0.512795	-0.272733	-0.716107	0.327461	0.367306	0.979594	1.31828	0.313258	2.3233	0.0128625	0.0167723
Plasma	PA 16:0_18:2	-0.0550278	268	0.409858	0.464885	0.33088	-0.117606	0.667258	0.142901	0.612318	0.403615	-0.303016	0.823873	0.247409	0.977103	0.206872	-0.448684	0.717684	0.541647	0.998506	1.11664	0.111716	2.12156	0.0314643	0.0431137
Plasma	PC 34:2	-0.0571819	269	0.432602	0.489784	-0.349241	-0.678618	0.0970816	0.12072	0.612318	-0.340259	-0.798762	0.368262	0.336036	0.977103	-0.181127	-0.70446	0.469792	0.594046	0.998506	1.17644	-0.0468833	2.39977	0.0584225	0.0658148
Parietal	PI 18:2_22:0	-0.057568	270	0.48177	0.539338	0.388935	-0.0277098	0.690445	0.0666193	0.90903	-0.278338	-0.772572	0.425933	0.436154	0.280531	0.381122	-0.215015	0.770341	0.198841	0.999819	1.29547	0.255602	2.33534	0.0173062	0.0189296
Plasma	Ratio of SMs to Cer	-0.0581593	271	0.424371	0.48253	0.342596	-0.104553	0.674525	0.128441	0.895266	0.303418	-0.403244	0.783386	0.394076	0.595608	0.220961	-0.436813	0.724769	0.513804	0.998785	1.15902	-0.00575216	2.32379	0.0510194	0.0575968
Plasma	SMase activity	-0.0581593	272	0.424371	0.48253	-0.342596	-0.674525	0.104553	0.128441	0.895266	-0.303418	-0.783386	0.403244	0.394076	0.595608	-0.220961	-0.724769	0.436813	0.513804	0.998785	1.15902	-0.00575216	2.32379	0.0510194	0.0575968
Parietal	PA 17:1_18:1	-0.0587071	273	0.478792	0.537499	0.386531	-0.0305369	0.688961	0.0684672	0.90903	-0.248959	-0.759528	0.45143	0.487921	0.28613	0.417841	-0.172964	0.78752	0.155392	0.999819	1.29105	0.257385	2.32472	0.0170603	0.0188071
Plasma	Sum of UFA-PCs	-0.0601612	274	0.443441	0.503602	-0.357992	-0.683976	0.0871659	0.11107	0.895266	-0.285788	-0.775815	0.419284	0.423444	0.595608	-0.179021	-0.703362	0.471487	0.598415	0.998785	1.20963	-0.0592352	2.4785	0.0604224	0.0665879
Liver	TMAO synthesis	-0.0603723	275	0.516337	0.576709	0.416841	-0.00578426	0.713122	0.0536161	0.144908	0.331554	-0.376713	0.795182	0.349333	0.653559	0.42915	-0.192052	0.80483	0.163876	0.0889496	1.38524	0.255436	2.51503	0.019038	0.0224231
Plasma	PI 16:0_20:0	-0.0611577	276	0.425651	0.486809	-0.34363	-0.675163	0.103395	0.127218	0.612318	-0.260062	-0.764507	0.441926	0.468053	0.977103	-0.190276	-0.709201	0.462375	0.575208	0.998506	1.1693	0.0579915	2.2806	0.0403117	0.0497173
Parietal	BABA synthesis	-0.0618198	277	0.503624	0.565444	0.406578	-0.00675675	0.701255	0.0541979	0.758161	0.24385	-0.455749	0.757218	0.497181	0.134875	0.445754	-0.139491	0.800206	0.126856	0.9726	1.35818	0.348394	2.36796	0.0110524	0.0137114
Temporal	Symmetrical Arg methylation	-0.0623743	278	0.563333	0.625707	0.454781	0.0153493	0.746973	0.0439404	0.0817783	0.620967	-0.0142176	0.899076	0.0553628	0.293428	-0.504207	-0.860619	0.183754	0.137263	0.997217	1.50293	0.297513	2.70834	0.0177158	0.0182782
Plasma	TG 14:0_36:1	-0.0626332	279	0.404992	0.467626	0.326952	-0.121946	0.664807	0.147995	0.612318	0.535298	-0.142283	0.871273	0.110817	0.977103	0.215696	-0.441276	0.722134	0.524137	0.998506	1.12322	0.154135	2.09231	0.0256529	0.0390357
Plasma	PC 36:6	-0.0632218	280	0.417318	0.48054	-0.336902	-0.671001	0.110916	0.135332	0.612318	-0.280545	-0.773535	0.423971	0.432371	0.977103	-0.328989	-0.775765	0.33749	0.323213	0.998506	1.15424	0.105706	2.20277	0.0328735	0.0440538
Plasma	Ratio of PUFA-LPSs to SFA-LPSs	-0.0634769	281	0.441845	0.505322	0.356703	-0.0886315	0.68319	0.112455	0.895266	-0.646413	-0.906923	-0.0283086	0.043428	0.535374	0.438712	-0.218726	0.822205	0.177066	0.998785	1.21377	-0.0690201	2.49655	0.0621746	0.068056
Frontal	TG 18:1_38:5	-0.0636016	282	0.520154	0.583756	-0.419922	-0.709342	-0.00933637	0.0460554	0.896866	-0.405906	-0.824751	0.300525	0.244479	0.999237	-0.528782	-0.836153	0.0313319	0.0631772	0.38704	1.40216	0.439745	2.36458	0.00659827	0.0107233
Temporal	Arg	-0.0642878	283	0.550721	0.615009	-0.444599	-0.741278	-0.00258784	0.0495189	0.332619	-0.647084	-0.907127	-0.0294598	0.0431394	0.402634	0.355513	-0.353166	0.804958	0.313376	0.977172	1.47723	0.429909	2.52455	0.00865653	0.00947318
Liver	PI 18:1_22:1	-0.0660818	284	0.577898	0.643979	-0.466539	-0.742166	-0.0559322	0.028615	0.194385	-0.437452	-0.836641	0.265226	0.206127	0.40093	-0.585477	-0.867794	-0.0174322	0.0454921	0.190578	1.54682	0.622295	2.47134	0.00247267	0.00905743
Temporal	Sum of asym. and sym. Arg methylation	-0.0669195	285	0.581873	0.648793	0.469748	0.0343727	0.755269	0.0366344	0.0817783	0.620967	-0.0142176	0.899076	0.0553628	0.293428	-0.481711	-0.852712	0.212308	0.158611	0.997217	1.55838	0.360327	2.75643	0.0140165	0.0146947
Plasma	PC 34:4	-0.0674536	286	0.415225	0.482678	-0.335213	-0.669953	0.112797	0.137426	0.612318	-0.375904	-0.813089	0.332393	0.284383	0.977103	-0.311631	-0.767946	0.354517	0.350879	0.998506	1.15938	0.124237	2.19452	0.0303049	0.0421683
Temporal	TG 18:0_30:1	-0.0676407	287	0.614559	0.6822	0.496136	0.0686979	0.769674	0.0260879	0.76014	0.458198	-0.240937	0.844261	0.18294	0.784765	0.763075	0.256856	0.940727	0.0102399	0.997982	1.63862	0.812875	2.46437	0.000668962	0.00248045
Plasma	PI 18:0_18:2	-0.0690937	288	0.416164	0.485258	-0.335971	-0.670423	0.111953	0.136483	0.612318	-0.439659	-0.837459	0.262684	0.203584	0.977103	-0.298933	-0.76214	0.366699	0.37187	0.998506	1.16557	0.151896	2.17925	0.0266852	0.0396022
Parietal	PE 31:0	-0.0712999	289	0.501072	0.572372	-0.404517	-0.699999	0.00922293	0.0555486	0.90903	-0.257792	-0.763494	0.443882	0.472085	0.284746	-0.472722	-0.812168	0.105827	0.102819	0.999819	1.37482	0.399378	2.35025	0.00822224	0.0150458
Liver	1-Met-His	-0.0716388	290	0.524638	0.596277	-0.423542	-0.717099	-0.00235447	0.0495051	0.113571	-0.4062	-0.824864	0.300204	0.244104	0.767432	-0.485389	-0.828499	0.122689	0.109679	0.275966	1.43224	0.3894	2.47507	0.00985065	0.0178686
Parietal	TG 20:3_36:3	-0.0729597	291	0.499693	0.572653	-0.403404	-0.69932	0.0105529	0.0562888	0.90903	-0.293084	-0.778965	0.412699	0.411169	0.27133	-0.497627	-0.822967	0.0735153	0.0835585	0.999819	1.37549	0.422277	2.32871	0.00703888	0.0150458
Plasma	LPS 20:5	-0.0735818	292	0.416656	0.490238	-0.336368	-0.67067	0.11151	0.135991	0.612318	-0.498622	-0.858672	0.190953	0.142388	0.977103	-0.208804	-0.718662	0.447069	0.537793	0.998506	1.17753	0.168558	2.18651	0.0247857	0.038948
Parietal	Spermidine synthesis	-0.0749961	293	0.422809	0.497805	0.341335	-0.0824704	0.660593	0.110936	0.758161	-0.523229	-0.867174	0.158669	0.120667	0.0539952	0.308301	-0.292345	0.734515	0.305442	0.9726	1.19571	-0.199185	2.59061	0.0887191	0.0901977
Liver	PE P-16:0/22:5	-0.0761388	294	0.519332	0.595471	0.419259	-0.00285421	0.714559	0.0521036	0.290611	0.505721	-0.18179	0.861145	0.135894	0.365827	0.327907	-0.303018	0.758979	0.298096	0.473414	1.4303	0.407005	2.45359	0.00882007	0.0109358
Parietal	PLA2 activity (6)	-0.0761479	295	0.461882	0.53803	-0.372879	-0.680489	0.0464648	0.0797096	0.480211	-0.351002	-0.803135	0.357669	0.319993	0.549611	-0.353128	-0.756854	0.245654	0.236592	0.979594	1.29233	0.322898	2.26176	0.0116709	0.0167723
Frontal	PLA2 activity (4)	-0.0777593	296	0.451391	0.52915	-0.36441	-0.675191	0.0562403	0.0873504	0.560698	-0.274108	-0.770719	0.429674	0.443446	0.995105	-0.211198	-0.682735	0.384535	0.48854	0.749005	1.271	0.199312	2.34269	0.0225668	0.025323
Plasma	PI 18:0_18:0	-0.0779515	297	0.414678	0.492629	-0.334771	-0.669678	0.113288	0.137977	0.612318	-0.282985	-0.774598	0.421794	0.428206	0.977103	-0.180514	-0.704141	0.470286	0.595316	0.998506	1.18328	0.0772867	2.28927	0.0374409	0.0472937
Frontal	TG 22:6_34:1	-0.0779904	298	0.549595	0.627585	-0.44369	-0.72356	-0.0385354	0.0339447	0.896866	-0.269702	-0.76878	0.433546	0.451101	0.999237	-0.657513	-0.887114	-0.167045	0.014592	0.38704	1.50744	0.607512	2.40736	0.00236317	0.0107233
Cerebellum	PC O-30:2	-0.0781432	299	0.493972	0.572115	-0.398785	-0.696497	0.0160562	0.0594422	0.99596	-0.358021	-0.805967	0.350648	0.309731	0.997652	-0.45927	-0.806237	0.122786	0.114384	0.747716	1.3742	0.469166	2.27923	0.00495192	0.0104295
Liver	PA 18:1_20:3	-0.0789981	300	0.575186	0.654184	-0.46435	-0.740908	-0.0531464	0.0294719	0.198361	-0.391018	-0.819008	0.316539	0.263867	0.442086	-0.573525	-0.86328	0.000561929	0.0512166	0.199909	1.57133	0.671286	2.47137	0.00176019	0.00905743
Liver	Hex-Cer d16:1/24:0	-0.0803469	301	0.515844	0.596191	0.416443	-0.00626608	0.712886	0.0538684	0.292354	0.304086	-0.402627	0.783671	0.392982	0.493799	0.301976	-0.328931	0.746505	0.340112	0.499675	1.43203	0.328833	2.53522	0.0138297	0.0153932
Temporal	Ratio of Spho to Spha	-0.0807773	302	0.567582	0.64836	-0.458212	-0.748883	-0.0196815	0.0421743	0.357495	-0.339672	-0.798521	0.368836	0.336925	0.435879	-0.274882	-0.771059	0.428991	0.442108	0.987543	1.55734	0.608153	2.50652	0.0031035	0.00373858
Liver	Trp	-0.081016	303	0.481865	0.562881	-0.389012	-0.696403	0.0389916	0.0735559	0.147112	0.22984	-0.46743	0.750814	0.522954	0.773156	-0.454615	-0.815697	0.161396	0.137591	0.319042	1.35202	0.370629	2.33341	0.00966258	0.0178686
Plasma	Sarcosine synthesis from Gly	-0.0814896	304	0.360789	0.442279	-0.291266	-0.642205	0.160615	0.20019	0.504271	0.196214	-0.494504	0.735033	0.586928	0.785247	-0.304685	-0.764779	0.361209	0.362285	0.348408	1.06234	0.021878	2.1028	0.0458645	0.0498721
Parietal	Ratio of PUFA-PCs O to SFA-PCs O	-0.0816173	305	0.490103	0.57172	0.395662	-0.0197633	0.694583	0.0616501	0.480211	0.226974	-0.469789	0.749491	0.528292	0.614701	0.479055	-0.0977255	0.814936	0.0976612	0.979594	1.37325	0.384495	2.36201	0.00903993	0.0157754
Cerebellum	Phe	-0.0830942	306	0.440685	0.523779	-0.355767	-0.669751	0.0661341	0.0956994	0.372958	-0.318491	-0.789749	0.389177	0.369774	0.942415	-0.282828	-0.721395	0.31766	0.349111	0.991144	1.2581	0.28468	2.23152	0.0140329	0.0184053
Liver	Ratio of MUFA-PC (O)s to SFA-PC (O)s	-0.083565	307	0.532543	0.616108	-0.429924	-0.720868	-0.0101563	0.0458215	0.0520884	-0.310848	-0.786535	0.396352	0.382003	0.772132	-0.296649	-0.743903	0.334139	0.349119	0.263312	1.47987	0.29982	2.65992	0.0168233	0.0207817
Parietal	PA 17:2_18:1	-0.0846816	308	0.461057	0.545738	0.372213	-0.0472367	0.680073	0.0802917	0.90903	-0.323681	-0.791916	0.384256	0.361583	0.258045	0.38066	-0.21553	0.770122	0.199431	0.999819	1.31084	0.20829	2.4134	0.0222768	0.0230992
Frontal	MG 18:1	-0.0857903	309	0.454932	0.540722	-0.367268	-0.676983	0.0529497	0.0847126	0.896866	-0.325826	-0.792809	0.38221	0.358224	0.999237	-0.242798	-0.700122	0.355783	0.424127	0.515941	1.2988	0.257587	2.34001	0.0171836	0.0182043
Frontal	Ratio of PUFA-LPCs to MUFA-LPCs	-0.0860999	310	0.46635	0.55245	-0.376486	-0.682736	0.0422767	0.0766125	0.560698	-0.53463	-0.871047	0.1432	0.111349	0.995105	-0.313179	-0.736991	0.287399	0.297451	0.592515	1.32697	0.333532	2.3204	0.0115304	0.0155502
Plasma	PE 28:0	-0.0866096	311	0.413629	0.500238	-0.333924	-0.669152	0.114229	0.139038	0.612318	-0.591984	-0.889914	0.0600102	0.0713891	0.977103	-0.311624	-0.767943	0.354524	0.35089	0.998506	1.20155	0.251353	2.15176	0.0162246	0.0385813
Liver	PI 18:1_22:0	-0.0867724	312	0.572854	0.659627	-0.462467	-0.739825	-0.0507553	0.0302251	0.199773	-0.241294	-0.756056	0.457899	0.501843	0.532403	-0.763451	-0.929915	-0.337364	0.00385923	0.082254	1.5844	0.678658	2.49014	0.00173205	0.00905743
Plasma	PC O-38:3	-0.0868543	313	0.406617	0.493471	-0.328263	-0.665626	0.120499	0.146281	0.612318	-0.331281	-0.795069	0.376976	0.349754	0.977103	-0.203671	-0.71606	0.451349	0.548057	0.998506	1.1853	0.0274784	2.34312	0.0453558	0.0540991
Parietal	PA 17:0_18:2	-0.0868765	314	0.502404	0.589281	-0.405593	-0.700655	0.00793622	0.0548403	0.90903	-0.263865	-0.766198	0.438634	0.461331	0.283477	-0.483649	-0.816935	0.0917988	0.094031	0.999819	1.41543	0.464657	2.36621	0.00568955	0.0150458
Cerebellum	TMAO synthesis (direct)	-0.0869785	315	0.484151	0.57113	0.390857	-0.0254444	0.691629	0.0651691	0.222095	0.380581	-0.327529	0.814931	0.277945	0.770492	0.394411	-0.200048	0.776624	0.182328	0.484139	1.37183	0.329851	2.41382	0.0125814	0.0166704
Liver	Sum of SphoPs	-0.0875177	316	0.498303	0.585821	0.402282	-0.0232735	0.704418	0.0634485	0.0669195	0.344285	-0.364314	0.800407	0.329976	0.772132	0.345076	-0.285333	0.767068	0.271969	0.22744	1.40712	0.412345	2.4019	0.00817146	0.0126177
Parietal	Sum of SphaPs	-0.0881649	317	0.438857	0.527022	0.354291	-0.0678152	0.668819	0.0971821	0.501738	-0.406608	-0.82502	0.29976	0.243585	0.493554	0.393469	-0.201118	0.776181	0.18347	0.979594	1.26589	0.205612	2.32616	0.0217904	0.0235551
Plasma	PC 42:4	-0.0883211	318	0.429545	0.517866	-0.346773	-0.6771	0.0998628	0.123548	0.612318	-0.249516	-0.75978	0.450956	0.486914	0.977103	-0.21666	-0.722617	0.440462	0.52224	0.998506	1.2439	0.0151573	2.47263	0.0475344	0.0559394
Plasma	PE 34:3	-0.0886581	319	0.409081	0.49774	-0.330253	-0.666867	0.118299	0.143705	0.612318	-0.29091	-0.778029	0.414669	0.414809	0.977103	-0.417902	-0.813773	0.242853	0.200902	0.998506	1.19555	0.200937	2.19017	0.0213124	0.0385813
Plasma	Sum of PC (O)s	-0.0893708	320	0.424129	0.5135	-0.342401	-0.674404	0.104772	0.128673	0.895266	-0.301073	-0.782387	0.405403	0.397925	0.595608	-0.171226	-0.699275	0.477718	0.61469	0.998785	1.23341	-0.0126643	2.47948	0.0521186	0.0586334
Frontal	Ratio of MUFA-PEs to SFA-PEs	-0.0907133	321	0.496082	0.586795	0.400489	-0.0140292	0.69754	0.0582636	0.560698	0.315219	-0.392259	0.788376	0.374985	0.995105	0.471853	-0.106933	0.811787	0.103542	0.568859	1.40946	0.426101	2.39282	0.00736246	0.0140456
Plasma	Sum of non-essential AAs	-0.0908556	322	0.396828	0.487683	0.32036	-0.129193	0.660678	0.156828	0.504271	-0.291708	-0.778373	0.413947	0.413472	0.785247	0.312179	-0.353987	0.768195	0.349988	0.348408	1.1714	0.0487519	2.29404	0.0418064	0.0468231
Liver	Primary BA conjugation	-0.0912476	323	0.528191	0.619439	0.426411	0.00585489	0.718795	0.0478221	0.144908	0.414296	-0.291322	0.82795	0.233916	0.653559	0.446013	-0.171886	0.812055	0.146141	0.0889496	1.48787	0.587362	2.38838	0.00272512	0.0143912
Temporal	Ratio of PUFA-LPCs to MUFA-LPCs	-0.0915964	324	0.523318	0.614915	-0.422477	-0.728754	0.024653	0.0634959	0.357495	-0.575948	-0.884739	0.0842186	0.0814284	0.435879	-0.36289	-0.807919	0.34573	0.302714	0.987543	1.477	0.607481	2.34653	0.00239441	0.00315774
Liver	DG 18:1_20:1	-0.0917448	325	0.563596	0.655341	-0.454993	-0.73551	-0.0413092	0.0333667	0.211032	-0.542355	-0.873647	0.132527	0.1053	0.360271	-0.570932	-0.862295	0.00441746	0.0525223	0.201852	1.57411	0.648475	2.49974	0.00217497	0.00905743
Liver	Taurine conjugation of primary BAs	-0.0920452	326	0.526785	0.61883	0.425275	0.00446812	0.718124	0.0484829	0.144908	0.416333	-0.289067	0.828723	0.231391	0.653559	0.442765	-0.175811	0.810672	0.149456	0.0889496	1.48641	0.584156	2.38866	0.00278698	0.0143912
Frontal	MTHFR deficiency (NBS)	-0.092292	327	0.464487	0.556779	0.374982	-0.0440249	0.6818	0.0778928	0.258212	-0.213186	-0.743072	0.481004	0.554278	0.416034	0.660355	0.171923	0.88818	0.0140252	0.45582	1.33736	0.309011	2.36572	0.0135321	0.0199906
Plasma	CE 20:1	-0.093138	328	0.398249	0.491387	-0.321508	-0.661399	0.127935	0.155265	0.612318	0.345555	-0.363063	0.800924	0.328077	0.977103	-0.461902	-0.831408	0.190856	0.152639	0.998506	1.18029	0.189973	2.17062	0.0222744	0.0385813
Temporal	Sum of SFA-PIs	-0.0934721	329	0.552578	0.64605	0.446098	0.00445721	0.742119	0.0486654	0.357495	0.296445	-0.40964	0.780408	0.405572	0.435879	0.453477	-0.246543	0.84254	0.188074	0.987543	1.55179	0.649364	2.45421	0.00218008	0.00312508
Frontal	Val	-0.0939058	330	0.472889	0.566795	-0.381765	-0.686013	0.0361213	0.0722453	0.139891	-0.334808	-0.796524	0.373568	0.344331	0.68429	-0.309686	-0.735219	0.290944	0.303161	0.805896	1.36142	0.289454	2.43339	0.0155257	0.0183203
Temporal	FA 20:5	-0.0939863	331	0.524026	0.618012	-0.423048	-0.72908	0.0239579	0.0631013	0.376757	-0.352265	-0.803646	0.356412	0.318133	0.968497	-0.556412	-0.878331	0.112695	0.094834	0.977172	1.48444	0.6567	2.31219	0.00156691	0.00220393
Cerebellum	TG 18:2_32:0	-0.0942253	332	0.468559	0.562784	-0.378269	-0.683844	0.0402014	0.0751159	0.99596	0.243947	-0.455668	0.757261	0.497004	0.997652	-0.565322	-0.851179	-0.0208232	0.0440717	0.747716	1.35179	0.400389	2.30318	0.00779998	0.0104295
Temporal	TG 18:1_36:5	-0.095651	333	0.534964	0.630615	0.431879	-0.0131565	0.734101	0.0572325	0.76014	0.505588	-0.181963	0.861099	0.136014	0.784765	0.264298	-0.438258	0.76639	0.460569	0.997982	1.51472	0.623137	2.40629	0.00239144	0.00278199
Plasma	PE 30:1	-0.0960943	334	0.397986	0.494081	0.321296	-0.128168	0.661266	0.155553	0.612318	0.470518	-0.226087	0.848713	0.169934	0.977103	0.187292	-0.464805	0.70766	0.581327	0.998506	1.18676	0.168278	2.20525	0.0249818	0.038948
Plasma	PS 38:7	-0.0963574	335	0.395883	0.492241	-0.319598	-0.6602	0.130028	0.157873	0.612318	-0.435109	-0.835771	0.267914	0.208848	0.977103	-0.162973	-0.694911	0.484243	0.63209	0.998506	1.18235	0.117497	2.24719	0.0315748	0.0431861
Plasma	Sum of PCs	-0.0965171	336	0.419978	0.516495	-0.33905	-0.672332	0.108521	0.132703	0.895266	-0.290253	-0.777746	0.415263	0.415913	0.595608	-0.170632	-0.698963	0.478189	0.615936	0.998785	1.2406	0.000223325	2.48098	0.0499632	0.0568003
Parietal	SM 34:2	-0.0967064	337	0.411179	0.507886	0.331947	-0.0929776	0.654583	0.121758	0.90903	-0.421257	-0.830584	0.283586	0.225351	0.232315	0.356963	-0.241526	0.758722	0.231182	0.999819	1.21992	0.188613	2.25123	0.022876	0.0236446
Frontal	PG 16:2_18:1	-0.0973694	338	0.500988	0.598357	-0.404449	-0.699958	0.00930406	0.0555935	0.896866	-0.279988	-0.773292	0.424466	0.433324	0.999237	-0.66314	-0.889221	-0.176727	0.0134861	0.38704	1.43723	0.474191	2.40027	0.00559275	0.0107233
Plasma	PLA2 activity (5)	-0.097425	339	0.395213	0.492638	0.319057	-0.13062	0.65986	0.158618	0.895266	0.320104	-0.387652	0.790424	0.367218	0.595608	0.272547	-0.391304	0.749829	0.417462	0.998785	1.1833	0.145375	2.22122	0.0278252	0.0378797
Plasma	Sum of PUFA-PSs	-0.0979325	340	0.393068	0.491001	-0.317326	-0.658771	0.132513	0.161016	0.895266	-0.385421	-0.816827	0.322456	0.271366	0.595608	-0.212197	-0.720374	0.444224	0.531052	0.998785	1.17937	0.121804	2.23693	0.0309346	0.0404145
Cerebellum	ADMA	-0.098263	341	0.473024	0.571287	-0.381875	-0.686081	0.0359934	0.0721568	0.335078	-0.460488	-0.845092	0.238201	0.180479	0.942415	-0.392632	-0.775788	0.202067	0.184486	0.991144	1.37221	0.431577	2.31285	0.00654033	0.0163188
Liver	Xanthine synthesis	-0.098793	342	0.501386	0.600179	0.404771	-0.0203025	0.705912	0.0616773	0.158147	0.305604	-0.401224	0.784315	0.390504	0.653559	0.444569	-0.173633	0.811441	0.147609	0.0889496	1.44161	0.540901	2.34232	0.00346706	0.0143912
Plasma	PE P-20:0/20:4	-0.0988598	343	0.381042	0.479901	-0.307616	-0.652637	0.143069	0.174933	0.612318	-0.329147	-0.794186	0.379029	0.353055	0.977103	-0.163019	-0.694936	0.484207	0.631992	0.998506	1.15271	0.0877824	2.21763	0.035521	0.0461948
Liver	Gly synthesis	-0.099142	344	0.523585	0.622727	0.422692	0.00131898	0.716596	0.0500127	0.144908	0.634812	0.0086391	0.903368	0.0486302	0.421192	0.400835	-0.224774	0.792443	0.196596	0.102606	1.49577	0.558842	2.4327	0.0035332	0.0143912
Frontal	Choline	-0.0992107	345	0.465267	0.564478	-0.375612	-0.682192	0.0432931	0.0773547	0.139891	-0.595998	-0.891197	0.0538278	0.069009	0.491689	-0.292055	-0.726184	0.308588	0.332919	0.805896	1.35586	0.367917	2.3438	0.00975009	0.0139993
Plasma	Ratio of SMs to PC (O)s	-0.0998422	346	0.438043	0.537885	0.353634	-0.0921155	0.681312	0.115804	0.895266	0.696289	0.118702	0.921798	0.0252997	0.535374	0.372503	-0.292799	0.79478	0.259235	0.998785	1.29198	0.371934	2.21203	0.00872029	0.0356052
Liver	LPE 19:0	-0.100754	347	0.514186	0.61494	-0.415104	-0.712089	0.00788383	0.0547229	0.29305	-0.404498	-0.824212	0.302057	0.246277	0.433822	-0.326335	-0.758232	0.304617	0.300557	0.475958	1.47707	0.345626	2.6085	0.0133791	0.0149722
Frontal	TMAO synthesis	-0.101174	348	0.461472	0.562646	0.372548	-0.0468481	0.680283	0.0799982	0.258212	0.445008	-0.256482	0.839434	0.197495	0.368199	0.208989	-0.386502	0.6815	0.493202	0.88971	1.35146	0.295255	2.40766	0.0148744	0.0203614
Liver	Sum of Spho(P)s	-0.102861	349	0.517451	0.620311	0.41774	-0.00469536	0.713657	0.0530497	0.05945	0.60827	-0.0346119	0.895092	0.0620552	0.729141	0.364538	-0.264752	0.776077	0.244009	0.211348	1.48997	0.509314	2.47062	0.00504981	0.0108032
Liver	PE P-16:0/20:4	-0.105159	350	0.505993	0.611152	0.40849	-0.0158474	0.708141	0.0591004	0.308312	0.620551	-0.0148953	0.898946	0.0555745	0.315673	0.278848	-0.351267	0.735109	0.38012	0.511485	1.46797	0.419365	2.51657	0.00873272	0.0108859
Liver	Taurine conjugation of CA	-0.105207	351	0.517024	0.62223	0.417395	-0.00511307	0.713452	0.0532663	0.144908	0.414198	-0.29143	0.827913	0.234038	0.653559	0.437866	-0.181694	0.808578	0.154547	0.0889496	1.49458	0.59043	2.39872	0.00271538	0.0143912
Liver	PC 32:3	-0.105428	352	0.489941	0.59537	-0.395532	-0.70035	0.0312956	0.0684486	0.328221	0.590879	-0.0617023	0.88956	0.0720532	0.326457	-0.495431	-0.832601	0.109646	0.101455	0.291359	1.43006	0.320278	2.53984	0.014428	0.0159444
Cerebellum	SphK activity (9)	-0.105826	353	0.454388	0.560214	-0.366829	-0.676708	0.0534561	0.0851141	0.881425	0.226209	-0.470418	0.749138	0.529721	0.999358	-0.380279	-0.76994	0.215955	0.19992	0.700685	1.34561	0.266294	2.42493	0.017235	0.0190459
Plasma	Sum of SFA-PCs O	-0.106639	354	0.371464	0.478103	-0.299884	-0.64772	0.151403	0.18659	0.895266	-0.411814	-0.827007	0.294059	0.237014	0.595608	-0.223812	-0.72619	0.434383	0.508247	0.998785	1.14839	0.0584408	2.23833	0.0400716	0.0482646
Cerebellum	CE 22:5	-0.107054	355	0.438509	0.545562	-0.35401	-0.668642	0.0681347	0.097466	0.99596	0.270467	-0.432875	0.769118	0.449767	0.997652	-0.532062	-0.837521	0.0267714	0.0612585	0.747716	1.31042	0.283187	2.33766	0.0151355	0.0159456
Liver	Ratio of PUFA-LPE (P)s to SFA-LPE (P)s	-0.107199	356	0.539826	0.647025	-0.435804	-0.724326	-0.0173905	0.0426192	0.0498193	-0.356491	-0.805351	0.352186	0.311952	0.772132	-0.635624	-0.886238	-0.0971676	0.0263258	0.0504904	1.55413	0.607493	2.50077	0.00286207	0.0108032
Plasma	Sum of UFA-PSs	-0.107603	357	0.386211	0.493814	-0.31179	-0.655279	0.138545	0.168854	0.895266	-0.393142	-0.819833	0.314279	0.261051	0.595608	-0.238332	-0.733359	0.421855	0.480349	0.998785	1.18612	0.147375	2.22487	0.0276104	0.0378797
Liver	PE P-18:0/18:3	-0.109009	358	0.478825	0.587834	-0.386557	-0.694912	0.0418757	0.0755512	0.348608	0.203568	-0.488695	0.738535	0.572694	0.549775	-0.440136	-0.80955	0.178974	0.152175	0.366713	1.41196	0.358205	2.46571	0.0114598	0.0132504
Cerebellum	DG 18:1_20:0	-0.10973	359	0.46309	0.57282	-0.373854	-0.681097	0.045334	0.0788631	0.99596	-0.238236	-0.754663	0.460459	0.507443	0.997652	-0.417192	-0.787222	0.173727	0.156101	0.747716	1.37589	0.370259	2.38153	0.00994081	0.0112153
Plasma	PS 38:5	-0.110457	360	0.390827	0.501284	-0.315516	-0.657631	0.134488	0.16355	0.612318	-0.17482	-0.72468	0.511059	0.629055	0.980541	-0.251148	-0.739597	0.410584	0.456313	0.998506	1.20407	0.108058	2.30008	0.0331834	0.0443192
Cerebellum	PG 18:2_18:2	-0.110576	361	0.4601	0.570676	-0.37144	-0.679591	0.048131	0.0809706	0.99596	0.30295	-0.403675	0.783187	0.394842	0.997652	-0.320464	-0.740668	0.279953	0.285744	0.747716	1.37074	0.226483	2.515	0.0214085	0.0218168
Plasma	PE P-18:1/20:4	-0.111341	362	0.37652	0.487861	-0.303966	-0.650319	0.147011	0.180372	0.612318	-0.206495	-0.739921	0.486366	0.567066	0.980541	-0.211892	-0.720221	0.44448	0.531656	0.998506	1.17183	0.133603	2.21005	0.0292085	0.0415999
Plasma	Sum of (L)PSs	-0.112167	363	0.401299	0.513466	-0.32397	-0.662942	0.12523	0.151947	0.895266	-0.214832	-0.743843	0.479678	0.551151	0.595608	-0.197347	-0.712834	0.45658	0.560811	0.998785	1.23333	0.0664591	2.4002	0.0395182	0.0479547
Plasma	Sum of PSs	-0.112885	364	0.382159	0.495044	-0.308519	-0.653209	0.142093	0.173606	0.895266	-0.384405	-0.81643	0.323524	0.27274	0.595608	-0.233139	-0.730807	0.426365	0.490248	0.998785	1.18908	0.147013	2.23114	0.0277047	0.0378797
Frontal	PE 31:0	-0.113974	365	0.464727	0.5787	0.375176	-0.0438001	0.68192	0.0777271	0.896866	0.303181	-0.403463	0.783285	0.394464	0.999237	0.327116	-0.27309	0.744005	0.27529	0.426115	1.39002	0.325551	2.45448	0.0132086	0.0143145
Liver	PI 18:2_22:6	-0.115525	366	0.474065	0.58959	-0.382714	-0.692572	0.0463776	0.0787572	0.34958	0.524831	-0.156516	0.867721	0.119329	0.365827	-0.580153	-0.865789	-0.00937118	0.0479831	0.190725	1.41617	0.434632	2.39772	0.00718046	0.00950118
Plasma	Ratio of DGs to FAs	-0.115537	367	0.33793	0.453466	0.272812	-0.180083	0.630272	0.231505	0.895266	-0.164546	-0.719618	0.518833	0.649645	0.604604	0.285857	-0.37901	0.756081	0.394136	0.998785	1.08921	0.0231567	2.15526	0.0457334	0.0534932
Parietal	PG 18:2_18:4	-0.116689	368	0.459727	0.576416	-0.371139	-0.679403	0.0484796	0.0812366	0.90903	-0.213818	-0.743368	0.480495	0.553076	0.304145	-0.378316	-0.769005	0.21814	0.202443	0.999819	1.38453	0.40302	2.36604	0.00817766	0.0150458
Cerebellum	Serotonin synthesis	-0.116838	369	0.426876	0.543714	0.344618	-0.0787737	0.662685	0.107323	0.223284	0.482255	-0.211631	0.852905	0.158073	0.75945	0.198985	-0.395345	0.675869	0.514577	0.484139	1.30598	0.311336	2.30063	0.0127857	0.0166704
Plasma	PA 18:1_22:1	-0.117092	370	0.372008	0.4891	0.300323	-0.150931	0.648	0.185914	0.612318	0.559641	-0.108063	0.879398	0.0925278	0.977103	0.154009	-0.491251	0.690126	0.651183	0.998506	1.1748	0.161467	2.18814	0.0256208	0.0390357
Liver	PG 16:2_18:2	-0.117386	371	0.548506	0.665893	-0.442811	-0.728427	-0.0260696	0.0390337	0.236672	-0.402821	-0.823568	0.303877	0.24843	0.433822	-0.679074	-0.901602	-0.172335	0.0151606	0.107729	1.59945	0.673454	2.52545	0.00191983	0.00905743
Plasma	PG 17:0_18:2	-0.117861	372	0.375906	0.493767	0.30347	-0.147545	0.650004	0.18112	0.612318	0.41448	-0.291119	0.82802	0.233688	0.977103	0.188154	-0.464104	0.708106	0.579558	0.998506	1.18601	0.22288	2.14914	0.0187555	0.0385813
Plasma	PE P-18:0/18:1	-0.118368	373	0.381092	0.49946	-0.307657	-0.652663	0.143025	0.174874	0.612318	-0.314684	-0.788151	0.392761	0.37584	0.977103	-0.162895	-0.69487	0.484304	0.632255	0.998506	1.19969	0.0852175	2.31415	0.0364219	0.0466835
Frontal	CPT-1 deficiency (NBS)	-0.118453	374	0.434452	0.552904	0.350735	-0.0718561	0.666569	0.100825	0.560698	-0.925185	-0.98249	-0.707959	0.000125143	0.0180206	0.492982	-0.0796333	0.820971	0.086944	0.568859	1.32806	0.331126	2.32499	0.0117207	0.0155785
Frontal	CACT deficiency (NBS)	-0.118453	375	0.434452	0.552904	-0.350735	-0.666569	0.0718561	0.100825	0.560698	0.925185	0.707959	0.98249	0.000125143	0.0180206	-0.492982	-0.820971	0.0796333	0.086944	0.568859	1.32806	0.331126	2.32499	0.0117207	0.0155785
Liver	PG 16:3_18:1	-0.119067	376	0.525828	0.644895	-0.424503	-0.717668	-0.00352582	0.0489364	0.28494	-0.423142	-0.831294	0.281476	0.223064	0.416466	-0.592609	-0.870466	-0.0283481	0.0423001	0.183251	1.54902	0.585302	2.51273	0.00335899	0.00905743
Parietal	PSS activity	-0.119459	377	0.48211	0.60157	-0.38921	-0.690614	0.0273863	0.0664105	0.480211	-0.368268	-0.810064	0.340253	0.295065	0.549611	-0.433264	-0.794568	0.154637	0.139155	0.979594	1.44495	0.49698	2.39292	0.00481773	0.0157754
Liver	PS 40:7	-0.119827	378	0.58042	0.700247	-0.468575	-0.743334	-0.0585292	0.0278359	0.19266	-0.357738	-0.805853	0.350933	0.31014	0.465317	-0.749507	-0.925368	-0.308156	0.00500919	0.082254	1.68197	0.811125	2.55281	0.000738455	0.00905743
Liver	GSH constituents	-0.119855	379	0.471751	0.591607	-0.380847	-0.691433	0.0485586	0.0803512	0.191312	0.326543	-0.381525	0.793107	0.357105	0.653559	-0.313447	-0.752062	0.317584	0.32115	0.138346	1.42102	0.258067	2.58397	0.0193919	0.0225487
Frontal	TG 20:4_34:2	-0.120045	380	0.453934	0.573979	-0.366463	-0.676478	0.0538783	0.0854501	0.896866	-0.59525	-0.890959	0.0549826	0.0694481	0.999237	-0.266699	-0.712922	0.333258	0.378417	0.489665	1.37868	0.396905	2.36045	0.00842041	0.0108156
Frontal	LPE P-20:5	-0.120309	381	0.47493	0.595239	0.383413	-0.0341937	0.687034	0.0709218	0.896866	0.473684	-0.222218	0.849848	0.166684	0.999237	0.38413	-0.211652	0.77177	0.195025	0.395594	1.42974	0.451334	2.40815	0.00646534	0.0107233
Plasma	DG 18:2_18:3	-0.121087	382	0.331892	0.452979	0.267938	-0.185166	0.627092	0.24028	0.616321	-0.447612	-0.840392	0.253441	0.19457	0.977103	0.21107	-0.44517	0.719806	0.533286	0.998506	1.08804	-0.0835561	2.25964	0.0666802	0.0723435
Frontal	PLA2 activity (2)	-0.121186	383	0.418153	0.53934	-0.337577	-0.658192	0.086688	0.11518	0.598812	-0.264569	-0.76651	0.438023	0.460093	0.995105	-0.172761	-0.660842	0.418015	0.572477	0.793262	1.29548	0.227753	2.3632	0.02	0.0231497
Plasma	TMCA	-0.122061	384	0.374554	0.496615	-0.302379	-0.649309	0.148721	0.182773	0.737089	-0.558709	-0.879091	0.109403	0.0931901	0.916115	-0.203762	-0.716106	0.451273	0.547874	0.982643	1.19285	0.229066	2.15664	0.0182498	0.0323236
Temporal	TG 18:0_36:3	-0.122374	385	0.523646	0.64602	0.422742	-0.0243305	0.728905	0.0633126	0.76014	0.374402	-0.333946	0.812496	0.286467	0.784765	0.373687	-0.334686	0.812213	0.287463	0.997982	1.55172	0.65331	2.45013	0.00210704	0.00260365
Plasma	TG 22:4_32:2	-0.122571	386	0.473068	0.595639	0.381909	-0.0596042	0.698447	0.0875586	0.612318	0.25141	-0.449345	0.760633	0.483503	0.977103	0.620615	0.0330403	0.889381	0.0416044	0.998506	1.4307	0.584303	2.2771	0.00237648	0.0385813
Plasma	Spermidine	-0.122992	387	0.37099	0.493981	-0.299502	-0.647476	0.151813	0.18718	0.737089	-0.561208	-0.879915	0.105804	0.0914214	0.916115	-0.180543	-0.704155	0.470263	0.595258	0.982643	1.18653	0.16061	2.21244	0.0259294	0.0336624
Frontal	TG 16:0_38:3	-0.123412	388	0.434374	0.557786	-0.350672	-0.666529	0.0719272	0.10089	0.896866	-0.354409	-0.804512	0.354272	0.31499	0.999237	-0.221477	-0.68845	0.375307	0.467108	0.535537	1.33978	0.305522	2.37404	0.0138472	0.0149593
Parietal	PSS1 activity	-0.123766	389	0.467342	0.591108	-0.377287	-0.683234	0.0413452	0.0759377	0.480211	-0.681899	-0.917573	-0.0916	0.0298599	0.263464	-0.318323	-0.739591	0.282149	0.289156	0.979594	1.41982	0.487389	2.35225	0.00485286	0.0157754
Plasma	Putrescine	-0.124326	390	0.395399	0.519725	-0.319207	-0.659954	0.130456	0.158411	0.737089	0.446781	-0.254413	0.840087	0.1955	0.916115	-0.298509	-0.761944	0.367102	0.372583	0.982643	1.24836	0.0432568	2.45347	0.0431324	0.0493396
Plasma	DG 17:0_18:1	-0.124498	391	0.393394	0.517892	-0.317588	-0.658936	0.132227	0.160651	0.612318	-0.285849	-0.775841	0.419229	0.423341	0.977103	-0.442797	-0.823841	0.213893	0.1726	0.998506	1.24396	0.273595	2.21432	0.0150275	0.0385813
Plasma	CE 15:0	-0.124529	392	0.406819	0.531348	-0.328426	-0.665728	0.120319	0.146068	0.612318	-0.600032	-0.892482	0.0475636	0.0666696	0.977103	-0.296916	-0.76121	0.368614	0.375263	0.998506	1.27628	0.317959	2.2346	0.0120534	0.0385813
Liver	DG 16:1_18:0	-0.125256	393	0.491963	0.61722	-0.397164	-0.701335	0.0293612	0.0672132	0.327805	0.56423	-0.101429	0.88091	0.0893119	0.331368	-0.581274	-0.866212	-0.0110631	0.0474506	0.190578	1.48254	0.466359	2.49872	0.00666895	0.00922278
Liver	PA 18:1_22:0	-0.125381	394	0.504619	0.629999	-0.407381	-0.707476	0.0171784	0.0598604	0.309176	-0.221153	-0.746793	0.474551	0.539202	0.540015	-0.501543	-0.835079	0.101604	0.096658	0.291159	1.51324	0.519353	2.50712	0.00497607	0.00905743
Liver	DG 18:3_20:2	-0.125433	395	0.586277	0.71171	-0.473304	-0.746041	-0.0645827	0.0260912	0.19266	-0.505945	-0.861223	0.181499	0.135692	0.365827	-0.743943	-0.923539	-0.29673	0.00553376	0.082254	1.7095	0.857133	2.56187	0.000522223	0.00905743
Frontal	Leu	-0.126314	396	0.449565	0.575879	-0.362935	-0.674266	0.0579339	0.0887347	0.140596	-0.478847	-0.851692	0.215861	0.161464	0.587422	-0.256305	-0.707392	0.343138	0.397965	0.83857	1.38324	0.336278	2.4302	0.0123194	0.0161521
Plasma	PC O-38:0	-0.12659	397	0.360397	0.486987	-0.29095	-0.642002	0.160952	0.200702	0.613841	-0.415394	-0.828367	0.290108	0.232553	0.977103	-0.231977	-0.730235	0.42737	0.492475	0.998506	1.16973	0.115878	2.22357	0.0316262	0.0431861
Frontal	LPI 18:1	-0.126699	398	0.443482	0.57018	-0.358024	-0.671176	0.0635574	0.0934634	0.896866	-0.446707	-0.84006	0.254499	0.195583	0.999237	-0.362534	-0.761424	0.235491	0.223458	0.410212	1.36955	0.346523	2.39258	0.0113745	0.0126671
Liver	Sum of LCFA-LPSs	-0.126777	399	0.394007	0.520784	-0.318083	-0.652224	0.119559	0.149122	0.115484	0.369586	-0.338904	0.810588	0.293207	0.772132	-0.403475	-0.793612	0.221781	0.193388	0.185602	1.2509	0.26435	2.23746	0.0158181	0.0197726
Cerebellum	Sum of measured ω-3 FAs	-0.127115	400	0.433949	0.561064	-0.350329	-0.666311	0.0723162	0.101246	0.222344	-0.347079	-0.801544	0.361559	0.325804	0.770492	-0.27276	-0.716122	0.327434	0.367255	0.484139	1.34766	0.34425	2.35106	0.0111506	0.0166704
Frontal	Sum of PUFA-LPIs	-0.127476	401	0.446875	0.57435	-0.360764	-0.6729	0.0604239	0.0908032	0.560698	-0.330303	-0.794665	0.377918	0.351266	0.995105	-0.454694	-0.804202	0.12848	0.118511	0.568859	1.37957	0.371056	2.38808	0.00995277	0.0147607
Frontal	TG 14:0_38:4	-0.128564	402	0.491133	0.619698	-0.396494	-0.695093	0.0187771	0.0610561	0.896866	-0.372635	-0.811797	0.33577	0.288931	0.999237	-0.519811	-0.832393	0.0436858	0.0686405	0.38704	1.48849	0.54453	2.43245	0.00376198	0.0107233
Liver	TG 18:2_30:1	-0.128614	403	0.481405	0.610019	-0.38864	-0.696177	0.0394287	0.0738554	0.347337	0.67662	0.0818726	0.91601	0.0316642	0.26087	-0.396025	-0.790306	0.230196	0.202525	0.416742	1.46524	0.281952	2.64854	0.0180414	0.0193518
Cerebellum	Pro hydroxylation	-0.128862	404	0.37649	0.505351	0.303942	-0.123767	0.636411	0.158545	0.254952	-0.209809	-0.741484	0.483717	0.560719	0.775008	0.25241	-0.346807	0.705305	0.405423	0.484139	1.21384	0.219874	2.2078	0.0193107	0.0233551
Cerebellum	1-Met-His	-0.129056	405	0.468247	0.597303	-0.378018	-0.683688	0.0404939	0.0753254	0.335078	-0.417965	-0.829341	0.287256	0.229379	0.942415	-0.445958	-0.800297	0.139241	0.12666	0.991144	1.4347	0.447483	2.42192	0.0067109	0.0163188
Frontal	Lac	-0.129198	406	0.44356	0.572759	-0.358088	-0.671216	0.0634848	0.093401	0.140596	-0.431315	-0.834357	0.272244	0.213296	0.587422	-0.242436	-0.699926	0.356119	0.42484	0.842344	1.37575	0.304244	2.44725	0.0145825	0.0176546
Plasma	PC 32:3	-0.129812	407	0.375145	0.504957	-0.302856	-0.649613	0.148207	0.182049	0.612318	-0.246451	-0.758395	0.453555	0.492458	0.977103	-0.181699	-0.704758	0.469332	0.592863	0.998506	1.21289	0.126386	2.29939	0.0307841	0.0424757
Liver	TCA	-0.12993	408	0.407349	0.53728	-0.328855	-0.659083	0.107684	0.135083	0.239466	0.312231	-0.39506	0.787118	0.379776	0.773156	-0.498012	-0.833649	0.106259	0.0994105	0.26738	1.29053	0.257345	2.32371	0.0171997	0.0254089
Plasma	Sum of MUFA-PC (O)s	-0.130063	409	0.389757	0.51982	-0.314653	-0.657086	0.13543	0.164768	0.895266	-0.305834	-0.784413	0.401011	0.390129	0.595608	-0.166328	-0.69669	0.481599	0.624996	0.998785	1.24859	0.0523625	2.44482	0.0417461	0.0499105
Plasma	PC O-42:1	-0.130203	410	0.367162	0.497365	-0.296411	-0.645502	0.155125	0.191993	0.612318	-0.431714	-0.834506	0.27179	0.212826	0.977103	-0.328714	-0.775642	0.337764	0.323642	0.998506	1.19465	0.175531	2.21377	0.0242395	0.0388294
Frontal	Glutaminase activity	-0.130954	411	0.43534	0.566294	0.351452	-0.0710424	0.667023	0.100082	0.277852	0.383654	-0.324313	0.816136	0.273758	0.39889	0.375755	-0.220981	0.767782	0.205766	0.834324	1.36022	0.450234	2.2702	0.00553083	0.0160114
Cerebellum	TMAO synthesis	-0.131297	412	0.45255	0.583847	0.365346	-0.0551639	0.675778	0.0864801	0.222095	0.366176	-0.34239	0.809231	0.298029	0.770492	0.396293	-0.197905	0.777508	0.180062	0.484139	1.40238	0.374297	2.43046	0.01013	0.0166704
Cerebellum	FA 22:6	-0.13161	413	0.430778	0.562388	-0.347768	-0.664687	0.0752161	0.103939	0.372958	-0.35179	-0.803454	0.356885	0.318831	0.942415	-0.27047	-0.714915	0.32964	0.371452	0.991144	1.35084	0.347758	2.35391	0.0109684	0.0163188
Frontal	TG 18:2_38:4	-0.131698	414	0.411365	0.543062	0.332096	-0.092811	0.654679	0.121579	0.896866	0.235274	-0.462928	0.753309	0.512894	0.999237	0.243636	-0.355005	0.700576	0.422478	0.515286	1.30442	0.26204	2.34679	0.0168792	0.0179521
Plasma	PS 34:2	-0.131882	415	0.373131	0.505012	-0.30123	-0.648578	0.149957	0.184524	0.612318	-0.393549	-0.819991	0.313844	0.260512	0.977103	-0.328197	-0.775411	0.338277	0.324448	0.998506	1.21302	0.209487	2.21656	0.0206998	0.0385813
Cerebellum	Ratio of DGs to FAs	-0.132414	416	0.408778	0.541193	0.330008	-0.095135	0.653337	0.124084	0.881425	0.354166	-0.354514	0.804414	0.315345	0.999358	0.214561	-0.381529	0.684612	0.481478	0.700685	1.29993	0.251266	2.34858	0.0177917	0.0193113
Parietal	TG 17:0_36:4	-0.132493	417	0.431335	0.563828	0.348219	-0.0747067	0.664973	0.103462	0.90903	0.326075	-0.381972	0.792912	0.357836	0.256814	0.272952	-0.327249	0.716223	0.366905	0.999819	1.35429	0.331801	2.37679	0.0121355	0.0159214
Parietal	Ratio of PI 18:0_20:4 to PIs	-0.133165	418	0.431108	0.564273	-0.348035	-0.664857	0.074914	0.103656	0.52424	-0.33358	-0.796018	0.374757	0.346215	0.549884	-0.247872	-0.702865	0.351058	0.414199	0.979594	1.35536	0.336327	2.3744	0.0118334	0.0167723
Frontal	Sum of carboxylic acids	-0.133296	419	0.440316	0.573612	-0.355469	-0.669563	0.0664734	0.0959971	0.277852	-0.430526	-0.834062	0.273141	0.214229	0.368199	-0.242641	-0.700037	0.355929	0.424435	0.88971	1.3778	0.307707	2.44789	0.0143469	0.0202728
Frontal	TG 20:5_34:1	-0.133457	420	0.434582	0.568039	-0.35084	-0.666635	0.0717367	0.100715	0.896866	-0.239617	-0.755293	0.459304	0.504911	0.999237	-0.31856	-0.73971	0.281906	0.288777	0.433748	1.36441	0.317754	2.41107	0.0133436	0.014438
Cerebellum	LPE P-18:2	-0.134358	421	0.402592	0.53695	-0.325014	-0.650119	0.100676	0.130224	0.99596	0.31695	-0.39063	0.789103	0.372224	0.997652	-0.385842	-0.772581	0.209731	0.192873	0.747716	1.28973	0.198706	2.38076	0.0229526	0.0233585
Plasma	PI 16:0_18:2	-0.134463	422	0.363743	0.498207	-0.293651	-0.643735	0.158074	0.196361	0.612318	-0.359963	-0.806746	0.348692	0.306922	0.977103	-0.239809	-0.734082	0.420567	0.477551	0.998506	1.19667	0.147803	2.24555	0.027724	0.0404863
Liver	Sum of 12a-OH BAs	-0.134981	423	0.400791	0.535771	-0.32356	-0.655718	0.113537	0.141861	0.283153	0.297213	-0.408939	0.780737	0.404298	0.653559	-0.51722	-0.841374	0.080609	0.0850546	0.0793381	1.2869	0.276624	2.29718	0.0154112	0.0196937
Frontal	LPI 20:4	-0.135173	424	0.440944	0.576117	-0.355975	-0.669883	0.0658958	0.0954908	0.896866	-0.328098	-0.793752	0.380036	0.354684	0.999237	-0.451773	-0.8029	0.132093	0.121196	0.38704	1.38381	0.374491	2.39313	0.00981182	0.0115058
Parietal	DG 18:1_18:1	-0.135196	425	0.423219	0.558415	0.341666	-0.0820983	0.660804	0.110568	0.90903	-0.216065	-0.74442	0.478681	0.548812	0.304145	0.200586	-0.393937	0.676774	0.511129	0.999819	1.34129	0.163707	2.51888	0.0277114	0.0283701
Liver	PA 18:1_22:2	-0.135416	426	0.50144	0.636857	-0.404815	-0.705938	0.02025	0.0616463	0.314078	-0.304728	-0.783943	0.402035	0.391935	0.493799	-0.512528	-0.839499	0.0869492	0.088423	0.275319	1.52971	0.540828	2.51859	0.00444603	0.00905743
Plasma	Sum of MUFA-PCs	-0.135607	427	0.38569	0.521297	-0.311369	-0.655013	0.139002	0.16946	0.895266	-0.28864	-0.777049	0.416719	0.418627	0.595608	-0.167017	-0.697054	0.481055	0.623543	0.998785	1.25214	0.0660069	2.43827	0.0397339	0.0480365
Frontal	PE 44:12	-0.136973	428	0.4668	0.603773	-0.37685	-0.682962	0.0418539	0.0763056	0.896866	-0.252176	-0.760977	0.448692	0.482126	0.999237	-0.554629	-0.846829	-0.00524676	0.0491608	0.38704	1.45024	0.47582	2.42466	0.00570031	0.0107233
Parietal	PA 16:1_22:0	-0.136979	429	0.440747	0.577725	0.355817	-0.066077	0.669783	0.0956494	0.90903	-0.218999	-0.74579	0.476304	0.543262	0.302679	0.269386	-0.330682	0.714343	0.373447	0.999819	1.38768	0.192049	2.5833	0.0252214	0.0259031
Liver	PE P-20:0/14:0	-0.137906	430	0.450537	0.588443	-0.36372	-0.680912	0.0683733	0.0961181	0.387411	0.344198	-0.364399	0.800371	0.330106	0.468824	-0.462269	-0.818915	0.151942	0.13026	0.336727	1.41342	0.335091	2.49175	0.0130664	0.0146819
Liver	Sum of SPB(P)s	-0.138362	431	0.485168	0.62353	0.391678	-0.0358511	0.698019	0.0714341	0.0721188	0.663904	0.0588984	0.912214	0.0363116	0.729141	0.312144	-0.318883	0.751434	0.323275	0.25045	1.4977	0.480613	2.51478	0.00626514	0.010964
Liver	Ratio of MUFA-PCs to SFA-PCs	-0.139044	432	0.493384	0.632428	-0.398311	-0.702027	0.0279997	0.0663552	0.0679497	-0.352324	-0.80367	0.356353	0.318046	0.772132	-0.266392	-0.728863	0.363007	0.402626	0.280062	1.51907	0.368509	2.66963	0.012519	0.0168525
Parietal	Ratio of UFA-PIs to SFA-PIs	-0.139048	433	0.441016	0.580064	-0.356034	-0.66992	0.0658288	0.0954322	0.501738	-0.520539	-0.866255	0.162271	0.122934	0.449123	-0.243744	-0.700635	0.354905	0.422267	0.979594	1.39329	0.392286	2.3943	0.00891494	0.0157754
Frontal	Ratio of MUFA-PSs to SFA-PSs	-0.140742	434	0.43415	0.574892	0.350491	-0.0721328	0.666414	0.101078	0.560698	0.361927	-0.346706	0.807534	0.304095	0.995105	0.273838	-0.326393	0.716689	0.365289	0.664583	1.38087	0.343672	2.41807	0.0117634	0.0155785
Plasma	Sum of solely glucogenic AAs	-0.14105	435	0.356462	0.497513	0.287773	-0.164327	0.639959	0.205887	0.504271	-0.318873	-0.789909	0.388816	0.369168	0.785247	0.2965	-0.369008	0.761018	0.375965	0.348408	1.19501	0.0901531	2.29986	0.0356456	0.0420243
Frontal	PG 18:1_22:0	-0.141056	436	0.491421	0.632477	-0.396726	-0.695235	0.018502	0.0608912	0.896866	-0.2451	-0.757784	0.454695	0.494908	0.999237	-0.668748	-0.891312	-0.186473	0.0124478	0.38704	1.51919	0.590407	2.44797	0.00284877	0.0107233
Plasma	Ratio of PUFA-LPCs to SFA-LPCs	-0.141498	437	0.363317	0.504815	0.293307	-0.158441	0.643514	0.19691	0.895266	-0.32788	-0.793661	0.380245	0.355024	0.595608	0.47301	-0.177123	0.835745	0.141727	0.998785	1.21255	0.0845108	2.34059	0.0366588	0.0450407
Temporal	PI 16:0_20:0	-0.142408	438	0.511942	0.65435	0.413293	-0.0357701	0.723493	0.0701005	0.76014	0.305968	-0.400887	0.78447	0.389912	0.784765	0.501539	-0.187203	0.85969	0.139698	0.997982	1.57173	0.709124	2.43433	0.00137815	0.00248045
Plasma	PC 40:3	-0.142995	439	0.351434	0.494428	-0.283714	-0.637342	0.168626	0.212642	0.616321	-0.326647	-0.79315	0.381426	0.356944	0.977103	-0.312357	-0.768276	0.353814	0.349699	0.998506	1.1876	0.165677	2.20952	0.0253169	0.0390357
Plasma	PC 40:2	-0.143273	440	0.366514	0.509787	-0.295888	-0.645167	0.155684	0.192815	0.612318	-0.280183	-0.773378	0.424293	0.432989	0.977103	-0.300219	-0.762731	0.365476	0.369716	0.998506	1.22449	0.105374	2.34361	0.0338101	0.0447786
Frontal	PE 44:11	-0.143441	441	0.457519	0.60096	-0.369357	-0.67829	0.0505401	0.0828236	0.896866	-0.206498	-0.739922	0.486364	0.56706	0.999237	-0.514752	-0.830259	0.0505781	0.0718638	0.38704	1.44348	0.455769	2.4312	0.00646102	0.0107233
Temporal	PG 22:6_22:6	-0.143969	442	0.513454	0.657423	0.414514	-0.0342984	0.724195	0.0691939	0.76014	0.280787	-0.423756	0.773641	0.431957	0.784765	0.469972	-0.226752	0.848517	0.170499	0.997982	1.57911	0.688693	2.46952	0.00171288	0.00248045
Temporal	HArg synthesis	-0.144165	443	0.55655	0.700715	0.449305	0.00846774	0.743915	0.0468771	0.0817783	0.663093	0.0574541	0.911971	0.0366229	0.257836	-0.358437	-0.806134	0.35023	0.309128	0.997217	1.68309	0.497045	2.86914	0.0083338	0.00902829
Parietal	PS 34:2	-0.144775	444	0.434789	0.579565	-0.351007	-0.666741	0.0715468	0.100542	0.90903	-0.400223	-0.822569	0.306685	0.251783	0.233594	-0.298036	-0.729266	0.302648	0.322649	0.999819	1.39209	0.385976	2.39821	0.00926034	0.0150458
Liver	Taurine conjugation of DCA	-0.144937	445	0.464474	0.609411	0.374972	-0.0553938	0.687839	0.0855239	0.198893	0.678076	0.0845441	0.916442	0.0311594	0.387773	0.199997	-0.422385	0.694217	0.533141	0.192921	1.46378	0.427803	2.49977	0.00822996	0.0144385
Temporal	TG 22:6_32:0	-0.145581	446	0.518199	0.66378	0.418344	-0.0296692	0.726391	0.0664071	0.76014	0.531147	-0.147962	0.869868	0.114146	0.784765	0.31071	-0.39648	0.786477	0.382225	0.997982	1.59438	0.691899	2.49686	0.0017657	0.00248428
Liver	PE P-16:0/22:4	-0.146008	447	0.492176	0.638184	0.397335	-0.0291575	0.701439	0.0670843	0.327805	0.521984	-0.160339	0.866749	0.121713	0.365827	0.44393	-0.174405	0.811168	0.148262	0.360417	1.5329	0.542797	2.52299	0.00441904	0.00905743
Liver	Sum of primary BAs	-0.146261	448	0.394825	0.541086	-0.318744	-0.652646	0.118834	0.148233	0.285064	0.306977	-0.399952	0.784898	0.38827	0.653559	-0.482681	-0.827387	0.126172	0.11197	0.0880321	1.29967	0.270025	2.32931	0.016224	0.0202257
Frontal	Ratio of PUFA-LPIs to SFA-LPIs	-0.146581	449	0.435287	0.581868	-0.351409	-0.666996	0.0710909	0.100126	0.560698	-0.213004	-0.742986	0.48115	0.554624	0.995105	-0.444604	-0.799689	0.140897	0.127956	0.568859	1.39763	0.379373	2.41588	0.00974281	0.0147607
Liver	PS 38:6	-0.146648	450	0.487457	0.634105	-0.393526	-0.699138	0.033669	0.0699905	0.331284	-0.346932	-0.801484	0.361704	0.326023	0.468824	-0.462912	-0.819184	0.151143	0.129656	0.336727	1.5231	0.519253	2.52694	0.00509899	0.00905743
Plasma	PLA2 activity (7)	-0.14668	451	0.357866	0.504547	0.288907	-0.163124	0.640689	0.204026	0.895266	0.413919	-0.291739	0.827807	0.234386	0.595608	0.258163	-0.404329	0.742977	0.443398	0.998785	1.2119	0.194675	2.22913	0.0223179	0.0356052
Frontal	CE 18:2	-0.147128	452	0.456251	0.60338	-0.368334	-0.67765	0.0517214	0.0837452	0.896866	-0.331581	-0.795193	0.376687	0.34929	0.999237	-0.441547	-0.798314	0.144623	0.130914	0.38704	1.4493	0.475063	2.42353	0.00571854	0.0107233
Temporal	PG 16:0_18:1	-0.147568	453	0.520168	0.667736	0.419934	-0.0277426	0.727301	0.0652758	0.76014	0.236825	-0.461636	0.754019	0.510036	0.784765	0.571962	-0.090117	0.883441	0.0840574	0.997982	1.60388	0.714019	2.49374	0.00150487	0.00248045
Plasma	SCAD deficiency (NBS)	-0.147933	454	0.369812	0.517745	0.298551	-0.152833	0.646869	0.188652	0.895266	0.760129	0.250291	0.939915	0.0107173	0.434069	0.184112	-0.467383	0.706012	0.587875	0.998785	1.24361	0.305987	2.18122	0.0123484	0.0356052
Liver	LPS 20:5	-0.148695	455	0.446087	0.594783	-0.360128	-0.678689	0.0724861	0.0996956	0.393167	0.393223	-0.314192	0.819864	0.260944	0.442086	-0.56232	-0.859006	0.0171004	0.0570257	0.209317	1.42865	0.480584	2.37671	0.00534844	0.00905743
Liver	LPC 18:0	-0.149017	456	0.518177	0.667194	0.418326	-0.00398513	0.714006	0.052683	0.290611	0.468839	-0.228129	0.848109	0.171673	0.377621	0.582768	0.013322	0.866775	0.0467477	0.190578	1.60258	0.662804	2.54235	0.00212768	0.00905743
Liver	Sum of MUFA-PE (P)s	-0.149022	457	0.462334	0.611356	-0.373244	-0.686779	0.0573966	0.0870916	0.0830102	0.219682	-0.475748	0.746109	0.541973	0.9111	-0.396355	-0.790453	0.229824	0.202114	0.189751	1.46846	0.444133	2.49278	0.00748975	0.0122465
Plasma	SM 33:1	-0.1499	458	0.445286	0.595186	0.359481	-0.085469	0.684885	0.109485	0.612318	0.575031	-0.0855803	0.884441	0.0820287	0.977103	0.48837	-0.157707	0.841669	0.12747	0.998506	1.42961	0.550634	2.3086	0.00318314	0.0385813
Liver	Secondary BA conjugation	-0.14999	459	0.459613	0.609603	0.371047	-0.0599374	0.68543	0.089115	0.202534	0.671906	0.0732807	0.914608	0.033337	0.387773	0.192511	-0.428761	0.690162	0.548886	0.196005	1.46424	0.424786	2.5037	0.00839228	0.0144694
Cerebellum	Pro	-0.150182	460	0.407228	0.55741	-0.328757	-0.652532	0.0965259	0.125602	0.40325	-0.201498	-0.737552	0.490336	0.576687	0.942415	-0.287548	-0.72385	0.313032	0.340774	0.991144	1.33888	0.335656	2.3421	0.0115915	0.0168353
Liver	Sum of conjugated primary BAs	-0.150354	461	0.39181	0.542164	-0.31631	-0.65109	0.121502	0.151529	0.285904	0.316591	-0.390968	0.788952	0.372796	0.653559	-0.478943	-0.825847	0.130953	0.115184	0.0880321	1.30226	0.268765	2.33575	0.0163828	0.0202257
Frontal	PC O-40:1	-0.15203	462	0.433775	0.585805	-0.350188	-0.666222	0.0724761	0.101393	0.896866	-0.34942	-0.802494	0.359241	0.32233	0.999237	-0.380319	-0.769959	0.215911	0.199868	0.395594	1.40708	0.396776	2.41739	0.00888065	0.0110894
Frontal	Ratio of HArg to ADMA	-0.152416	463	0.433099	0.585515	0.349643	-0.073094	0.665876	0.101963	0.277852	0.3004	-0.406021	0.7821	0.399033	0.416034	0.336945	-0.262837	0.748896	0.260258	0.834324	1.40639	0.394235	2.41854	0.00901356	0.0162989
Plasma	Ratio of non-essential to essential AAs	-0.152439	464	0.362115	0.514553	0.292336	-0.159476	0.642892	0.198466	0.504271	-0.192135	-0.733078	0.4977	0.594879	0.785247	0.226826	-0.431804	0.727686	0.502401	0.3751	1.23594	0.0394901	2.43239	0.0436512	0.0479308
Parietal	LPI 17:0	-0.152936	465	0.429743	0.582679	-0.346933	-0.664157	0.0761605	0.104829	0.90903	-0.664737	-0.912464	-0.0603837	0.0359939	0.189345	-0.178126	-0.663948	0.413436	0.560419	0.999819	1.39958	0.363416	2.43574	0.0107676	0.0152012
Liver	TG 14:0_32:2	-0.152998	466	0.441646	0.594644	-0.356543	-0.676464	0.0765767	0.103363	0.400821	0.401388	-0.305427	0.823018	0.250276	0.434454	-0.538102	-0.849625	0.051795	0.0711196	0.2389	1.42832	0.325081	2.53155	0.0140423	0.015567
Plasma	Ratio of CDCA to CA	-0.153192	467	0.35936	0.512552	0.290113	-0.161843	0.641464	0.20206	0.504271	-0.244653	-0.757582	0.455072	0.49572	0.785247	0.477504	-0.171494	0.837487	0.137456	0.348408	1.23113	0.30512	2.15714	0.0121766	0.0299013
Liver	Sum of BAs	-0.153652	468	0.386928	0.54058	-0.312369	-0.648563	0.125808	0.156974	0.286886	0.301711	-0.404817	0.782659	0.396876	0.653559	-0.499795	-0.834371	0.103912	0.0980143	0.0818014	1.29845	0.287069	2.30984	0.0147377	0.0196771
Liver	Ratio of PUFA-LPEs to SFA-LPEs	-0.15402	469	0.508212	0.662232	-0.410282	-0.709212	0.0136958	0.0578892	0.0629203	-0.368232	-0.81005	0.34029	0.295116	0.772132	-0.620343	-0.880701	-0.0721158	0.0313871	0.0578587	1.59066	0.642357	2.53896	0.00242381	0.0108032
Frontal	Ratio of DHA to EPA	-0.155417	470	0.408648	0.564065	0.329903	-0.0952524	0.653269	0.124211	0.277852	0.175037	-0.510894	0.724786	0.628623	0.429581	0.20186	-0.392815	0.677493	0.508392	0.88971	1.35486	0.285368	2.42436	0.0157502	0.0208932
Temporal	SphK activity (5)	-0.156122	471	0.489656	0.645778	0.395301	-0.0572308	0.713083	0.0845122	0.357495	0.382069	-0.325974	0.815514	0.275914	0.435879	0.281387	-0.42322	0.773902	0.430931	0.987543	1.55114	0.666253	2.43602	0.00187768	0.00296891
Temporal	LPP3 activity (5)	-0.156122	472	0.489656	0.645778	-0.395301	-0.713083	0.0572308	0.0845122	0.357495	-0.382069	-0.815514	0.325974	0.275914	0.435879	-0.281387	-0.773902	0.42322	0.430931	0.987543	1.55114	0.666253	2.43602	0.00187768	0.00296891
Plasma	Sum of polyamines	-0.156759	473	0.341089	0.497849	-0.275363	-0.631932	0.177413	0.226997	0.504271	-0.198367	-0.736062	0.492809	0.582747	0.785247	-0.190104	-0.709113	0.462516	0.575561	0.400536	1.19582	0.146859	2.24477	0.0278321	0.0350246
Liver	Sum of taurine-conjugated BAs	-0.157148	474	0.384383	0.541531	-0.310314	-0.647243	0.128047	0.159866	0.286886	0.309862	-0.397271	0.786119	0.383595	0.653559	-0.499745	-0.834351	0.103978	0.0980535	0.0818014	1.30074	0.287037	2.31444	0.0147825	0.0196771
Liver	PE 34:2	-0.157172	475	0.460601	0.617772	-0.371845	-0.68592	0.0590159	0.0883766	0.370503	0.242936	-0.456519	0.756802	0.498847	0.53057	-0.353565	-0.771018	0.276427	0.259556	0.457319	1.48387	0.377113	2.59062	0.0114182	0.0132253
Parietal	PC 42:1	-0.157778	476	0.375919	0.533697	0.303481	-0.124267	0.636109	0.159209	0.90903	-0.447753	-0.840444	0.253276	0.194411	0.226088	0.352378	-0.246458	0.756488	0.237659	0.999819	1.28192	0.240809	2.32303	0.0184631	0.0196817
Liver	Sum of conjugated BAs	-0.157816	477	0.383694	0.541509	-0.309757	-0.646885	0.128653	0.160656	0.286886	0.310416	-0.396754	0.786353	0.382699	0.653559	-0.497942	-0.83362	0.106352	0.0994662	0.0818014	1.30069	0.286004	2.31537	0.0148679	0.0196771
Plasma	PC 42:6	-0.158097	478	0.33726	0.495357	-0.272272	-0.62992	0.180648	0.232467	0.616321	-0.380949	-0.815075	0.327145	0.277441	0.977103	-0.259007	-0.743381	0.403572	0.441855	0.998506	1.18983	0.145575	2.23408	0.0279034	0.0405364
Frontal	Sum of FAs	-0.158426	479	0.410309	0.568735	-0.331244	-0.654132	0.0937599	0.122597	0.277852	-0.204422	-0.73894	0.488016	0.571049	0.416034	-0.344634	-0.752692	0.254719	0.248844	0.834324	1.36608	0.349774	2.38239	0.0110957	0.0171719
Frontal	Sum of PUFAs	-0.158426	480	0.410309	0.568735	-0.331244	-0.654132	0.0937599	0.122597	0.277852	-0.204422	-0.73894	0.488016	0.571049	0.416034	-0.344634	-0.752692	0.254719	0.248844	0.834324	1.36608	0.349774	2.38239	0.0110957	0.0171719
Frontal	Sum of FAs; Sum of PUFAs	-0.158426	481	0.410309	0.568735	-0.331244	-0.654132	0.0937599	0.122597	0.277852	-0.204422	-0.73894	0.488016	0.571049	0.416034	-0.344634	-0.752692	0.254719	0.248844	0.834324	1.36608	0.349774	2.38239	0.0110957	0.0171719
Cerebellum	TG 14:0_34:3	-0.158929	482	0.42454	0.58347	-0.342733	-0.661484	0.0808979	0.109387	0.99596	-0.520836	-0.866356	0.161874	0.122682	0.997652	-0.324969	-0.742931	0.275311	0.278638	0.747716	1.40147	0.423902	2.37905	0.00735166	0.0104295
Parietal	PG 18:1_20:1	-0.159325	483	0.405922	0.565247	0.327703	-0.0976964	0.651853	0.126892	0.90903	-0.266929	-0.767555	0.435969	0.455949	0.283477	0.334155	-0.265761	0.747512	0.264474	0.999819	1.3577	0.257837	2.45757	0.0182077	0.0194738
Liver	PLA2 activity (8)	-0.159563	484	0.505801	0.665364	-0.408335	-0.708048	0.0160332	0.059206	0.063792	-0.758152	-0.939368	-0.245913	0.0110463	0.729141	-0.43349	-0.8067	0.186912	0.159188	0.163141	1.59818	0.659124	2.53724	0.00216157	0.0108032
Parietal	Hex2Cer d18:1/16:0	-0.159955	485	0.405165	0.56512	0.327091	-0.0983744	0.651459	0.127644	0.90903	-0.443558	-0.8389	0.258168	0.199135	0.226844	0.267448	-0.33254	0.713319	0.377027	0.999819	1.3574	0.274562	2.44023	0.0167159	0.0186966
Liver	DG 18:1_20:3	-0.160399	486	0.515209	0.675607	-0.41593	-0.712581	0.00688589	0.0541944	0.292354	-0.380425	-0.814869	0.327692	0.278159	0.446978	-0.579627	-0.865591	-0.00857871	0.0482343	0.190725	1.62279	0.692241	2.55333	0.00177614	0.00905743
Liver	MG 22:6	-0.161223	487	0.518837	0.68006	-0.418859	-0.714322	0.00333879	0.0523512	0.290611	-0.276886	-0.771937	0.427219	0.43865	0.502516	-0.621332	-0.881062	-0.0737171	0.0310398	0.154057	1.63348	0.759394	2.50757	0.000989961	0.00905743
Liver	TG 18:3_30:0	-0.161421	488	0.399379	0.5608	-0.32242	-0.654992	0.114793	0.143351	0.458334	0.850719	0.47612	0.963996	0.00180714	0.108183	-0.41411	-0.798291	0.209607	0.180793	0.397642	1.34702	0.17351	2.52053	0.0267836	0.0281449
Plasma	Glutaminolysis rate	-0.161518	489	0.329308	0.490826	-0.265852	-0.625727	0.187334	0.244101	0.504271	0.259583	-0.44234	0.764293	0.468903	0.785247	-0.371222	-0.794232	0.294159	0.261008	0.348408	1.17895	0.145663	2.21223	0.0277176	0.0350246
Frontal	LPE 17:1	-0.161661	490	0.434309	0.59597	0.350619	-0.071987	0.666495	0.100944	0.896866	0.219116	-0.476209	0.745845	0.543041	0.999237	0.47073	-0.10836	0.811294	0.10448	0.38704	1.4315	0.44609	2.41691	0.00672906	0.0107233
Parietal	PA 18:0_18:1	-0.162173	491	0.405312	0.567484	0.32721	-0.0982432	0.651535	0.127498	0.90903	-0.321902	-0.791174	0.385948	0.364381	0.258448	0.314049	-0.286513	0.737432	0.296038	0.999819	1.36308	0.237305	2.48885	0.0202242	0.0212782
Plasma	PG 18:2_20:5	-0.162205	492	0.351501	0.513706	-0.283768	-0.637377	0.168568	0.212551	0.616321	-0.231879	-0.751752	0.465745	0.519169	0.977103	-0.215201	-0.721885	0.441694	0.525114	0.998506	1.2339	0.136026	2.33178	0.0298093	0.0417858
Temporal	TG 20:4_32:0	-0.163943	493	0.477351	0.641294	0.385367	-0.0689038	0.707274	0.0933513	0.76014	0.296931	-0.409197	0.780617	0.404765	0.784765	0.2247	-0.471655	0.748439	0.532544	0.997982	1.54037	0.577878	2.50285	0.00371699	0.00396551
Cerebellum	Sum of essential AAs	-0.164424	494	0.380919	0.545343	-0.307517	-0.638752	0.119881	0.153459	0.254952	-0.233576	-0.752531	0.464338	0.516027	0.775008	-0.220024	-0.687646	0.376619	0.470111	0.484139	1.3099	0.298879	2.32091	0.0138334	0.0174875
Parietal	Ratio of PUFA-PE (P)s to MUFA-PE (P)s	-0.164592	495	0.412319	0.576911	-0.332867	-0.655173	0.0919522	0.120665	0.562102	0.213382	-0.480847	0.743163	0.553907	0.628238	-0.350329	-0.755486	0.248652	0.240588	0.979594	1.38572	0.381012	2.39043	0.0094496	0.0159549
Cerebellum	TG 16:0_36:6	-0.164703	496	0.353391	0.518093	-0.285294	-0.624102	0.143822	0.186988	0.99596	0.666821	0.064112	0.913089	0.0352074	0.997652	-0.548558	-0.844343	0.00347895	0.0522303	0.747716	1.24444	0.230256	2.25863	0.0188169	0.0193074
Frontal	PI 18:1_20:1	-0.164741	497	0.461322	0.626063	-0.372427	-0.680207	0.0469881	0.0801039	0.896866	-0.417488	-0.82916	0.287786	0.229967	0.999237	-0.566189	-0.851529	-0.0220967	0.0436768	0.38704	1.50378	0.546962	2.4606	0.00385552	0.0107233
Frontal	Hex2Cer d18:1/26:1	-0.165903	498	0.396003	0.561906	0.319695	-0.106548	0.646678	0.137002	0.896866	-0.695772	-0.921647	-0.117714	0.0254545	0.999237	0.512938	-0.0530364	0.829491	0.0730448	0.38704	1.34968	0.266603	2.43275	0.0172789	0.0182359
Plasma	Sum of AAs	-0.165943	499	0.334893	0.500836	0.270361	-0.182643	0.628674	0.235892	0.504271	-0.238804	-0.754922	0.459984	0.5064	0.785247	0.276236	-0.38792	0.75157	0.410931	0.348408	1.20299	0.12534	2.28064	0.030786	0.0374786
Cerebellum	Sum of aminobutyric acids	-0.166774	500	0.398522	0.565296	-0.321728	-0.647995	0.104307	0.134382	0.254952	-0.295872	-0.780163	0.410163	0.406524	0.775008	-0.175178	-0.662243	0.415956	0.567032	0.484139	1.35782	0.321631	2.39401	0.0129382	0.0166704
Plasma	beta-Ala	-0.166809	501	0.347228	0.514038	-0.280319	-0.635146	0.172207	0.218404	0.737089	-0.304334	-0.783776	0.402399	0.392578	0.943682	-0.358753	-0.78886	0.307243	0.278608	0.982643	1.2347	0.23656	2.23284	0.0183034	0.0323236
Liver	Hex-Cer d18:1/24:1	-0.166869	502	0.462052	0.628921	0.373017	-0.0576597	0.686639	0.0872993	0.369468	0.588065	-0.0659976	0.888656	0.0737636	0.326457	0.234431	-0.392243	0.712476	0.463318	0.532294	1.51065	0.424781	2.59651	0.00908667	0.0111
Parietal	Histamine synthesis	-0.167181	503	0.42308	0.590261	0.341554	-0.0822243	0.660732	0.110693	0.758161	0.674236	0.0775171	0.915302	0.0325027	0.0240386	0.264819	-0.335055	0.711926	0.381915	0.9726	1.41779	0.451832	2.38374	0.0062737	0.0125791
Liver	SPB d14:0	-0.16743	504	0.461611	0.62904	0.37266	-0.0580724	0.686421	0.087626	0.369468	0.38498	-0.32292	0.816655	0.271962	0.442522	0.420117	-0.202643	0.800914	0.173911	0.387113	1.51093	0.537893	2.48397	0.0043265	0.00905743
Liver	C18	-0.168118	505	0.554533	0.722651	0.447677	0.0321331	0.731263	0.0366864	0.230045	0.69887	0.123656	0.92255	0.0245357	0.23664	0.655891	0.131482	0.893474	0.0205595	0.125222	1.73578	0.884951	2.58661	0.000444597	0.00905743
Temporal	PC 40:6	-0.168329	506	0.488501	0.65683	0.394369	-0.0583316	0.71254	0.0853144	0.76014	0.283388	-0.421434	0.774773	0.42752	0.784765	0.482963	-0.21075	0.853156	0.157374	0.997982	1.57768	0.67812	2.47725	0.00187008	0.00251515
Plasma	CA	-0.168722	507	0.35174	0.520462	-0.283961	-0.637501	0.168364	0.212227	0.737089	-0.209447	-0.741314	0.484007	0.561411	0.943682	-0.324866	-0.77392	0.341575	0.329676	0.982643	1.25013	0.417902	2.08236	0.00560625	0.0323236
Cerebellum	DG 18:1_20:2	-0.169726	508	0.468135	0.637862	-0.377927	-0.683632	0.0405995	0.075401	0.99596	-0.493048	-0.856718	0.198064	0.147618	0.997652	-0.493123	-0.821031	0.0794484	0.0868399	0.747716	1.53212	0.609036	2.45521	0.00254106	0.0104295
Temporal	PI 18:0_20:0	-0.169838	509	0.497676	0.667514	0.401776	-0.0495554	0.716846	0.0790941	0.76014	0.239625	-0.459298	0.755296	0.504896	0.784765	0.479334	-0.215257	0.851866	0.160977	0.997982	1.60335	0.71091	2.49578	0.00154442	0.00248045
Cerebellum	PG 18:2_18:4	-0.170106	510	0.420057	0.590162	-0.339113	-0.659174	0.0849657	0.113431	0.99596	-0.346169	-0.801174	0.362458	0.32716	0.997652	-0.316778	-0.738811	0.28373	0.291634	0.747716	1.41755	0.403344	2.43175	0.00867979	0.0105913
Liver	TG 20:4_32:2	-0.17038	511	0.452041	0.622421	-0.364934	-0.681662	0.0669797	0.0949305	0.386924	0.6977	0.121407	0.922209	0.02488	0.23664	-0.460734	-0.818271	0.153848	0.131709	0.336727	1.49503	0.321544	2.66852	0.0153977	0.0168701
Plasma	LPE 20:5	-0.170472	512	0.327072	0.497544	0.264046	-0.189207	0.624544	0.24744	0.616321	0.258181	-0.443547	0.763667	0.471394	0.977103	-0.182368	-0.705106	0.468792	0.591478	0.998506	1.19508	0.0709735	2.31919	0.0385116	0.0481851
Plasma	PI 18:1_20:4	-0.170656	513	0.342781	0.513437	-0.276729	-0.632819	0.175981	0.224607	0.616321	-0.342679	-0.799751	0.365892	0.332387	0.977103	-0.36349	-0.790909	0.302301	0.271845	0.998506	1.23326	0.241015	2.2255	0.0178376	0.0385813
Frontal	PG 18:2_20:4	-0.17075	514	0.419891	0.590641	-0.338979	-0.659088	0.0851159	0.113583	0.896866	0.279392	-0.424997	0.773032	0.434346	0.999237	-0.485882	-0.817903	0.0889037	0.0923006	0.38704	1.4187	0.414007	2.42339	0.00812263	0.0107972
Liver	Hex3Cer d18:1/20:0	-0.171398	515	0.476126	0.647525	-0.384379	-0.693586	0.04443	0.0773564	0.34958	0.220892	-0.474764	0.746672	0.539693	0.540015	-0.70206	-0.909508	-0.214639	0.0109182	0.0903685	1.55533	0.752632	2.35803	0.000717348	0.00905743
Parietal	PS 38:6	-0.171674	516	0.455036	0.62671	-0.367352	-0.677035	0.0528533	0.0846363	0.90903	-0.719981	-0.928638	-0.165279	0.0188723	0.189345	-0.350751	-0.755692	0.248201	0.239984	0.999819	1.50534	0.559521	2.45115	0.00350957	0.0150458
Cerebellum	GABA	-0.172219	517	0.394414	0.566633	-0.318412	-0.645847	0.10796	0.138673	0.417739	-0.296476	-0.780421	0.409613	0.405522	0.942415	-0.171779	-0.660271	0.418849	0.574695	0.991144	1.36103	0.325342	2.39672	0.012721	0.0176359
Parietal	PLA2 activity (3)	-0.172466	518	0.386194	0.55866	-0.311776	-0.641532	0.115236	0.147553	0.562102	-0.435126	-0.835777	0.267894	0.208828	0.478205	-0.201642	-0.67737	0.393007	0.50886	0.979594	1.34188	0.334219	2.34954	0.0117456	0.0167723
Plasma	CE 18:1	-0.172599	519	0.321706	0.494304	0.259714	-0.193688	0.621699	0.255568	0.616321	-0.460672	-0.845159	0.237981	0.180282	0.977103	0.317148	-0.349153	0.770446	0.341957	0.998506	1.1873	0.0962175	2.27839	0.0346716	0.0454752
Liver	GDCA	-0.172792	520	0.442841	0.615632	-0.357507	-0.677063	0.075478	0.102367	0.193051	-0.22915	-0.750496	0.467999	0.524237	0.773156	-0.427725	-0.804214	0.193733	0.165434	0.358441	1.47873	0.479814	2.47764	0.00604464	0.0160524
Frontal	Ratio of PUFA-LPIs to MUFA-LPIs	-0.172974	521	0.417338	0.590311	-0.336918	-0.65777	0.0874254	0.115936	0.598812	-0.259252	-0.764145	0.442625	0.469491	0.995105	-0.487396	-0.818559	0.0869352	0.0911398	0.568859	1.41791	0.400825	2.43499	0.00882499	0.0144697
Liver	PG 16:2_18:1	-0.173279	522	0.564576	0.737855	-0.455784	-0.735967	-0.0423051	0.0330227	0.211032	-0.468871	-0.848121	0.228091	0.17164	0.377621	-0.80668	-0.943694	-0.433443	0.00152168	0.082254	1.7723	0.919959	2.62465	0.000370395	0.00905743
Frontal	LPS 20:1	-0.173603	523	0.458328	0.631931	0.37001	-0.049785	0.678698	0.082239	0.896866	0.397727	-0.309372	0.821607	0.255029	0.999237	0.563485	0.0181285	0.850434	0.0449176	0.38704	1.51788	0.587369	2.44838	0.00290937	0.0107233
Parietal	PE 32:0	-0.173813	524	0.426034	0.599846	-0.343939	-0.662252	0.0795402	0.108064	0.90903	-0.399474	-0.822281	0.307492	0.252754	0.233594	-0.373515	-0.76671	0.223458	0.2087	0.999819	1.44081	0.458931	2.42269	0.00628413	0.0150458
Frontal	PE 42:7	-0.173942	525	0.452906	0.626848	-0.365633	-0.675958	0.0548338	0.0862146	0.896866	-0.313847	-0.787799	0.393546	0.377181	0.999237	-0.570919	-0.85344	-0.029082	0.0415652	0.38704	1.50567	0.552457	2.45887	0.00371404	0.0107233
Liver	1-Met-His synthesis	-0.173999	526	0.454939	0.628938	-0.367274	-0.683106	0.0642894	0.0926725	0.205939	-0.323813	-0.791971	0.38413	0.361376	0.653559	-0.429605	-0.805026	0.191515	0.163381	0.0889496	1.51069	0.44207	2.5793	0.00820228	0.0144385
Parietal	Hex-Cer d18:2/20:0	-0.174093	527	0.39203	0.566123	0.316487	-0.110075	0.644598	0.141208	0.90903	-0.262337	-0.765519	0.439959	0.464028	0.283815	0.37333	-0.223663	0.766622	0.208944	0.999819	1.35981	0.37695	2.34267	0.00926478	0.0150458
Plasma	Ratio of Hex3Cer to Hex-Cer	-0.174404	528	0.354445	0.528849	-0.286144	-0.63891	0.166054	0.20858	0.895266	-0.730661	-0.931676	-0.187116	0.0163853	0.525055	-0.167796	-0.697466	0.480438	0.6219	0.998785	1.27028	0.288526	2.25203	0.0142567	0.0356052
Liver	Ratio of PUFA-LPCs to MUFA-LPCs	-0.174633	529	0.380696	0.555329	-0.307337	-0.645327	0.131282	0.164122	0.121048	-0.161761	-0.718236	0.52092	0.655262	0.92921	-0.171994	-0.678884	0.445924	0.59299	0.328076	1.33388	0.288213	2.37955	0.0152871	0.0193334
Parietal	LPI 18:2	-0.175206	530	0.412049	0.587255	-0.332648	-0.655033	0.0921954	0.120923	0.90903	-0.668336	-0.913542	-0.0668334	0.0346428	0.189345	-0.167479	-0.657767	0.422493	0.584448	0.999819	1.41057	0.396555	2.42458	0.00894849	0.0150458
Plasma	PC 40:4	-0.175959	531	0.337733	0.513692	-0.272653	-0.630169	0.180249	0.231787	0.616321	-0.307649	-0.785182	0.399329	0.387178	0.977103	-0.210856	-0.719698	0.44535	0.533711	0.998506	1.23387	0.138904	2.32884	0.0294366	0.0417465
Plasma	TG 20:4_34:3	-0.176065	532	0.330194	0.50626	-0.266567	-0.626196	0.186591	0.242786	0.616321	0.153706	-0.526913	0.714213	0.671599	0.980541	-0.410706	-0.810818	0.251012	0.20957	0.998506	1.21602	0.182979	2.24906	0.0237343	0.0385813
Plasma	Carnitine esterification	-0.176214	533	0.339157	0.515372	-0.273803	-0.630917	0.179046	0.229747	0.895266	0.378731	-0.329458	0.814203	0.280483	0.595608	-0.382727	-0.799131	0.281859	0.245342	0.998785	1.2379	0.134587	2.34122	0.030053	0.0396374
Temporal	PG 22:5_22:6	-0.176499	534	0.484777	0.661277	0.391363	-0.0618737	0.710785	0.0879394	0.76014	0.297251	-0.408905	0.780754	0.404235	0.784765	0.284128	-0.420773	0.775094	0.426263	0.997982	1.58836	0.660999	2.51573	0.00224754	0.00271778
Cerebellum	PG 18:1_18:2	-0.177194	535	0.398918	0.576112	-0.322048	-0.648202	0.103954	0.133974	0.99596	0.358012	-0.350657	0.805963	0.309743	0.997652	-0.393523	-0.776207	0.201057	0.183404	0.747716	1.3838	0.309749	2.45785	0.0142925	0.0151214
Parietal	PI 16:1_18:2	-0.177676	536	0.415206	0.592882	-0.335197	-0.656668	0.0893502	0.117928	0.90903	-0.556486	-0.878355	0.11259	0.0947813	0.204578	-0.260055	-0.709394	0.339589	0.390854	0.999819	1.42408	0.410938	2.43723	0.00836882	0.0150458
Liver	PI 18:0_18:2	-0.178056	537	0.457566	0.635622	-0.369395	-0.684413	0.0618455	0.0906604	0.373805	-0.342774	-0.79979	0.365799	0.332244	0.468824	-0.311616	-0.751179	0.319407	0.324137	0.492415	1.52674	0.412732	2.64075	0.00998154	0.0118602
Liver	DG 18:1_20:2	-0.178129	538	0.512537	0.690667	-0.413773	-0.711296	0.00949082	0.0555832	0.2955	-0.427628	-0.832978	0.276425	0.217672	0.412332	-0.595751	-0.871637	-0.0332001	0.0409455	0.183251	1.65896	0.737932	2.57998	0.0013584	0.00905743
Cerebellum	TG 17:2_36:2	-0.178192	539	0.395247	0.573439	0.319085	-0.10722	0.646283	0.137795	0.99596	0.633807	0.0069574	0.903058	0.0490996	0.997652	0.165303	-0.42433	0.656495	0.589411	0.754037	1.37738	0.366307	2.38845	0.0102128	0.0114703
Liver	TG 18:2_34:4	-0.178795	540	0.464278	0.643072	-0.374813	-0.687742	0.055578	0.0856671	0.368145	0.503388	-0.184815	0.860334	0.138008	0.365827	-0.365863	-0.776685	0.26333	0.242169	0.447133	1.54464	0.345846	2.74343	0.0144345	0.0159444
Temporal	Sum of PUFA-LPEs P	-0.179135	541	0.515902	0.695037	0.41649	-0.0319124	0.725329	0.0677453	0.357495	0.312588	-0.394725	0.787269	0.379201	0.435879	0.639706	0.016877	0.904872	0.0463879	0.987543	1.66946	0.827653	2.51126	0.00067259	0.00289761
Parietal	Hex-Cer d18:1/24:1	-0.179388	542	0.378313	0.557702	0.305414	-0.122168	0.637375	0.156437	0.90903	-0.319203	-0.790047	0.388505	0.368646	0.258448	0.284733	-0.315795	0.722388	0.345732	0.999819	1.33958	0.297157	2.382	0.0145089	0.0173173
Temporal	Ratio of Hex3Cer to Cer	-0.179469	543	0.468218	0.647687	0.377994	-0.0774878	0.702935	0.100337	0.36503	-0.218567	-0.745589	0.476654	0.544077	0.435879	0.306265	-0.400613	0.784596	0.389429	0.987543	1.55572	0.542214	2.56923	0.00497865	0.00566912
Liver	Cer d18:1/18:0	-0.179536	544	0.500655	0.680191	0.40418	-0.0210078	0.705558	0.0620939	0.314177	0.528832	-0.151108	0.869083	0.116029	0.365827	0.605742	0.0488076	0.875343	0.0368428	0.1716	1.6338	0.713687	2.5539	0.00153098	0.00905743
Plasma	LPI 16:1	-0.179722	545	0.344092	0.523815	-0.277787	-0.633506	0.17487	0.222766	0.616321	0.365925	-0.342645	0.809131	0.298385	0.977103	-0.643786	-0.897179	-0.0715388	0.0325557	0.998506	1.25818	0.30647	2.2099	0.0125878	0.0385813
Plasma	1-Met-His synthesis	-0.179725	546	0.341946	0.521671	-0.276054	-0.632381	0.176688	0.225785	0.504271	-0.441193	-0.838026	0.260911	0.201827	0.785247	-0.168345	-0.697757	0.480004	0.620743	0.400536	1.25303	0.123572	2.3825	0.0316999	0.0381762
Plasma	TG 17:0_36:4	-0.18036	547	0.287988	0.468348	0.232493	-0.221416	0.6036	0.310504	0.616321	-0.223314	-0.747797	0.472788	0.535141	0.977103	0.153548	-0.491609	0.689879	0.652169	0.998506	1.12495	0.00104235	2.24887	0.0498106	0.0581002
Plasma	Ratio of PUFA-LPAs to MUFA-LPAs	-0.180423	548	0.322428	0.502851	0.260297	-0.193086	0.622082	0.254465	0.895266	0.179627	-0.507383	0.727028	0.6195	0.604604	0.333665	-0.332828	0.777848	0.315966	0.998785	1.20783	0.186166	2.2295	0.0232188	0.0357378
Plasma	PI 16:0_17:2	-0.18073	549	0.337215	0.517945	-0.272235	-0.629896	0.180686	0.232533	0.616321	-0.191282	-0.732668	0.498366	0.596548	0.980541	-0.163941	-0.695425	0.483482	0.63004	0.998506	1.24408	0.161402	2.32677	0.0267734	0.0396347
Liver	Hex3Cer d18:1/22:0	-0.18112	550	0.479486	0.660607	-0.387091	-0.695236	0.0412493	0.075114	0.348608	0.28718	-0.418034	0.776417	0.421091	0.502516	-0.787703	-0.937703	-0.390195	0.00234848	0.082254	1.58675	0.682193	2.49131	0.0016929	0.00905743
Liver	SM 42:2	-0.181372	551	0.449888	0.631259	0.363196	-0.0689742	0.680588	0.096634	0.387411	0.584804	-0.0709453	0.887606	0.0757785	0.327763	0.336938	-0.293769	0.763251	0.284183	0.470377	1.51626	0.532092	2.50043	0.00457667	0.00905743
Plasma	LPP3 activity (7)	-0.181383	552	0.288912	0.470295	0.23324	-0.220665	0.604102	0.30891	0.895266	-0.363103	-0.808004	0.345514	0.302409	0.595608	0.209734	-0.446291	0.719132	0.535941	0.998785	1.12963	0.0122912	2.24697	0.0477958	0.0547203
Plasma	DGK activity	-0.181383	553	0.288912	0.470295	-0.23324	-0.604102	0.220665	0.30891	0.895266	0.363103	-0.345514	0.808004	0.302409	0.595608	-0.209734	-0.719132	0.446291	0.535941	0.998785	1.12963	0.0122912	2.24697	0.0477958	0.0547203
Plasma	Spermine	-0.182304	554	0.325328	0.507632	-0.262638	-0.623621	0.190666	0.250063	0.740927	-0.640545	-0.905129	-0.0182994	0.0460102	0.916115	-0.136782	-0.680796	0.504487	0.688396	0.982643	1.21931	0.209501	2.22913	0.0208154	0.0323236
Temporal	Histamine synthesis	-0.182323	555	0.466434	0.648757	0.376554	-0.0791571	0.702084	0.101745	0.112103	0.303617	-0.40306	0.783471	0.39375	0.546342	0.256334	-0.445135	0.762842	0.474683	0.997217	1.55829	0.594539	2.52204	0.0034525	0.00448825
Plasma	Lys	-0.182802	556	0.325478	0.50828	0.26276	-0.19054	0.6237	0.249836	0.740927	-0.162345	-0.718526	0.520483	0.654083	0.943682	0.313184	-0.353011	0.768652	0.348355	0.982643	1.22087	0.17847	2.26327	0.0243468	0.0330126
Parietal	PC 42:2	-0.183704	557	0.365073	0.548776	0.294725	-0.133723	0.630348	0.172197	0.90903	-0.401687	-0.823133	0.305104	0.24989	0.233594	0.326976	-0.273235	0.743935	0.275507	0.999819	1.31814	0.244264	2.39202	0.0187814	0.0199881
Frontal	PLA2 activity (5)	-0.183723	558	0.367367	0.55109	-0.296577	-0.63157	0.131729	0.16939	0.630388	-0.244317	-0.757429	0.455356	0.496332	0.995105	-0.150147	-0.64756	0.43699	0.624413	0.803787	1.3237	0.263544	2.38386	0.0170917	0.0206789
Parietal	Ratio of MUFA-PIs to SFA-PIs	-0.183788	559	0.407357	0.591145	-0.328861	-0.652599	0.0964106	0.125476	0.562102	-0.529458	-0.869295	0.150258	0.115518	0.430972	-0.233761	-0.695205	0.364123	0.442098	0.979594	1.41991	0.416255	2.42356	0.00802324	0.0157754
Temporal	PC 40:5	-0.184093	560	0.479044	0.663137	0.386734	-0.0673055	0.708076	0.0920969	0.76014	0.246054	-0.45389	0.758216	0.493176	0.784765	0.408205	-0.298016	0.825631	0.241559	0.997982	1.59283	0.661731	2.52393	0.0022685	0.00272517
Temporal	PC 38:6	-0.184171	561	0.476891	0.661062	0.384996	-0.0693376	0.707057	0.0936943	0.76014	0.344583	-0.364021	0.800528	0.329531	0.784765	0.442252	-0.259685	0.838418	0.200619	0.997982	1.58785	0.698049	2.47765	0.00163026	0.00248045
Parietal	Ratio of MUFA-PEs to SFA-PEs	-0.185161	562	0.409392	0.594554	0.330504	-0.0945839	0.653656	0.123486	0.562102	0.247369	-0.452777	0.758811	0.490794	0.604822	0.329564	-0.270549	0.745227	0.2715	0.979594	1.4281	0.431255	2.42494	0.00738602	0.0157754
Frontal	PC 42:1	-0.185952	563	0.404507	0.590459	-0.32656	-0.651116	0.0989637	0.128301	0.896866	-0.305036	-0.784074	0.40175	0.391431	0.999237	-0.369002	-0.764544	0.228426	0.21469	0.408991	1.41826	0.386338	2.45018	0.00966197	0.0113952
Plasma	PC 36:3	-0.186163	564	0.323106	0.509268	-0.260845	-0.622442	0.192521	0.253431	0.616321	-0.407358	-0.825307	0.298942	0.242632	0.977103	-0.214149	-0.721357	0.442581	0.527189	0.998506	1.22324	0.19757	2.24892	0.022198	0.0385813
Cerebellum	Sum of LPGs	-0.186614	565	0.380792	0.567406	-0.307415	-0.638685	0.119992	0.153603	0.881425	0.251155	-0.449562	0.760518	0.483963	0.999358	-0.308173	-0.73445	0.292474	0.305653	0.700685	1.36289	0.244934	2.48085	0.0194933	0.0207159
Cerebellum	Sum of UFA-LPGs	-0.186614	566	0.380792	0.567406	-0.307415	-0.638685	0.119992	0.153603	0.881425	0.251155	-0.449562	0.760518	0.483963	0.999358	-0.308173	-0.73445	0.292474	0.305653	0.700685	1.36289	0.244934	2.48085	0.0194933	0.0207159
Cerebellum	Sum of LPGs; Sum of UFA-LPGs	-0.186614	567	0.380792	0.567406	-0.307415	-0.638685	0.119992	0.153603	0.881425	0.251155	-0.449562	0.760518	0.483963	0.999358	-0.308173	-0.73445	0.292474	0.305653	0.700685	1.36289	0.244934	2.48085	0.0194933	0.0207159
Frontal	Serotonin	-0.186728	568	0.434409	0.621137	0.3507	-0.0718952	0.666547	0.10086	0.142335	0.42681	-0.277349	0.832672	0.21865	0.587422	-0.18062	-0.665387	0.411297	0.55485	0.894076	1.49195	0.191521	2.79238	0.0267341	0.0303329
Parietal	PS 40:8	-0.186821	569	0.41741	0.604231	-0.336977	-0.657808	0.0873601	0.115869	0.90903	-0.792728	-0.948791	-0.325632	0.00623481	0.189345	-0.180879	-0.665536	0.411075	0.554275	0.999819	1.45134	0.454832	2.44785	0.00661339	0.0150458
Plasma	TG 14:0_36:2	-0.18722	570	0.333576	0.520796	0.269297	-0.183751	0.62798	0.237812	0.616321	0.217205	-0.477759	0.744953	0.546654	0.979421	-0.205858	-0.71717	0.449529	0.543674	0.998506	1.25093	-0.0470694	2.54894	0.0579386	0.0654599
Liver	SPBP d16:0	-0.187886	571	0.454015	0.641901	0.366528	-0.0651475	0.682646	0.0933877	0.382763	0.572647	-0.0891075	0.883665	0.0836021	0.331368	0.367752	-0.261298	0.777549	0.239562	0.447066	1.54182	0.566962	2.51668	0.00378597	0.00905743
Plasma	Sum of unconjugated primary BAs	-0.188339	572	0.337221	0.52556	-0.27224	-0.629899	0.180681	0.232524	0.504271	-0.228686	-0.750282	0.468381	0.5251	0.785247	-0.31012	-0.767259	0.355979	0.353345	0.348408	1.26238	0.424751	2.1	0.00548198	0.0299013
Parietal	Hex-Cer d18:2/24:0	-0.189114	573	0.365489	0.554603	0.295061	-0.133361	0.63057	0.171686	0.90903	-0.42858	-0.833335	0.275347	0.216537	0.232315	0.351106	-0.247822	0.755866	0.239476	0.999819	1.33214	0.318999	2.34528	0.0126788	0.0161868
Frontal	PS 40:7	-0.189339	574	0.436923	0.626262	-0.35273	-0.667832	0.0695904	0.0987686	0.896866	-0.250827	-0.76037	0.449842	0.484553	0.999237	-0.581806	-0.857807	-0.045363	0.036987	0.38704	1.50426	0.53972	2.4688	0.00408133	0.0107233
Frontal	PLA2 activity (6)	-0.189424	575	0.358159	0.547583	-0.289143	-0.626657	0.13971	0.180849	0.633189	-0.148598	-0.711642	0.530679	0.682025	0.995105	-0.157693	-0.652026	0.430715	0.606888	0.793262	1.31527	0.252657	2.37789	0.0179383	0.0213096
Parietal	Hex-Cer d18:1/16:0	-0.190053	576	0.37616	0.566213	0.303676	-0.124055	0.636236	0.158928	0.90903	-0.290853	-0.778004	0.414721	0.414906	0.273087	0.240608	-0.357813	0.698935	0.428447	0.999819	1.36002	0.284764	2.43528	0.0158918	0.018106
Frontal	PE 44:6	-0.19009	577	0.411554	0.601644	-0.332249	-0.654777	0.0926403	0.121397	0.896866	-0.320267	-0.790492	0.387497	0.366961	0.999237	-0.386783	-0.773027	0.208673	0.191696	0.395594	1.44513	0.46895	2.42131	0.00591486	0.0107233
Parietal	Sum of SFA-PSs	-0.190634	578	0.404924	0.595558	-0.326897	-0.651333	0.0985901	0.127884	0.562102	-0.649349	-0.907817	-0.0333632	0.0421734	0.309763	-0.18444	-0.667583	0.408009	0.546367	0.979594	1.43051	0.421446	2.43957	0.00791564	0.0157754
Liver	TG 17:2_36:3	-0.191821	579	0.441121	0.632942	-0.356119	-0.676201	0.0770594	0.103803	0.400821	0.489438	-0.202632	0.855447	0.151067	0.365827	-0.545399	-0.852472	0.0414892	0.0666453	0.228016	1.5203	0.512212	2.5284	0.00531917	0.00905743
Frontal	Ratio of PUFA-PIs to SFA-PIs	-0.19202	580	0.410713	0.602733	0.33157	-0.0933966	0.654341	0.122207	0.598812	0.223958	-0.472261	0.748096	0.533933	0.995105	0.22921	-0.368286	0.692712	0.451285	0.728734	1.44774	0.354656	2.54083	0.0121382	0.0159314
Parietal	PA 18:2_22:3	-0.19228	581	0.423345	0.615625	-0.341768	-0.660869	0.0819834	0.110455	0.90903	-0.779137	-0.94512	-0.293483	0.00789726	0.189345	-0.307741	-0.73423	0.292911	0.306367	0.999819	1.47871	0.494605	2.46282	0.00533224	0.0150458
Plasma	PE P-18:1/18:2	-0.192412	582	0.312968	0.505381	-0.25266	-0.617046	0.200943	0.269165	0.616321	-0.143001	-0.708808	0.534775	0.693503	0.980541	-0.158544	-0.692552	0.487716	0.6415	0.998506	1.21391	0.178115	2.2497	0.0242684	0.0388294
Parietal	LPI 22:1	-0.192417	583	0.392834	0.585251	-0.317137	-0.645019	0.109362	0.14035	0.90903	0.304483	-0.402261	0.783839	0.392335	0.268671	-0.615989	-0.871266	-0.0984007	0.0249841	0.999819	1.40575	0.407519	2.40399	0.00826772	0.0150458
Frontal	AconAcid	-0.192642	584	0.399653	0.592295	-0.322641	-0.648586	0.103299	0.133217	0.176939	-0.342522	-0.799687	0.366047	0.332624	0.68429	-0.565634	-0.851305	-0.0212814	0.0439293	0.805896	1.42267	0.417594	2.42775	0.00799563	0.0131115
Parietal	PLA activity (2)	-0.192972	585	0.355796	0.548768	-0.287236	-0.625392	0.14175	0.183874	0.562102	0.28081	-0.423735	0.773651	0.431917	0.577232	-0.341878	-0.751335	0.257639	0.252901	0.979594	1.31812	0.286116	2.35013	0.0150293	0.0176391
Liver	Ratio of MGs to TGs	-0.192981	586	0.478589	0.67157	-0.386367	-0.694796	0.0420991	0.0757077	0.0744506	-0.548591	-0.875733	0.123795	0.100571	0.729141	-0.47883	-0.825801	0.131097	0.115282	0.134441	1.61309	0.731733	2.49444	0.00118578	0.0108032
Temporal	Ratio of DHA to EPA	-0.193122	587	0.492682	0.685804	0.397744	-0.0543418	0.714505	0.0824371	0.101516	0.459645	-0.23921	0.844786	0.181383	0.52099	0.489515	-0.202535	0.855474	0.150993	0.997217	1.64728	0.817104	2.47745	0.000669422	0.00282263
Liver	LPE P-22:6	-0.193251	588	0.471548	0.664799	-0.380682	-0.691333	0.0487504	0.0804927	0.353617	-0.666419	-0.912969	-0.0633921	0.035358	0.268381	-0.423704	-0.802473	0.198454	0.169881	0.382754	1.59682	0.626259	2.56739	0.00281557	0.00905743
Plasma	PE 38:2	-0.193851	589	0.347762	0.541613	-0.28075	-0.635426	0.171753	0.217666	0.616321	-0.152957	-0.713837	0.527468	0.673126	0.980541	-0.200701	-0.714548	0.45381	0.55403	0.998506	1.30094	0.143632	2.45824	0.0297827	0.0417858
Plasma	PC 42:5	-0.194693	590	0.335838	0.530531	-0.271123	-0.629172	0.181847	0.234521	0.616321	-0.171656	-0.723127	0.513465	0.635373	0.980541	-0.278166	-0.752479	0.386142	0.407534	0.998506	1.27432	0.140999	2.40764	0.0297443	0.0417858
Temporal	Ratio of AC-OHs to ACs	-0.194736	591	0.443075	0.637811	-0.357696	-0.690862	0.100776	0.121522	0.370162	-0.412179	-0.827146	0.293657	0.236557	0.435879	-0.220556	-0.746515	0.475038	0.540326	0.987543	1.532	0.639288	2.42471	0.00221409	0.00312508
Cerebellum	Ratio of DHA to EPA	-0.195215	592	0.356471	0.551686	0.28778	-0.141168	0.625753	0.183007	0.278234	-0.532716	-0.8704	0.14582	0.11288	0.75945	0.307024	-0.293634	0.733865	0.307553	0.484139	1.32513	0.145123	2.50514	0.0297051	0.0326269
Liver	PC 32:2	-0.195525	593	0.435418	0.630942	-0.351514	-0.673334	0.0822895	0.108673	0.408864	0.500672	-0.18832	0.859388	0.140494	0.365827	-0.552314	-0.855154	0.0316054	0.0625879	0.220488	1.5155	0.471622	2.55938	0.00689075	0.00932676
Parietal	Ratio of LPEs to LPEs P	-0.195666	594	0.375096	0.570761	-0.302816	-0.635673	0.124987	0.16017	0.562102	0.311879	-0.395389	0.78697	0.380342	0.549884	-0.410488	-0.784125	0.181562	0.163549	0.979594	1.37095	0.339401	2.4025	0.0118885	0.0167723
Plasma	C3-DC (C4-OH)	-0.195902	595	0.310277	0.506179	-0.250488	-0.615608	0.203168	0.273443	0.616321	0.387974	-0.319763	0.817824	0.267931	0.977103	-0.462219	-0.831532	0.190467	0.15232	0.998506	1.21582	0.182623	2.24902	0.0237723	0.0385813
Parietal	PS 32:0	-0.196207	596	0.41467	0.610877	-0.334764	-0.656391	0.089834	0.118433	0.90903	-0.559491	-0.879349	0.108279	0.0926344	0.204578	-0.334016	-0.747443	0.265906	0.264685	0.999819	1.46731	0.480887	2.45372	0.0057217	0.0150458
Frontal	Ratio of PUFA-LPCs to SFA-LPCs	-0.197148	597	0.400626	0.597773	-0.323427	-0.649093	0.102432	0.132222	0.604238	-0.493006	-0.856703	0.198118	0.147658	0.995105	-0.316867	-0.738856	0.283639	0.29149	0.584911	1.43583	0.462542	2.40912	0.00605887	0.0140456
Parietal	LPE 20:1	-0.19716	598	0.376278	0.573437	0.303771	-0.123952	0.636299	0.158791	0.90903	-0.154397	-0.714559	0.526402	0.670194	0.335839	0.407707	-0.184789	0.782836	0.166704	0.999819	1.37738	0.330148	2.42461	0.012656	0.0161868
Liver	PA 17:0_18:1	-0.198144	599	0.422234	0.620379	-0.340871	-0.66667	0.0942875	0.120562	0.429967	-0.597372	-0.891635	0.0516991	0.068206	0.324781	-0.193455	-0.690675	0.427961	0.546891	0.558227	1.49013	0.434685	2.54557	0.00827113	0.0104751
Frontal	Pro hydroxylation	-0.198159	600	0.362002	0.560161	0.292246	-0.136386	0.628711	0.176003	0.362935	0.479113	-0.215531	0.851787	0.161198	0.365336	0.197876	-0.396319	0.675242	0.516972	0.88971	1.34549	0.356731	2.33425	0.0102836	0.0164314
Plasma	PE P-16:0/15:0	-0.198444	601	0.303287	0.501731	-0.244845	-0.61186	0.208924	0.284752	0.616321	0.158349	-0.523467	0.716536	0.662167	0.980541	-0.287706	-0.756942	0.377284	0.390949	0.998506	1.20514	0.182498	2.22779	0.0235986	0.0385813
Frontal	PE 40:7	-0.198528	602	0.429077	0.627604	-0.346395	-0.663815	0.0767684	0.105405	0.896866	-0.218889	-0.745739	0.476393	0.54347	0.999237	-0.522664	-0.833592	0.0397758	0.0668685	0.38704	1.50748	0.538275	2.47669	0.00416252	0.0107233
Temporal	Ratio of UFA-PEs to SFA-PEs	-0.19885	603	0.496948	0.695798	0.401188	-0.050255	0.716505	0.0795754	0.357495	0.435336	-0.267654	0.835855	0.208583	0.435879	0.484517	-0.208809	0.853708	0.155845	0.987543	1.67128	0.781144	2.56142	0.00107582	0.00289761
Liver	Ratio of PUFA-PEs P to MUFA-PEs P	-0.199765	604	0.453209	0.652974	0.365877	-0.0658962	0.682245	0.0940156	0.0875884	0.427941	-0.276071	0.833095	0.217299	0.772132	0.535098	-0.056001	0.848447	0.0730199	0.0901504	1.56842	0.5699	2.56694	0.00398121	0.0108032
Plasma	TG 18:1_34:3	-0.200009	605	0.248217	0.448226	0.200387	-0.253203	0.58175	0.383786	0.621513	0.200312	-0.491275	0.736988	0.578981	0.980541	-0.118053	-0.670449	0.518544	0.72957	0.998506	1.07662	-0.0667251	2.21997	0.0633192	0.069748
Frontal	PG 18:2_20:3	-0.200155	606	0.385413	0.585567	-0.311145	-0.641121	0.115925	0.148418	0.896866	0.262332	-0.439963	0.765517	0.464035	0.999237	-0.440365	-0.797781	0.14606	0.13207	0.38704	1.40651	0.365429	2.44759	0.010754	0.0122182
Parietal	TMAO synthesis (direct)	-0.200231	607	0.401298	0.601528	0.323969	-0.101832	0.649444	0.131536	0.758161	0.560767	-0.10644	0.87977	0.0917319	0.0461338	0.192792	-0.400764	0.672356	0.52801	0.9726	1.44485	0.433375	2.45633	0.00752986	0.0125791
Cerebellum	MG 20:1	-0.201561	608	0.373982	0.575543	-0.301917	-0.635083	0.125961	0.161477	0.99596	-0.26593	-0.767114	0.436839	0.4577	0.997652	-0.181056	-0.665638	0.410922	0.553879	0.751415	1.38244	0.329889	2.43498	0.012762	0.0136762
Plasma	β-Oxidation	-0.201915	609	0.317534	0.519449	-0.256346	-0.61948	0.197158	0.262005	0.895266	0.364361	-0.344237	0.808507	0.300612	0.595608	-0.369057	-0.793304	0.296448	0.264016	0.998785	1.2477	0.155971	2.33942	0.0274939	0.0378797
Plasma	PA 17:0_18:3	-0.201965	610	0.307712	0.509677	0.248417	-0.205284	0.614234	0.27756	0.616321	0.709101	0.143577	0.925514	0.0216633	0.977103	-0.134706	-0.67966	0.506062	0.692926	0.998506	1.22423	0.191851	2.2566	0.0228591	0.0385813
Temporal	Ratio of PUFA-LPE (P)s to MUFA-LPE (P)s	-0.202889	611	0.538444	0.741332	0.434688	-0.0096989	0.735692	0.0554556	0.357495	0.44624	-0.255045	0.839888	0.196108	0.435879	-0.220679	-0.746573	0.474937	0.540094	0.987543	1.78065	0.630052	2.93126	0.00470646	0.00537881
Parietal	GABA synthesis	-0.203362	612	0.357298	0.56066	-0.288448	-0.626196	0.140454	0.181948	0.758161	-0.153918	-0.714319	0.526757	0.671168	0.150689	-0.157193	-0.651731	0.431133	0.608044	0.9726	1.34669	0.266408	2.42696	0.0172437	0.0184538
Plasma	Hex-Cer d16:1/22:0	-0.203373	613	0.31364	0.517013	-0.253203	-0.617404	0.200387	0.268104	0.616321	-0.172185	-0.723387	0.513064	0.634315	0.980541	-0.333707	-0.777867	0.332785	0.315901	0.998506	1.24185	0.234866	2.24883	0.0186066	0.0385813
Plasma	Sum of MUFA-PEs	-0.203611	614	0.311235	0.514846	-0.251261	-0.61612	0.202376	0.271915	0.895266	-0.297147	-0.780709	0.409	0.404408	0.595608	-0.215414	-0.721992	0.441515	0.524694	0.998785	1.23664	0.19263	2.28065	0.0229903	0.0357378
Parietal	Sum of MUFA-PAs	-0.203887	615	0.372	0.575886	0.300317	-0.127693	0.634031	0.163821	0.562102	-0.347151	-0.801573	0.361487	0.325697	0.549611	0.30561	-0.29506	0.733144	0.309901	0.979594	1.38326	0.264918	2.5016	0.0180091	0.0200535
Plasma	Ratio of acetylcarnitine to carnitine	-0.204345	616	0.315765	0.52011	-0.254918	-0.618538	0.198626	0.264764	0.895266	0.363716	-0.344892	0.808249	0.301533	0.595608	-0.367233	-0.792521	0.298371	0.266567	0.998785	1.24929	0.157866	2.34071	0.027286	0.0378797
Frontal	Ratio of Cer to Spho	-0.206359	617	0.394705	0.601063	-0.318647	-0.645999	0.107702	0.138367	0.604238	-0.297027	-0.780658	0.40911	0.404607	0.995105	-0.360519	-0.760448	0.237679	0.226232	0.568859	1.44373	0.478985	2.40848	0.00548666	0.0140456
Plasma	PE P-18:1/20:5	-0.206375	618	0.303615	0.50999	-0.24511	-0.612037	0.208655	0.284215	0.616321	-0.153692	-0.714206	0.526924	0.671628	0.980541	-0.191991	-0.710085	0.460974	0.571702	0.998506	1.22498	0.190534	2.25942	0.023022	0.0385813
Liver	TG 18:1_30:1	-0.206862	619	0.416115	0.622978	-0.335932	-0.663559	0.0998137	0.126388	0.43553	0.470919	-0.225598	0.848857	0.169521	0.377621	-0.401599	-0.792782	0.223909	0.195664	0.409237	1.49637	0.417035	2.57571	0.00928744	0.0112659
Liver	PG 20:4_22:4	-0.206966	620	0.450831	0.657798	0.363958	-0.0681004	0.681059	0.0958845	0.387411	0.182862	-0.504895	0.728601	0.613098	0.552463	0.610407	0.0561885	0.877062	0.0350316	0.167383	1.58001	0.596496	2.56352	0.00337219	0.00905743
Parietal	Sum of LPIs	-0.207102	621	0.398009	0.605111	-0.321314	-0.647727	0.104764	0.134913	0.562102	-0.445469	-0.839604	0.255944	0.196975	0.467646	-0.341599	-0.751197	0.257933	0.253313	0.979594	1.45346	0.479009	2.4279	0.0056142	0.0157754
Cerebellum	PI 18:2_22:1	-0.207478	622	0.396287	0.603765	-0.319924	-0.646827	0.106296	0.136705	0.99596	-0.225031	-0.748593	0.471383	0.531924	0.997652	-0.192993	-0.672471	0.400589	0.527572	0.747716	1.45022	0.304681	2.59576	0.0158108	0.0165174
Plasma	Ratio of MUFA-PEs P to SFA-PEs P	-0.208535	623	0.291408	0.499943	0.235255	-0.218636	0.605454	0.304628	0.895266	-0.390551	-0.818827	0.317034	0.264488	0.595608	0.656207	0.0929031	0.901295	0.028322	0.998785	1.20085	0.23621	2.16548	0.0176845	0.0356052
Parietal	FA 20:5	-0.208664	624	0.382517	0.591181	-0.308808	-0.639595	0.118475	0.151652	0.930985	-0.313461	-0.787637	0.393908	0.3778	0.45336	-0.369375	-0.764724	0.228016	0.214191	0.994209	1.42	0.489783	2.35021	0.0047667	0.0141291
Frontal	Cer d18:2/24:1	-0.20893	625	0.379667	0.588597	-0.306507	-0.638091	0.12098	0.154885	0.896866	-0.59532	-0.890981	0.0548745	0.0694069	0.999237	-0.230822	-0.693596	0.366815	0.448022	0.529161	1.41379	0.465529	2.36205	0.005631	0.0107233
Plasma	DLD (NBS)	-0.209293	626	0.297964	0.507257	0.240548	-0.213287	0.608996	0.293556	0.504271	-0.482031	-0.852825	0.211909	0.158294	0.785247	0.325116	-0.341327	0.774032	0.329281	0.348408	1.21841	0.0807199	2.35611	0.0372734	0.0430374
Frontal	Cer d18:1/24:0	-0.209656	627	0.374822	0.584478	0.302595	-0.125226	0.635528	0.16049	0.896866	0.20964	-0.483852	0.741405	0.56104	0.999237	0.239999	-0.358377	0.698604	0.429654	0.519957	1.4039	0.361008	2.44678	0.0109948	0.0123647
Parietal	Sum of VLCFA-glycosylcer	-0.21016	628	0.353301	0.563461	0.285221	-0.143899	0.624054	0.187105	0.562102	-0.324538	-0.792273	0.383439	0.360239	0.549884	0.261577	-0.338143	0.710204	0.387985	0.979594	1.35341	0.310538	2.39629	0.0136996	0.0167723
Cerebellum	Anserine	-0.210267	629	0.389614	0.59988	-0.314537	-0.643329	0.112215	0.143812	0.417739	-0.182917	-0.728628	0.504853	0.612991	0.942415	-0.500857	-0.824351	0.0692344	0.0812582	0.991144	1.44089	0.438602	2.44318	0.00721753	0.0163188
Plasma	PLA1A activity	-0.210404	630	0.312584	0.522989	0.252351	-0.201261	0.616841	0.269773	0.895266	0.444378	-0.257215	0.839202	0.198207	0.595608	0.297735	-0.367837	0.761587	0.373885	0.998785	1.2562	0.255475	2.25693	0.0168957	0.0356052
Parietal	PG 16:2_18:2	-0.211054	631	0.381602	0.592656	-0.308069	-0.639112	0.119281	0.152685	0.90903	-0.450093	-0.841302	0.250532	0.191807	0.225852	-0.302084	-0.731342	0.298602	0.3158	0.999819	1.42354	0.418886	2.42819	0.00794178	0.0150458
Liver	Sum of SFA-PSs	-0.211403	632	0.421706	0.633109	0.340445	-0.0947654	0.666402	0.121057	0.104894	0.55186	-0.119176	0.876821	0.0981473	0.729141	0.277528	-0.352521	0.734451	0.382474	0.268952	1.52071	0.483665	2.55775	0.00644467	0.0111542
Frontal	PG 18:1_18:2	-0.211465	633	0.373463	0.584927	-0.301498	-0.634807	0.126415	0.162088	0.896866	0.204095	-0.488276	0.738785	0.571679	0.999237	-0.427385	-0.791893	0.161671	0.145206	0.38704	1.40498	0.387135	2.42282	0.00940101	0.0113297
Parietal	Ratio of MUFA-PE (P)s to SFA-PE (P)s	-0.211576	634	0.373933	0.585509	0.301878	-0.126004	0.635057	0.161534	0.562102	-0.24414	-0.757349	0.455505	0.496654	0.604822	0.344584	-0.254773	0.752667	0.248918	0.979594	1.40637	0.398295	2.41445	0.00878401	0.0157754
Liver	PI 18:1_22:2	-0.21172	635	0.474624	0.686344	-0.383166	-0.692848	0.0458493	0.0783751	0.34958	-0.516456	-0.864854	0.167703	0.126424	0.365827	-0.513485	-0.839882	0.0856592	0.0877283	0.275319	1.64857	0.707876	2.58927	0.00170619	0.00905743
Frontal	TG 22:6_32:1	-0.212444	636	0.390155	0.602598	-0.314973	-0.643613	0.111736	0.143226	0.896866	-0.256967	-0.763125	0.444591	0.473554	0.999237	-0.379631	-0.769632	0.216676	0.20075	0.395594	1.44742	0.466112	2.42873	0.0060658	0.0107233
Parietal	C0	-0.212485	637	0.320989	0.533473	0.259135	-0.171372	0.606548	0.23248	0.90903	-0.61097	-0.895943	0.0303202	0.0605901	0.204578	0.172146	-0.418538	0.660484	0.573867	0.999819	1.28138	0.041297	2.52147	0.0435223	0.0442066
Parietal	PC O-32:2	-0.21291	638	0.357932	0.570842	0.28896	-0.139906	0.626536	0.181138	0.90903	-0.227533	-0.74975	0.46933	0.527248	0.297975	0.170575	-0.419872	0.659571	0.57742	0.999819	1.37114	0.241728	2.50056	0.0199362	0.0210437
Cerebellum	MC deficiency (NBS)	-0.213081	639	0.368084	0.581165	-0.297156	-0.631951	0.131105	0.16852	0.881425	-0.288774	-0.777107	0.416598	0.418401	0.999358	-0.153888	-0.649779	0.433886	0.615701	0.700685	1.39594	0.327935	2.46394	0.0131358	0.0165554
Cerebellum	PA (NBS)	-0.213081	640	0.368084	0.581165	0.297156	-0.131105	0.631951	0.16852	0.881425	0.288774	-0.416598	0.777107	0.418401	0.999358	0.153888	-0.433886	0.649779	0.615701	0.700685	1.39594	0.327935	2.46394	0.0131358	0.0165554
Plasma	Sum of MUFA-CEs	-0.213093	641	0.284555	0.497648	0.229723	-0.224197	0.601736	0.316469	0.895266	-0.389966	-0.818599	0.317655	0.265268	0.595608	0.252601	-0.409294	0.740299	0.453625	0.998785	1.19533	0.108164	2.2825	0.0330576	0.0415413
Plasma	PC 32:2	-0.213099	642	0.302	0.515098	-0.243806	-0.611168	0.209981	0.286867	0.616321	-0.198971	-0.736349	0.492333	0.581577	0.980541	-0.254674	-0.741299	0.407448	0.449799	0.998506	1.23725	0.209595	2.2649	0.0211348	0.0385813
Liver	SM 38:3	-0.213269	643	0.448209	0.661478	-0.361841	-0.67975	0.0705264	0.0979774	0.38855	0.301492	-0.405018	0.782566	0.397236	0.495623	-0.3789	-0.78262	0.249188	0.224511	0.432071	1.58885	0.428901	2.74879	0.0100147	0.0118826
Parietal	Sum of LCFA-LPIs	-0.213528	644	0.392623	0.606151	-0.316966	-0.644908	0.10955	0.140576	0.562102	-0.454849	-0.843041	0.244918	0.186573	0.467646	-0.333401	-0.747138	0.266549	0.26562	0.979594	1.45595	0.48055	2.43136	0.00558545	0.0157754
Liver	PS 32:0	-0.213665	645	0.422057	0.635722	0.340728	-0.0944483	0.66658	0.120728	0.429967	0.508636	-0.177992	0.862156	0.133281	0.365827	0.331481	-0.299373	0.760674	0.292545	0.470377	1.52698	0.503732	2.55023	0.00572127	0.00905743
Parietal	Ratio of PUFA-LPE (P)s to MUFA-LPE (P)s	-0.213791	646	0.386602	0.600393	-0.312105	-0.641747	0.114876	0.147103	0.562102	0.244093	-0.455545	0.757328	0.49674	0.604822	-0.417239	-0.787243	0.173672	0.15605	0.979594	1.44212	0.459675	2.42457	0.00626989	0.0157754
Plasma	Ratio of UFA-LPCs to SFA-LPCs	-0.213978	647	0.302578	0.516556	0.244272	-0.209507	0.611479	0.285916	0.895266	-0.400415	-0.822643	0.306478	0.251534	0.595608	0.385643	-0.278707	0.800364	0.24146	0.998785	1.24075	0.122431	2.35907	0.0316905	0.0404668
Cerebellum	Sum of SPBPs	-0.21428	648	0.369294	0.583574	0.298133	-0.130051	0.632595	0.167057	0.881425	0.157768	-0.5239	0.716246	0.663344	0.999358	0.580396	0.043237	0.857243	0.0375585	0.700685	1.40172	0.37386	2.42959	0.0101461	0.0139816
Parietal	PA 18:2_22:4	-0.214848	649	0.420573	0.635421	-0.33953	-0.65944	0.0844981	0.11296	0.90903	-0.658179	-0.910491	-0.0487586	0.038547	0.189345	-0.414182	-0.785834	0.177254	0.159417	0.999819	1.52626	0.559273	2.49324	0.00373527	0.0150458
Parietal	Cer d16:1/18:0	-0.215383	650	0.362581	0.577964	0.292713	-0.135884	0.62902	0.175282	0.90903	-0.222005	-0.747189	0.473857	0.5376	0.302175	0.240338	-0.358063	0.698788	0.428983	0.999819	1.38825	0.315673	2.46082	0.0139155	0.0169292
Parietal	PG 18:1_22:4	-0.215614	651	0.370826	0.58644	0.299369	-0.128717	0.633408	0.16522	0.90903	-0.160689	-0.717702	0.521722	0.657429	0.332062	0.233359	-0.364492	0.694985	0.442905	0.999819	1.40861	0.283041	2.53417	0.0168732	0.0186966
Parietal	Hex-Cer d18:2/22:0	-0.215972	652	0.344729	0.560701	0.278301	-0.151252	0.619443	0.1985	0.90903	-0.422803	-0.831166	0.281856	0.223474	0.232315	0.322274	-0.278092	0.741578	0.282877	0.999819	1.34678	0.326726	2.36684	0.0123694	0.0160455
Parietal	MTHFR deficiency (NBS)	-0.216052	653	0.35593	0.571982	0.287344	-0.141634	0.625464	0.183702	0.758161	-0.381653	-0.815351	0.326409	0.276481	0.0914787	0.479432	-0.0972402	0.8151	0.0973595	0.9726	1.37388	0.346304	2.40146	0.0114636	0.0137114
Frontal	PE 34:2	-0.216383	654	0.375353	0.591737	-0.303024	-0.635809	0.124762	0.159869	0.896866	0.17172	-0.513416	0.723159	0.635244	0.999237	-0.471821	-0.811773	0.106974	0.103569	0.38704	1.42133	0.412307	2.43035	0.00825321	0.0108031
Plasma	CE 18:0	-0.216402	655	0.366175	0.582577	0.295614	-0.155977	0.644992	0.193248	0.612318	-0.279726	-0.773178	0.424699	0.433772	0.977103	0.235218	-0.424563	0.731831	0.486274	0.998506	1.39933	0.144312	2.65435	0.030959	0.0426427
Liver	PA 18:1_18:3	-0.216787	656	0.499647	0.716434	-0.403367	-0.705069	0.0219795	0.0626718	0.314929	-0.256941	-0.763113	0.444614	0.473602	0.515849	-0.630474	-0.88438	-0.0886473	0.0279603	0.153437	1.72085	0.818026	2.62367	0.000831425	0.00905743
Frontal	TG 18:2_34:0	-0.217209	657	0.454615	0.671824	-0.367012	-0.676823	0.0532448	0.0849464	0.896866	-0.35014	-0.802786	0.358526	0.321265	0.999237	-0.59085	-0.861405	-0.0591074	0.0334721	0.38704	1.6137	0.709596	2.5178	0.00140074	0.0107233
Temporal	LPC 26:0	-0.217652	658	0.459882	0.677535	0.371265	-0.0852642	0.698953	0.107038	0.76014	0.468059	-0.229077	0.847828	0.172485	0.784765	0.226051	-0.470547	0.749065	0.530015	0.997982	1.62741	0.743771	2.51106	0.00126242	0.00248045
Plasma	PE P-16:0/18:3	-0.21783	659	0.302233	0.520063	-0.243994	-0.611294	0.20979	0.286482	0.616321	-0.158238	-0.716481	0.52355	0.662392	0.980541	-0.145404	-0.685488	0.4979	0.669687	0.998506	1.24917	0.172343	2.326	0.0255436	0.0390357
Cerebellum	Hex3Cer d18:1/20:0	-0.218134	660	0.379737	0.59787	0.306563	-0.120919	0.638128	0.154805	0.99596	0.256291	-0.445172	0.762822	0.47476	0.997652	0.340747	-0.258833	0.750777	0.254576	0.747716	1.43606	0.438682	2.43345	0.00714315	0.0104295
Plasma	TLCA	-0.218486	661	0.34755	0.566035	-0.280578	-0.635315	0.171933	0.21796	0.737089	-0.296935	-0.780618	0.409193	0.404759	0.943682	-0.387486	-0.801141	0.276708	0.239025	0.982643	1.3596	0.468386	2.25081	0.00504105	0.0323236
Liver	TG 18:1_33:3	-0.218573	662	0.422811	0.641384	-0.341337	-0.666963	0.0937649	0.120023	0.429967	0.698762	0.123448	0.922518	0.0245673	0.23664	-0.424607	-0.802864	0.197397	0.168876	0.382044	1.54058	0.415443	2.66572	0.0100385	0.0118937
Liver	PA 18:2_22:0	-0.218582	663	0.42113	0.639712	-0.33998	-0.666109	0.0952872	0.121599	0.430976	-0.243205	-0.756925	0.456293	0.498356	0.53057	-0.463643	-0.81949	0.150233	0.128971	0.336727	1.53656	0.513717	2.55941	0.0054648	0.00905743
Plasma	CERK activity	-0.218799	664	0.297264	0.516063	-0.239982	-0.608618	0.21386	0.294727	0.895266	-0.462509	-0.845825	0.235777	0.178323	0.595608	-0.13978	-0.682432	0.502206	0.681874	0.998785	1.23957	0.214996	2.26413	0.0206018	0.0356052
Plasma	CPP activity	-0.218799	665	0.297264	0.516063	0.239982	-0.21386	0.608618	0.294727	0.895266	0.462509	-0.235777	0.845825	0.178323	0.595608	0.13978	-0.502206	0.682432	0.681874	0.998785	1.23957	0.214996	2.26413	0.0206018	0.0356052
Parietal	Sum of Hex-Cer	-0.218807	666	0.346492	0.565298	0.279724	-0.149744	0.620393	0.196119	0.562102	-0.326341	-0.793023	0.381718	0.357421	0.549884	0.254857	-0.344505	0.706617	0.40073	0.979594	1.35783	0.314693	2.40096	0.0134594	0.0167723
Plasma	LPI 20:1	-0.218985	667	0.300696	0.519681	0.242753	-0.21105	0.610467	0.289018	0.616321	0.326999	-0.381088	0.793296	0.356394	0.977103	0.26464	-0.398497	0.746075	0.431627	0.998506	1.24825	0.238265	2.25824	0.018391	0.0385813
Temporal	LPP3 activity (4)	-0.219594	668	0.435114	0.654708	-0.351269	-0.687	0.108047	0.128851	0.370162	-0.429546	-0.833696	0.274253	0.215389	0.435879	-0.281387	-0.773902	0.42322	0.430931	0.987543	1.57259	0.67335	2.47182	0.00191267	0.00296891
Temporal	SphK activity (4)	-0.219594	669	0.435114	0.654708	0.351269	-0.108047	0.687	0.128851	0.370162	0.429546	-0.274253	0.833696	0.215389	0.435879	0.281387	-0.42322	0.773902	0.430931	0.987543	1.57259	0.67335	2.47182	0.00191267	0.00296891
Parietal	TMAO	-0.219893	670	0.380512	0.600405	0.307189	-0.120238	0.638537	0.153922	0.930985	0.165036	-0.518464	0.719861	0.648656	0.732933	0.30333	-0.297351	0.73198	0.313707	0.994209	1.44215	0.395684	2.48862	0.00949801	0.0141291
Liver	Ratio of PEs to PEs P	-0.219905	671	0.418972	0.638878	-0.338238	-0.665013	0.0972367	0.123643	0.106391	-0.404052	-0.824041	0.302541	0.246849	0.772132	-0.330918	-0.760407	0.299948	0.293416	0.236713	1.53456	0.500905	2.56822	0.00592741	0.0108032
Parietal	Hex-Cer d18:2/18:0	-0.220412	672	0.353048	0.57346	0.285017	-0.144117	0.623918	0.187434	0.90903	-0.296353	-0.780369	0.409724	0.405725	0.26984	0.345925	-0.253349	0.753326	0.246959	0.999819	1.37743	0.371656	2.38321	0.00988006	0.0151224
Liver	7a-Dehydroxylation of CA	-0.221755	673	0.38087	0.602624	0.307477	-0.13113	0.645417	0.16392	0.287579	-0.349146	-0.802383	0.359513	0.322735	0.653559	0.47712	-0.133275	0.825094	0.116774	0.0880321	1.44748	0.450503	2.44446	0.00688849	0.0144385
Plasma	C0	-0.221762	674	0.328781	0.550543	0.265427	-0.187776	0.625449	0.244885	0.616321	-0.364556	-0.808585	0.344039	0.300334	0.977103	0.175285	-0.474482	0.701407	0.606196	0.998506	1.32239	0.107069	2.5377	0.0346841	0.0454752
Plasma	PE P-16:0/16:0	-0.222354	675	0.28901	0.511364	-0.233319	-0.604155	0.220586	0.308741	0.616321	-0.385334	-0.816793	0.322547	0.271484	0.977103	-0.135153	-0.679905	0.505723	0.691949	0.998506	1.22828	0.1929	2.26366	0.0228123	0.0385813
Parietal	Sum of Spho(P)s	-0.2224	676	0.359779	0.582179	0.290451	-0.13831	0.627523	0.178796	0.562102	-0.313455	-0.787634	0.393914	0.377809	0.549884	0.234503	-0.363442	0.69561	0.440609	0.979594	1.39837	0.273672	2.52307	0.0174985	0.0196778
Parietal	PI 18:0_20:3	-0.222579	677	0.406539	0.629119	-0.328201	-0.652174	0.0971434	0.126281	0.90903	-0.712433	-0.926474	-0.150167	0.0207801	0.189345	-0.343629	-0.752198	0.255785	0.250319	0.999819	1.51112	0.540635	2.48161	0.00412935	0.0150458
Parietal	PC 40:2	-0.222966	678	0.340856	0.563822	0.275175	-0.154559	0.617352	0.203799	0.90903	-0.417974	-0.829344	0.287247	0.229369	0.232315	0.279938	-0.320479	0.719887	0.354269	0.999819	1.35428	0.262203	2.44636	0.017753	0.0192101
Plasma	Ratio of Spho to Spha	-0.223098	679	0.294813	0.517911	0.238004	-0.215861	0.607295	0.298847	0.895266	0.297328	-0.408835	0.780787	0.404108	0.595608	0.233349	-0.426183	0.730911	0.489846	0.998785	1.244	0.228069	2.25994	0.0193299	0.0356052
Liver	Ratio of PUFAs to FAs	-0.223352	680	0.367496	0.590848	-0.296681	-0.638432	0.142788	0.180001	0.295084	0.442319	-0.259607	0.838443	0.200543	0.653559	-0.228762	-0.709514	0.3973	0.474508	0.174025	1.4192	0.237893	2.6005	0.0212206	0.024186
Liver	PE P-18:0/20:4	-0.22356	681	0.417424	0.640984	0.336988	-0.098634	0.664225	0.125125	0.43553	0.624511	-0.00843037	0.900179	0.0535844	0.315673	0.256826	-0.371889	0.724013	0.420355	0.528282	1.53962	0.492748	2.58649	0.00631875	0.00907022
Plasma	GABA	-0.223608	682	0.338742	0.56235	-0.273468	-0.630699	0.179397	0.23034	0.737089	-0.310282	-0.786296	0.396879	0.382915	0.943682	-0.412466	-0.811543	0.249025	0.20743	0.982643	1.35074	0.391697	2.30979	0.00855863	0.0323236
Parietal	Sum of glycosylcer	-0.224464	683	0.341937	0.566401	0.276047	-0.153637	0.617936	0.202311	0.562102	-0.331119	-0.795002	0.377133	0.350004	0.549884	0.250064	-0.349009	0.704045	0.409949	0.979594	1.36048	0.31625	2.4047	0.013388	0.0167723
Frontal	Gly	-0.224594	684	0.363151	0.587745	-0.293173	-0.629324	0.135391	0.174573	0.207461	-0.151049	-0.712878	0.528876	0.677016	0.851203	-0.409252	-0.783552	0.182998	0.164946	0.805896	1.41174	0.405978	2.41751	0.00844467	0.0131115
Cerebellum	LPG 18:1	-0.224648	685	0.351643	0.576291	-0.283883	-0.623164	0.145325	0.189273	0.99596	0.22474	-0.471622	0.748458	0.532469	0.997652	-0.21176	-0.68305	0.384033	0.487356	0.747716	1.38423	0.272242	2.49622	0.0173819	0.0180079
Plasma	TG 16:1_36:2	-0.225081	686	0.258654	0.483735	0.208813	-0.244955	0.587538	0.363679	0.616321	0.11899	-0.551991	0.69644	0.743364	0.980541	-0.150543	-0.688263	0.493938	0.658615	0.998506	1.16191	-0.0405905	2.36442	0.0573548	0.0649857
Parietal	PC 40:1	-0.225486	687	0.327065	0.552552	0.264041	-0.166256	0.609866	0.223441	0.90903	-0.439104	-0.837253	0.263324	0.204222	0.228568	0.280763	-0.319675	0.720318	0.352792	0.999819	1.32721	0.260951	2.39347	0.0173889	0.0189296
Parietal	SM 36:2	-0.225812	688	0.310724	0.536536	0.250849	-0.179961	0.600916	0.248288	0.90903	-0.333216	-0.795868	0.375109	0.346774	0.252576	0.282783	-0.317703	0.721372	0.34919	0.999819	1.28874	0.274619	2.30286	0.0154718	0.017816
Cerebellum	Ratio of MUFA-LPSs to SFA-LPSs	-0.22602	689	0.352876	0.578896	-0.284878	-0.623826	0.144265	0.187659	0.881425	0.214493	-0.479951	0.743685	0.551794	0.999358	-0.44391	-0.799377	0.141744	0.128624	0.700685	1.39049	0.365357	2.41562	0.0104921	0.0142861
Liver	TG 18:3_33:2	-0.226279	690	0.436218	0.662496	-0.35216	-0.673737	0.0815573	0.10798	0.408351	0.560759	-0.106453	0.879767	0.091738	0.331368	-0.227378	-0.708788	0.398529	0.477259	0.53765	1.59129	0.315506	2.86708	0.0173356	0.0187406
Plasma	PG 18:1_20:3	-0.226788	691	0.299541	0.526329	-0.24182	-0.609845	0.211997	0.290932	0.616321	-0.235401	-0.753367	0.462823	0.512659	0.977103	-0.12436	-0.673957	0.513849	0.715628	0.998506	1.26422	0.195356	2.33309	0.0231636	0.0385813
Temporal	TG 18:2_33:0	-0.22693	692	0.458393	0.685323	0.370062	-0.0866481	0.698239	0.108268	0.76014	0.233072	-0.464757	0.752299	0.516961	0.784765	0.335507	-0.372891	0.796811	0.343263	0.997982	1.64612	0.701119	2.59112	0.00197249	0.00251515
Plasma	Sum of SFA-PEs P	-0.227054	693	0.285162	0.512216	-0.230212	-0.602066	0.223706	0.31541	0.895266	-0.119202	-0.69655	0.551841	0.742919	0.620153	-0.198629	-0.71349	0.455522	0.558215	0.998785	1.23032	0.182873	2.27778	0.0239952	0.0357967
Parietal	PI 16:0_16:0	-0.227157	694	0.399018	0.626175	-0.322129	-0.648254	0.103865	0.13387	0.90903	-0.596471	-0.891348	0.0530962	0.068732	0.204578	-0.345184	-0.752962	0.254136	0.24804	0.999819	1.50405	0.525739	2.48236	0.00452968	0.0150458
Parietal	PC 42:0	-0.227373	695	0.325881	0.553254	0.263085	-0.167255	0.60922	0.225185	0.90903	-0.215152	-0.743993	0.479419	0.550543	0.304145	0.207503	-0.387822	0.680667	0.496352	0.999819	1.3289	0.267212	2.39058	0.0168565	0.0186966
Frontal	TG 18:1_38:6	-0.227706	696	0.403289	0.630996	-0.325577	-0.650482	0.100053	0.129522	0.896866	-0.230591	-0.75116	0.466809	0.521558	0.999237	-0.489877	-0.819631	0.0837006	0.08926	0.38704	1.51563	0.542669	2.48859	0.00411627	0.0107233
Temporal	TG 16:0_40:7	-0.227767	697	0.438012	0.665779	0.353609	-0.105406	0.688408	0.126148	0.76014	0.600039	-0.047552	0.892485	0.0666654	0.784765	-0.318453	-0.789733	0.389213	0.369835	0.997982	1.59918	0.566249	2.6321	0.00469359	0.0048936
Plasma	PI 18:1_20:1	-0.228412	698	0.282871	0.511283	0.228363	-0.22556	0.60082	0.319421	0.616321	0.277721	-0.42648	0.772302	0.437214	0.977103	0.164029	-0.483412	0.695472	0.629854	0.998506	1.22808	0.215683	2.24048	0.0203173	0.0385813
Liver	SMase activity	-0.228446	699	0.427833	0.656279	-0.345391	-0.669506	0.0892076	0.115403	0.101796	-0.17369	-0.724126	0.51192	0.63131	0.926661	-0.289839	-0.740557	0.340742	0.360816	0.263312	1.57636	0.46233	2.69039	0.00815296	0.0126177
Parietal	DLD (NBS)	-0.228769	700	0.360144	0.588913	0.290746	-0.137994	0.627718	0.178335	0.758161	0.837057	0.438573	0.960479	0.00252101	0.0105656	0.166955	-0.422936	0.657461	0.585643	0.9726	1.41455	0.516289	2.31281	0.00379922	0.0125791
Liver	PG 18:0_18:3	-0.229017	701	0.465736	0.694752	0.37599	-0.0542119	0.688463	0.08461	0.367306	0.560585	-0.106704	0.87971	0.0918607	0.331368	0.528887	-0.0646323	0.846002	0.0770593	0.255752	1.66877	0.734842	2.6027	0.00145298	0.00905743
Parietal	LPE P-18:1	-0.229076	702	0.361917	0.590993	0.292177	-0.13646	0.628665	0.17611	0.90903	-0.21394	-0.743425	0.480397	0.552845	0.304145	0.309227	-0.291408	0.734986	0.303916	0.999819	1.41954	0.295466	2.54362	0.0160338	0.0182313
Plasma	p-Cresol-SO4 synthesis	-0.229123	703	0.302296	0.531419	-0.244044	-0.611327	0.209738	0.28638	0.504271	0.245997	-0.453938	0.75819	0.49328	0.785247	-0.634063	-0.893926	-0.0551737	0.0361651	0.348408	1.27645	0.300137	2.25276	0.013429	0.0299013
Liver	Ratio of SMs to Cer	-0.229203	704	0.427354	0.656557	0.345004	-0.0896433	0.669264	0.115839	0.101796	0.173505	-0.512061	0.724035	0.631679	0.926661	0.289333	-0.341229	0.740308	0.361692	0.263312	1.57703	0.462986	2.69107	0.00813123	0.0126177
Temporal	Sum of PUFA-PCs	-0.229235	705	0.443739	0.672975	0.358233	-0.100167	0.691183	0.120925	0.370162	0.235328	-0.462883	0.753334	0.512793	0.435879	0.22142	-0.474334	0.746917	0.5387	0.987543	1.61646	0.652642	2.58028	0.00263637	0.00335733
Cerebellum	Sum of MUFA-LPGs	-0.230019	706	0.345641	0.57566	-0.279037	-0.619935	0.150472	0.197266	0.881425	0.236855	-0.461612	0.754032	0.509981	0.999358	-0.275174	-0.717391	0.325103	0.36286	0.700685	1.38272	0.285311	2.48012	0.0162412	0.0183541
Liver	TG 17:0_34:3	-0.230449	707	0.398602	0.62905	-0.321793	-0.654592	0.115483	0.144177	0.458334	0.640539	0.0182879	0.905127	0.0460132	0.294844	-0.381786	-0.783924	0.246021	0.22071	0.432071	1.51096	0.402371	2.61954	0.0103279	0.0121151
Temporal	Sum of PUFA-PC (O)s	-0.230958	708	0.442245	0.673203	0.357026	-0.101537	0.69046	0.122273	0.370162	0.236136	-0.462211	0.753703	0.511305	0.435879	0.213879	-0.480446	0.743397	0.55296	0.987543	1.61701	0.653588	2.58043	0.00262153	0.00335211
Frontal	Ratio of PUFA-PGs to MUFA-PGs	-0.231214	709	0.356425	0.587639	-0.287744	-0.625729	0.141207	0.183065	0.633189	0.413331	-0.292387	0.827584	0.235118	0.995105	-0.374201	-0.767039	0.222701	0.2078	0.568859	1.41149	0.320019	2.50296	0.0139857	0.0177999
Parietal	LPS 18:0	-0.231936	710	0.384357	0.616293	-0.310293	-0.640565	0.116855	0.149591	0.90903	-0.653515	-0.909081	-0.0405907	0.040435	0.19024	-0.269807	-0.714565	0.330277	0.372672	0.999819	1.48031	0.495892	2.46474	0.00530372	0.0150458
Frontal	PC 36:5	-0.231944	711	0.387193	0.619137	-0.312582	-0.642057	0.114354	0.146453	0.896866	-0.25728	-0.763265	0.444322	0.472997	0.999237	-0.438728	-0.797042	0.148045	0.133682	0.38704	1.48715	0.505693	2.4686	0.00502547	0.0107233
Liver	TG 14:0_34:3	-0.231954	712	0.39105	0.623005	-0.315696	-0.650697	0.122173	0.152368	0.458334	0.713194	0.151678	0.926693	0.0205821	0.23664	-0.426523	-0.803695	0.195147	0.166755	0.378791	1.49644	0.427032	2.56584	0.00875698	0.0108903
Plasma	TCDCA	-0.23224	713	0.262239	0.494479	-0.211707	-0.589517	0.242107	0.356916	0.752769	0.1553	-0.525733	0.715012	0.668356	0.943682	-0.261881	-0.744757	0.400988	0.436623	0.982643	1.18772	0.197376	2.17807	0.0215657	0.0323236
Parietal	Sum of MUFA-LPEs P	-0.232268	714	0.360687	0.592955	0.291184	-0.137525	0.628008	0.177652	0.562102	-0.21434	-0.743613	0.480075	0.552085	0.628238	0.300197	-0.300491	0.730375	0.318982	0.979594	1.42426	0.29567	2.55284	0.0160964	0.0185774
Cerebellum	TG 18:3_36:2	-0.232529	715	0.342694	0.575223	0.276658	-0.152991	0.618345	0.201273	0.99596	0.313756	-0.393632	0.787761	0.377327	0.997652	0.209755	-0.38582	0.681929	0.491584	0.747716	1.38167	0.384044	2.37929	0.00920384	0.0107333
Parietal	TMAO synthesis	-0.232957	716	0.375886	0.608842	0.303454	-0.124295	0.636091	0.159248	0.758161	0.51695	-0.167047	0.865024	0.125999	0.0539952	0.192874	-0.400693	0.672403	0.527832	0.9726	1.46242	0.449992	2.47484	0.00699116	0.0125791
Cerebellum	TG 18:2_33:2	-0.23316	717	0.360637	0.593797	0.291143	-0.137568	0.627982	0.177715	0.99596	0.369474	-0.339018	0.810543	0.293364	0.997652	0.215183	-0.380971	0.684958	0.480177	0.747716	1.42628	0.399418	2.45314	0.00903563	0.0106941
Cerebellum	SPBP d14:1	-0.233372	718	0.321377	0.55475	-0.259449	-0.606761	0.171046	0.231895	0.99596	0.207586	-0.485495	0.740436	0.564972	0.997652	-0.146086	-0.645143	0.440343	0.633919	0.756393	1.33249	0.251918	2.41306	0.0183129	0.0188418
Temporal	Ratio of PUFA-LPEs P to MUFA-LPEs P	-0.23486	719	0.450478	0.685339	0.363673	-0.0939707	0.694436	0.114979	0.370162	0.342749	-0.365823	0.79978	0.332281	0.435879	0.385159	-0.322732	0.816725	0.27172	0.987543	1.64616	0.705599	2.58672	0.00190082	0.00296891
Parietal	PI 18:1_22:0	-0.235255	720	0.348186	0.583441	0.281092	-0.148293	0.621305	0.19385	0.90903	-0.417854	-0.829298	0.28738	0.229516	0.232315	0.263224	-0.336575	0.71108	0.384894	0.999819	1.4014	0.275423	2.52739	0.0173988	0.0189296
Temporal	Ratio of PUFA-LPEs to MUFA-LPEs	-0.235979	721	0.516677	0.752656	0.417116	-0.0311559	0.725687	0.0672915	0.357495	0.352183	-0.356494	0.803613	0.318254	0.435879	-0.216065	-0.74442	0.478681	0.548811	0.987543	1.80785	0.660403	2.95531	0.00415401	0.00483601
Liver	SM 35:1	-0.236655	722	0.407894	0.644548	0.329294	-0.107197	0.659361	0.134531	0.448635	0.567485	-0.0966877	0.881978	0.0870749	0.331368	0.294827	-0.335911	0.74301	0.352228	0.500216	1.54818	0.506492	2.58987	0.00588322	0.00905743
Plasma	LPE 15:0	-0.236794	723	0.265188	0.501982	-0.214088	-0.591142	0.239757	0.351406	0.616321	0.479881	-0.21458	0.852061	0.16043	0.977103	-0.346384	-0.783465	0.319979	0.296705	0.998506	1.20574	0.147193	2.26429	0.0279456	0.0405364
Plasma	SM 38:3	-0.236914	724	0.284892	0.521806	-0.229995	-0.601919	0.223925	0.315881	0.616321	-0.220565	-0.746519	0.475031	0.54031	0.977103	-0.175667	-0.701608	0.474176	0.605397	0.998506	1.25336	0.20645	2.30027	0.0217627	0.0385813
Plasma	Ala	-0.236992	725	0.279642	0.516634	0.225756	-0.228167	0.599061	0.325127	0.752769	-0.424456	-0.831788	0.28	0.221477	0.916115	0.26092	-0.401853	0.744298	0.438368	0.982643	1.24094	0.152331	2.32954	0.0278407	0.0347579
Parietal	Sum of PAs	-0.237515	726	0.349252	0.586767	0.281953	-0.147378	0.621879	0.19243	0.562102	-0.371809	-0.81147	0.33662	0.290085	0.549611	0.273725	-0.326503	0.716629	0.365495	0.979594	1.40939	0.283843	2.53494	0.0168192	0.0191241
Parietal	Sum of (L)PAs	-0.237561	727	0.349215	0.586777	0.281923	-0.14741	0.621859	0.192479	0.562102	-0.371967	-0.811532	0.336457	0.289864	0.549611	0.273666	-0.32656	0.716599	0.365602	0.979594	1.40942	0.283864	2.53497	0.0168179	0.0191241
Plasma	Sum of MUFA-PE (P)s	-0.237609	728	0.285148	0.522757	-0.230201	-0.602058	0.223718	0.315435	0.895266	-0.300262	-0.782041	0.406147	0.399259	0.595608	-0.130374	-0.67728	0.509335	0.702405	0.998785	1.25564	0.201808	2.30948	0.0223063	0.0356052
Parietal	CPT-2 deficiency (NBS)	-0.237706	729	0.352729	0.590434	-0.284759	-0.623747	0.144391	0.187851	0.562102	-0.353217	-0.804031	0.355462	0.316735	0.549611	-0.2588	-0.708724	0.340779	0.393227	0.979594	1.4182	0.404348	2.43206	0.0086348	0.0157754
Liver	Hex-Cer d18:1/16:0	-0.237926	730	0.41063	0.648556	0.331503	-0.104745	0.660761	0.131781	0.443494	0.624114	-0.00908088	0.900056	0.0537817	0.315673	0.205197	-0.41792	0.697016	0.522319	0.549431	1.55781	0.476138	2.63948	0.00726702	0.00956979
Plasma	SM 43:1	-0.238253	731	0.273256	0.511509	-0.220601	-0.595571	0.233304	0.336589	0.616321	0.196916	-0.493952	0.735369	0.585564	0.980541	-0.161713	-0.694241	0.485233	0.634762	0.998506	1.22863	0.136714	2.32054	0.029644	0.0417858
Cerebellum	TG 22:5_32:1	-0.238749	732	0.344713	0.583462	-0.278288	-0.619434	0.151266	0.198522	0.99596	0.283854	-0.421018	0.774975	0.426728	0.997652	-0.472538	-0.812087	0.106061	0.102972	0.747716	1.40145	0.377572	2.42534	0.00991446	0.0112109
Frontal	DG 16:0_16:1	-0.238878	733	0.337371	0.576248	0.272361	-0.157527	0.615466	0.20865	0.896866	0.58643	-0.0684823	0.88813	0.0747694	0.999237	-0.302315	-0.73146	0.29837	0.315412	0.454746	1.38413	0.206638	2.56162	0.0236316	0.0244514
Temporal	PI 18:2_20:1	-0.240099	734	0.442302	0.682401	-0.357072	-0.690487	0.101485	0.122221	0.76014	-0.428492	-0.833302	0.275447	0.216642	0.784765	0.220577	-0.475021	0.746525	0.540287	0.997982	1.6391	0.611724	2.66648	0.00380069	0.00404305
Frontal	Pro	-0.240151	735	0.385081	0.625232	-0.310877	-0.640946	0.116218	0.148786	0.186639	-0.421971	-0.830853	0.282788	0.224484	0.587422	-0.444263	-0.799536	0.141313	0.128284	0.805896	1.50178	0.531251	2.47232	0.00432202	0.0131115
Liver	Ratio of UFA-PC (O)s to SFA-PC (O)s	-0.24021	736	0.416256	0.656466	-0.336045	-0.663631	0.0996871	0.126252	0.107865	-0.344268	-0.8004	0.364331	0.330002	0.772132	-0.174314	-0.680172	0.444005	0.587935	0.328037	1.57681	0.46221	2.69141	0.00816485	0.0126177
Plasma	Ratio of UFA-LPEs P to SFA-LPEs P	-0.240257	737	0.288591	0.528848	0.232981	-0.220926	0.603928	0.309463	0.895266	-0.479453	-0.851908	0.21511	0.160857	0.595608	0.191617	-0.461281	0.709892	0.572467	0.998785	1.27027	0.128819	2.41173	0.0312402	0.0404668
Parietal	Tyr	-0.240672	738	0.381611	0.622283	0.308076	-0.119272	0.639117	0.152675	0.930985	-0.767434	-0.941925	-0.266654	0.00956138	0.052043	0.243518	-0.355115	0.700512	0.422711	0.994209	1.4947	0.304121	2.68528	0.0165756	0.0189436
Liver	Sum of EC-FA SMs	-0.240714	739	0.412994	0.653707	0.333411	-0.102623	0.661968	0.129437	0.109104	0.700564	0.126923	0.923042	0.024043	0.729141	0.289263	-0.341297	0.740273	0.361814	0.263312	1.57018	0.557425	2.58294	0.00437471	0.0108032
Temporal	TG 18:2_36:0	-0.240973	740	0.499027	0.74	0.402866	-0.0482577	0.717478	0.0782077	0.76014	0.71717	0.15962	0.927834	0.019568	0.784765	0.610674	-0.030791	0.89585	0.0607493	0.997982	1.77745	0.964524	2.59038	0.000275143	0.00248045
Liver	Sum of SPBs	-0.241743	741	0.406369	0.648112	0.328063	-0.108561	0.658581	0.136081	0.110931	0.567764	-0.0962812	0.882069	0.0868854	0.729141	0.31911	-0.311915	0.754783	0.312007	0.24548	1.55674	0.533472	2.58001	0.00500391	0.0108032
Plasma	HipAcid synthesis	-0.241848	742	0.277487	0.519336	0.224017	-0.229903	0.597885	0.328968	0.504271	0.446846	-0.254337	0.84011	0.195428	0.785247	0.124195	-0.513971	0.673866	0.71599	0.407001	1.24743	0.236584	2.25827	0.0185411	0.0299013
Plasma	PE P-18:0/20:5	-0.242196	743	0.270647	0.512842	-0.218494	-0.594141	0.235395	0.34134	0.616321	0.315432	-0.392059	0.788466	0.374645	0.977103	-0.236096	-0.732262	0.423801	0.4846	0.998506	1.23183	0.151748	2.31191	0.0277737	0.0404863
Temporal	t4-OH-Pro	-0.242882	744	0.411366	0.654248	0.332097	-0.129447	0.675366	0.152565	0.630635	-0.233141	-0.752331	0.4647	0.516833	0.968497	0.272803	-0.430823	0.770146	0.445707	0.977172	1.57148	0.570332	2.57263	0.00426426	0.00494654
Frontal	SM 40:4	-0.242889	745	0.388177	0.631066	-0.313377	-0.642575	0.113485	0.145375	0.896866	-0.25865	-0.763877	0.443144	0.47056	0.999237	-0.470434	-0.811164	0.108735	0.104728	0.38704	1.5158	0.542991	2.48861	0.00410816	0.0107233
Frontal	SM 38:3	-0.242958	746	0.36654	0.609499	-0.29591	-0.63113	0.132448	0.170398	0.896866	0.206531	-0.486337	0.739938	0.566996	0.999237	-0.48229	-0.816344	0.0935563	0.0950951	0.38704	1.46399	0.48003	2.44796	0.00571248	0.0107233
Frontal	Ratio of MUFA-PEs P to SFA-PEs P	-0.24317	747	0.354701	0.597872	-0.286352	-0.624805	0.142693	0.185286	0.633421	-0.16578	-0.720229	0.517905	0.647159	0.995105	-0.472531	-0.812084	0.10607	0.102978	0.568859	1.43607	0.407251	2.46488	0.00875408	0.0144697
Liver	TG 17:2_36:4	-0.24326	748	0.417135	0.660395	-0.336755	-0.664078	0.0988943	0.125403	0.43553	0.246175	-0.453788	0.758271	0.492957	0.527549	-0.329679	-0.75982	0.301213	0.295337	0.471643	1.58625	0.446815	2.72568	0.00904765	0.0111
Frontal	TG 18:2_36:4	-0.243397	749	0.362574	0.605971	-0.292707	-0.629016	0.135891	0.175291	0.896866	-0.395593	-0.820782	0.31166	0.257821	0.999237	-0.297798	-0.729144	0.302885	0.323054	0.458151	1.45552	0.442111	2.46893	0.00726247	0.0107233
Temporal	DG 16:0_16:1	-0.243485	750	0.430894	0.674379	0.347862	-0.111881	0.684945	0.132861	0.76014	0.468046	-0.229092	0.847824	0.172498	0.784765	0.194202	-0.496082	0.73407	0.590845	0.997982	1.61983	0.706996	2.53267	0.00170485	0.00248045
Plasma	Ratio of UFA-LPSs to SFA-LPSs	-0.243633	751	0.321526	0.565159	0.259569	-0.193837	0.621604	0.255843	0.895266	-0.646604	-0.906981	-0.0286363	0.0433456	0.535374	0.322252	-0.344151	0.772747	0.333809	0.998785	1.35749	0.11666	2.59832	0.03383	0.0423202
Plasma	TG 20:4_35:3	-0.24408	752	0.266887	0.510967	-0.215459	-0.592076	0.238402	0.348255	0.616321	0.143209	-0.534623	0.708914	0.693076	0.980541	-0.187946	-0.707998	0.464273	0.579983	0.998506	1.22733	0.187627	2.26702	0.0233953	0.0385813
Liver	PA 18:1_22:1	-0.24427	753	0.49088	0.73515	-0.396289	-0.700808	0.0303981	0.067873	0.327805	-0.369615	-0.810599	0.338874	0.293166	0.455577	-0.694353	-0.906874	-0.200249	0.012227	0.0941232	1.76581	0.875172	2.65644	0.000581265	0.00905743
Cerebellum	GABR	-0.244747	754	0.345556	0.590303	-0.278969	-0.619889	0.150545	0.197381	0.278653	-0.172156	-0.723373	0.513086	0.634373	0.775008	-0.161444	-0.654233	0.427576	0.598249	0.484139	1.41789	0.342554	2.49322	0.0124679	0.0166704
Cerebellum	NOS activity	-0.244747	755	0.345556	0.590303	0.278969	-0.150545	0.619889	0.197381	0.278653	0.172156	-0.513086	0.723373	0.634373	0.775008	0.161444	-0.427576	0.654233	0.598249	0.484139	1.41789	0.342554	2.49322	0.0124679	0.0166704
Plasma	Muscle protein degradation	-0.244978	756	0.277924	0.522902	-0.224369	-0.598123	0.229551	0.328187	0.504271	-0.37262	-0.811791	0.335786	0.288952	0.785247	-0.147654	-0.686705	0.496169	0.664833	0.400536	1.25599	0.207417	2.30457	0.0217054	0.0307722
Liver	IDO activity	-0.245079	757	0.377341	0.62242	-0.304629	-0.64358	0.134218	0.168062	0.288187	-0.163746	-0.719222	0.519433	0.651256	0.757536	-0.377367	-0.781926	0.250865	0.226546	0.116006	1.49503	0.44103	2.54903	0.00802648	0.0144385
Temporal	Ratio of DGs to TGs	-0.245127	758	0.428264	0.673391	-0.345739	-0.683662	0.114264	0.135404	0.370162	-0.467161	-0.847505	0.230165	0.173421	0.435879	-0.246637	-0.75848	0.453397	0.49212	0.987543	1.61746	0.719735	2.51519	0.00150935	0.00289761
Parietal	PA 18:1_22:1	-0.245161	759	0.337169	0.58233	0.272198	-0.157698	0.615357	0.208932	0.90903	-0.276675	-0.771845	0.427406	0.439013	0.280998	0.297764	-0.302919	0.729126	0.323111	0.999819	1.39874	0.306757	2.49072	0.0147826	0.0174581
Frontal	BABA synthesis	-0.245211	760	0.337715	0.582925	-0.272638	-0.615652	0.157234	0.208168	0.407945	-0.683069	-0.917919	-0.0937719	0.0294696	0.189955	-0.143125	-0.643374	0.442778	0.640885	0.952678	1.40017	0.373884	2.42645	0.010119	0.0164314
Parietal	Ratio of Hex3Cer to Hex2Cer	-0.245597	761	0.336586	0.582183	-0.271727	-0.615041	0.158194	0.209753	0.562102	0.187891	-0.501005	0.731035	0.603195	0.641514	-0.265147	-0.7121	0.334742	0.381304	0.979594	1.39838	0.357707	2.43906	0.0111178	0.0163549
Liver	Ratio of UFA-PCs to SFA-PCs	-0.24584	762	0.408599	0.65444	-0.329864	-0.659722	0.106565	0.133818	0.11053	-0.402214	-0.823335	0.304534	0.249211	0.772132	-0.19119	-0.689443	0.429879	0.551683	0.319027	1.57194	0.475128	2.66875	0.0075034	0.0122465
Parietal	PS 40:6	-0.245927	763	0.377155	0.623081	-0.304478	-0.636763	0.123184	0.157774	0.90903	-0.751513	-0.937527	-0.231361	0.0122028	0.189345	-0.251662	-0.704904	0.34751	0.406862	0.999819	1.49662	0.504608	2.48863	0.00518271	0.0150458
Plasma	TG 16:0_34:2	-0.246512	764	0.27703	0.523541	0.223647	-0.230271	0.597635	0.329787	0.616321	0.177117	-0.509306	0.725804	0.624483	0.980541	-0.189681	-0.708894	0.462861	0.576427	0.998506	1.25753	-0.00381892	2.51888	0.0506228	0.0586201
Plasma	PG 18:1_20:2	-0.246723	765	0.277665	0.524388	-0.22416	-0.597982	0.22976	0.32865	0.616321	0.115603	-0.554374	0.694667	0.750471	0.980541	-0.262659	-0.745129	0.400287	0.435212	0.998506	1.25956	0.200197	2.31893	0.0225507	0.0385813
Parietal	TG 16:1_36:1	-0.247135	766	0.329294	0.576429	0.26584	-0.164374	0.61108	0.220185	0.90903	-0.208069	-0.740664	0.485109	0.564047	0.30443	0.446415	-0.138681	0.800502	0.126225	0.999819	1.38456	0.316134	2.45299	0.0138168	0.0169046
Cerebellum	Ratio of AC-OHs to ACs	-0.247463	767	0.340013	0.587476	-0.274494	-0.616896	0.155278	0.204966	0.881425	-0.491954	-0.856334	0.199452	0.148658	0.999358	0.160754	-0.428154	0.653828	0.599835	0.700685	1.4111	0.291993	2.5302	0.0161736	0.0183541
Liver	PI 17:1_18:1	-0.247653	768	0.392151	0.639804	0.316585	-0.121201	0.651266	0.151154	0.458334	0.425473	-0.278855	0.83217	0.220252	0.414448	0.218014	-0.406784	0.703851	0.49606	0.540713	1.53679	0.476554	2.59702	0.00696428	0.00933855
Parietal	PA 18:1_20:1	-0.247736	769	0.336853	0.58459	0.271943	-0.157967	0.615186	0.209376	0.90903	-0.333552	-0.796006	0.374784	0.346258	0.252576	0.315014	-0.28553	0.73792	0.294476	0.999819	1.40416	0.310539	2.49779	0.0145817	0.0173173
Liver	Ratio of MUFA-PSs to SFA-PSs	-0.247774	770	0.412022	0.659796	-0.332627	-0.661472	0.103496	0.130397	0.10917	-0.564852	-0.881114	0.100526	0.0888821	0.729141	-0.456243	-0.816384	0.159395	0.13601	0.146137	1.58481	0.607871	2.56174	0.00313433	0.0108032
Liver	Fischer ratio	-0.24825	771	0.399745	0.647995	0.322716	-0.114467	0.655181	0.142964	0.283153	0.324156	-0.383804	0.792114	0.360838	0.653559	0.419881	-0.202918	0.800811	0.174178	0.092688	1.55646	0.684987	2.42793	0.00145856	0.0143912
Liver	TG 20:3_34:0	-0.248443	772	0.358869	0.607312	0.289717	-0.150244	0.633897	0.190931	0.514154	0.28644	-0.418698	0.776097	0.422341	0.502516	0.229965	-0.39623	0.710144	0.472124	0.537317	1.45874	0.501765	2.41572	0.00493549	0.00905743
Liver	LPE 16:1	-0.248596	773	0.414708	0.663304	-0.334795	-0.662842	0.101081	0.127757	0.437988	0.256979	-0.44458	0.76313	0.473533	0.515849	-0.59354	-0.870814	-0.0297844	0.041895	0.183251	1.59323	0.607521	2.57894	0.00322148	0.00905743
Liver	Cer d18:1/26:0	-0.248782	774	0.356913	0.605694	-0.288137	-0.632864	0.151928	0.193471	0.514154	0.291799	-0.413864	0.778412	0.413319	0.502516	-0.459962	-0.817948	0.154803	0.132441	0.336727	1.45486	0.479863	2.42985	0.00572432	0.00905743
Frontal	PE 34:3	-0.249212	775	0.343768	0.59298	-0.277525	-0.618924	0.152074	0.199807	0.896866	0.29344	-0.412376	0.779118	0.410575	0.999237	-0.408801	-0.783343	0.183522	0.165459	0.38704	1.42432	0.400919	2.44771	0.00892063	0.0111003
Cerebellum	TG 18:3_36:3	-0.249306	776	0.329772	0.579078	-0.266226	-0.61134	0.16397	0.219491	0.99596	0.343317	-0.365265	0.800012	0.331428	0.997652	-0.192022	-0.671918	0.401436	0.529692	0.747716	1.39093	0.289119	2.49273	0.016066	0.0167606
Liver	Ratio of UFA-PSs to SFA-PSs	-0.249383	777	0.394377	0.64376	-0.318382	-0.652415	0.119231	0.14872	0.115484	-0.506034	-0.861254	0.181383	0.135612	0.729141	-0.31837	-0.754428	0.312658	0.313194	0.24548	1.54629	0.533628	2.55895	0.00487578	0.0108032
Liver	TG 20:4_34:3	-0.249508	778	0.402055	0.651563	-0.32458	-0.656368	0.112411	0.140537	0.455759	0.746496	0.220513	0.936129	0.0131315	0.221343	-0.465225	-0.820152	0.148261	0.127498	0.336727	1.56503	0.428787	2.70127	0.00967502	0.0115792
Plasma	PC 42:1	-0.249602	779	0.300606	0.550208	-0.24268	-0.610419	0.211124	0.289166	0.616321	-0.221857	-0.74712	0.473978	0.537878	0.977103	0.18059	-0.470225	0.70418	0.595159	0.998506	1.32158	0.122888	2.52027	0.0326375	0.0438931
Frontal	Cer d18:2/22:0	-0.249855	780	0.333665	0.583521	-0.269369	-0.613457	0.160673	0.21389	0.896866	-0.351231	-0.803228	0.357441	0.319655	0.999237	-0.151124	-0.64814	0.436181	0.622134	0.597976	1.4016	0.382052	2.42114	0.00964682	0.0113952
Plasma	PG 16:0_19:1	-0.249875	781	0.290062	0.539937	0.234168	-0.219731	0.604725	0.306933	0.616321	0.499145	-0.190282	0.858855	0.141903	0.977103	0.172337	-0.476833	0.69986	0.612359	0.998506	1.29691	0.319978	2.27384	0.0122834	0.0385813
Cerebellum	Sum of UFA-LPEs P	-0.250137	782	0.33665	0.586786	-0.271778	-0.615075	0.15814	0.209663	0.881425	0.380151	-0.327978	0.814762	0.278534	0.999358	-0.360286	-0.760335	0.237932	0.226555	0.700685	1.40944	0.330355	2.48853	0.0131901	0.0165555
Frontal	Cer d18:2/18:0	-0.250547	783	0.333527	0.584074	-0.269258	-0.613382	0.16079	0.214087	0.896866	-0.187212	-0.730707	0.501531	0.604527	0.999237	-0.216066	-0.685449	0.380179	0.478333	0.538899	1.40293	0.359156	2.4467	0.0110991	0.0124178
Parietal	PI 18:0_20:4	-0.250653	784	0.381875	0.632528	-0.308289	-0.639256	0.11904	0.152376	0.90903	-0.70418	-0.924091	-0.133937	0.0230143	0.189345	-0.304919	-0.732791	0.295754	0.311051	0.999819	1.51931	0.542798	2.49582	0.00415318	0.0150458
Parietal	TG 16:0_32:0	-0.251286	785	0.339213	0.5905	0.273848	-0.155959	0.616463	0.206076	0.90903	0.377959	-0.33026	0.813899	0.281545	0.238432	0.263061	-0.336731	0.710993	0.3852	0.999819	1.41836	0.413979	2.42274	0.00811886	0.0150458
Liver	TG 18:2_32:2	-0.251363	786	0.404088	0.655452	-0.326222	-0.657411	0.110598	0.138424	0.455759	0.577747	-0.0815408	0.885324	0.0802593	0.331368	-0.384939	-0.785345	0.242545	0.216601	0.431571	1.57437	0.431785	2.71696	0.00965187	0.0115683
Parietal	Ratio of short-chain to long-chain ACs	-0.251553	787	0.340838	0.592391	0.27516	-0.154574	0.617342	0.203824	0.562102	0.352353	-0.356324	0.803682	0.318004	0.549611	0.240186	-0.358203	0.698706	0.429282	0.979594	1.4229	0.415219	2.43059	0.00812342	0.0157754
Parietal	Glutaminase activity	-0.251665	788	0.274283	0.525948	0.221429	-0.209934	0.580635	0.309918	0.938082	-0.415039	-0.828232	0.2905	0.232993	0.0791734	0.334522	-0.265377	0.747695	0.263917	0.9726	1.26331	0.299125	2.22749	0.0129477	0.014902
Liver	PE 32:1	-0.251737	789	0.419173	0.67091	-0.3384	-0.665115	0.0970559	0.123452	0.434521	0.315915	-0.391605	0.788669	0.373874	0.491034	-0.697928	-0.908098	-0.206898	0.0116062	0.0907657	1.6115	0.632358	2.59065	0.00280802	0.00905743
Plasma	Gly synthesis	-0.252302	790	0.281759	0.534062	-0.227466	-0.600215	0.226458	0.321379	0.504271	0.209591	-0.483892	0.741382	0.561135	0.785247	-0.279039	-0.752889	0.385337	0.406003	0.348408	1.2828	0.201645	2.36395	0.0227925	0.0315156
Parietal	Sum of UFA-LPEs P	-0.25232	791	0.345227	0.597547	0.278703	-0.150826	0.619712	0.197825	0.562102	-0.271282	-0.769477	0.43216	0.448348	0.588713	0.283758	-0.31675	0.72188	0.347459	0.979594	1.43529	0.30919	2.56138	0.0152114	0.0177041
Cerebellum	β-Ala synthesis	-0.252352	792	0.337483	0.589835	0.272451	-0.157431	0.615527	0.208492	0.278753	0.376573	-0.331699	0.813353	0.283457	0.770492	0.179907	-0.411909	0.664976	0.55644	0.484139	1.41676	0.385909	2.44762	0.00966325	0.0166704
Cerebellum	SMase activity	-0.252523	793	0.318653	0.571176	-0.25725	-0.60527	0.173333	0.236018	0.881425	0.156496	-0.524846	0.71561	0.665927	0.999358	-0.133233	-0.637425	0.450849	0.664347	0.700685	1.37194	0.275116	2.46877	0.0169214	0.0187674
Cerebellum	Ratio of SMs to Cer	-0.252523	794	0.318653	0.571176	0.25725	-0.173333	0.60527	0.236018	0.881425	-0.156496	-0.71561	0.524846	0.665927	0.999358	0.133233	-0.450849	0.637425	0.664347	0.700685	1.37194	0.275116	2.46877	0.0169214	0.0187674
Frontal	PG 17:1_18:1	-0.25301	795	0.382839	0.635849	-0.309068	-0.639765	0.118192	0.15129	0.896866	-0.250531	-0.760237	0.450094	0.485086	0.999237	-0.513095	-0.829558	0.0528243	0.0729423	0.38704	1.52729	0.558832	2.49574	0.00375883	0.0107233
Cerebellum	Sum of MGs	-0.25307	796	0.321079	0.574149	-0.259208	-0.606598	0.171296	0.232344	0.881425	0.146045	-0.532551	0.710352	0.687254	0.999358	-0.199516	-0.67617	0.394879	0.513433	0.700685	1.37909	0.305835	2.45234	0.0145156	0.0175694
Parietal	Hex-Cer d18:2/23:0	-0.253093	797	0.31079	0.563882	0.250902	-0.179907	0.600952	0.248185	0.90903	-0.527642	-0.868678	0.152721	0.117004	0.206879	0.31666	-0.28385	0.738752	0.291822	0.999819	1.35443	0.322133	2.38672	0.0128413	0.0162976
Parietal	SCAD deficiency (NBS)	-0.253281	798	0.338312	0.591593	0.27312	-0.156726	0.615975	0.207333	0.562102	0.748159	0.224094	0.936593	0.0128184	0.24224	-0.188384	-0.669842	0.404597	0.537665	0.979594	1.42098	0.34881	2.49316	0.0120899	0.0167723
Liver	Sum of SFA-LPCs	-0.253598	799	0.415385	0.668983	0.335342	-0.100472	0.663187	0.127097	0.107865	0.429749	-0.274023	0.833772	0.215149	0.772132	0.455064	-0.160844	0.815887	0.137153	0.146137	1.60687	0.647618	2.56613	0.00244941	0.0108032
Plasma	TG 18:2_30:0	-0.254132	800	0.253487	0.507619	0.204641	-0.249047	0.584677	0.373557	0.616321	0.412852	-0.292915	0.827402	0.235715	0.977103	-0.182168	-0.705002	0.468953	0.591891	0.998506	1.21928	0.116184	2.32238	0.0322525	0.0435905
Plasma	PC O-42:3	-0.254401	801	0.269658	0.524059	-0.217696	-0.593599	0.236187	0.34315	0.616321	-0.217342	-0.745017	0.477648	0.546393	0.979421	-0.15176	-0.688918	0.492996	0.656002	0.998506	1.25877	0.21106	2.30648	0.0213658	0.0385813
Liver	Cer d18:2/22:0	-0.25454	802	0.393101	0.647641	-0.317352	-0.651757	0.12036	0.150111	0.458334	-0.314845	-0.788219	0.392611	0.375584	0.491034	-0.401619	-0.79279	0.223886	0.19564	0.409237	1.55561	0.516359	2.59486	0.00560211	0.00905743
Plasma	1-Met-His	-0.254566	803	0.271099	0.525665	-0.218859	-0.594389	0.235033	0.340514	0.752769	-0.456599	-0.843679	0.242841	0.184669	0.916115	-0.1502	-0.688078	0.494203	0.659353	0.982643	1.26263	0.216486	2.30877	0.0208631	0.0323236
Liver	TG 20:3_36:5	-0.254703	804	0.384961	0.639664	0.31078	-0.127539	0.647543	0.159207	0.459855	0.735411	0.197004	0.933018	0.0153562	0.221343	0.249163	-0.378923	0.720095	0.434829	0.528688	1.53645	0.582067	2.49083	0.00331943	0.00905743
Liver	Ratio of UFA-LPE (P)s to SFA-LPE (P)s	-0.255059	805	0.453855	0.708914	-0.366399	-0.682567	0.0652962	0.0935122	0.0875884	-0.410584	-0.826538	0.29541	0.238558	0.772132	-0.611556	-0.877484	-0.058017	0.0345952	0.0594915	1.70279	0.755288	2.65029	0.00138452	0.0108032
Frontal	Sum of SFA-LPCs	-0.255072	806	0.327682	0.582755	-0.264539	-0.610203	0.165735	0.222536	0.657189	0.377126	-0.331125	0.813571	0.282693	0.995105	-0.380188	-0.769897	0.216056	0.200035	0.568859	1.39976	0.3559	2.44361	0.0112597	0.0153257
Plasma	ω-Oxidation	-0.255229	807	0.257537	0.512766	-0.207911	-0.58692	0.245841	0.365802	0.902511	0.245235	-0.454581	0.757845	0.494663	0.595608	-0.229147	-0.728837	0.429809	0.497917	0.998785	1.23165	0.148728	2.31456	0.0281505	0.0380032
Liver	TG 18:3_34:3	-0.255241	808	0.386164	0.641405	-0.311752	-0.648167	0.126481	0.157839	0.459788	0.816947	0.385729	0.95523	0.00391338	0.140667	-0.409426	-0.796236	0.214993	0.186276	0.400173	1.54063	0.404509	2.67676	0.010656	0.0123945
Parietal	PI 18:1_22:5	-0.255399	809	0.322282	0.577681	0.260179	-0.170285	0.607256	0.230537	0.90903	-0.558557	-0.87904	0.109621	0.0932981	0.204578	0.275882	-0.324417	0.717762	0.361577	0.999819	1.38757	0.297823	2.47731	0.0152987	0.0177114
Parietal	LPG 18:1	-0.256029	810	0.344019	0.600048	0.277728	-0.151859	0.61906	0.199465	0.90903	-0.265835	-0.767071	0.436922	0.457868	0.283477	0.224072	-0.372959	0.689884	0.46177	0.999819	1.44129	0.32867	2.55392	0.0138473	0.0169099
Cerebellum	Ratio of MUFA-PEs P to SFA-PEs P	-0.25635	811	0.339058	0.595409	-0.273723	-0.61638	0.156091	0.206292	0.881425	-0.188996	-0.731568	0.500146	0.601026	0.999358	-0.307537	-0.734126	0.293117	0.306704	0.700685	1.43015	0.399294	2.46101	0.00910354	0.0136777
Plasma	LPE 24:0	-0.256354	812	0.26114	0.517494	-0.21082	-0.588911	0.24298	0.358981	0.616321	-0.261323	-0.765068	0.440837	0.46582	0.977103	-0.210752	-0.719646	0.445438	0.533919	0.998506	1.243	0.247816	2.23819	0.0173666	0.0385813
Liver	Ratio of PUFA-PSs to SFA-PSs	-0.256409	813	0.385808	0.642217	-0.311465	-0.647982	0.126794	0.158242	0.118833	-0.504656	-0.860775	0.183172	0.136857	0.729141	-0.281372	-0.736365	0.348865	0.375641	0.26825	1.54258	0.523714	2.56145	0.00517602	0.0108032
Plasma	PE 40:8	-0.256626	814	0.271535	0.528161	-0.219212	-0.594628	0.234683	0.339718	0.616321	-0.35395	-0.804327	0.354731	0.315662	0.977103	-0.264533	-0.746024	0.398593	0.43182	0.998506	1.26862	0.260404	2.27685	0.0166755	0.0385813
Cerebellum	Sum of MUFA-LPEs P	-0.256679	815	0.331512	0.588191	-0.267631	-0.612287	0.162498	0.216976	0.881425	0.401315	-0.305507	0.822989	0.250371	0.999358	-0.363613	-0.761946	0.234316	0.22198	0.700685	1.41281	0.33489	2.49074	0.0129217	0.0164213
Liver	PE 31:0	-0.256854	816	0.365237	0.62209	-0.294857	-0.637247	0.144745	0.182821	0.510462	0.19979	-0.491687	0.73674	0.57999	0.549775	-0.238688	-0.714689	0.388421	0.454998	0.532294	1.49424	0.450785	2.53769	0.00754388	0.00980942
Frontal	PI 18:2_20:0	-0.256942	817	0.389563	0.646505	-0.314496	-0.643303	0.112259	0.143866	0.896866	-0.227041	-0.749522	0.469734	0.528167	0.999237	-0.492318	-0.820684	0.0805058	0.0874363	0.38704	1.55288	0.57853	2.52724	0.00347361	0.0107233
Frontal	PG 18:1_22:1	-0.257359	818	0.373104	0.630463	-0.301209	-0.634617	0.126728	0.162512	0.896866	-0.247736	-0.758976	0.452467	0.490131	0.999237	-0.538384	-0.840147	0.0179159	0.0576774	0.38704	1.51435	0.546585	2.48211	0.00398207	0.0107233
Plasma	PI 18:0_20:3	-0.257428	819	0.264043	0.521471	-0.213163	-0.590511	0.24067	0.35354	0.616321	-0.221293	-0.746858	0.474437	0.538938	0.977103	-0.196031	-0.71216	0.457662	0.563478	0.998506	1.25255	0.22157	2.28354	0.0201529	0.0385813
Plasma	PE 34:2	-0.257524	820	0.268078	0.525602	-0.216421	-0.592731	0.23745	0.346055	0.616321	-0.263373	-0.76598	0.439061	0.462199	0.977103	-0.337147	-0.779393	0.329335	0.310628	0.998506	1.26248	0.251556	2.2734	0.0173801	0.0385813
Frontal	PC O-44:5	-0.257525	821	0.358763	0.616288	-0.289631	-0.62698	0.139189	0.180082	0.896866	-0.41211	-0.827119	0.293733	0.236644	0.999237	-0.356995	-0.758737	0.241492	0.231138	0.410212	1.4803	0.485757	2.47485	0.00569735	0.0107233
Plasma	TG 20:5_36:3	-0.257662	822	0.260468	0.51813	0.210277	-0.243515	0.58854	0.360248	0.616321	0.374808	-0.333527	0.812657	0.285903	0.977103	0.121141	-0.51625	0.67217	0.722735	0.998506	1.24453	0.253084	2.23598	0.0168974	0.0385813
Cerebellum	LPC 18:0	-0.257795	823	0.327314	0.585109	-0.264242	-0.610002	0.166046	0.223076	0.99596	0.227601	-0.469274	0.749781	0.527123	0.997652	-0.218764	-0.686948	0.377754	0.472721	0.747716	1.40541	0.341527	2.46929	0.0123292	0.0134021
Plasma	PI 16:0_18:3	-0.257878	824	0.261624	0.519502	-0.21121	-0.589178	0.242596	0.358071	0.616321	0.304854	-0.401918	0.783997	0.391728	0.977103	-0.342913	-0.781939	0.32351	0.301895	0.998506	1.24782	0.227025	2.26862	0.0195069	0.0385813
Frontal	PG 22:6_22:6	-0.258156	825	0.365825	0.623981	-0.295332	-0.630749	0.13307	0.171274	0.896866	-0.216934	-0.744826	0.477978	0.547166	0.999237	-0.464724	-0.80865	0.115951	0.109595	0.38704	1.49878	0.505569	2.49199	0.00517415	0.0107233
Liver	PE P-18:0/22:5	-0.258338	826	0.387736	0.646073	0.31302	-0.125097	0.648981	0.156064	0.458334	0.682679	0.0930472	0.917803	0.0295993	0.256051	0.205381	-0.417762	0.697115	0.521939	0.549431	1.55185	0.523246	2.58045	0.00530456	0.00905743
Parietal	PA 18:1_20:0	-0.258379	827	0.326294	0.584673	0.263418	-0.166907	0.609446	0.224575	0.90903	-0.400886	-0.822825	0.305969	0.250924	0.233594	0.280659	-0.319776	0.720264	0.352977	0.999819	1.40436	0.291016	2.51771	0.0161394	0.0182913
Plasma	Sum of unconjugated BAs	-0.258426	828	0.303753	0.562179	-0.245221	-0.612111	0.208542	0.28399	0.504271	-0.24973	-0.759876	0.450775	0.486529	0.785247	-0.305138	-0.764986	0.360775	0.361536	0.348408	1.35033	0.562378	2.13829	0.00213522	0.0299013
Temporal	PC 34:1	-0.258576	829	0.417168	0.675744	0.336782	-0.124258	0.678225	0.14651	0.76014	0.247015	-0.453077	0.758651	0.491435	0.784765	0.220954	-0.474714	0.7467	0.539578	0.997982	1.62311	0.672391	2.57384	0.00230389	0.00274171
Frontal	PC O-38:0	-0.258772	830	0.365856	0.624629	-0.295357	-0.630766	0.133043	0.171235	0.896866	-0.352577	-0.803773	0.3561	0.317674	0.999237	-0.395183	-0.776987	0.19917	0.181397	0.388695	1.50034	0.502623	2.49805	0.00530281	0.0107233
Cerebellum	LPE P-18:1	-0.258791	831	0.328453	0.587245	-0.265162	-0.610623	0.165084	0.221409	0.99596	0.400165	-0.306747	0.822547	0.251858	0.997652	-0.361882	-0.761109	0.2362	0.224353	0.747716	1.41054	0.336993	2.48409	0.0127339	0.0136762
Plasma	Sum of PUFA-LPCs	-0.258858	832	0.270175	0.529034	0.218114	-0.235773	0.593882	0.342202	0.902511	0.175106	-0.510841	0.72482	0.628486	0.604604	0.267704	-0.395719	0.747533	0.426111	0.998785	1.27072	0.286698	2.25474	0.0144172	0.0356052
Liver	Sum of MUFA-CEs	-0.258881	833	0.364696	0.623578	0.294421	-0.145213	0.636963	0.183501	0.130135	-0.190179	-0.732138	0.499225	0.598706	0.923095	0.427087	-0.194483	0.803939	0.166134	0.167699	1.49781	0.484842	2.51078	0.00609211	0.0108419
Temporal	C16:1	-0.258977	834	0.40334	0.662317	0.325618	-0.136584	0.671395	0.161223	0.76014	0.364247	-0.344353	0.808461	0.300775	0.784765	0.210487	-0.483174	0.741803	0.559423	0.997982	1.59086	0.681548	2.50018	0.00190655	0.00251515
Liver	PE P-18:1/20:4	-0.259175	835	0.385531	0.644707	0.311241	-0.127038	0.647839	0.158557	0.459788	0.579265	-0.0792741	0.885816	0.0792813	0.331368	0.226719	-0.399113	0.708442	0.478571	0.538034	1.54856	0.515727	2.5814	0.00553862	0.00905743
Cerebellum	LPIAT1 activity (4)	-0.259269	836	0.320833	0.580103	0.25901	-0.171503	0.606463	0.232714	0.881425	0.266956	-0.435945	0.767568	0.4559	0.999358	0.149386	-0.43762	0.647108	0.626191	0.700685	1.39339	0.379156	2.40762	0.00968641	0.0137934
Cerebellum	PLA activity (6)	-0.259269	837	0.320833	0.580103	-0.25901	-0.606463	0.171503	0.232714	0.881425	-0.266956	-0.767568	0.435945	0.4559	0.999358	-0.149386	-0.647108	0.43762	0.626191	0.700685	1.39339	0.379156	2.40762	0.00968641	0.0137934
Cerebellum	LPC 17:0	-0.259302	838	0.31841	0.577712	-0.257053	-0.605136	0.173536	0.236388	0.99596	0.195132	-0.495354	0.734516	0.589034	0.997652	-0.204655	-0.679068	0.390346	0.502412	0.747716	1.38764	0.330168	2.44512	0.0128316	0.0137311
Temporal	Ratio of Hex3Cer to Hex2Cer	-0.259452	839	0.437094	0.696546	0.352867	-0.106244	0.687962	0.127	0.370162	-0.523948	-0.86742	0.157703	0.120065	0.435879	0.279361	-0.425024	0.773019	0.434398	0.987543	1.67308	0.613563	2.73259	0.00408845	0.00477751
Plasma	Sum of PE (P)s	-0.259715	840	0.270885	0.5306	-0.218686	-0.594271	0.235205	0.340905	0.902511	-0.234808	-0.753096	0.463316	0.513753	0.595608	-0.123988	-0.673751	0.514126	0.716448	0.998785	1.27448	0.214373	2.33459	0.0212947	0.0356052
Cerebellum	TG 18:1_30:1	-0.259869	841	0.337363	0.597232	0.272354	-0.157533	0.615462	0.208661	0.99596	0.605578	-0.0388689	0.894241	0.0635395	0.997652	0.149131	-0.437831	0.646956	0.626787	0.754037	1.43453	0.437884	2.43118	0.00715895	0.0104295
Plasma	PE 40:5	-0.260702	842	0.261761	0.522462	-0.211321	-0.589253	0.242487	0.357813	0.616321	-0.230345	-0.751046	0.467013	0.522016	0.977103	-0.229665	-0.729093	0.429363	0.496919	0.998506	1.25494	0.225812	2.28406	0.0197614	0.0385813
Cerebellum	TG 20:3_34:0	-0.260869	843	0.331204	0.592072	-0.267382	-0.612119	0.162759	0.21742	0.99596	-0.226638	-0.749336	0.470065	0.52892	0.997652	-0.294811	-0.727606	0.305857	0.328164	0.747716	1.42214	0.407201	2.43707	0.00854032	0.0105241
Plasma	Ratio of DGs to TGs	-0.260943	844	0.225159	0.486102	-0.181771	-0.568824	0.271196	0.430358	0.902511	-0.576423	-0.884894	0.0835133	0.081119	0.547169	0.210135	-0.445955	0.719334	0.535145	0.998785	1.1676	0.113925	2.22127	0.0318731	0.0404976
Cerebellum	TG 18:2_33:0	-0.261008	845	0.338396	0.599405	0.273189	-0.156654	0.616021	0.207215	0.99596	-0.154044	-0.714382	0.526663	0.670912	0.997652	0.538438	-0.0178394	0.840169	0.0576473	0.747716	1.43975	0.464532	2.41497	0.00602782	0.0104295
Frontal	Ratio of DGs to TGs	-0.261034	846	0.323582	0.584616	0.261229	-0.169191	0.607966	0.228593	0.658887	0.396977	-0.310177	0.821317	0.256008	0.995105	0.158841	-0.429756	0.652702	0.60424	0.793262	1.40423	0.355265	2.45319	0.0113766	0.0154135
Parietal	PS 40:5	-0.261948	847	0.369632	0.63158	-0.298405	-0.632774	0.129757	0.166651	0.90903	-0.743114	-0.935183	-0.213276	0.0137845	0.189345	-0.273116	-0.716309	0.327091	0.366606	0.999819	1.51703	0.528647	2.50542	0.00458392	0.0150458
Parietal	PG 18:1_20:0	-0.262026	848	0.340054	0.60208	0.274527	-0.155243	0.616918	0.204909	0.90903	-0.317558	-0.789358	0.390057	0.371256	0.259126	0.237989	-0.360233	0.697511	0.433644	0.999819	1.44617	0.303167	2.58918	0.0158631	0.0181052
Parietal	PC O-38:2	-0.262036	849	0.330491	0.592527	0.266807	-0.163362	0.611732	0.218449	0.90903	-0.402968	-0.823625	0.303717	0.24824	0.233594	0.246692	-0.35216	0.702228	0.416497	0.999819	1.42323	0.287262	2.5592	0.0167669	0.0186966
Frontal	TG 18:1_33:2	-0.262261	850	0.326893	0.589153	0.263902	-0.166402	0.609772	0.223694	0.896866	-0.360429	-0.806933	0.348221	0.30625	0.999237	0.254012	-0.3453	0.706165	0.402346	0.503614	1.41513	0.235655	2.5946	0.0212326	0.0221361
Parietal	LPG 16:1	-0.262657	851	0.350969	0.613626	0.283338	-0.145904	0.622802	0.19016	0.90903	-0.294918	-0.779753	0.411033	0.408112	0.270493	0.158224	-0.430272	0.652339	0.605663	0.999819	1.47391	0.319488	2.62833	0.0150626	0.017564
Plasma	Sum of UFA-PE (P)s	-0.262978	852	0.267568	0.530546	-0.216009	-0.592451	0.237858	0.346997	0.902511	-0.23511	-0.753234	0.463065	0.513196	0.595608	-0.12363	-0.673553	0.514394	0.717238	0.998785	1.27435	0.216373	2.33233	0.0210836	0.0356052
Frontal	PC 42:2	-0.263052	853	0.336194	0.599245	-0.27141	-0.614828	0.158527	0.210305	0.896866	-0.327227	-0.79339	0.380871	0.35604	0.999237	-0.202835	-0.678043	0.391955	0.506302	0.553883	1.43937	0.401599	2.47713	0.00911855	0.0112103
Cerebellum	PG 18:0_18:2	-0.263111	854	0.348418	0.611529	-0.281279	-0.62143	0.148093	0.19354	0.99596	-0.197601	-0.735696	0.493414	0.584235	0.997652	-0.362016	-0.761173	0.236054	0.224169	0.747716	1.46887	0.488271	2.44947	0.00544978	0.0104295
Temporal	Hex-Cer d16:1/24:0	-0.263407	855	0.470404	0.733811	-0.379759	-0.703976	0.0754397	0.0986314	0.76014	-0.425795	-0.832291	0.278493	0.219865	0.784765	-0.591716	-0.889828	0.0604208	0.0715498	0.997982	1.76259	0.942669	2.58251	0.000323044	0.00248045
Parietal	TG 18:3_38:5	-0.263481	856	0.403853	0.667334	-0.326032	-0.650776	0.0995485	0.128955	0.90903	-0.466792	-0.847372	0.230612	0.173807	0.225852	-0.49177	-0.820448	0.081224	0.0878435	0.999819	1.60291	0.673747	2.53208	0.00186256	0.0150458
Temporal	PE 38:6	-0.26349	857	0.428936	0.692425	0.346282	-0.113655	0.68399	0.134751	0.76014	0.357881	-0.350789	0.805911	0.309933	0.784765	0.421481	-0.283336	0.830668	0.225079	0.997982	1.66318	0.756497	2.56987	0.00130457	0.00248045
Temporal	TG 20:3_32:0	-0.263659	858	0.432868	0.696526	0.349456	-0.11009	0.685907	0.130975	0.76014	0.29578	-0.410247	0.780123	0.406676	0.784765	0.395041	-0.312251	0.820569	0.258547	0.997982	1.67303	0.764685	2.58138	0.00126167	0.00248045
Parietal	PC 42:5	-0.263983	859	0.316576	0.580559	0.255573	-0.175073	0.604131	0.239193	0.90903	-0.195625	-0.734751	0.494967	0.588075	0.313222	0.129072	-0.454216	0.634905	0.674303	0.999819	1.39448	0.272633	2.51633	0.0175225	0.0190245
Plasma	TG 14:0_34:3	-0.264369	860	0.228759	0.493128	0.184678	-0.268407	0.570855	0.422895	0.627549	0.439893	-0.262413	0.837546	0.203315	0.977103	-0.290304	-0.75815	0.37485	0.386492	0.998506	1.18448	0.0341757	2.33478	0.0442502	0.0531002
Frontal	TG 20:5_36:2	-0.264436	861	0.33998	0.604416	0.274467	-0.155306	0.616878	0.205011	0.896866	0.366092	-0.342476	0.809197	0.298148	0.999237	0.348716	-0.250375	0.754696	0.24291	0.411177	1.45179	0.474255	2.42932	0.00578489	0.0107233
Parietal	Sum of SPB(P)s	-0.264459	862	0.310312	0.574771	0.250516	-0.180305	0.600689	0.248938	0.571213	-0.583413	-0.887158	0.0730447	0.0766482	0.393592	0.359519	-0.238763	0.759963	0.227618	0.979594	1.38058	0.296529	2.46463	0.015282	0.0177041
Liver	PA 16:2_18:1	-0.264687	863	0.428576	0.693263	-0.345991	-0.669882	0.0885318	0.114731	0.416699	-0.487917	-0.85491	0.204548	0.152535	0.365827	-0.505418	-0.836643	0.0964638	0.0936965	0.28534	1.66519	0.732303	2.59809	0.0014656	0.00905743
Frontal	Ratio of UFA-PSs to SFA-PSs	-0.264701	864	0.332326	0.597027	0.268288	-0.161808	0.612729	0.215806	0.654092	0.426938	-0.277204	0.83272	0.218496	0.995105	0.171918	-0.418732	0.660352	0.574381	0.793262	1.43404	0.416304	2.45177	0.00823688	0.0143336
Frontal	PG 18:1_18:3	-0.264801	865	0.334717	0.599518	-0.270218	-0.614027	0.159781	0.212394	0.896866	-0.26621	-0.767238	0.436595	0.457208	0.999237	-0.29779	-0.72914	0.302893	0.323067	0.458151	1.44002	0.415028	2.46501	0.00839583	0.0108156
Liver	TG 18:1_32:3	-0.265272	866	0.388793	0.654065	-0.313874	-0.649529	0.124166	0.154878	0.458334	0.665569	0.0618702	0.912714	0.0356785	0.268381	-0.332752	-0.761275	0.298071	0.290586	0.470377	1.57104	0.415702	2.72638	0.0104761	0.0122382
Frontal	PI 18:1_18:1	-0.26561	867	0.352357	0.617968	-0.28446	-0.623548	0.144711	0.188337	0.896866	-0.432709	-0.834877	0.270656	0.211656	0.999237	-0.427648	-0.792013	0.161358	0.144932	0.38704	1.48434	0.483662	2.48501	0.00583423	0.0107233
Liver	PC 34:4	-0.266102	868	0.388964	0.655066	-0.314012	-0.649618	0.124015	0.154687	0.458334	0.538386	-0.13803	0.872314	0.108381	0.365282	-0.435106	-0.807395	0.184989	0.157464	0.373591	1.57345	0.476183	2.67071	0.00747651	0.00975249
Parietal	PG 18:1_20:2	-0.266173	869	0.335908	0.602081	0.27118	-0.15877	0.614673	0.210708	0.90903	-0.297994	-0.781072	0.408226	0.403005	0.269442	0.194501	-0.399274	0.673327	0.52429	0.999819	1.44618	0.291065	2.60129	0.0168344	0.0186966
Parietal	PC O-44:4	-0.266217	870	0.291194	0.55741	0.235082	-0.196125	0.590102	0.280248	0.90903	-0.201562	-0.737582	0.490286	0.576565	0.310345	0.162275	-0.426878	0.654721	0.596342	0.999819	1.33888	0.229345	2.44842	0.0205939	0.0215968
Cerebellum	Sum of SFA-PSs	-0.266511	871	0.328171	0.594682	0.264933	-0.165323	0.610469	0.221822	0.881425	0.450885	-0.249601	0.841592	0.190929	0.999358	0.215309	-0.380858	0.685028	0.479914	0.700685	1.4284	0.426407	2.4304	0.00763168	0.0135977
Parietal	PG 18:1_22:2	-0.266588	872	0.318275	0.584863	0.256945	-0.173649	0.605063	0.236593	0.90903	-0.499251	-0.858892	0.190146	0.141805	0.210504	0.263219	-0.33658	0.711077	0.384904	0.999819	1.40482	0.285026	2.52462	0.016643	0.0186966
Liver	Asn synthesis	-0.266705	873	0.424058	0.690763	-0.342344	-0.667595	0.0926354	0.118864	0.252902	-0.460465	-0.845084	0.238228	0.180503	0.653559	-0.521501	-0.843078	0.0747823	0.0820585	0.0793381	1.65919	0.69847	2.61991	0.00192203	0.0143912
Liver	Sum of SMs	-0.267125	874	0.391207	0.658333	0.315823	-0.122035	0.650778	0.152194	0.11713	0.688203	0.103366	0.91943	0.0277986	0.729141	0.278085	-0.351992	0.734729	0.381479	0.268952	1.58129	0.567112	2.59547	0.0042004	0.0108032
Liver	PA 18:0_18:3	-0.267317	875	0.392554	0.659871	-0.31691	-0.651474	0.120844	0.150711	0.458334	0.34364	-0.364948	0.800144	0.330943	0.468824	-0.627368	-0.883256	-0.0835472	0.0289807	0.154057	1.58499	0.591359	2.57862	0.0035548	0.00905743
Temporal	Sum of LCFA-glycosylcer	-0.267338	876	0.421547	0.688885	-0.340316	-0.680375	0.120325	0.142054	0.376458	0.180469	-0.506737	0.727438	0.617832	0.435879	-0.397447	-0.821499	0.309672	0.255394	0.987543	1.65468	0.666414	2.64294	0.00266978	0.00338055
Plasma	Kynurenine	-0.268162	877	0.241907	0.510069	-0.195292	-0.578231	0.258159	0.396241	0.752769	0.392638	-0.314815	0.819638	0.261717	0.916115	-0.197843	-0.713088	0.456171	0.559805	0.982643	1.22517	0.0380323	2.4123	0.0438266	0.049382
Liver	Sum of Spho	-0.268167	878	0.38941	0.657577	0.314372	-0.123622	0.649848	0.154189	0.11721	0.555254	-0.11435	0.877947	0.0956705	0.729141	0.32564	-0.305322	0.757901	0.301648	0.239628	1.57948	0.575536	2.58342	0.00393472	0.0108032
Cerebellum	Sum of GLs	-0.268181	879	0.318904	0.587085	-0.257453	-0.605407	0.173122	0.235636	0.881425	0.283815	-0.421052	0.774958	0.426794	0.999358	-0.306233	-0.733461	0.294432	0.308866	0.700685	1.41016	0.385717	2.4346	0.00956808	0.0137934
Parietal	PS 34:1	-0.268656	880	0.35453	0.623186	-0.286213	-0.624713	0.142841	0.185509	0.90903	-0.54525	-0.874617	0.128486	0.103087	0.204578	-0.244559	-0.701076	0.354147	0.420668	0.999819	1.49687	0.520846	2.4729	0.00461024	0.0150458
Plasma	TG 18:1_38:7	-0.268988	881	0.233634	0.502622	0.188614	-0.264619	0.573597	0.412901	0.627549	0.47792	-0.217005	0.851362	0.162393	0.977103	-0.304784	-0.764824	0.361115	0.362121	0.998506	1.20728	0.165824	2.24874	0.0256341	0.0390357
Cerebellum	PE P-18:1/20:5	-0.26901	882	0.338882	0.607892	-0.273581	-0.616284	0.156241	0.206537	0.99596	-0.177536	-0.726008	0.508985	0.623651	0.997652	-0.337194	-0.74902	0.262575	0.259884	0.747716	1.46014	0.454162	2.46611	0.00676766	0.0104295
Plasma	Sum of Spha	-0.269202	883	0.258847	0.528049	-0.208968	-0.587644	0.244802	0.363315	0.902511	0.366576	-0.341982	0.80939	0.297461	0.595608	-0.227105	-0.727825	0.431564	0.501861	0.998785	1.26835	0.165834	2.37088	0.0266205	0.0378291
Liver	PC O-36:3	-0.269306	884	0.381923	0.651229	-0.308328	-0.645965	0.130206	0.162697	0.466832	-0.172663	-0.723622	0.512701	0.633361	0.561941	-0.450858	-0.81411	0.165994	0.141284	0.349587	1.56423	0.525905	2.60255	0.00535873	0.00905743
Parietal	PE 40:8	-0.269475	885	0.344685	0.614161	-0.278266	-0.61942	0.151289	0.198559	0.90903	-0.668285	-0.913527	-0.0667413	0.0346618	0.189345	-0.285777	-0.72293	0.314772	0.34389	0.999819	1.47519	0.476318	2.47407	0.00601329	0.0150458
Parietal	SM 44:1	-0.269525	886	0.298855	0.56838	0.241266	-0.189813	0.594359	0.267417	0.90903	-0.385507	-0.81686	0.322366	0.271251	0.235338	0.255972	-0.343453	0.707214	0.3986	0.999819	1.36523	0.274884	2.45557	0.0168249	0.0186966
Cerebellum	LPC 26:0	-0.269562	887	0.327898	0.597461	-0.264714	-0.61032	0.165553	0.22222	0.99596	0.189019	-0.500128	0.731579	0.60098	0.997652	-0.313881	-0.737347	0.286685	0.296311	0.747716	1.43508	0.396699	2.47346	0.00932837	0.0107513
Plasma	LPI 22:0	-0.269806	888	0.252245	0.522051	-0.203638	-0.583988	0.250028	0.375955	0.616321	-0.206292	-0.739825	0.486528	0.567456	0.980541	-0.194806	-0.711532	0.458668	0.565967	0.998506	1.25395	0.250222	2.25767	0.0173455	0.0385813
Plasma	Cer d18:2/14:0	-0.269809	889	0.253501	0.52331	0.204652	-0.249036	0.584685	0.373531	0.616321	-0.453707	-0.842624	0.246271	0.187822	0.977103	0.198296	-0.455798	0.713319	0.55889	0.998506	1.25697	0.166946	2.347	0.0263095	0.0395391
Liver	LPI 20:1	-0.269847	890	0.381752	0.651599	0.30819	-0.130356	0.645876	0.162895	0.466832	0.31945	-0.388271	0.79015	0.368255	0.490313	0.350448	-0.27971	0.769571	0.264075	0.457392	1.56512	0.525075	2.60516	0.0053993	0.00905743
Plasma	Ratio of SFAs to FAs	-0.270019	891	0.23714	0.50716	0.191444	-0.261886	0.575564	0.405794	0.504271	-0.39919	-0.822171	0.307798	0.253123	0.785247	0.476886	-0.172271	0.837248	0.138039	0.348408	1.21818	0.159724	2.27664	0.0265648	0.034596
Cerebellum	Ratio of UFA-LPEs P to SFA-LPEs P	-0.270271	892	0.323578	0.593848	-0.261226	-0.607964	0.169195	0.2286	0.881425	0.317682	-0.38994	0.78941	0.371059	0.999358	-0.209321	-0.681686	0.386206	0.4925	0.700685	1.4264	0.326375	2.52643	0.0137663	0.0168623
Temporal	Sum of UFA-PCs	-0.270279	893	0.406946	0.677224	0.328529	-0.133383	0.673182	0.157292	0.38874	0.235419	-0.462807	0.753375	0.512626	0.435879	0.205796	-0.486923	0.73959	0.568407	0.987543	1.62667	0.674246	2.57909	0.00229681	0.00312928
Plasma	TG 16:1_34:1	-0.27035	894	0.241066	0.511416	0.194613	-0.258817	0.577761	0.397917	0.627549	0.288836	-0.416542	0.777134	0.418296	0.977103	-0.279477	-0.753095	0.384933	0.405236	0.998506	1.2284	0.0361828	2.42062	0.0441335	0.0531002
Plasma	PE 38:7	-0.270354	895	0.254482	0.524836	-0.205444	-0.585229	0.24826	0.371644	0.616321	-0.306978	-0.784898	0.399951	0.388268	0.977103	-0.258286	-0.743035	0.404219	0.443173	0.998506	1.26064	0.244311	2.27696	0.0180346	0.0385813
Cerebellum	PG 22:5_22:6	-0.27043	896	0.327386	0.597816	-0.2643	-0.610041	0.165985	0.22297	0.99596	0.357362	-0.351311	0.805702	0.310687	0.997652	-0.453684	-0.803753	0.129731	0.119434	0.747716	1.43593	0.423513	2.44835	0.00789162	0.0104295
Frontal	PC O-44:6	-0.270436	897	0.345166	0.615601	-0.278653	-0.619678	0.150879	0.197909	0.896866	0.324006	-0.383947	0.792052	0.361073	0.999237	-0.491804	-0.820463	0.0811783	0.0878175	0.38704	1.47865	0.492971	2.46433	0.00539396	0.0107233
Frontal	PC O-42:4	-0.270539	898	0.346933	0.617472	-0.280081	-0.620631	0.149366	0.195526	0.896866	-0.300494	-0.78214	0.405935	0.398878	0.999237	-0.379698	-0.769664	0.216602	0.200664	0.395594	1.48315	0.493678	2.47262	0.00542431	0.0107233
Frontal	SM 43:1	-0.27097	899	0.360483	0.631454	-0.29102	-0.6279	0.137701	0.177908	0.896866	-0.337158	-0.79749	0.371286	0.340743	0.999237	-0.480608	-0.815613	0.0957262	0.0964233	0.38704	1.51673	0.541742	2.49172	0.00415734	0.0107233
Plasma	Sum of MUFAs	-0.271092	900	0.242322	0.513415	-0.195628	-0.578463	0.257833	0.395413	0.504271	0.457176	-0.242155	0.843889	0.184044	0.785247	-0.385476	-0.800293	0.278889	0.241682	0.348408	1.2332	0.215467	2.25094	0.0204351	0.0299013
Parietal	PC O-44:3	-0.271576	901	0.291966	0.563542	0.235706	-0.19549	0.590533	0.278936	0.90903	-0.400558	-0.822698	0.306324	0.25135	0.233594	0.180214	-0.411645	0.665153	0.555755	0.999819	1.35361	0.244639	2.46258	0.0193631	0.0205058
Plasma	PE P-16:0/22:5	-0.271637	902	0.252066	0.523703	-0.203494	-0.583889	0.250169	0.376301	0.616321	-0.300431	-0.782113	0.405993	0.398981	0.977103	-0.138068	-0.681499	0.503509	0.685596	0.998506	1.25792	0.221727	2.2941	0.0202344	0.0385813
Liver	PC O-36:0	-0.27172	903	0.349389	0.621109	-0.282063	-0.628884	0.15838	0.203451	0.51912	0.439323	-0.263071	0.837335	0.20397	0.40093	-0.270452	-0.730908	0.359202	0.395217	0.518461	1.49188	0.396613	2.58715	0.0103674	0.0121443
Liver	p-Cresol-SO4	-0.271907	904	0.374308	0.646215	-0.302181	-0.641997	0.136865	0.17168	0.29111	0.204883	-0.48765	0.739158	0.570162	0.773156	-0.578459	-0.865149	-0.0068218	0.0487954	0.173002	1.55219	0.554299	2.55007	0.00427322	0.0160524
Frontal	Ratio of OC-FA SMs to EC-FA SMs	-0.27221	905	0.370623	0.642833	-0.299206	-0.633301	0.128893	0.165462	0.630388	-0.543144	-0.873912	0.131428	0.104694	0.995105	-0.408083	-0.78301	0.184354	0.166275	0.568859	1.54406	0.582854	2.50527	0.00327256	0.0140456
Frontal	Sum of MGs	-0.272773	906	0.327002	0.599775	-0.26399	-0.609832	0.16631	0.223534	0.657189	0.215614	-0.479045	0.744209	0.549666	0.995105	-0.52553	-0.834793	0.0358306	0.0651211	0.568859	1.44064	0.445902	2.43537	0.00686911	0.0140456
Parietal	PC 32:2	-0.27293	907	0.282024	0.554954	0.227679	-0.203634	0.584981	0.296106	0.90903	-0.413357	-0.827594	0.292358	0.235085	0.233594	0.303512	-0.297169	0.732072	0.313403	0.999819	1.33298	0.307293	2.35867	0.0135869	0.0167291
Temporal	Sum of UFA-PC (O)s	-0.273161	908	0.404598	0.67776	0.326634	-0.135468	0.672019	0.159843	0.390656	0.235774	-0.462512	0.753538	0.511972	0.435879	0.189443	-0.499799	0.731783	0.600149	0.987543	1.62795	0.674999	2.58091	0.00229277	0.00312928
Parietal	PG 18:1_22:3	-0.273228	909	0.322603	0.59583	0.260438	-0.170016	0.607431	0.230056	0.90903	-0.443662	-0.838938	0.258048	0.199017	0.226844	0.303667	-0.297014	0.732151	0.313145	0.999819	1.43116	0.309402	2.55292	0.015126	0.0175745
Liver	Sum of LCFA-SMs	-0.273302	910	0.383227	0.65653	0.309381	-0.129062	0.646643	0.161192	0.119599	0.664555	0.0600587	0.91241	0.0360632	0.729141	0.277438	-0.352606	0.734406	0.382634	0.268952	1.57696	0.546213	2.60771	0.0048095	0.0108032
Frontal	Ratio of PUFA-PSs to SFA-PSs	-0.273349	911	0.324684	0.598034	0.262119	-0.168263	0.608568	0.226954	0.658887	0.448067	-0.252908	0.840559	0.194061	0.995105	0.160961	-0.427981	0.653949	0.599359	0.793262	1.43646	0.420823	2.45209	0.00803784	0.0143336
Liver	LPE 22:1	-0.273451	912	0.48064	0.754091	-0.388022	-0.695802	0.0401554	0.0743556	0.347462	-0.732562	-0.932214	-0.191061	0.0159677	0.221343	-0.593157	-0.87067	-0.0291929	0.0420614	0.183251	1.8113	0.933794	2.68881	0.000397502	0.00905743
Liver	PG 17:0_18:2	-0.273463	913	0.363643	0.637107	-0.293571	-0.63641	0.146124	0.184828	0.510462	-0.200291	-0.736978	0.491291	0.57902	0.549775	-0.27263	-0.732001	0.357153	0.391272	0.517705	1.53031	0.48208	2.57854	0.00663946	0.00919738
Frontal	PE P-18:1/20:5	-0.273643	914	0.343581	0.617223	-0.277374	-0.618824	0.152234	0.200061	0.896866	-0.242357	-0.75654	0.457006	0.499902	0.999237	-0.37907	-0.769364	0.217301	0.201472	0.395594	1.48255	0.487891	2.47721	0.00564201	0.0107233
Plasma	TG 22:6_34:3	-0.273805	915	0.230978	0.504783	0.186469	-0.266685	0.572104	0.41833	0.627549	0.31178	-0.395481	0.786929	0.3805	0.977103	-0.377527	-0.796924	0.287445	0.252354	0.998506	1.21247	0.059792	2.36515	0.0403639	0.0497173
Plasma	Ratio of PUFA-LPEs P to SFA-LPEs P	-0.273818	916	0.263398	0.537215	0.212642	-0.241184	0.590156	0.354745	0.902511	-0.500031	-0.859164	0.189144	0.141084	0.595608	0.145159	-0.498088	0.685355	0.670218	0.998785	1.29037	0.136543	2.4442	0.0305219	0.0400368
Cerebellum	Ratio of MUFA-LPEs P to SFA-LPEs P	-0.274138	917	0.320483	0.594622	-0.258727	-0.606272	0.171797	0.233243	0.881425	0.304482	-0.402262	0.783838	0.392337	0.999358	-0.202184	-0.677676	0.392529	0.507698	0.700685	1.42826	0.327362	2.52916	0.0137252	0.0168623
Cerebellum	Gly synthesis	-0.27435	918	0.335309	0.609659	-0.270696	-0.614348	0.159279	0.211555	0.278753	-0.422866	-0.83119	0.281785	0.223398	0.75945	-0.138202	-0.640421	0.446806	0.652524	0.484139	1.46438	0.421196	2.50756	0.00844043	0.0166704
Liver	Ratio of MUFAs to FAs	-0.274464	919	0.337449	0.611913	0.272424	-0.168543	0.622531	0.219989	0.338473	-0.44123	-0.83804	0.260868	0.201785	0.653559	0.188167	-0.432433	0.687794	0.558109	0.19671	1.46979	0.276053	2.66354	0.0186098	0.0224215
Cerebellum	LPE P-20:1	-0.274524	920	0.348509	0.623034	-0.281353	-0.621479	0.148015	0.193418	0.99596	0.406465	-0.299917	0.824965	0.243768	0.997652	-0.378572	-0.769127	0.217856	0.202114	0.747716	1.49651	0.36947	2.62354	0.0119535	0.0130529
Frontal	TG 20:4_34:0	-0.274592	921	0.385037	0.659629	-0.310842	-0.640923	0.116256	0.148835	0.896866	0.265451	-0.437256	0.766901	0.458542	0.999237	-0.673906	-0.893226	-0.19552	0.0115472	0.38704	1.58441	0.631293	2.53752	0.00251031	0.0107233
Liver	beta-Ala	-0.274792	922	0.305937	0.580729	-0.246984	-0.605538	0.194921	0.267812	0.386839	0.465887	-0.231708	0.847045	0.174757	0.767432	-0.197412	-0.692821	0.424594	0.538556	0.689763	1.39489	0.240141	2.54964	0.0206175	0.0277269
Frontal	Sum of LPCs	-0.275369	923	0.313634	0.589003	-0.253198	-0.602516	0.177533	0.243738	0.667316	0.2621	-0.440165	0.765414	0.464447	0.995105	-0.402832	-0.780567	0.190417	0.172329	0.568859	1.41476	0.399868	2.42966	0.00882882	0.0144697
Parietal	PC O-42:2	-0.275552	924	0.289106	0.564657	0.233396	-0.197839	0.588939	0.283811	0.90903	-0.348839	-0.802259	0.359816	0.323189	0.248818	0.168202	-0.421882	0.658188	0.582805	0.999819	1.35629	0.250763	2.46181	0.0188344	0.0199895
Temporal	PE 40:7	-0.276123	925	0.405238	0.681361	0.32715	-0.1349	0.672336	0.159146	0.76014	0.238686	-0.460083	0.754868	0.506618	0.784765	0.40431	-0.302261	0.82414	0.246518	0.997982	1.63661	0.712438	2.56077	0.00173257	0.00248045
Frontal	PC O-42:1	-0.276125	926	0.339925	0.616051	-0.274423	-0.616849	0.155352	0.205088	0.896866	-0.280607	-0.773562	0.423916	0.432265	0.999237	-0.377491	-0.768611	0.219057	0.203511	0.397764	1.47973	0.478167	2.4813	0.00599747	0.0107233
Plasma	FA 18:1	-0.276171	927	0.237629	0.513801	-0.191839	-0.575838	0.261504	0.404808	0.752769	0.465592	-0.232063	0.846939	0.175066	0.916115	-0.384	-0.799669	0.280486	0.243644	0.982643	1.23413	0.216277	2.25198	0.0203666	0.0323236
Plasma	PE 42:7	-0.276262	928	0.251507	0.527769	-0.203043	-0.583578	0.25061	0.377382	0.616321	-0.331476	-0.79515	0.376788	0.349453	0.977103	-0.26	-0.743858	0.40268	0.440043	0.998506	1.26768	0.254056	2.28131	0.0172434	0.0385813
Plasma	PE P-18:0/20:3	-0.277001	929	0.244858	0.521859	-0.197674	-0.579878	0.255844	0.39039	0.626938	-0.121821	-0.697916	0.549991	0.737436	0.980541	-0.127024	-0.675432	0.511853	0.709761	0.998506	1.25349	0.193125	2.31385	0.0232275	0.0385813
Parietal	PI 16:0_20:3	-0.277008	930	0.360355	0.637363	-0.290916	-0.627831	0.137812	0.17807	0.90903	-0.738021	-0.933753	-0.202485	0.0148104	0.189345	-0.274911	-0.717253	0.325356	0.363337	0.999819	1.53092	0.544397	2.51745	0.00423249	0.0150458
Plasma	LPI 18:3	-0.277089	931	0.352243	0.629332	0.284367	-0.167935	0.637763	0.211546	0.616321	0.333337	-0.374992	0.795918	0.346589	0.977103	0.602105	0.0034905	0.883038	0.0499827	0.998506	1.51163	0.580579	2.44269	0.00322519	0.0385813
Cerebellum	TG 18:1_35:3	-0.277265	932	0.325274	0.602539	-0.262595	-0.60889	0.167767	0.226081	0.99596	0.176868	-0.509496	0.725682	0.624979	0.997652	-0.3518	-0.756205	0.247078	0.238482	0.747716	1.44728	0.428484	2.46607	0.00780949	0.0104295
Frontal	Sum of LCFA-LPCs	-0.277353	933	0.311672	0.589025	-0.251614	-0.601437	0.179171	0.246801	0.667316	0.263224	-0.43919	0.765913	0.462462	0.995105	-0.401322	-0.779862	0.192153	0.174096	0.568859	1.41482	0.399343	2.43029	0.00885903	0.0144697
Liver	TG 16:0_34:4	-0.277528	934	0.376261	0.653789	-0.303757	-0.643017	0.135161	0.169345	0.483428	0.658561	0.0494313	0.910607	0.038395	0.272842	-0.369941	-0.778549	0.258935	0.236561	0.444458	1.57038	0.441736	2.69902	0.00907858	0.0111
Liver	Gly conjugation of primary BAs	-0.277973	935	0.373286	0.651258	0.301355	-0.137756	0.641463	0.172912	0.288187	0.372112	-0.336309	0.81159	0.289662	0.653559	0.325016	-0.305955	0.757604	0.302629	0.134642	1.5643	0.634169	2.49443	0.00237421	0.0143912
Liver	PI 18:1_18:3	-0.278199	936	0.412646	0.690845	-0.33313	-0.66179	0.102935	0.12978	0.438775	-0.344886	-0.800651	0.363723	0.329077	0.468824	-0.565356	-0.860169	0.0126494	0.0554081	0.204735	1.65938	0.673856	2.64491	0.00235275	0.00905743
Parietal	PI 16:0_20:4	-0.278735	937	0.353325	0.63206	-0.285241	-0.624067	0.143878	0.187073	0.90903	-0.729237	-0.931273	-0.184174	0.0167028	0.189345	-0.237301	-0.697136	0.360868	0.435014	0.999819	1.51819	0.529713	2.50666	0.00456178	0.0150458
Plasma	FA 20:5	-0.278833	938	0.247448	0.526281	0.199766	-0.253808	0.581322	0.385292	0.752769	0.670905	0.0714687	0.914309	0.0336995	0.916115	-0.108552	-0.665116	0.525545	0.750712	0.991324	1.26411	0.252597	2.27562	0.0173129	0.0323236
Parietal	PC 40:4	-0.278872	939	0.288786	0.567657	0.233138	-0.198102	0.58876	0.284359	0.90903	-0.313514	-0.787659	0.393858	0.377714	0.262805	0.160506	-0.428362	0.653682	0.600405	0.999819	1.36349	0.267893	2.45909	0.0174058	0.0189296
Liver	Gly conjugation of CA	-0.278933	940	0.374099	0.653032	0.302012	-0.137047	0.641888	0.171932	0.288187	0.372816	-0.335584	0.811868	0.288678	0.653559	0.329812	-0.301077	0.759883	0.29513	0.133494	1.56856	0.639173	2.49795	0.00230939	0.0143912
Plasma	Sum of PUFA-PE (P)s	-0.279078	941	0.255451	0.534529	-0.206227	-0.585765	0.247493	0.369785	0.902511	-0.227186	-0.749589	0.469615	0.527896	0.595608	-0.107719	-0.664646	0.526155	0.752573	0.998785	1.28392	0.224803	2.34304	0.0203869	0.0356052
Temporal	LPE 22:5	-0.279099	942	0.406728	0.685828	0.328353	-0.133576	0.673074	0.157527	0.76014	0.313999	-0.393405	0.787863	0.376938	0.784765	0.268725	-0.4344	0.768349	0.452806	0.997982	1.64733	0.685093	2.60958	0.00225556	0.00272299
Plasma	PE P-16:0/22:4	-0.279383	943	0.240834	0.520217	-0.194426	-0.577631	0.258999	0.398381	0.627549	-0.348521	-0.80213	0.360132	0.323661	0.977103	-0.160683	-0.693693	0.486042	0.636949	0.998506	1.24954	0.232864	2.26622	0.0189502	0.0385813
Frontal	PC 34:3	-0.279694	944	0.324778	0.604472	-0.262194	-0.608619	0.168185	0.226816	0.896866	0.258429	-0.443334	0.763778	0.470952	0.999237	-0.412206	-0.784921	0.179561	0.161618	0.38704	1.45192	0.445901	2.45794	0.00703137	0.0107233
Cerebellum	Ratio of Hex2Cer to Cer	-0.27974	945	0.341762	0.621502	0.275906	-0.153786	0.617842	0.202551	0.881425	0.749342	0.226651	0.936923	0.0125988	0.999358	0.243802	-0.354851	0.700666	0.422153	0.700685	1.49283	0.524734	2.46092	0.00443211	0.0135977
Plasma	GABA synthesis	-0.280038	946	0.300362	0.5804	-0.242484	-0.610287	0.211324	0.28957	0.504271	-0.365296	-0.80888	0.343286	0.29928	0.785247	-0.545685	-0.863048	0.0805614	0.0824953	0.348408	1.3941	0.424866	2.36334	0.0074805	0.0299013
Cerebellum	PG 18:2_18:3	-0.280353	947	0.351262	0.631615	-0.283575	-0.62296	0.145652	0.189774	0.99596	0.167921	-0.516292	0.721287	0.642857	0.997652	-0.183413	-0.666993	0.408895	0.548643	0.747716	1.51712	0.384862	2.64937	0.0113132	0.0124861
Liver	TG 18:3_36:4	-0.280618	948	0.388481	0.669099	-0.313622	-0.649368	0.12444	0.155227	0.458334	0.598919	-0.0492972	0.892128	0.0673099	0.323482	-0.305776	-0.748353	0.325192	0.333765	0.49331	1.60715	0.407515	2.80679	0.0114719	0.0132504
Liver	Ratio of UFA-LPEs to SFA-LPEs	-0.280702	949	0.439682	0.720384	-0.354957	-0.675478	0.0783814	0.105017	0.0949809	-0.416482	-0.828779	0.288902	0.231207	0.772132	-0.61386	-0.87833	-0.0616922	0.0337324	0.0594915	1.73034	0.784712	2.67596	0.001188	0.0108032
Parietal	Ratio of UFA-PGs to SFA-PGs	-0.280894	950	0.326195	0.60709	0.263339	-0.16699	0.609392	0.224721	0.569405	0.422055	-0.282694	0.830884	0.224382	0.482973	0.243206	-0.355405	0.700343	0.423324	0.979594	1.45821	0.45079	2.46563	0.00689439	0.0157754
Parietal	LPE P-20:5	-0.28098	951	0.32328	0.60426	-0.260985	-0.607801	0.169446	0.229044	0.90903	-0.663535	-0.912103	-0.0582394	0.0364533	0.189345	0.149415	-0.437595	0.647126	0.626122	0.999819	1.45141	0.364573	2.53825	0.0115458	0.0156038
Liver	SM 34:1	-0.281036	952	0.372018	0.653054	0.300332	-0.138859	0.640801	0.174447	0.494149	0.669292	0.0685555	0.913828	0.0342897	0.268381	0.239835	-0.387387	0.715284	0.452768	0.532294	1.56861	0.527029	2.6102	0.00537125	0.00905743
Plasma	Sum of PEs	-0.282337	953	0.243078	0.525415	-0.196238	-0.578885	0.257241	0.393913	0.902511	-0.293143	-0.778991	0.412645	0.411071	0.595608	-0.244118	-0.736186	0.416792	0.469428	0.998785	1.26203	0.244423	2.27963	0.0180498	0.0356052
Frontal	Hex2Cer d18:1/24:0	-0.282569	954	0.355197	0.637766	-0.286752	-0.625071	0.142266	0.184646	0.896866	-0.34285	-0.799821	0.365724	0.33213	0.999237	-0.483723	-0.816967	0.0917041	0.0939739	0.38704	1.53189	0.553832	2.50995	0.00395466	0.0107233
Frontal	PC O-44:4	-0.282652	955	0.352822	0.635474	-0.284834	-0.623797	0.144311	0.18773	0.896866	-0.325877	-0.79283	0.382162	0.358145	0.999237	-0.439294	-0.797298	0.147359	0.133123	0.38704	1.52639	0.54578	2.50699	0.00413913	0.0107233
Plasma	PE 36:3	-0.282754	956	0.259272	0.542026	-0.209311	-0.587879	0.244464	0.362508	0.616321	-0.350878	-0.803085	0.357792	0.320175	0.977103	-0.363307	-0.790829	0.302493	0.272105	0.998506	1.30193	0.297937	2.30592	0.0140775	0.0385813
Plasma	TG 18:2_32:1	-0.28277	957	0.204851	0.487621	0.165377	-0.286784	0.557279	0.473742	0.631076	0.146112	-0.532503	0.710386	0.687117	0.980541	-0.164616	-0.695783	0.48295	0.628613	0.998506	1.17125	0.024017	2.31848	0.045882	0.0544638
Plasma	PC O-30:1	-0.282849	958	0.394687	0.677536	0.318632	-0.131085	0.659593	0.159204	0.612318	0.558709	-0.109403	0.879091	0.0931898	0.977103	0.52071	-0.115126	0.853869	0.100534	0.998506	1.62742	0.739227	2.51561	0.00124046	0.0385813
Cerebellum	Sum of VLCFA-CEs	-0.283028	959	0.316577	0.599605	-0.255574	-0.604132	0.175072	0.239191	0.881425	0.215224	-0.479361	0.744027	0.550406	0.999358	-0.503041	-0.825284	0.0663279	0.0797279	0.700685	1.44023	0.398167	2.48229	0.00932589	0.013741
Liver	Sum of PUFA-PEs P	-0.283435	960	0.364462	0.647897	0.294232	-0.145416	0.63684	0.183795	0.130135	0.592721	-0.0588783	0.89015	0.070948	0.729141	0.203157	-0.419676	0.69592	0.526554	0.319027	1.55623	0.519805	2.59265	0.00548254	0.0108032
Liver	Hex2Cer d18:1/14:0	-0.283689	961	0.396109	0.679798	0.319781	-0.117696	0.653309	0.146845	0.458334	0.362799	-0.345823	0.807883	0.302845	0.461632	0.448978	-0.168286	0.813314	0.143156	0.351085	1.63285	0.678074	2.58763	0.00207944	0.00905743
Plasma	TG 17:2_38:5	-0.284583	962	0.25424	0.538822	-0.205249	-0.585094	0.248452	0.372109	0.616321	-0.450044	-0.841284	0.250589	0.191861	0.977103	-0.23966	-0.734009	0.420697	0.477834	0.998506	1.29423	0.299756	2.28871	0.0137901	0.0385813
Frontal	TG 18:1_34:1	-0.285168	963	0.338502	0.62367	-0.273274	-0.616078	0.156564	0.207067	0.896866	0.220307	-0.475241	0.746399	0.540796	0.999237	-0.479346	-0.815063	0.0973513	0.0974285	0.38704	1.49803	0.508113	2.48795	0.0050719	0.0107233
Liver	TG 16:0_34:0	-0.285311	964	0.318353	0.603664	0.257007	-0.184604	0.612272	0.248242	0.549024	0.304204	-0.402519	0.78372	0.392791	0.493799	0.131608	-0.478429	0.655965	0.683485	0.603809	1.44998	0.43063	2.46933	0.00788047	0.010183
Cerebellum	Ratio of OC-FA SMs to EC-FA SMs	-0.285687	965	0.310188	0.595875	-0.250416	-0.600621	0.180408	0.249133	0.893947	0.283446	-0.421383	0.774798	0.427422	0.999358	-0.327175	-0.744034	0.273029	0.275197	0.700685	1.43127	0.381759	2.48078	0.010145	0.0139816
Plasma	Sum of asym. and sym. Arg methylation	-0.285816	966	0.225715	0.511531	-0.182221	-0.569138	0.270765	0.429201	0.504271	0.622134	-0.0123172	0.899439	0.0547732	0.785247	-0.564472	-0.869816	0.0535283	0.0704424	0.348408	1.22868	0.190414	2.26694	0.0231011	0.0315527
Plasma	PE 36:1	-0.285833	967	0.251712	0.537545	-0.203208	-0.583692	0.250448	0.376985	0.616321	-0.292066	-0.778527	0.413622	0.412872	0.977103	-0.314132	-0.769081	0.352091	0.34682	0.998506	1.29117	0.285214	2.29712	0.0149235	0.0385813
Liver	Sum of SLs	-0.286006	968	0.362668	0.648674	0.292783	-0.146967	0.635896	0.186065	0.130642	0.688349	0.10364	0.919473	0.027752	0.729141	0.171613	-0.446238	0.678673	0.593821	0.328076	1.55809	0.53095	2.58523	0.00510709	0.0108032
Temporal	Sum of MUFA-PCs	-0.286508	969	0.392165	0.678672	0.316596	-0.146441	0.665833	0.173835	0.40922	0.234718	-0.463391	0.753054	0.513919	0.435879	0.185861	-0.502578	0.730054	0.607184	0.987543	1.63015	0.678382	2.58191	0.00224764	0.00312508
Parietal	FA 20:4	-0.286613	970	0.333361	0.619975	-0.269124	-0.613291	0.160931	0.214324	0.930985	-0.539949	-0.872839	0.135868	0.107161	0.144667	-0.333773	-0.747323	0.26616	0.265054	0.994209	1.48916	0.512594	2.46572	0.00480331	0.0141291
Cerebellum	LPE P-17:0	-0.2868	971	0.291261	0.57806	-0.235136	-0.59014	0.19607	0.280134	0.99596	0.408274	-0.297941	0.825657	0.241471	0.997652	-0.494283	-0.82153	0.0779246	0.0859867	0.747716	1.38848	0.370999	2.40596	0.0101044	0.01137
Parietal	Sum of MUFA-LPGs	-0.286977	972	0.318591	0.605568	0.2572	-0.173384	0.605236	0.236112	0.569405	-0.337387	-0.797584	0.371063	0.340393	0.549611	0.212727	-0.383169	0.683589	0.485323	0.979594	1.45455	0.346833	2.56228	0.0127803	0.0167723
Parietal	C16	-0.287189	973	0.30483	0.592019	0.24609	-0.184864	0.597666	0.257673	0.90903	-0.263523	-0.766046	0.438931	0.461934	0.283477	0.125761	-0.456883	0.632892	0.682259	0.999819	1.42201	0.273807	2.57021	0.0178826	0.019318
Temporal	PI 15:1_16:0	-0.287217	974	0.40965	0.696868	0.330712	-0.130976	0.674519	0.154388	0.76014	0.512213	-0.173304	0.863393	0.130117	0.784765	0.200381	-0.491221	0.737021	0.578848	0.997982	1.67385	0.741982	2.60572	0.00154695	0.00248045
Liver	PS 38:7	-0.287574	975	0.363447	0.651021	-0.293412	-0.636306	0.146294	0.185077	0.510462	-0.1539	-0.71431	0.52677	0.671205	0.567856	-0.364797	-0.776196	0.264474	0.243648	0.447133	1.56373	0.526327	2.60113	0.0053376	0.00905743
Parietal	Sum of SFA-LPSs	-0.287785	976	0.323981	0.611766	-0.261551	-0.608184	0.168856	0.228	0.569405	-0.654449	-0.909364	-0.0422188	0.0400523	0.303674	-0.134106	-0.637953	0.45014	0.662265	0.979594	1.46944	0.46243	2.47645	0.00652826	0.0157754
Parietal	Ratio of PUFA-LPEs to MUFA-LPEs	-0.287843	977	0.323339	0.611183	-0.261033	-0.607833	0.169396	0.228956	0.569405	0.234274	-0.463759	0.752851	0.514738	0.614132	-0.372826	-0.76638	0.224219	0.209609	0.979594	1.46804	0.474873	2.4612	0.00597735	0.0157754
Plasma	MA (NBS)	-0.288494	978	0.214872	0.503366	-0.173467	-0.562995	0.279122	0.452065	0.902511	-0.195685	-0.73478	0.49492	0.587958	0.604604	-0.145459	-0.685518	0.497858	0.669569	0.998785	1.20907	0.226872	2.19126	0.0187904	0.0356052
Liver	PE 34:0	-0.288539	979	0.349996	0.638535	-0.282553	-0.629206	0.157861	0.202633	0.51912	0.218482	-0.476723	0.745549	0.544238	0.541278	-0.380589	-0.783383	0.247336	0.222281	0.432071	1.53374	0.519816	2.54766	0.00520806	0.00905743
Plasma	Asp	-0.288635	980	0.228108	0.516743	-0.184153	-0.570488	0.268912	0.424239	0.752769	-0.258885	-0.763982	0.442941	0.470143	0.943682	-0.138629	-0.681805	0.503082	0.684375	0.982643	1.2412	0.227497	2.2549	0.0193358	0.0323236
Frontal	PE 42:8	-0.288812	981	0.35015	0.638962	-0.282677	-0.622362	0.146608	0.191241	0.896866	-0.228082	-0.750003	0.468878	0.526226	0.999237	-0.458872	-0.80606	0.123284	0.11474	0.38704	1.53476	0.550856	2.51867	0.00407549	0.0107233
Liver	Gly	-0.289031	982	0.365459	0.65449	-0.295036	-0.637363	0.144553	0.182543	0.298924	0.158426	-0.52341	0.716575	0.66201	0.799269	-0.204537	-0.696662	0.418488	0.523687	0.689763	1.57206	0.452305	2.69182	0.00857502	0.0173367
Liver	AconAcid	-0.289071	983	0.401957	0.691028	0.324501	-0.112498	0.656317	0.140639	0.243774	0.416002	-0.289435	0.828597	0.2318	0.767432	0.49927	-0.104604	0.834159	0.0984243	0.26738	1.65983	0.724383	2.59527	0.00154018	0.0160524
Parietal	PE 35:3	-0.289336	984	0.307597	0.596934	0.248324	-0.182565	0.599193	0.253239	0.90903	-0.36573	-0.809053	0.342844	0.298663	0.243243	0.292878	-0.307773	0.726609	0.331494	0.999819	1.43381	0.333594	2.53403	0.0133667	0.0166153
Liver	Sum of UFA-PEs P	-0.289409	985	0.358929	0.648338	0.289765	-0.150192	0.633928	0.190854	0.131774	0.589163	-0.0643248	0.889009	0.0730932	0.729141	0.195709	-0.426045	0.691898	0.542135	0.319027	1.55728	0.520342	2.59423	0.00547586	0.0108032
Temporal	Sum of MUFA-PC (O)s	-0.289707	986	0.389668	0.679375	0.314581	-0.148631	0.664586	0.176741	0.40922	0.234987	-0.463166	0.753178	0.513422	0.435879	0.168454	-0.515889	0.721551	0.641786	0.987543	1.63184	0.678954	2.58472	0.00225001	0.00312508
Plasma	PE 38:6	-0.289847	987	0.236517	0.526364	-0.190941	-0.575215	0.262372	0.407052	0.627549	-0.313935	-0.787836	0.393464	0.377039	0.977103	-0.263721	-0.745636	0.399328	0.433288	0.998506	1.26431	0.246839	2.28178	0.0178609	0.0385813
Parietal	PC 36:0	-0.289931	988	0.289876	0.579807	0.234018	-0.197207	0.589368	0.282493	0.90903	-0.38859	-0.818064	0.319112	0.267106	0.233594	0.186765	-0.405999	0.668916	0.541229	0.999819	1.39268	0.289577	2.49578	0.0160582	0.0182313
Plasma	Sum of UFA-PEs	-0.290244	989	0.236144	0.526388	-0.19064	-0.575006	0.262663	0.407807	0.902511	-0.291734	-0.778384	0.413923	0.413428	0.595608	-0.246885	-0.737531	0.414356	0.464247	0.998785	1.26436	0.2472	2.28153	0.0178275	0.0356052
Parietal	PC O-44:5	-0.290475	990	0.282751	0.573226	0.228266	-0.203041	0.585388	0.294829	0.90903	-0.298923	-0.781469	0.407375	0.401468	0.269442	0.195392	-0.398495	0.673834	0.522353	0.999819	1.37687	0.271632	2.4821	0.0173087	0.0189296
Parietal	PC 36:1	-0.290485	991	0.290126	0.580611	0.23422	-0.197002	0.589508	0.282066	0.90903	-0.39396	-0.82015	0.313406	0.259971	0.233594	0.206185	-0.388992	0.679927	0.499153	0.999819	1.39461	0.295179	2.49403	0.0156333	0.0179699
Parietal	Cer d18:1/24:1	-0.290784	992	0.292432	0.583215	0.236081	-0.195108	0.590792	0.278149	0.90903	-0.42073	-0.830385	0.284175	0.225994	0.232315	0.218591	-0.37791	0.686852	0.47308	0.999819	1.40086	0.358212	2.44351	0.0111263	0.0153219
Plasma	PS 36:2	-0.29098	993	0.246336	0.537317	-0.198868	-0.580703	0.254683	0.387475	0.623991	-0.231452	-0.751555	0.466098	0.519961	0.977103	-0.294178	-0.759946	0.371203	0.379892	0.998506	1.29062	0.293101	2.28813	0.0142603	0.0385813
Liver	Sum of PEs P	-0.291618	994	0.356961	0.648579	0.288176	-0.151886	0.63289	0.193408	0.131774	0.5894	-0.0639632	0.889085	0.072949	0.729141	0.193094	-0.428267	0.690479	0.547652	0.319027	1.55786	0.520775	2.59495	0.00546711	0.0108032
Plasma	PS 38:6	-0.291621	995	0.259901	0.551522	-0.209819	-0.588226	0.243965	0.361319	0.616321	-0.438638	-0.837081	0.26386	0.204758	0.977103	-0.292521	-0.759178	0.372765	0.382708	0.998506	1.32474	0.321146	2.32833	0.0127012	0.0385813
Liver	Sum of (L)PEs P	-0.291772	996	0.356848	0.648621	0.288085	-0.151983	0.63283	0.193555	0.131774	0.586632	-0.0681763	0.888195	0.0746449	0.729141	0.194772	-0.426842	0.69139	0.54411	0.319027	1.55796	0.521019	2.59491	0.00545942	0.0108032
Temporal	Ratio of MGs to TGs	-0.291902	997	0.375969	0.667871	-0.303521	-0.657703	0.160566	0.193281	0.420929	-0.165302	-0.719992	0.518265	0.648122	0.435879	-0.20658	-0.739961	0.486299	0.566903	0.987543	1.6042	0.640079	2.56833	0.00279746	0.00346352
Temporal	PI 14:0_18:2	-0.291919	998	0.391924	0.683843	-0.316402	-0.665713	0.146652	0.174113	0.76014	-0.25566	-0.76254	0.445713	0.475887	0.784765	-0.430868	-0.83419	0.272752	0.213825	0.997982	1.64257	0.777894	2.50724	0.000974981	0.00248045
Parietal	Sum of SLs	-0.29193	999	0.2876	0.57953	0.232181	-0.199074	0.588099	0.286397	0.606617	-0.361397	-0.807321	0.347243	0.304857	0.549611	0.183647	-0.408692	0.667128	0.548123	0.979594	1.39201	0.327828	2.45619	0.0130763	0.0167723
Parietal	PC 40:3	-0.292032	1000	0.277398	0.569431	0.223945	-0.207403	0.582387	0.304313	0.90903	-0.245587	-0.758005	0.454284	0.494024	0.286471	0.118672	-0.462559	0.628558	0.699398	0.999819	1.36775	0.269349	2.46616	0.0173514	0.0189296
Liver	Hex2Cer d18:1/16:0	-0.292104	1001	0.359261	0.651366	0.290033	-0.149906	0.634103	0.190424	0.514154	0.348493	-0.360159	0.802118	0.323703	0.468824	0.253395	-0.375047	0.722262	0.426805	0.528282	1.56456	0.50723	2.62189	0.00606158	0.00905743
Plasma	Taurine conjugation of DCA	-0.292344	1002	0.240865	0.533209	-0.194451	-0.577649	0.258975	0.398319	0.504271	0.261758	-0.440461	0.765262	0.465051	0.785247	-0.533959	-0.858764	0.0969789	0.0906718	0.348408	1.28075	0.281249	2.28025	0.0150647	0.0299013
Parietal	Ratio of MUFA-LPE (P)s to SFA-LPE (P)s	-0.292368	1003	0.299447	0.591814	0.241745	-0.189323	0.594688	0.266441	0.574162	-0.136813	-0.705653	0.539266	0.706261	0.70042	0.232775	-0.365027	0.694665	0.444081	0.979594	1.42152	0.3685	2.47453	0.0108064	0.0163457
Plasma	Asymmetrical Arg methylation	-0.292717	1004	0.213317	0.506033	-0.172212	-0.56211	0.280314	0.455394	0.504271	0.665632	0.0619833	0.912733	0.0356546	0.785247	-0.551363	-0.865105	0.0724868	0.078718	0.348408	1.21547	0.174741	2.25621	0.0246958	0.0329278
Plasma	CE 16:0	-0.293066	1005	0.231588	0.524654	0.186962	-0.26621	0.572447	0.41708	0.627549	-0.438153	-0.836901	0.264419	0.205318	0.977103	0.197018	-0.45685	0.712666	0.561477	0.998506	1.2602	0.154956	2.36545	0.0278088	0.0404863
Parietal	DG 22:1_22:2	-0.293817	1006	0.272211	0.566028	-0.219757	-0.579468	0.211614	0.313681	0.90903	-0.168738	-0.721691	0.515674	0.641217	0.329466	-0.129472	-0.635148	0.453893	0.673343	0.999819	1.35958	0.338486	2.38067	0.0117555	0.0157715
Plasma	PE 33:0	-0.294032	1007	0.321524	0.615556	-0.259568	-0.621603	0.193839	0.255847	0.616321	-0.614559	-0.897071	0.0245772	0.0586776	0.977103	0.184383	-0.467164	0.706153	0.587316	0.998506	1.47854	0.242873	2.71422	0.0218239	0.0385813
Frontal	Ratio of MUFA-PC (O)s to SFA-PC (O)s	-0.294111	1008	0.302609	0.59672	-0.244298	-0.596438	0.186706	0.261267	0.667316	0.130547	-0.543776	0.702436	0.719246	0.995105	-0.391259	-0.775141	0.203623	0.186163	0.568859	1.4333	0.406423	2.46018	0.00875647	0.0144697
Parietal	PE 35:2	-0.294236	1009	0.306609	0.600845	0.247527	-0.183386	0.598648	0.254816	0.90903	-0.449903	-0.841233	0.250755	0.192017	0.225852	0.290246	-0.310375	0.725249	0.33606	0.999819	1.44321	0.327112	2.55931	0.0139929	0.0169913
Plasma	PG 17:1_18:1	-0.294617	1010	0.216146	0.510764	-0.174496	-0.563719	0.278143	0.449344	0.629474	0.269441	-0.433774	0.768665	0.451556	0.977103	-0.289381	-0.757721	0.375716	0.388073	0.998506	1.22684	0.198549	2.25512	0.0221535	0.0385813
Plasma	Ratio of Hex-Cer to Cer	-0.294807	1011	0.235927	0.530734	0.190465	-0.262832	0.574884	0.408245	0.902511	-0.170527	-0.722572	0.514321	0.637632	0.604604	0.272494	-0.391353	0.749804	0.417557	0.998785	1.2748	0.232874	2.31673	0.0194134	0.0356052
Frontal	Ratio of MUFA-PCs to SFA-PCs	-0.294883	1012	0.302083	0.596966	-0.243873	-0.596147	0.187142	0.262123	0.667316	0.131693	-0.542953	0.703026	0.716865	0.995105	-0.391961	-0.775472	0.202828	0.185305	0.568859	1.43389	0.406659	2.46112	0.00875274	0.0144697
Parietal	Ratio of MUFA-PGs to SFA-PGs	-0.294946	1013	0.311317	0.606263	0.251328	-0.179467	0.601242	0.247356	0.571213	0.411069	-0.294878	0.826723	0.237949	0.486325	0.210589	-0.385078	0.682395	0.489824	0.979594	1.45622	0.447375	2.46507	0.00702425	0.0157754
Frontal	MG 20:4	-0.295258	1014	0.304303	0.599561	0.245665	-0.185302	0.597375	0.258524	0.896866	0.547624	-0.125156	0.87541	0.101296	0.999237	-0.402113	-0.780231	0.191244	0.173169	0.38704	1.44012	0.282263	2.59798	0.0174633	0.0184022
Plasma	PA 16:1_22:0	-0.295495	1015	0.227686	0.523181	0.183811	-0.269239	0.570249	0.425113	0.627549	0.41319	-0.292543	0.82753	0.235293	0.977103	-0.197089	-0.712702	0.456792	0.561332	0.998506	1.25666	0.182533	2.33079	0.0244808	0.0389333
Parietal	PC O-38:3	-0.295496	1016	0.310384	0.60588	0.250574	-0.180245	0.600729	0.248824	0.90903	-0.299223	-0.781598	0.4071	0.400973	0.269442	0.149583	-0.437457	0.647225	0.62573	0.999819	1.4553	0.310218	2.60039	0.0154636	0.017816
Cerebellum	LPE 17:0	-0.296158	1017	0.32289	0.619048	-0.26067	-0.607588	0.169774	0.229627	0.99596	0.274519	-0.429311	0.7709	0.442735	0.997652	-0.69561	-0.901194	-0.234502	0.00828606	0.747716	1.48693	0.493788	2.48007	0.00546846	0.0104295
Temporal	PE 38:7	-0.296221	1018	0.388455	0.684676	0.313601	-0.149693	0.663978	0.178166	0.76014	0.305419	-0.401396	0.784237	0.390807	0.784765	0.2015	-0.490335	0.737553	0.576684	0.997982	1.64457	0.711992	2.57715	0.00179115	0.00249174
Parietal	TG 17:2_36:4	-0.296881	1019	0.306746	0.603626	-0.247637	-0.598724	0.183273	0.254598	0.90903	-0.637586	-0.904221	-0.0132981	0.0473506	0.200562	0.125355	-0.457209	0.632644	0.683237	0.999819	1.44989	0.396328	2.50345	0.00958279	0.0150458
Liver	PA 20:0_20:4	-0.297211	1020	0.358439	0.65565	0.289369	-0.150614	0.63367	0.191487	0.514154	0.525139	-0.156101	0.867826	0.119073	0.365827	0.220775	-0.40436	0.705311	0.490482	0.540713	1.57485	0.514666	2.63503	0.00590413	0.00905743
Liver	PI 18:0_20:4	-0.297222	1021	0.346404	0.643627	0.279654	-0.160929	0.627301	0.207504	0.521267	0.420417	-0.284524	0.830267	0.226375	0.41912	0.199188	-0.423078	0.69378	0.534834	0.554252	1.54597	0.503562	2.58838	0.00596894	0.00905743
Plasma	Hex3Cer d18:1/20:0	-0.297509	1022	0.216826	0.514335	-0.175044	-0.564105	0.277621	0.447898	0.629474	0.55323	-0.117231	0.877276	0.0971426	0.977103	-0.849729	-0.960173	-0.509626	0.000927254	0.728822	1.23541	0.199382	2.27145	0.022215	0.0385813
Cerebellum	TG 18:1_34:1	-0.297881	1023	0.293705	0.591586	-0.23711	-0.5915	0.194059	0.275999	0.99596	0.260298	-0.441723	0.764612	0.467636	0.997652	-0.327469	-0.744181	0.272724	0.274741	0.747716	1.42097	0.399614	2.44232	0.00894092	0.0106324
Frontal	Sum of VLCFA-LPSs	-0.298029	1024	0.301558	0.599586	-0.243449	-0.595857	0.187577	0.26298	0.667316	-0.205368	-0.739388	0.487264	0.569231	0.995105	-0.352112	-0.756357	0.246744	0.238038	0.568859	1.44019	0.444105	2.43627	0.00694639	0.0140456
Parietal	PC O-34:2	-0.298033	1025	0.297505	0.595538	0.240177	-0.190928	0.593611	0.26965	0.90903	-0.37518	-0.812803	0.333143	0.285387	0.240676	0.145432	-0.440882	0.644753	0.635456	0.999819	1.43046	0.306641	2.55428	0.015329	0.0177147
Plasma	PG 18:2_22:0	-0.298055	1026	0.2369	0.534955	-0.19125	-0.575429	0.262074	0.40628	0.627549	-0.182187	-0.728273	0.505415	0.614433	0.980541	-0.120226	-0.671661	0.51693	0.724758	0.998506	1.28494	0.235548	2.33434	0.0193326	0.0385813
Parietal	PI 18:1_22:6	-0.298172	1027	0.291354	0.589526	0.235211	-0.195993	0.590192	0.279975	0.90903	-0.594839	-0.890827	0.0556177	0.0696907	0.204578	0.246434	-0.352401	0.702089	0.417001	0.999819	1.41602	0.31503	2.51701	0.014439	0.0173054
Temporal	LPE 12:0	-0.29826	1028	0.388571	0.686831	-0.313695	-0.664036	0.149592	0.17803	0.76014	-0.175281	-0.724905	0.510708	0.628138	0.784765	-0.344467	-0.800481	0.364135	0.329704	0.997982	1.64974	0.725058	2.57443	0.0016331	0.00248045
Plasma	Pro hydroxylation	-0.299011	1029	0.204283	0.503295	0.164919	-0.287216	0.556954	0.474986	0.504271	-0.118114	-0.695982	0.552608	0.7452	0.785247	0.19331	-0.459895	0.710764	0.569013	0.400536	1.2089	0.222454	2.19534	0.0192443	0.0299013
Liver	TG 18:2_38:4	-0.299117	1030	0.311882	0.610999	0.251784	-0.189993	0.608769	0.258322	0.555777	0.160363	-0.521965	0.71754	0.658088	0.567856	0.219256	-0.405695	0.704508	0.493548	0.540713	1.4676	0.465761	2.46943	0.00648864	0.00913908
Parietal	Hex-Cer d16:1/24:0	-0.299207	1031	0.312823	0.612029	0.252543	-0.178211	0.60207	0.245001	0.90903	0.285153	-0.419854	0.775539	0.424522	0.277261	0.256149	-0.343286	0.707309	0.398264	0.999819	1.47007	0.465618	2.47453	0.00639771	0.0150458
Plasma	PA 18:1_18:2	-0.299209	1032	0.249579	0.548788	0.201486	-0.25213	0.582507	0.381128	0.618985	0.664733	0.0603769	0.912463	0.0359954	0.977103	0.13665	-0.504588	0.680724	0.688685	0.998506	1.31817	0.339489	2.29685	0.0112705	0.0385813
Parietal	PI 18:1_20:4	-0.299242	1033	0.349562	0.648804	-0.282203	-0.622046	0.147112	0.192019	0.90903	-0.73102	-0.931778	-0.18786	0.0163058	0.189345	-0.275783	-0.71771	0.324513	0.361756	0.999819	1.5584	0.575283	2.54153	0.00361749	0.0150458
Plasma	TG 14:0_38:4	-0.299338	1034	0.228121	0.527459	0.184163	-0.268902	0.570495	0.424212	0.627549	-0.381521	-0.8153	0.326547	0.276661	0.977103	0.194822	-0.458655	0.71154	0.565935	0.998506	1.26694	0.180865	2.35301	0.0248418	0.038948
Parietal	Sum of PUFA-PSs	-0.299457	1035	0.334142	0.633598	-0.269754	-0.613715	0.160269	0.213212	0.562102	-0.733518	-0.932484	-0.19305	0.0157608	0.24224	-0.224403	-0.690067	0.372658	0.46109	0.979594	1.52188	0.526397	2.51737	0.00471649	0.0157754
Frontal	PC O-42:2	-0.300387	1036	0.329152	0.629539	-0.265726	-0.611003	0.164494	0.220391	0.896866	-0.198992	-0.73636	0.492317	0.581535	0.999237	-0.441871	-0.79846	0.144228	0.130598	0.38704	1.51213	0.518063	2.5062	0.00488831	0.0107233
Liver	LPS 22:0	-0.30077	1037	0.354124	0.654894	-0.285886	-0.631391	0.154324	0.197131	0.514684	0.231296	-0.466227	0.751484	0.520249	0.533415	-0.621989	-0.881301	-0.0747822	0.0308107	0.154057	1.57303	0.635333	2.51073	0.00242192	0.00905743
Frontal	LPI 22:1	-0.300978	1038	0.307696	0.608674	0.248404	-0.182483	0.599248	0.253082	0.896866	0.405058	-0.301449	0.824426	0.245562	0.999237	0.234332	-0.363599	0.695517	0.440951	0.52546	1.46201	0.435396	2.48863	0.00768306	0.0107233
Cerebellum	LPE P-20:0	-0.301007	1039	0.301481	0.602487	-0.243387	-0.595814	0.187641	0.263106	0.99596	0.447705	-0.253332	0.840426	0.194466	0.997652	-0.574439	-0.854856	-0.0343139	0.0400427	0.747716	1.44715	0.437231	2.45708	0.00737528	0.0104295
Frontal	Sum of measured ω-3 FAs	-0.30128	1040	0.292337	0.593617	-0.236005	-0.590739	0.195186	0.278309	0.511246	-0.165417	-0.720049	0.518178	0.64789	0.429581	-0.242684	-0.70006	0.355889	0.424351	0.88971	1.42585	0.409374	2.44232	0.00848024	0.0162989
Frontal	PG 22:5_22:6	-0.301639	1041	0.353258	0.654897	-0.285187	-0.624031	0.143936	0.187161	0.896866	0.167563	-0.516562	0.72111	0.643576	0.999237	-0.601512	-0.865612	-0.0755732	0.0296492	0.38704	1.57304	0.590787	2.55529	0.00334946	0.0107233
Cerebellum	TG 18:3_32:1	-0.301794	1042	0.317428	0.619221	0.256261	-0.174359	0.604598	0.237887	0.99596	0.19575	-0.494869	0.734811	0.587832	0.997652	0.31846	-0.282009	0.739659	0.288937	0.747716	1.48735	0.51837	2.45633	0.0045816	0.0104295
Parietal	SM 42:2	-0.302016	1043	0.279665	0.581681	0.225774	-0.205558	0.583659	0.300274	0.90903	-0.400118	-0.822529	0.306798	0.251919	0.233594	0.118655	-0.462572	0.628548	0.699438	0.999819	1.39718	0.268155	2.5262	0.0179589	0.0193225
Plasma	PG 18:2_20:2	-0.302162	1044	0.23834	0.540502	-0.192413	-0.576236	0.260949	0.403378	0.627549	-0.258199	-0.763675	0.443532	0.471361	0.977103	-0.105054	-0.663139	0.528101	0.758535	0.998506	1.29827	0.244654	2.35188	0.0186907	0.0385813
Frontal	TG 20:4_36:4	-0.302443	1045	0.300937	0.60338	-0.242947	-0.595513	0.188091	0.263995	0.896866	0.345981	-0.362643	0.801097	0.32744	0.999237	-0.465429	-0.808961	0.115064	0.108987	0.38704	1.4493	0.446732	2.45186	0.00695489	0.0107233
Parietal	LPE P-18:0	-0.302677	1046	0.299106	0.601783	0.24147	-0.189605	0.594499	0.267002	0.90903	-0.363911	-0.808327	0.344694	0.301254	0.243546	0.129023	-0.454255	0.634875	0.674421	0.999819	1.44546	0.314136	2.57679	0.0150004	0.0175231
Cerebellum	PG 16:0_18:2	-0.302826	1047	0.30698	0.609807	-0.247826	-0.598853	0.183078	0.254223	0.99596	-0.161475	-0.718093	0.521135	0.655841	0.997652	-0.28052	-0.720191	0.319912	0.353227	0.747716	1.46473	0.442573	2.48689	0.00737382	0.0104295
Parietal	Sum of MUFA-LPE (P)s	-0.302856	1048	0.303678	0.606534	0.245161	-0.18582	0.59703	0.259533	0.572113	-0.266211	-0.767238	0.436594	0.457207	0.59701	0.243298	-0.355319	0.700393	0.423143	0.979594	1.45687	0.342506	2.57124	0.0131179	0.0167723
Temporal	TG 18:2_38:6	-0.303623	1049	0.391789	0.695412	-0.316292	-0.665645	0.146771	0.174271	0.76014	-0.333076	-0.79581	0.375244	0.346989	0.784765	-0.41158	-0.826918	0.294315	0.237307	0.997982	1.67035	0.805279	2.53543	0.000848437	0.00248045
Liver	TG 20:4_36:5	-0.304188	1050	0.350152	0.65434	-0.282679	-0.629289	0.157727	0.202424	0.51912	0.823693	0.403147	0.957001	0.0033969	0.140667	-0.36777	-0.777557	0.261278	0.239536	0.447066	1.5717	0.385344	2.75806	0.0122669	0.0139543
Cerebellum	DG 18:1_20:1	-0.304221	1051	0.300938	0.605158	-0.242948	-0.595513	0.18809	0.263994	0.99596	-0.207836	-0.740554	0.485296	0.564494	0.997652	-0.263852	-0.711413	0.335977	0.383721	0.747716	1.45357	0.438706	2.46843	0.00739771	0.0104295
Plasma	Secondary BA conjugation	-0.304286	1052	0.229537	0.533823	-0.185306	-0.571293	0.267803	0.421292	0.504271	0.262821	-0.43954	0.765735	0.463172	0.785247	-0.521104	-0.854016	0.114592	0.10023	0.348408	1.28223	0.280364	2.28409	0.0151677	0.0299013
Liver	PI 16:1_18:1	-0.304405	1053	0.395121	0.699526	-0.318983	-0.652799	0.118572	0.147912	0.458334	-0.340274	-0.798768	0.368248	0.336014	0.468824	-0.554634	-0.85605	0.0282649	0.0612665	0.219079	1.68024	0.680455	2.68002	0.00238759	0.00905743
Temporal	PI 16:0_17:1	-0.304556	1054	0.399765	0.704322	0.322732	-0.139747	0.66962	0.165187	0.76014	0.617278	-0.020198	0.897923	0.0572555	0.784765	0.183691	-0.504256	0.729003	0.611462	0.997982	1.69176	0.774649	2.60886	0.00124586	0.00248045
Plasma	Ratio of Spho(P)s to Spha(P)s	-0.30456	1055	0.25579	0.560351	0.206501	-0.247225	0.585953	0.369135	0.902511	0.3393	-0.369199	0.798369	0.337488	0.595608	0.314578	-0.351657	0.769284	0.346098	0.998785	1.34594	0.341053	2.35083	0.0116527	0.0356052
Frontal	PC 32:3	-0.304754	1056	0.305008	0.609762	-0.246234	-0.597764	0.184717	0.257387	0.896866	0.328604	-0.37955	0.793962	0.353898	0.999237	-0.45841	-0.805855	0.123859	0.115152	0.38704	1.46463	0.469227	2.46003	0.00616825	0.0107233
Frontal	PC 36:0	-0.304789	1057	0.347966	0.652755	-0.280914	-0.621187	0.148481	0.194143	0.896866	-0.302212	-0.782873	0.404356	0.396054	0.999237	-0.48231	-0.816353	0.093531	0.0950797	0.38704	1.56789	0.600471	2.53532	0.00305831	0.0107233
Plasma	Thr	-0.304976	1058	0.213159	0.518135	0.172084	-0.280435	0.56202	0.455733	0.752769	-0.525137	-0.867826	0.156103	0.119074	0.916115	0.375642	-0.289459	0.796121	0.254923	0.982643	1.24454	0.210173	2.27891	0.0212051	0.0323236
Plasma	TG 17:2_38:6	-0.305428	1059	0.320657	0.626086	-0.258868	-0.621142	0.194561	0.257176	0.616321	-0.405129	-0.824454	0.301371	0.245471	0.977103	-0.557589	-0.86735	0.0635384	0.0747108	0.998506	1.50384	0.564792	2.44288	0.00356795	0.0385813
Parietal	Sum of LCFA-LPEs P	-0.305522	1060	0.307392	0.612914	0.248159	-0.182736	0.59908	0.253566	0.572113	-0.326516	-0.793096	0.38155	0.357147	0.549884	0.141036	-0.44449	0.642123	0.645815	0.979594	1.4722	0.337337	2.60706	0.0137319	0.0167723
Plasma	7a-Dehydroxylation of CA	-0.30557	1061	0.222687	0.528258	0.179776	-0.273105	0.567427	0.435522	0.504271	-0.165334	-0.720008	0.51824	0.648057	0.785247	0.329868	-0.336617	0.776157	0.321844	0.348408	1.26886	0.272211	2.2655	0.0156227	0.0299013
Cerebellum	GSH constituents	-0.30564	1062	0.292882	0.598522	-0.236445	-0.591042	0.194737	0.277387	0.322496	-0.206829	-0.740079	0.4861	0.566424	0.775008	-0.172708	-0.660811	0.41806	0.572596	0.484139	1.43763	0.397481	2.47778	0.00932398	0.0166704
Plasma	Asn	-0.30568	1063	0.212128	0.517808	0.171252	-0.281225	0.561434	0.457947	0.752769	-0.420159	-0.830169	0.284813	0.226691	0.916115	0.253594	-0.40841	0.740778	0.451791	0.982643	1.24376	0.208358	2.27916	0.0213856	0.0323236
Frontal	TG 16:1_30:1	-0.306371	1064	0.290189	0.59656	0.234271	-0.19695	0.589543	0.281958	0.896866	-0.414958	-0.828201	0.290591	0.233094	0.999237	0.358178	-0.240214	0.759312	0.229484	0.410212	1.43292	0.407185	2.45865	0.00870882	0.0109587
Frontal	FA 22:6	-0.306379	1065	0.288055	0.594434	-0.232548	-0.588352	0.198701	0.285615	0.245365	-0.160484	-0.7176	0.521875	0.657845	0.851203	-0.240677	-0.698972	0.357749	0.42831	0.842344	1.42781	0.411336	2.44428	0.00840506	0.0131115
Parietal	PE 33:2	-0.306468	1066	0.30773	0.614198	0.248432	-0.182455	0.599266	0.253027	0.90903	-0.342512	-0.799683	0.366056	0.332638	0.25227	0.217871	-0.378558	0.686452	0.474576	0.999819	1.47528	0.347923	2.60264	0.0130431	0.0164567
Plasma	Sum of VLCFA-LPEs P	-0.30666	1067	0.214826	0.521486	0.17343	-0.279157	0.562969	0.452162	0.902511	-0.268057	-0.768055	0.434984	0.453973	0.595608	0.13544	-0.505506	0.680062	0.691324	0.998785	1.25259	0.186912	2.31827	0.0239123	0.0357967
Parietal	TG 16:0_40:7	-0.306869	1068	0.273105	0.579974	0.220479	-0.21089	0.579972	0.312054	0.90903	-0.136127	-0.705302	0.539762	0.70768	0.347093	0.144248	-0.441855	0.644046	0.63824	0.999819	1.39308	0.324517	2.46164	0.0133372	0.0166153
Parietal	Hex2Cer d18:1/18:0	-0.307536	1069	0.27501	0.582547	0.222017	-0.209343	0.581044	0.308603	0.90903	-0.388253	-0.817932	0.319469	0.267558	0.233594	0.187637	-0.405245	0.669415	0.539309	0.999819	1.39926	0.342189	2.45632	0.012179	0.0159264
Frontal	LPS 22:6	-0.308345	1070	0.292844	0.601189	-0.236414	-0.591021	0.194769	0.277452	0.896866	-0.155824	-0.715274	0.525344	0.667291	0.999237	-0.358672	-0.759552	0.239679	0.228795	0.410212	1.44404	0.446544	2.44153	0.00688809	0.0107233
Cerebellum	Sum of VLCFA-LPCs	-0.308592	1071	0.298252	0.606844	-0.24078	-0.594025	0.190311	0.268412	0.908533	0.191031	-0.498561	0.732548	0.597037	0.999358	-0.336573	-0.748712	0.263227	0.260817	0.700685	1.45762	0.414758	2.50048	0.00867911	0.0135977
Temporal	PC O-34:2	-0.308599	1072	0.375513	0.684113	0.303153	-0.16096	0.657473	0.193848	0.76014	0.192008	-0.497799	0.733017	0.595128	0.784765	0.16105	-0.521453	0.717882	0.6567	0.997982	1.64321	0.67579	2.61064	0.00239539	0.00278199
Plasma	VLCAD deficiency (NBS)	-0.308719	1073	0.200564	0.509283	0.161916	-0.290044	0.554823	0.483173	0.902511	0.198534	-0.492678	0.736141	0.582423	0.604604	0.0833345	-0.543721	0.650682	0.807544	0.998785	1.22328	0.207921	2.23864	0.0210598	0.0356052
Frontal	SM 44:2	-0.308876	1074	0.367363	0.67624	-0.296574	-0.631568	0.131732	0.169395	0.896866	-0.228934	-0.750396	0.468177	0.52464	0.999237	-0.574162	-0.854745	-0.0339016	0.0401609	0.38704	1.6243	0.673212	2.5754	0.00202227	0.0107233
Liver	LPE P-20:0	-0.308959	1075	0.328406	0.637366	-0.265124	-0.617688	0.176178	0.233089	0.548912	-0.378183	-0.813987	0.330027	0.281236	0.449141	-0.223796	-0.706905	0.401698	0.484412	0.540217	1.53093	0.525294	2.53657	0.00498064	0.00905743
Plasma	Ratio of glycosylcer to Cer	-0.30899	1076	0.224094	0.533084	0.180912	-0.272019	0.568222	0.43258	0.902511	-0.266603	-0.767411	0.436253	0.45652	0.595608	0.282383	-0.382242	0.754457	0.400161	0.998785	1.28045	0.238089	2.32281	0.0190024	0.0356052
Parietal	Sum of Hex2Cer	-0.309395	1077	0.273912	0.583307	0.22113	-0.210235	0.580426	0.31059	0.618064	-0.390959	-0.818985	0.316602	0.263946	0.521325	0.186109	-0.406567	0.66854	0.542677	0.979594	1.40108	0.343436	2.45873	0.0121237	0.0167723
Liver	TG 22:1_32:5	-0.309719	1078	0.352643	0.662362	-0.28469	-0.630608	0.155594	0.199094	0.517966	0.273754	-0.429986	0.770564	0.444059	0.503234	-0.178957	-0.682739	0.44015	0.57787	0.568895	1.59097	0.428219	2.75372	0.010082	0.0119282
Liver	LPE 20:1	-0.30972	1079	0.405718	0.715437	-0.327538	-0.658247	0.109143	0.136747	0.453961	-0.468916	-0.848137	0.228036	0.171593	0.377621	-0.526379	-0.845011	0.0680929	0.0787329	0.258214	1.71846	0.731171	2.70574	0.00180397	0.00905743
Parietal	PC O-42:1	-0.309731	1080	0.257621	0.567353	0.207979	-0.223373	0.571211	0.340957	0.90903	-0.430879	-0.834194	0.27274	0.213811	0.231239	0.179717	-0.412072	0.664866	0.556865	0.999819	1.36276	0.261559	2.46396	0.0179581	0.0193225
Liver	SPB d18:1	-0.309849	1081	0.358966	0.668814	0.289794	-0.150161	0.633947	0.190806	0.514154	0.589816	-0.0633274	0.889219	0.0726961	0.326457	0.298249	-0.332578	0.744686	0.3464	0.49978	1.60647	0.602663	2.61027	0.00346949	0.00905743
Frontal	LPI 20:1	-0.309904	1082	0.301976	0.61188	0.243786	-0.187231	0.596088	0.262298	0.896866	0.286247	-0.418872	0.776013	0.422668	0.999237	0.340208	-0.259402	0.750511	0.255377	0.418139	1.46971	0.443794	2.49563	0.0073874	0.0107233
Parietal	Sum of VLCFA-SMs	-0.309933	1083	0.274437	0.584369	0.221554	-0.209809	0.580722	0.309639	0.618064	-0.413976	-0.827828	0.291676	0.234315	0.486325	0.124035	-0.458269	0.63184	0.686419	0.979594	1.40363	0.277579	2.52969	0.0172518	0.0195436
Plasma	LPIAT1 activity (3)	-0.309948	1084	0.226176	0.536123	-0.182592	-0.569398	0.270409	0.428244	0.902511	-0.402304	-0.82337	0.304437	0.249095	0.595608	-0.222893	-0.725732	0.435168	0.510037	0.998785	1.28775	0.273905	2.30159	0.0158276	0.0356052
Plasma	PLA activity (5)	-0.309948	1085	0.226176	0.536123	0.182592	-0.270409	0.569398	0.428244	0.902511	0.402304	-0.304437	0.82337	0.249095	0.595608	0.222893	-0.435168	0.725732	0.510037	0.998785	1.28775	0.273905	2.30159	0.0158276	0.0356052
Liver	TG 16:0_33:1	-0.310017	1086	0.345361	0.655378	-0.278812	-0.626746	0.161819	0.208934	0.521267	-0.174925	-0.724731	0.510979	0.628847	0.55985	-0.495935	-0.832805	0.108986	0.101054	0.291359	1.57419	0.561839	2.58655	0.00428292	0.00905743
Plasma	PI 16:1_18:1	-0.310114	1087	0.23402	0.544135	-0.188926	-0.573814	0.264318	0.412115	0.627549	0.304518	-0.402228	0.783854	0.392277	0.977103	-0.20297	-0.715703	0.451931	0.549465	0.998506	1.30699	0.230163	2.38382	0.0202557	0.0385813
Parietal	PG 18:1_22:1	-0.310181	1088	0.296177	0.606358	0.239105	-0.192023	0.592874	0.271858	0.90903	-0.458391	-0.844331	0.240707	0.182731	0.225852	0.247094	-0.351785	0.702445	0.415715	0.999819	1.45645	0.332818	2.58008	0.0137974	0.0169046
Plasma	LDH activity	-0.310315	1089	0.2044	0.514715	-0.165013	-0.557021	0.287127	0.47473	0.504271	0.33617	-0.372246	0.797084	0.342249	0.785247	-0.305526	-0.765164	0.360402	0.360893	0.348408	1.23633	0.214334	2.25832	0.0206126	0.0299013
Plasma	Ratio of Pro to Cit	-0.310725	1090	0.224526	0.535251	-0.181261	-0.568467	0.271684	0.431676	0.504271	-0.335043	-0.796621	0.37334	0.343971	0.785247	-0.239926	-0.734139	0.420465	0.477331	0.361782	1.28566	0.276409	2.2949	0.0155713	0.0299013
Cerebellum	PG 16:2_18:2	-0.310775	1091	0.287479	0.598253	-0.232083	-0.588031	0.199173	0.286607	0.99596	0.316539	-0.391018	0.78893	0.37288	0.997652	-0.342145	-0.751466	0.257357	0.252506	0.747716	1.43698	0.420591	2.45338	0.00805785	0.0104295
Frontal	Ratio of MUFA-LPEs P to SFA-LPEs P	-0.310883	1092	0.276719	0.587602	-0.223397	-0.582005	0.207955	0.305529	0.696321	-0.22163	-0.747015	0.474163	0.538304	0.995105	-0.11885	-0.628667	0.462416	0.698965	0.853261	1.4114	0.362716	2.46008	0.0110091	0.0153237
Plasma	Sum of (L)PE (P)s	-0.311007	1093	0.221756	0.532763	-0.179024	-0.5669	0.273824	0.437476	0.902511	-0.199339	-0.736525	0.492043	0.580864	0.604604	-0.129538	-0.67682	0.509964	0.704238	0.998785	1.27968	0.239343	2.32001	0.0188662	0.0356052
Cerebellum	Asn	-0.311021	1094	0.285363	0.596385	-0.230375	-0.586849	0.200905	0.290268	0.642592	-0.215653	-0.744227	0.479014	0.549593	0.942415	-0.126851	-0.633555	0.456006	0.679638	0.991144	1.43249	0.39249	2.4725	0.00952955	0.0163188
Plasma	PE 36:2	-0.311543	1095	0.220096	0.531639	-0.177684	-0.56596	0.275104	0.440971	0.629474	-0.264291	-0.766387	0.438265	0.460582	0.977103	-0.294201	-0.759956	0.371181	0.379853	0.998506	1.27698	0.263599	2.29036	0.0165416	0.0385813
Plasma	TG 20:4_34:1	-0.311628	1096	0.192559	0.504188	0.155454	-0.296104	0.550217	0.501032	0.636899	0.358532	-0.350134	0.806172	0.308989	0.977103	-0.107402	-0.664467	0.526387	0.753282	0.998506	1.21104	0.165344	2.25674	0.0257558	0.0390357
Plasma	Sum of saturated CEs	-0.312141	1097	0.219043	0.531184	0.176835	-0.275915	0.565363	0.443194	0.902511	-0.436325	-0.836223	0.266521	0.207434	0.595608	0.172127	-0.477001	0.69975	0.6128	0.998785	1.27589	0.167548	2.38422	0.0265344	0.0378291
Parietal	LPC 20:4	-0.312167	1098	0.276122	0.588289	0.222914	-0.20844	0.581669	0.306601	0.90903	-0.138777	-0.706657	0.537845	0.702205	0.345742	0.156241	-0.431927	0.65117	0.610245	0.999819	1.41305	0.339294	2.4868	0.0126141	0.0161868
Plasma	Sum of non-12a-OH BAs	-0.313109	1099	0.205939	0.519049	-0.166256	-0.557902	0.285954	0.471363	0.504271	-0.100091	-0.686457	0.565151	0.783231	0.814598	-0.192464	-0.710328	0.460588	0.570738	0.400536	1.24674	0.298199	2.19528	0.0130215	0.0299013
Cerebellum	Histamine	-0.313136	1100	0.277224	0.59036	0.223804	-0.207544	0.582289	0.304624	0.642592	-0.127677	-0.700954	0.545828	0.725215	0.974498	0.353631	-0.245113	0.757099	0.235878	0.991144	1.41802	0.368241	2.46781	0.0107654	0.0163188
Cerebellum	CE 22:6	-0.31349	1101	0.291187	0.604676	-0.235076	-0.590098	0.196131	0.28026	0.99596	0.199662	-0.491789	0.736678	0.580239	0.997652	-0.480468	-0.815552	0.0959069	0.0965346	0.747716	1.45241	0.411343	2.49348	0.0087835	0.0106029
Liver	Sum of SFA-LPE (P)s	-0.313517	1102	0.293645	0.607162	-0.237061	-0.598819	0.205041	0.288125	0.171639	0.234349	-0.463697	0.752886	0.514599	0.90246	-0.163064	-0.6739	0.453254	0.612601	0.329428	1.45838	0.355803	2.56096	0.0123839	0.0168144
Frontal	TG 20:2_34:1	-0.313594	1103	0.308849	0.622443	-0.249335	-0.599883	0.181523	0.251249	0.896866	-0.273933	-0.770642	0.429828	0.443749	0.999237	-0.357632	-0.759047	0.240804	0.230246	0.410212	1.49509	0.502974	2.4872	0.00522404	0.0107233
Frontal	PG 18:1_20:5	-0.313622	1104	0.311759	0.625381	-0.251684	-0.601486	0.179098	0.246663	0.896866	0.223602	-0.472553	0.74793	0.534601	0.999237	-0.550879	-0.845295	0.000152171	0.0510409	0.38704	1.50214	0.511863	2.49242	0.00498706	0.0107233
Parietal	Ratio of DHA to EPA	-0.313901	1105	0.232768	0.546669	0.187915	-0.243119	0.556974	0.39054	0.94583	-0.458558	-0.844392	0.240507	0.182551	0.0695519	0.334309	-0.265599	0.747589	0.26424	0.9726	1.31308	0.289011	2.33715	0.0146963	0.0165085
Temporal	Ratio of SMs to PC (O)s	-0.314055	1106	0.393571	0.707626	-0.317732	-0.666536	0.145205	0.172211	0.40922	-0.18054	-0.727473	0.506682	0.617691	0.435879	-0.542833	-0.873808	0.131861	0.104932	0.987543	1.69969	0.850196	2.54919	0.000622069	0.00289761
Parietal	Sum of LPEs P	-0.314334	1107	0.301435	0.615769	0.243349	-0.187679	0.595788	0.263181	0.572113	-0.33685	-0.797364	0.371586	0.341213	0.549611	0.133829	-0.450365	0.637785	0.662926	0.979594	1.47905	0.343585	2.61452	0.013404	0.0167723
Plasma	Sum of PUFA-PAs	-0.314391	1108	0.204929	0.519319	0.16544	-0.286724	0.557323	0.473572	0.902511	0.590101	-0.0628921	0.88931	0.0725234	0.536099	-0.136087	-0.680416	0.505015	0.689913	0.998785	1.24739	0.233603	2.26117	0.0188363	0.0356052
Liver	PE 36:3	-0.314656	1109	0.394486	0.709142	-0.31847	-0.652472	0.119134	0.148601	0.458334	-0.285745	-0.775796	0.419323	0.423519	0.502516	-0.585942	-0.867969	-0.0181403	0.0452788	0.190578	1.70333	0.721841	2.68483	0.00184782	0.00905743
Liver	PG 18:1_20:5	-0.314822	1110	0.329017	0.643839	0.265617	-0.175664	0.618016	0.232189	0.548912	0.311572	-0.395675	0.786841	0.380835	0.491353	-0.203105	-0.695892	0.41972	0.526662	0.55103	1.54648	0.382846	2.71011	0.0120376	0.013741
Parietal	PG 18:1_18:1	-0.314862	1111	0.304734	0.619596	0.246013	-0.184944	0.597613	0.257828	0.90903	-0.35343	-0.804117	0.355249	0.316422	0.247795	0.150956	-0.43632	0.648041	0.622526	0.999819	1.48825	0.350287	2.62621	0.0130903	0.0164743
Cerebellum	DG 18:1_18:1	-0.314908	1112	0.290504	0.605412	-0.234525	-0.589718	0.196691	0.281421	0.99596	-0.21908	-0.745828	0.476238	0.543109	0.997652	-0.241906	-0.699639	0.356611	0.425885	0.747716	1.45418	0.433403	2.47495	0.00766621	0.0104295
Plasma	PE 40:6	-0.314919	1113	0.214432	0.529351	-0.173112	-0.562745	0.279459	0.453004	0.629474	-0.191996	-0.733011	0.497808	0.595152	0.980541	-0.180684	-0.704229	0.47015	0.594965	0.998506	1.27148	0.241428	2.30154	0.0185138	0.0385813
Plasma	PI 16:1_18:0	-0.315103	1114	0.216768	0.53187	0.174997	-0.277665	0.564072	0.448022	0.629474	0.69729	0.12062	0.92209	0.0250014	0.977103	-0.27519	-0.751077	0.388882	0.412778	0.998506	1.27753	0.273896	2.28117	0.0156381	0.0385813
Parietal	Ratio of PUFA-LPIs to MUFA-LPIs	-0.315405	1115	0.272629	0.588034	0.220094	-0.211276	0.579704	0.312919	0.618064	-0.517451	-0.865196	0.166383	0.125569	0.449123	0.457257	-0.125295	0.805343	0.116187	0.979594	1.41244	0.378078	2.44679	0.010063	0.0161746
Plasma	Sum of (L)PAs	-0.315574	1116	0.203741	0.519315	0.164481	-0.287629	0.556643	0.476176	0.902511	0.591594	-0.0606079	0.889789	0.0716231	0.536099	-0.153603	-0.689908	0.491566	0.652052	0.998785	1.24738	0.230771	2.26398	0.0191196	0.0356052
Plasma	PG 16:2_18:2	-0.315585	1117	0.212924	0.528509	-0.171894	-0.561887	0.280615	0.456237	0.629514	-0.220773	-0.746616	0.474861	0.539918	0.977103	-0.228679	-0.728605	0.430212	0.49882	0.998506	1.26946	0.25205	2.28687	0.017464	0.0385813
Parietal	PC 40:5	-0.315745	1118	0.254362	0.570107	0.205348	-0.225983	0.569357	0.347236	0.90903	-0.396376	-0.821085	0.310822	0.256795	0.233594	0.177567	-0.413914	0.663625	0.561671	0.999819	1.36938	0.273669	2.46508	0.0170021	0.018775
Plasma	PC 24:0	-0.315766	1119	0.207332	0.523098	0.16738	-0.284892	0.558698	0.468327	0.631076	-0.486043	-0.854248	0.2069	0.154354	0.977103	0.17585	-0.474029	0.701704	0.605016	0.998506	1.25646	0.194789	2.31814	0.0230934	0.0385813
Liver	LPE 15:0	-0.315846	1120	0.311923	0.627769	-0.251817	-0.608791	0.189959	0.258258	0.555777	-0.407032	-0.825182	0.299297	0.243046	0.433502	-0.147878	-0.665316	0.465532	0.646486	0.591781	1.50788	0.499376	2.51638	0.0056459	0.00905743
Temporal	TG 18:2_36:1	-0.316106	1121	0.384715	0.700821	0.310582	-0.152962	0.662104	0.182606	0.76014	0.429411	-0.274406	0.833646	0.21555	0.784765	-0.265336	-0.766851	0.437356	0.458743	0.997982	1.68335	0.637822	2.72887	0.00355996	0.00381462
Parietal	PE 34:3	-0.31639	1122	0.321925	0.638315	-0.259892	-0.607061	0.170585	0.231071	0.90903	-0.463679	-0.846248	0.234371	0.177084	0.225852	-0.347425	-0.754063	0.251752	0.244778	0.999819	1.53321	0.547992	2.51843	0.00414615	0.0150458
Plasma	Sum of PUFA-PEs	-0.316501	1123	0.211875	0.528377	-0.171048	-0.561289	0.281419	0.458492	0.902511	-0.292198	-0.778584	0.413502	0.412651	0.595608	-0.244222	-0.736236	0.416701	0.469234	0.998785	1.26914	0.251151	2.28713	0.0175425	0.0356052
Plasma	CE 14:1	-0.316575	1124	0.256108	0.572683	-0.206757	-0.586129	0.246973	0.368528	0.616321	-0.296351	-0.780368	0.409726	0.405728	0.977103	-0.383046	-0.799266	0.281516	0.244916	0.998506	1.37557	0.402536	2.34859	0.00835839	0.0385813
Liver	Cer d18:1/16:0	-0.316932	1125	0.342764	0.659695	0.276714	-0.164031	0.625365	0.212521	0.523214	0.741721	0.210311	0.934793	0.01406	0.221343	0.228086	-0.3979	0.70916	0.47585	0.537317	1.58456	0.547121	2.62201	0.00486639	0.00905743
Parietal	PC O-42:0	-0.317095	1126	0.25388	0.570975	0.204958	-0.226369	0.569082	0.348171	0.90903	-0.358118	-0.806006	0.35055	0.309589	0.244799	0.148841	-0.43807	0.646784	0.627464	0.999819	1.37146	0.263023	2.4799	0.0179765	0.0193225
Parietal	PE P-20:0/16:0	-0.317196	1127	0.275722	0.592918	0.222591	-0.208766	0.581444	0.307321	0.90903	-0.420642	-0.830352	0.284273	0.226101	0.232315	0.234522	-0.363424	0.695621	0.44057	0.999819	1.42417	0.368071	2.48027	0.0108771	0.0152108
Liver	Sum of SFA-PEs	-0.317236	1128	0.323889	0.641125	-0.261477	-0.615259	0.179972	0.239821	0.156398	0.265105	-0.437557	0.766748	0.459149	0.852036	-0.391942	-0.788485	0.234767	0.207641	0.192252	1.53996	0.519248	2.56067	0.0053042	0.0108032
Plasma	Sum of PAs	-0.317665	1129	0.201678	0.519343	0.162816	-0.289197	0.555462	0.480714	0.902511	0.587533	-0.0668063	0.888485	0.0740896	0.536099	-0.152823	-0.689489	0.492172	0.653722	0.998785	1.24744	0.230681	2.26421	0.01913	0.0356052
Plasma	LPI 18:2	-0.317719	1130	0.221312	0.539031	-0.178666	-0.566649	0.274166	0.438408	0.629474	0.431537	-0.271991	0.83444	0.213035	0.977103	-0.351016	-0.785493	0.315237	0.289854	0.998506	1.29473	0.224449	2.36502	0.0206136	0.0385813
Frontal	PI 16:0_18:1	-0.317938	1131	0.277909	0.595847	0.224357	-0.206987	0.582673	0.3034	0.896866	-0.168033	-0.721343	0.516207	0.642631	0.999237	0.244891	-0.353838	0.701255	0.420017	0.515286	1.4312	0.325269	2.53714	0.0139281	0.0149995
Temporal	PC 42:6	-0.317966	1132	0.365139	0.683105	0.294778	-0.169906	0.65222	0.207068	0.76014	0.207128	-0.485861	0.74022	0.56585	0.784765	0.209573	-0.483906	0.741373	0.561169	0.997982	1.64079	0.696449	2.58514	0.002012	0.00254621
Liver	TG 18:1_34:4	-0.317973	1133	0.365094	0.683066	-0.294742	-0.637172	0.144869	0.183001	0.510462	0.437162	-0.265559	0.836534	0.206463	0.40093	-0.34685	-0.767896	0.283481	0.269348	0.462627	1.6407	0.501091	2.78031	0.00728313	0.00957575
Frontal	SPBP d14:0	-0.318695	1134	0.313448	0.632143	-0.253048	-0.602414	0.177688	0.244027	0.896866	-0.278721	-0.772739	0.425592	0.435496	0.999237	-0.400888	-0.77966	0.19265	0.174605	0.38704	1.51839	0.540472	2.4963	0.00421568	0.0107233
Plasma	PA 16:0_19:2	-0.319426	1135	0.213256	0.532682	0.172162	-0.280361	0.562076	0.455524	0.629514	0.420011	-0.284978	0.830114	0.226871	0.977103	-0.137901	-0.681408	0.503637	0.68596	0.998506	1.27948	0.223648	2.33532	0.0204254	0.0385813
Liver	Cer d18:2/16:0	-0.319595	1136	0.311181	0.630776	-0.251217	-0.608388	0.190576	0.259431	0.55653	0.309967	-0.397173	0.786163	0.383424	0.491353	-0.412898	-0.79776	0.211004	0.182202	0.397812	1.5151	0.48535	2.54485	0.00630014	0.00907022
Temporal	DG 18:1_18:1	-0.319691	1137	0.383188	0.702879	-0.309349	-0.661337	0.154294	0.184441	0.76014	-0.361262	-0.807267	0.347379	0.305051	0.784765	-0.251943	-0.760872	0.44889	0.482545	0.997982	1.68829	0.746052	2.63053	0.00157799	0.00248045
Liver	Sum of MUFA-LPEs	-0.319982	1138	0.40773	0.727712	-0.329162	-0.659278	0.107343	0.134697	0.11053	-0.25924	-0.76414	0.442635	0.469511	0.852036	-0.593845	-0.870927	-0.030255	0.0417631	0.0650053	1.74794	0.814927	2.68095	0.000968638	0.0108032
Frontal	DG 18:2_18:2	-0.320002	1139	0.235373	0.555375	0.190018	-0.241066	0.558477	0.385162	0.898712	-0.327313	-0.793426	0.380788	0.355905	0.999237	0.215861	-0.380363	0.685335	0.478762	0.538899	1.33399	0.141324	2.52666	0.0302869	0.0309639
Cerebellum	PE 40:8	-0.320258	1140	0.287409	0.607667	-0.232027	-0.587992	0.19923	0.286727	0.99596	0.321035	-0.38677	0.790813	0.365748	0.997652	-0.349322	-0.754993	0.249729	0.242036	0.747716	1.45959	0.404268	2.51492	0.00928399	0.0107333
Temporal	DG 18:1_20:4	-0.320553	1141	0.42613	0.746683	-0.344016	-0.682619	0.116193	0.137492	0.76014	-0.331334	-0.795091	0.376926	0.349673	0.784765	-0.719284	-0.928439	-0.163873	0.0190432	0.997982	1.79351	0.978827	2.60819	0.000257742	0.00248045
Parietal	Sum of FAs	-0.320821	1142	0.306828	0.627649	-0.247703	-0.598769	0.183205	0.254467	0.816972	-0.620038	-0.898785	0.0157293	0.0558359	0.0306385	-0.331664	-0.746274	0.268363	0.268273	0.9726	1.50759	0.52916	2.48602	0.00445724	0.0125791
Parietal	Sum of PUFAs	-0.320821	1143	0.306828	0.627649	-0.247703	-0.598769	0.183205	0.254467	0.816972	-0.620038	-0.898785	0.0157293	0.0558359	0.0306385	-0.331664	-0.746274	0.268363	0.268273	0.9726	1.50759	0.52916	2.48602	0.00445724	0.0125791
Parietal	Sum of FAs; Sum of PUFAs	-0.320821	1144	0.306828	0.627649	-0.247703	-0.598769	0.183205	0.254467	0.816972	-0.620038	-0.898785	0.0157293	0.0558359	0.0306385	-0.331664	-0.746274	0.268363	0.268273	0.9726	1.50759	0.52916	2.48602	0.00445724	0.0125791
Frontal	PG 16:0_20:5	-0.321157	1145	0.311888	0.633045	-0.251788	-0.601556	0.178991	0.246462	0.896866	0.367769	-0.340764	0.809865	0.295771	0.999237	-0.567664	-0.852126	-0.0242702	0.0430099	0.38704	1.52055	0.527212	2.51389	0.00467325	0.0107233
Plasma	TG 18:0_34:3	-0.321784	1146	0.218645	0.540429	0.176513	-0.276221	0.565137	0.444037	0.629474	0.308218	-0.398801	0.785423	0.386256	0.977103	-0.264435	-0.745977	0.398682	0.431997	0.998506	1.29809	0.113022	2.48316	0.0336374	0.0446913
Parietal	PI 17:1_18:1	-0.322004	1147	0.284303	0.606307	0.229519	-0.201773	0.586256	0.292114	0.90903	-0.286389	-0.776075	0.418745	0.422428	0.276604	0.150437	-0.43675	0.647732	0.623737	0.999819	1.45633	0.328287	2.58437	0.0141238	0.0170861
Plasma	Sum of UFA-LPCs	-0.322109	1148	0.211593	0.533702	0.17082	-0.281635	0.561129	0.4591	0.902511	0.148383	-0.530837	0.711533	0.682466	0.614102	0.215183	-0.441709	0.721876	0.525148	0.998785	1.28193	0.291195	2.27267	0.0142549	0.0356052
Plasma	Sum of LCFA-LPAs	-0.322358	1149	0.203392	0.52575	0.164199	-0.287894	0.556444	0.476941	0.902511	0.642256	0.0212043	0.905653	0.0452471	0.535374	-0.0997957	-0.660151	0.531923	0.770334	0.998785	1.26283	0.250463	2.2752	0.0174896	0.0356052
Frontal	PC 40:6	-0.322584	1150	0.308636	0.63122	-0.249163	-0.599766	0.181701	0.251587	0.896866	-0.315869	-0.788649	0.391648	0.373948	0.999237	-0.369736	-0.764897	0.22762	0.213709	0.408991	1.51617	0.517655	2.51468	0.00495123	0.0107233
Plasma	TG 20:4_32:2	-0.322971	1151	0.194839	0.51781	-0.157294	-0.551531	0.294381	0.495913	0.636899	0.204725	-0.487776	0.739083	0.570467	0.980541	-0.462337	-0.831578	0.190323	0.152202	0.998506	1.24376	0.221624	2.2659	0.019986	0.0385813
Liver	PI 16:0_18:2	-0.323091	1152	0.354809	0.677901	-0.286439	-0.631754	0.153735	0.196227	0.514154	-0.180009	-0.727214	0.50709	0.618744	0.554661	-0.258263	-0.724745	0.370562	0.417667	0.528282	1.62829	0.541671	2.71492	0.0055601	0.00905743
Parietal	Sum of PUFA-LPCs	-0.323137	1153	0.265625	0.588762	0.21444	-0.216938	0.57575	0.325824	0.635786	-0.12333	-0.698701	0.548921	0.734281	0.716121	0.154013	-0.433782	0.649853	0.615411	0.979594	1.41419	0.345383	2.48299	0.0122104	0.0167723
Liver	PG 16:1_18:1	-0.32333	1154	0.357561	0.680891	-0.28866	-0.633207	0.15137	0.192627	0.514154	0.192927	-0.49708	0.733459	0.593332	0.549775	-0.583551	-0.86707	-0.0145088	0.046382	0.190578	1.63548	0.641913	2.62904	0.00280484	0.00905743
Temporal	Ratio of PUFA-LPCs to SFA-LPCs	-0.323477	1155	0.366593	0.690069	-0.295952	-0.652958	0.168657	0.205181	0.433956	-0.312891	-0.787397	0.394442	0.378714	0.435879	-0.331342	-0.795094	0.376917	0.34966	0.987543	1.65752	0.757778	2.55727	0.00125958	0.00289761
Cerebellum	C3	-0.323784	1156	0.290262	0.614046	0.23433	-0.19689	0.589583	0.281834	0.99596	0.354229	-0.354452	0.804439	0.315253	0.997652	-0.222798	-0.68918	0.374113	0.464388	0.747716	1.47492	0.368586	2.58125	0.0116666	0.0127769
Frontal	CE 20:3	-0.324033	1157	0.29375	0.617783	-0.237146	-0.591525	0.194022	0.275923	0.896866	-0.300705	-0.78223	0.405741	0.39853	0.999237	-0.306375	-0.733534	0.294289	0.30863	0.446346	1.48389	0.470342	2.49744	0.00638282	0.0107233
Plasma	TG 20:3_36:4	-0.324061	1158	0.189051	0.513111	0.152621	-0.298748	0.548191	0.50896	0.636899	-0.0892412	-0.680624	0.572556	0.806332	0.98902	0.163682	-0.483685	0.695288	0.630588	0.998506	1.23248	0.218362	2.24659	0.0201168	0.0385813
Cerebellum	PI 18:2_22:0	-0.324161	1159	0.323838	0.647999	-0.261436	-0.608106	0.168976	0.228212	0.99596	-0.321982	-0.791208	0.385871	0.364254	0.997652	-0.383379	-0.771414	0.212492	0.195973	0.747716	1.55647	0.617764	2.49518	0.00256143	0.0104295
Frontal	PC 40:1	-0.324221	1160	0.290865	0.615087	-0.234817	-0.589919	0.196395	0.280806	0.896866	-0.214652	-0.743759	0.479823	0.551492	0.999237	-0.340306	-0.750559	0.259299	0.255231	0.418139	1.47742	0.463987	2.49085	0.00657008	0.0107233
Parietal	PA 18:0_18:2	-0.324661	1161	0.290639	0.6153	0.234634	-0.196581	0.589793	0.281192	0.90903	-0.514887	-0.864314	0.169779	0.127782	0.206879	0.230906	-0.366738	0.693642	0.447851	0.999819	1.47793	0.343735	2.61212	0.0133753	0.0166153
Frontal	Sum of PUFA-CEs	-0.324669	1162	0.293166	0.617835	-0.236674	-0.5912	0.194503	0.276908	0.670147	-0.16953	-0.722081	0.515076	0.63963	0.995105	-0.330229	-0.745559	0.269857	0.270474	0.568859	1.48402	0.463232	2.5048	0.00669462	0.0140456
Parietal	PA 18:1_22:3	-0.324691	1163	0.316702	0.641392	-0.255674	-0.6042	0.174967	0.239	0.90903	-0.594021	-0.890566	0.0568787	0.0701746	0.204578	-0.280951	-0.720416	0.319491	0.352455	0.999819	1.5406	0.543426	2.53778	0.00437136	0.0150458
Liver	PC O-38:2	-0.32512	1164	0.346022	0.671142	-0.279345	-0.627097	0.161256	0.208028	0.521267	-0.184724	-0.729504	0.503458	0.609424	0.552264	-0.228666	-0.709464	0.397385	0.474698	0.537317	1.61206	0.532081	2.69204	0.00571095	0.00905743
Frontal	PC O-36:4	-0.325123	1165	0.290538	0.615661	-0.234552	-0.589737	0.196664	0.281363	0.896866	0.28461	-0.42034	0.775303	0.425443	0.999237	-0.432484	-0.794214	0.155573	0.139947	0.38704	1.4788	0.483245	2.47435	0.00577816	0.0107233
Frontal	Sum of PUFA-LPSs	-0.325225	1166	0.280176	0.6054	-0.226187	-0.583945	0.205142	0.299369	0.696321	-0.170499	-0.722558	0.514342	0.637688	0.995105	-0.357143	-0.75881	0.241331	0.230929	0.568859	1.45415	0.45802	2.45028	0.00651042	0.0140456
Liver	TG 14:0_35:2	-0.325355	1167	0.318688	0.644042	-0.257278	-0.612453	0.184325	0.247727	0.549024	0.364311	-0.344288	0.808487	0.300684	0.461632	-0.479492	-0.826074	0.130253	0.114708	0.310136	1.54697	0.519756	2.57418	0.00537126	0.00905743
Parietal	PG 17:0_18:2	-0.325614	1168	0.334078	0.659692	-0.269703	-0.613681	0.160323	0.213302	0.90903	-0.572214	-0.883523	0.0897465	0.08389	0.204578	-0.387425	-0.773331	0.20795	0.190897	0.999819	1.58456	0.627132	2.54198	0.00259916	0.0150458
Liver	Cer d18:2/18:1	-0.32567	1169	0.327162	0.652832	-0.264119	-0.61702	0.177224	0.23493	0.548912	0.29185	-0.413818	0.778434	0.413234	0.502516	-0.231537	-0.710966	0.394829	0.469014	0.535988	1.56808	0.447812	2.68835	0.0087403	0.0108859
Liver	TG 17:1_34:3	-0.32589	1170	0.326443	0.652334	-0.263539	-0.616633	0.177828	0.235999	0.549024	0.462811	-0.235415	0.845934	0.178003	0.381775	-0.427829	-0.804259	0.19361	0.16532	0.377124	1.56688	0.51861	2.61516	0.00565729	0.00905743
Liver	PG 20:4_22:1	-0.326137	1171	0.299051	0.625188	0.241425	-0.200602	0.60178	0.279076	0.570547	-0.187475	-0.730834	0.501327	0.60401	0.549775	0.410197	-0.214109	0.796575	0.185366	0.400173	1.50168	0.542182	2.46118	0.00408735	0.00905743
Liver	TG 18:1_36:0	-0.32619	1172	0.291884	0.618074	0.235639	-0.206483	0.597853	0.291111	0.580368	0.312398	-0.394903	0.787189	0.379507	0.491353	0.135407	-0.475442	0.658162	0.674786	0.600327	1.48459	0.460382	2.5088	0.00696368	0.00933855
Cerebellum	Sum of dimethylated Arg	-0.32631	1173	0.283169	0.609479	-0.228603	-0.585622	0.202699	0.294096	0.332153	0.135471	-0.540236	0.704966	0.709037	0.775008	-0.489469	-0.819455	0.0842331	0.0895671	0.484139	1.46395	0.464992	2.4629	0.00634064	0.0166704
Plasma	PA 18:1_18:3	-0.326311	1174	0.195469	0.521779	0.157803	-0.293905	0.551894	0.494505	0.636899	0.401053	-0.305789	0.822889	0.250709	0.977103	-0.193129	-0.710671	0.460043	0.569381	0.998506	1.2533	0.201998	2.30459	0.0222444	0.0385813
Plasma	PE 40:7	-0.326454	1175	0.20546	0.531913	-0.165869	-0.557627	0.28632	0.47241	0.631076	-0.350965	-0.80312	0.357706	0.320048	0.977103	-0.226304	-0.727428	0.432251	0.50341	0.998506	1.27764	0.259646	2.29563	0.0169129	0.0385813
Plasma	LPS 18:3	-0.326458	1176	0.292837	0.619295	0.236409	-0.217472	0.606227	0.302193	0.616321	0.389604	-0.318039	0.818458	0.265751	0.977103	0.446139	-0.209915	0.825175	0.168998	0.998506	1.48753	0.558404	2.41665	0.00357533	0.0385813
Frontal	PA 18:1_22:2	-0.326464	1177	0.338277	0.664741	-0.273092	-0.615957	0.156756	0.207381	0.896866	-0.263149	-0.76588	0.439256	0.462595	0.999237	-0.493721	-0.821289	0.0786636	0.0863996	0.38704	1.59668	0.64063	2.55274	0.00241986	0.0107233
Plasma	LPE P-15:0	-0.326582	1178	0.217918	0.5445	-0.175926	-0.564725	0.276781	0.445577	0.629474	-0.462363	-0.845772	0.235952	0.178479	0.977103	-0.171464	-0.699401	0.477528	0.61419	0.998506	1.30787	0.319688	2.29605	0.0125046	0.0385813
Plasma	TG 14:0_34:1	-0.326741	1179	0.223243	0.549984	0.180225	-0.272676	0.567741	0.434357	0.629474	0.124567	-0.548043	0.699343	0.731699	0.980541	-0.254568	-0.741248	0.407543	0.449996	0.998506	1.32104	0.0839661	2.55812	0.0377564	0.0476164
Plasma	LPA 14:1	-0.326752	1180	0.190314	0.517066	-0.153641	-0.548921	0.297797	0.506098	0.636899	0.151302	-0.528689	0.713005	0.6765	0.980541	-0.226958	-0.727752	0.43169	0.502144	0.998506	1.24197	0.223974	2.25997	0.0197105	0.0385813
Parietal	PC 38:5	-0.326971	1181	0.247501	0.574472	0.199808	-0.231457	0.56544	0.360678	0.90903	-0.247541	-0.758888	0.452632	0.490483	0.286449	0.137223	-0.447605	0.639832	0.654849	0.999819	1.37986	0.289878	2.46984	0.0158125	0.0180794
Liver	TG 14:0_34:2	-0.327092	1182	0.317462	0.644554	-0.256288	-0.61179	0.185348	0.249615	0.549024	0.662724	0.0567974	0.91186	0.0367651	0.269779	-0.382986	-0.784465	0.244699	0.21914	0.432071	1.5482	0.459414	2.63698	0.00789863	0.0101906
Plasma	LPS 16:0	-0.327124	1183	0.282314	0.609438	-0.227913	-0.600517	0.22601	0.320402	0.616321	0.528979	-0.150909	0.869133	0.115909	0.977103	-0.134351	-0.679465	0.506331	0.693702	0.998506	1.46385	0.273013	2.65468	0.0189322	0.0385813
Liver	TG 20:4_36:4	-0.327205	1184	0.349143	0.676348	-0.281865	-0.628754	0.15859	0.203783	0.51912	0.363031	-0.345588	0.807975	0.302513	0.461632	-0.156533	-0.670225	0.458563	0.627092	0.590076	1.62456	0.433606	2.81552	0.0102756	0.0120709
Liver	Cystine	-0.327288	1185	0.336691	0.663979	-0.271812	-0.622126	0.169185	0.221068	0.331601	0.511504	-0.174236	0.863148	0.13074	0.767432	-0.200835	-0.69467	0.421668	0.531391	0.689763	1.59485	0.377961	2.81175	0.0130755	0.0212477
Cerebellum	TMAO	-0.327289	1186	0.289434	0.616722	0.233661	-0.19757	0.589122	0.283249	0.642592	0.170484	-0.514354	0.722551	0.637718	0.942415	0.311565	-0.289039	0.736173	0.300082	0.991144	1.48135	0.451161	2.51153	0.0072061	0.0163188
Frontal	DG 16:1_18:0	-0.327484	1187	0.308094	0.635578	-0.248725	-0.599467	0.182152	0.252448	0.896866	-0.474927	-0.850293	0.220692	0.165418	0.999237	-0.35364	-0.757104	0.245104	0.235865	0.411116	1.52664	0.553135	2.50014	0.00391877	0.0107233
Parietal	PC O-36:2	-0.327854	1188	0.28525	0.613104	0.230283	-0.200998	0.586786	0.290465	0.90903	-0.42119	-0.830558	0.283661	0.225433	0.232315	0.170744	-0.419728	0.659669	0.577037	0.999819	1.47265	0.321263	2.62405	0.0149095	0.0175231
Temporal	Ratio of EPA to AA	-0.327879	1189	0.360688	0.688568	-0.291185	-0.649956	0.17372	0.212919	0.171435	-0.256946	-0.763115	0.444609	0.473592	0.588394	-0.373204	-0.812022	0.335184	0.288137	0.997217	1.65392	0.805863	2.50197	0.000778443	0.00282263
Liver	LPE P-16:0	-0.327891	1190	0.324622	0.652513	0.262069	-0.179357	0.615653	0.23872	0.549024	0.201276	-0.490512	0.737447	0.577116	0.549775	0.186098	-0.434174	0.686663	0.562524	0.567037	1.56731	0.496807	2.63782	0.00651317	0.00913908
Liver	Sum of MUFA-LPE (P)s	-0.327968	1191	0.400995	0.728963	-0.323725	-0.655823	0.113355	0.141647	0.114713	-0.263986	-0.766252	0.43853	0.461119	0.852036	-0.586235	-0.868079	-0.0185871	0.0451447	0.0666425	1.75094	0.81643	2.68546	0.000967715	0.0108032
Parietal	PA 18:1_22:0	-0.327997	1192	0.286086	0.614083	0.230958	-0.200314	0.587253	0.289014	0.90903	-0.573266	-0.883866	0.0881936	0.0831919	0.204578	0.203708	-0.391184	0.678534	0.504436	0.999819	1.47501	0.321957	2.62805	0.014896	0.0175231
Liver	Ratio of MGs to FAs	-0.328306	1193	0.341367	0.669672	0.275587	-0.165219	0.624621	0.214468	0.142872	-0.287138	-0.776399	0.418071	0.421161	0.813548	0.164186	-0.452338	0.674529	0.610123	0.329428	1.60853	0.388393	2.82867	0.0126301	0.0168612
Plasma	LPP3 activity (4)	-0.328741	1194	0.170958	0.499699	-0.138015	-0.537668	0.312277	0.550771	0.924343	0.611869	-0.0288857	0.896225	0.0601073	0.535374	-0.543791	-0.862359	0.0832355	0.083781	0.998785	1.20026	0.248628	2.15189	0.0164586	0.0356052
Plasma	SphK activity (4)	-0.328741	1195	0.170958	0.499699	0.138015	-0.312277	0.537668	0.550771	0.924343	-0.611869	-0.896225	0.0288857	0.0601073	0.535374	0.543791	-0.0832355	0.862359	0.083781	0.998785	1.20026	0.248628	2.15189	0.0164586	0.0356052
Liver	PC O-28:0	-0.328761	1196	0.318739	0.647499	0.257319	-0.184282	0.612481	0.247649	0.549024	0.410381	-0.295632	0.826461	0.238812	0.430387	0.239931	-0.387301	0.715333	0.452581	0.532294	1.55527	0.558746	2.55179	0.00417105	0.00905743
Liver	PG 15:0_18:1	-0.328785	1197	0.324632	0.653417	-0.262076	-0.615658	0.179349	0.238706	0.549024	-0.483032	-0.853181	0.210663	0.157305	0.366128	-0.152256	-0.667805	0.462017	0.636651	0.591086	1.56948	0.512169	2.6268	0.00593256	0.00905743
Liver	Sum of SFA-LPEs	-0.328812	1198	0.285703	0.614515	-0.230649	-0.594451	0.211529	0.301745	0.17804	0.248958	-0.45143	0.759528	0.487922	0.877131	-0.150006	-0.666527	0.463826	0.641699	0.335214	1.47604	0.365484	2.5866	0.0120327	0.0164956
Plasma	TG 18:2_32:2	-0.328986	1199	0.170946	0.499931	0.138005	-0.312286	0.537661	0.550802	0.643078	0.181591	-0.505874	0.727983	0.615612	0.980541	-0.18633	-0.707162	0.465586	0.583304	0.998506	1.20082	0.0751924	2.32644	0.0379264	0.0476207
Frontal	Sum of PUFA-TGs	-0.329342	1200	0.328777	0.658119	-0.265423	-0.610799	0.164811	0.220937	0.657189	-0.173368	-0.723968	0.512165	0.631952	0.995105	-0.527146	-0.835469	0.0335984	0.0641501	0.568859	1.58078	0.603379	2.55818	0.00310732	0.0140456
Parietal	PE P-16:0/18:1	-0.329394	1201	0.273914	0.603308	0.221132	-0.210233	0.580427	0.310585	0.90903	-0.522335	-0.866869	0.159868	0.121417	0.206879	0.226008	-0.371202	0.690951	0.457805	0.999819	1.44913	0.364141	2.53411	0.0115366	0.0156038
Frontal	Sum of aminobutyric acids	-0.329732	1202	0.291625	0.621356	-0.23543	-0.590343	0.195771	0.279515	0.511246	-0.544149	-0.874249	0.130025	0.103925	0.335266	-0.191537	-0.671641	0.401858	0.530751	0.88971	1.49248	0.474383	2.51057	0.00632666	0.0160114
Plasma	PA 18:1_22:0	-0.329751	1203	0.211528	0.541279	-0.170768	-0.561092	0.281684	0.459239	0.631076	0.480823	-0.213411	0.852396	0.159492	0.977103	-0.472026	-0.835363	0.17835	0.142673	0.998506	1.30013	0.306743	2.29352	0.0133481	0.0385813
Frontal	Ratio of non-essential to essential AAs	-0.330021	1204	0.26562	0.595641	0.214436	-0.216942	0.575747	0.325833	0.523503	0.393174	-0.314244	0.819845	0.261008	0.397598	-0.137058	-0.639732	0.447739	0.655241	0.952678	1.43071	0.251924	2.60949	0.019964	0.024955
Parietal	Ratio of PUFA-PGs to SFA-PGs	-0.330028	1205	0.284296	0.614324	0.229513	-0.201779	0.586252	0.292126	0.608352	0.437467	-0.265208	0.836647	0.20611	0.478205	0.206199	-0.388979	0.679935	0.499123	0.979594	1.47558	0.468486	2.48268	0.00634931	0.0157754
Temporal	CE 22:5	-0.330048	1206	0.356864	0.686912	-0.288098	-0.648005	0.176987	0.218033	0.76014	-0.158633	-0.716678	0.523256	0.661591	0.784765	-0.190677	-0.732377	0.498837	0.597731	0.997982	1.64994	0.701525	2.59835	0.00199239	0.00253452
Temporal	PE 40:1	-0.330107	1207	0.385198	0.715305	0.310972	-0.152541	0.662346	0.182029	0.76014	0.32912	-0.379055	0.794175	0.353097	0.784765	0.602333	-0.0439685	0.893213	0.0653591	0.997982	1.71814	0.841976	2.5943	0.000742225	0.00248045
Liver	TG 16:1_32:2	-0.330833	1208	0.315338	0.646171	-0.254574	-0.610642	0.187118	0.252906	0.550583	0.446827	-0.25436	0.840103	0.195449	0.392522	-0.357935	-0.773039	0.271799	0.253296	0.456296	1.55208	0.498057	2.6061	0.00626546	0.00905862
Plasma	PE P-18:0/20:2	-0.331133	1209	0.191547	0.52268	-0.154637	-0.549633	0.296868	0.503313	0.636899	-0.217712	-0.74519	0.477348	0.545693	0.979421	-0.0817463	-0.649759	0.544847	0.811154	0.998506	1.25546	0.232458	2.27846	0.0191005	0.0385813
Temporal	SM 40:4	-0.331458	1210	0.369855	0.701312	0.298585	-0.165849	0.654612	0.200987	0.76014	0.290034	-0.415461	0.777651	0.416281	0.784765	-0.152589	-0.713652	0.527739	0.673876	0.997982	1.68453	0.6972	2.67186	0.00231519	0.00274171
Parietal	SM 42:1	-0.33203	1211	0.25913	0.591159	0.209196	-0.222163	0.572068	0.338074	0.90903	-0.450683	-0.841519	0.249837	0.191152	0.225852	0.131223	-0.452478	0.636209	0.669151	0.999819	1.41994	0.298401	2.54149	0.0158042	0.0180794
Plasma	TG 17:0_36:3	-0.332305	1212	0.172146	0.504451	0.138974	-0.311394	0.538363	0.54798	0.643078	-0.390576	-0.818837	0.317008	0.264455	0.977103	0.0932258	-0.536661	0.656393	0.785137	0.998506	1.21167	0.139842	2.2835	0.0289873	0.0413656
Liver	PE 40:7	-0.332392	1213	0.327247	0.659639	-0.264187	-0.617065	0.177153	0.234806	0.548912	-0.197034	-0.735425	0.493859	0.585334	0.549775	-0.357748	-0.772953	0.271999	0.253564	0.456296	1.58443	0.563596	2.60526	0.0043406	0.00905743
Plasma	SphK activity (10)	-0.3324	1214	0.185395	0.517795	0.14967	-0.301497	0.546075	0.517283	0.920877	-0.462271	-0.845738	0.236063	0.178577	0.595608	0.208913	-0.446978	0.718717	0.537575	0.998785	1.24372	0.193234	2.29422	0.0230462	0.0357378
Frontal	GABA	-0.332797	1215	0.288894	0.621691	-0.233225	-0.588821	0.198013	0.284173	0.245365	-0.544024	-0.874207	0.1302	0.104021	0.499795	-0.188675	-0.670008	0.404344	0.537024	0.894076	1.49328	0.474845	2.51171	0.00631786	0.0131115
Liver	TG 16:1_36:5	-0.332884	1216	0.328804	0.661688	-0.265445	-0.617902	0.175843	0.232503	0.548912	0.788551	0.315634	0.947667	0.00671632	0.183473	-0.359078	-0.773567	0.270584	0.251674	0.456296	1.58935	0.469258	2.70945	0.0080078	0.010271
Parietal	PC 38:1	-0.333075	1217	0.255416	0.58849	0.206198	-0.22514	0.569957	0.3452	0.90903	-0.461298	-0.845386	0.237231	0.179613	0.225852	0.179673	-0.41211	0.664841	0.556963	0.999819	1.41353	0.317192	2.50987	0.014233	0.017122
Liver	Ratio of primary BAs to BAs	-0.333077	1218	0.324005	0.657082	-0.26157	-0.615321	0.179875	0.239647	0.357681	0.479868	-0.214596	0.852056	0.160443	0.653559	-0.254023	-0.722584	0.37447	0.42562	0.162128	1.57829	0.436136	2.72044	0.00948029	0.0148475
Cerebellum	SPBP d16:0	-0.33329	1219	0.260574	0.593864	0.210362	-0.221004	0.572888	0.335327	0.99596	0.178985	-0.507876	0.726715	0.620775	0.997652	0.193293	-0.400328	0.672641	0.526919	0.747716	1.42644	0.404147	2.44873	0.0087747	0.0106029
Cerebellum	LPE 19:1	-0.333724	1220	0.259184	0.592909	-0.209241	-0.572099	0.222119	0.337969	0.99596	0.523729	-0.157997	0.867345	0.120248	0.997652	-0.465293	-0.808901	0.115235	0.109103	0.747716	1.42415	0.4057	2.44259	0.00865355	0.010584
Parietal	Sum of MUFA-LPEs	-0.333872	1221	0.27774	0.611612	0.224221	-0.207125	0.582579	0.303701	0.618064	-0.280623	-0.773569	0.423901	0.432237	0.577232	0.215542	-0.38065	0.685158	0.479428	0.979594	1.46907	0.36169	2.57645	0.0120193	0.0167723
Plasma	LPE P-22:5	-0.334262	1222	0.192807	0.527068	0.155653	-0.295917	0.55036	0.500476	0.636899	-0.240677	-0.755776	0.458416	0.50297	0.977103	0.0877706	-0.540566	0.653251	0.797478	0.998506	1.266	0.191435	2.34057	0.0236297	0.0385813
Temporal	LPE 19:0	-0.334433	1223	0.29768	0.632113	-0.240318	-0.617202	0.226265	0.307449	0.76014	0.183827	-0.504151	0.729069	0.611193	0.784765	-0.477733	-0.851295	0.217237	0.162582	0.997982	1.51831	0.506596	2.53003	0.00579994	0.00594779
Liver	FA 20:3	-0.334819	1224	0.364337	0.699156	-0.29413	-0.636774	0.145524	0.183953	0.298924	-0.432059	-0.834635	0.271397	0.212419	0.767432	-0.469308	-0.821854	0.143149	0.123747	0.301634	1.67935	0.716422	2.64227	0.00177534	0.0160524
Temporal	LPE P-18:2	-0.334839	1225	0.382473	0.717311	0.308772	-0.154917	0.660978	0.185304	0.76014	0.521859	-0.160506	0.866706	0.121818	0.784765	0.279086	-0.425269	0.772899	0.43487	0.997982	1.72296	0.802916	2.643	0.00109938	0.00248045
Temporal	PG 16:0_18:2	-0.335204	1226	0.361111	0.696316	0.291527	-0.173359	0.650171	0.212359	0.76014	0.27148	-0.431986	0.769564	0.448004	0.784765	0.218773	-0.476487	0.745685	0.543689	0.997982	1.67253	0.740228	2.60482	0.00156257	0.00248045
Liver	PG 18:2_18:3	-0.335229	1227	0.336883	0.672112	-0.271967	-0.622229	0.169022	0.220794	0.53461	-0.221196	-0.746813	0.474517	0.539121	0.540015	-0.493842	-0.831954	0.111724	0.102729	0.292391	1.61439	0.583694	2.64509	0.00406389	0.00905743
Plasma	PS 40:7	-0.335453	1228	0.21031	0.545763	-0.169784	-0.560397	0.282617	0.461869	0.631076	-0.208871	-0.741042	0.484468	0.562512	0.980541	0.219683	-0.437899	0.724131	0.516305	0.998506	1.3109	0.229468	2.39234	0.0203928	0.0385813
Plasma	PA 17:1_18:1	-0.335539	1229	0.193585	0.529124	0.156282	-0.295329	0.550808	0.498726	0.636899	0.573475	-0.0878834	0.883935	0.0830531	0.977103	-0.376735	-0.796586	0.288292	0.253431	0.998506	1.27094	0.215848	2.32602	0.0210778	0.0385813
Liver	TG 14:0_36:4	-0.335832	1230	0.344032	0.679864	-0.277738	-0.62604	0.162951	0.210764	0.521267	0.707885	0.141186	0.925163	0.0219917	0.23664	-0.27727	-0.734322	0.352766	0.382934	0.511823	1.63301	0.453884	2.81214	0.00934873	0.0113032
Plasma	HCys synthesis	-0.335917	1231	0.189379	0.525296	-0.152887	-0.548381	0.298501	0.508214	0.504271	0.117393	-0.553116	0.695604	0.746713	0.785247	-0.10812	-0.664872	0.525862	0.751677	0.413201	1.26174	0.220217	2.30327	0.0204595	0.0299013
Cerebellum	LPC 26:1	-0.335984	1232	0.268017	0.604	-0.216371	-0.577102	0.215007	0.321382	0.99596	0.354487	-0.354193	0.804544	0.314875	0.997652	-0.305059	-0.732862	0.295614	0.310819	0.747716	1.45079	0.402393	2.49918	0.00925227	0.0107333
Cerebellum	Cer d18:2/18:1	-0.336184	1233	0.293564	0.629748	0.236995	-0.194176	0.591421	0.276238	0.99596	0.153919	-0.526756	0.71432	0.671166	0.997652	0.374027	-0.222893	0.766956	0.208027	0.747716	1.51263	0.577079	2.44818	0.00311467	0.0104295
Plasma	Ratio of OC-FA SMs to EC-FA SMs	-0.336489	1234	0.227153	0.563642	-0.183382	-0.569949	0.269652	0.426215	0.902511	-0.463671	-0.846245	0.23438	0.177091	0.595608	-0.21267	-0.720613	0.443826	0.530114	0.998785	1.35385	0.346608	2.36109	0.0114104	0.0356052
Liver	CerP d18:1/16:0	-0.336657	1235	0.321102	0.65776	0.259227	-0.182306	0.613757	0.244036	0.549024	0.438976	-0.263472	0.837206	0.204369	0.40093	0.261949	-0.367147	0.726616	0.410812	0.527072	1.57992	0.568087	2.59174	0.00415656	0.00905743
Parietal	DG 14:0_18:1	-0.336657	1236	0.271297	0.607954	0.219019	-0.212355	0.578953	0.31535	0.90903	0.230256	-0.467086	0.751005	0.52218	0.296129	0.246435	-0.3524	0.702089	0.416999	0.999819	1.46028	0.454204	2.46636	0.00676784	0.0150458
Plasma	p-Cresol-SO4	-0.336962	1237	0.209497	0.546459	-0.169128	-0.559934	0.283239	0.463627	0.752769	0.222053	-0.473818	0.747211	0.53751	0.943682	-0.520213	-0.853685	0.115798	0.100916	0.982643	1.31258	0.323168	2.30198	0.0123329	0.0323236
Parietal	LPC 16:0	-0.337006	1238	0.252639	0.589645	0.203956	-0.22736	0.568374	0.350585	0.90903	-0.17435	-0.724449	0.511417	0.629993	0.327315	0.126793	-0.456052	0.63352	0.679776	0.999819	1.41631	0.351852	2.48076	0.0118062	0.0157757
Parietal	PS 40:7	-0.337218	1239	0.31153	0.648748	-0.251499	-0.601359	0.17929	0.247023	0.90903	-0.723157	-0.929544	-0.171716	0.0181072	0.189345	-0.221096	-0.688239	0.375652	0.467895	0.999819	1.55827	0.561866	2.55467	0.00399892	0.0150458
Frontal	PC 40:5	-0.337264	1240	0.294978	0.632241	-0.238137	-0.592207	0.193012	0.273862	0.896866	-0.195676	-0.734776	0.494927	0.587975	0.999237	-0.400976	-0.779701	0.192549	0.174501	0.38704	1.51862	0.521955	2.51529	0.0048303	0.0107233
Plasma	LPI 22:1	-0.337268	1241	0.191109	0.528377	-0.154283	-0.54938	0.297198	0.504301	0.636899	-0.351966	-0.803526	0.356709	0.318572	0.977103	-0.112694	-0.667448	0.522504	0.741476	0.998506	1.26914	0.250232	2.28805	0.0176291	0.0385813
Liver	Anserine synthesis	-0.33746	1242	0.23859	0.57605	0.192615	-0.249234	0.56809	0.390456	0.507086	-0.197192	-0.735501	0.493735	0.585027	0.739026	-0.181514	-0.684147	0.438016	0.572356	0.19875	1.38365	0.155208	2.6121	0.0293827	0.0319378
Liver	PSD activity	-0.337502	1243	0.366185	0.703687	-0.295622	-0.637744	0.143924	0.181635	0.130092	-0.231503	-0.751579	0.466056	0.519866	0.90246	-0.160128	-0.672251	0.455646	0.619099	0.329825	1.69023	0.558221	2.82224	0.00569926	0.0108032
Parietal	Lys	-0.33768	1244	0.25157	0.589249	0.203093	-0.228214	0.567765	0.352671	0.984202	-0.59544	-0.891019	0.05469	0.0693366	0.13102	0.34501	-0.25432	0.752877	0.248294	0.994209	1.41536	0.379387	2.45133	0.010031	0.0141291
Cerebellum	LPC 18:2	-0.337725	1245	0.253493	0.591218	-0.204646	-0.568862	0.226678	0.348922	0.99596	0.140286	-0.53675	0.707427	0.699093	0.997652	-0.147102	-0.645749	0.439506	0.631537	0.75513	1.42009	0.363412	2.47676	0.0111079	0.012291
Frontal	LPI 18:2	-0.337978	1246	0.263972	0.60195	-0.213106	-0.574815	0.21827	0.328915	0.896866	-0.125725	-0.699944	0.547219	0.729282	0.999237	-0.255531	-0.706978	0.343868	0.399441	0.503614	1.44586	0.431636	2.46009	0.00763082	0.0107233
Frontal	TG 18:3_38:5	-0.338146	1247	0.21271	0.550856	-0.171721	-0.545323	0.2588	0.433353	0.913083	0.509987	-0.176226	0.862624	0.132081	0.999237	-0.152309	-0.648843	0.435198	0.619374	0.597783	1.32314	0.235775	2.4105	0.0196898	0.0205589
Liver	Sum of (L)PGs	-0.338613	1248	0.322618	0.661231	-0.260451	-0.614574	0.181037	0.241738	0.156823	-0.153366	-0.714042	0.527165	0.672292	0.92921	-0.464798	-0.819973	0.148794	0.127895	0.141903	1.58825	0.560064	2.61644	0.00449155	0.0108032
Frontal	Phe	-0.338646	1249	0.297803	0.63645	-0.240418	-0.593776	0.190681	0.269155	0.245365	-0.548111	-0.875573	0.124471	0.10093	0.499795	-0.310365	-0.735564	0.290256	0.302046	0.805896	1.52873	0.573198	2.48426	0.00337469	0.0131115
Parietal	PC 36:2	-0.338932	1250	0.247408	0.58634	0.199733	-0.231531	0.565387	0.360862	0.90903	-0.366968	-0.809546	0.341582	0.296905	0.243243	0.127165	-0.455753	0.633746	0.678882	0.999819	1.40837	0.306682	2.51005	0.0149529	0.0175231
Liver	PA 18:0_18:1	-0.33919	1251	0.298561	0.637751	-0.24103	-0.601512	0.201005	0.279889	0.570547	0.124939	-0.547778	0.699536	0.730922	0.586545	-0.451665	-0.814452	0.165008	0.140485	0.349587	1.53186	0.50019	2.56352	0.00592078	0.00905743
Temporal	VLCAD deficiency (NBS)	-0.339397	1252	0.336131	0.675528	0.27136	-0.194519	0.637347	0.247151	0.47687	0.540876	-0.134583	0.873151	0.106442	0.435879	-0.437532	-0.836671	0.265134	0.206035	0.987543	1.6226	0.545141	2.70005	0.00566658	0.00626941
Parietal	Sum of LPGs	-0.339498	1253	0.273463	0.61296	0.220768	-0.210599	0.580173	0.311404	0.618064	-0.343947	-0.800269	0.364646	0.330482	0.549611	0.183576	-0.408754	0.667087	0.548281	0.979594	1.47231	0.380765	2.56385	0.0108616	0.0163457
Liver	TMAO	-0.339556	1254	0.351313	0.690869	0.283616	-0.156734	0.629904	0.200867	0.313353	0.347061	-0.361577	0.801536	0.325831	0.767432	0.278811	-0.351303	0.73509	0.380187	0.581158	1.65944	0.579403	2.73948	0.00466614	0.0160524
Parietal	TG 20:2_34:1	-0.339739	1255	0.280109	0.619848	-0.226133	-0.583908	0.205196	0.299486	0.90903	-0.392348	-0.819525	0.315124	0.262101	0.233594	-0.277726	-0.718729	0.322629	0.358245	0.999819	1.48885	0.47402	2.50369	0.00629317	0.0150458
Frontal	PC O-42:0	-0.33976	1256	0.29969	0.63945	-0.241941	-0.594822	0.189122	0.266041	0.896866	-0.384982	-0.816655	0.322918	0.27196	0.999237	-0.358215	-0.75933	0.240174	0.229432	0.410212	1.53594	0.536013	2.53586	0.00455827	0.0107233
Cerebellum	LPE 24:0	-0.33988	1257	0.268664	0.608544	-0.216894	-0.577468	0.214484	0.320185	0.99596	0.321944	-0.385908	0.791192	0.364315	0.997652	-0.308749	-0.734742	0.291892	0.304703	0.747716	1.4617	0.407484	2.51592	0.00913773	0.0107333
Parietal	Spermine synthesis	-0.33992	1258	0.261643	0.601563	-0.211225	-0.573495	0.220144	0.333301	0.938082	0.501487	-0.18727	0.859672	0.139745	0.0566779	-0.332123	-0.746502	0.267884	0.26757	0.9726	1.44493	0.40699	2.48287	0.00890585	0.0125791
Temporal	PE P-18:1/20:5	-0.340223	1259	0.353443	0.693665	-0.285336	-0.646256	0.179901	0.222675	0.76014	-0.17369	-0.724126	0.511919	0.631309	0.784765	-0.283733	-0.774922	0.421126	0.426934	0.997982	1.66616	0.724825	2.60749	0.00173957	0.00248045
Frontal	Spermine synthesis	-0.340312	1260	0.272949	0.613261	-0.220353	-0.579884	0.211016	0.312337	0.523503	-0.296484	-0.780425	0.409605	0.405507	0.416034	-0.299996	-0.730272	0.300691	0.319322	0.881193	1.47303	0.468687	2.47738	0.00630585	0.0160114
Frontal	LPC 18:2	-0.340589	1261	0.269751	0.61034	-0.217771	-0.578081	0.213605	0.318183	0.896866	0.183743	-0.504216	0.729028	0.61136	0.999237	-0.420116	-0.788566	0.170287	0.152923	0.38704	1.46601	0.447513	2.48452	0.00715808	0.0107233
Liver	Ratio of Spho(P)s to Spha(P)s	-0.340677	1262	0.301713	0.64239	0.243574	-0.198409	0.603235	0.274686	0.165392	0.341469	-0.367079	0.799257	0.33421	0.772132	0.251284	-0.376983	0.721182	0.430799	0.292101	1.543	0.5793	2.5067	0.00345752	0.0108032
Frontal	PC O-32:2	-0.340935	1263	0.3007	0.641635	-0.242756	-0.595382	0.188287	0.264383	0.896866	-0.356761	-0.80546	0.351915	0.31156	0.999237	-0.379476	-0.769558	0.216849	0.200949	0.395594	1.54119	0.546283	2.53609	0.00428759	0.0107233
Frontal	PI 14:0_18:2	-0.34123	1264	0.250397	0.591627	0.202146	-0.22915	0.567095	0.354968	0.896866	0.419017	-0.286086	0.829738	0.228088	0.999237	-0.337165	-0.749005	0.262605	0.259927	0.420544	1.42107	0.263073	2.57906	0.0188048	0.0196948
Plasma	Trp	-0.341373	1265	0.157999	0.499372	-0.127554	-0.530054	0.321856	0.58164	0.788665	0.293949	-0.411914	0.779337	0.409726	0.943682	-0.207099	-0.717799	0.448494	0.541193	0.982643	1.19947	0.157715	2.24124	0.0265091	0.0336624
Cerebellum	TG 16:1_36:4	-0.341451	1266	0.324934	0.666384	-0.26232	-0.608704	0.168053	0.226585	0.99596	-0.331077	-0.794985	0.377173	0.350069	0.997652	-0.444967	-0.799852	0.140454	0.127609	0.747716	1.60063	0.636581	2.56468	0.00253462	0.0104295
Plasma	TMAO	-0.341508	1267	0.191153	0.532661	0.154319	-0.297164	0.549406	0.504201	0.752769	0.280553	-0.423964	0.773539	0.432357	0.943682	0.141112	-0.501189	0.683158	0.678982	0.982643	1.27943	0.255743	2.30312	0.0173051	0.0323236
Liver	Ratio of MUFA-LPSs to SFA-LPSs	-0.341512	1268	0.396708	0.73822	-0.320264	-0.653617	0.117165	0.146201	0.115484	-0.37498	-0.812724	0.333349	0.285664	0.772132	-0.608166	-0.876237	-0.0526356	0.0358935	0.0594915	1.77318	0.845962	2.70039	0.0008073	0.0108032
Frontal	1-Met-His	-0.342117	1269	0.318042	0.660159	-0.256756	-0.604935	0.173845	0.236949	0.245365	-0.351771	-0.803446	0.356904	0.31886	0.68429	-0.436668	-0.796111	0.150535	0.135728	0.805896	1.58568	0.564737	2.60662	0.00420628	0.0131115
Frontal	LPE 16:1	-0.342173	1270	0.278789	0.620962	-0.225068	-0.583167	0.206271	0.30183	0.896866	-0.19647	-0.735155	0.494303	0.586431	0.999237	-0.339785	-0.750301	0.259848	0.256007	0.418139	1.49153	0.480477	2.50258	0.00605915	0.0107233
Liver	PE P-18:0/17:1	-0.342211	1271	0.302892	0.645102	0.244526	-0.197437	0.603878	0.272758	0.569384	0.415939	-0.289505	0.828573	0.231879	0.422291	0.175255	-0.443226	0.680693	0.58589	0.573733	1.54951	0.530636	2.56839	0.00501631	0.00905743
Liver	Ratio of secondary BAs to BAs	-0.342678	1272	0.318807	0.661485	0.257374	-0.184224	0.612518	0.247543	0.361312	-0.480959	-0.852444	0.213242	0.159357	0.653559	0.278902	-0.351216	0.735136	0.380023	0.158155	1.58886	0.444754	2.73297	0.00918871	0.0148205
Liver	MG 22:2	-0.342933	1273	0.345845	0.688779	-0.279202	-0.627004	0.161406	0.208269	0.521267	-0.204777	-0.739108	0.487734	0.570366	0.549775	-0.511172	-0.838956	0.0887715	0.0894124	0.275319	1.65442	0.654461	2.65438	0.00269696	0.00905743
Liver	PE P-18:0/22:3	-0.342938	1274	0.327428	0.670366	0.264334	-0.177001	0.617162	0.234537	0.548912	0.488522	-0.203787	0.855124	0.15195	0.365827	0.339445	-0.291181	0.76443	0.280388	0.469605	1.61019	0.582794	2.6376	0.00404623	0.00905743
Parietal	LPE 24:0	-0.342964	1275	0.267601	0.610566	-0.216036	-0.576868	0.215343	0.32215	0.90903	-0.150248	-0.712474	0.529466	0.678652	0.337982	-0.146066	-0.645131	0.44036	0.633968	0.999819	1.46656	0.421518	2.5116	0.00845633	0.0150458
Plasma	Sum of MUFA-LPIs	-0.34299	1276	0.175292	0.518282	-0.141514	-0.5402	0.309053	0.540617	0.921894	0.263903	-0.438601	0.766215	0.461265	0.595608	-0.341222	-0.781194	0.325223	0.304441	0.998785	1.24489	0.200974	2.28882	0.0222081	0.0356052
Plasma	PE P-20:0/14:0	-0.343024	1277	0.18584	0.528865	-0.150029	-0.546333	0.301162	0.516266	0.641603	-0.178695	-0.726574	0.508098	0.621349	0.980541	-0.135767	-0.680241	0.505258	0.69061	0.998506	1.27031	0.236793	2.30383	0.0189445	0.0385813
Liver	PE 30:0	-0.343079	1278	0.288681	0.63176	-0.233053	-0.596091	0.209101	0.296592	0.58477	0.275343	-0.428584	0.771261	0.441311	0.502516	-0.242761	-0.716798	0.384743	0.447102	0.532294	1.51747	0.446651	2.58828	0.00807497	0.010306
Plasma	PE P-18:0/22:5	-0.343201	1279	0.205335	0.548536	-0.165768	-0.557556	0.286415	0.472683	0.631076	0.155687	-0.525446	0.715205	0.667571	0.980541	-0.113797	-0.668067	0.52169	0.73902	0.998506	1.31756	0.240918	2.39421	0.019391	0.0385813
Liver	Sum of SFA-PE (P)s	-0.343377	1280	0.300631	0.644008	-0.242701	-0.602644	0.199301	0.276466	0.165489	0.360535	-0.348114	0.806976	0.306097	0.772132	-0.403343	-0.793554	0.221931	0.193547	0.185602	1.54689	0.529312	2.56446	0.00503103	0.0108032
Temporal	Sum of PUFA-PGs	-0.343537	1281	0.351641	0.695178	0.283881	-0.181432	0.645333	0.225145	0.447212	0.193459	-0.496664	0.733714	0.592294	0.435879	0.180653	-0.506596	0.727527	0.617468	0.987543	1.66979	0.720571	2.61901	0.00182636	0.00296891
Temporal	GABR	-0.343541	1282	0.40778	0.751321	-0.329203	-0.673595	0.132641	0.156392	0.142346	-0.445149	-0.839486	0.256318	0.197336	0.52099	0.215325	-0.479279	0.744074	0.550215	0.997217	1.80465	0.740738	2.86856	0.00242022	0.00349588
Temporal	NOS activity	-0.343541	1283	0.40778	0.751321	0.329203	-0.132641	0.673595	0.156392	0.142346	0.445149	-0.256318	0.839486	0.197336	0.52099	-0.215325	-0.744074	0.479279	0.550215	0.997217	1.80465	0.740738	2.86856	0.00242022	0.00349588
Plasma	LPC 26:0	-0.343625	1284	0.156779	0.500403	0.126568	-0.322753	0.529333	0.584586	0.651056	-0.412551	-0.827287	0.293247	0.236091	0.977103	0.084697	-0.542754	0.651472	0.804449	0.998506	1.20195	0.128811	2.27509	0.0303032	0.0421683
Plasma	Sum of LPAs	-0.343954	1285	0.18266	0.526614	0.147462	-0.303548	0.544488	0.523552	0.921482	0.641611	0.0201071	0.905456	0.045534	0.535374	-0.12533	-0.674495	0.513123	0.713491	0.998785	1.26491	0.250185	2.27963	0.0175546	0.0356052
Frontal	Sum of UFA-LPEs P	-0.344193	1286	0.263919	0.608112	-0.213063	-0.574785	0.218313	0.329015	0.710367	-0.12849	-0.701375	0.545247	0.723522	0.995105	-0.287834	-0.723998	0.312752	0.340274	0.633941	1.46066	0.448645	2.47268	0.00702865	0.0140456
Temporal	PI 18:1_18:1	-0.344448	1287	0.350555	0.695002	-0.283004	-0.644776	0.182354	0.226644	0.76014	-0.305435	-0.784244	0.40138	0.39078	0.784765	0.1816	-0.505867	0.727988	0.615593	0.997982	1.66937	0.69023	2.64851	0.00232782	0.00274257
Frontal	Sum of MUFA-LPEs P	-0.344578	1288	0.265119	0.609698	-0.214032	-0.575464	0.217345	0.326768	0.710367	-0.157056	-0.71589	0.52443	0.664791	0.995105	-0.290679	-0.725473	0.309947	0.335306	0.633941	1.46447	0.452275	2.47667	0.0069151	0.0140456
Liver	CE 17:1	-0.344602	1289	0.287603	0.632204	0.232183	-0.209981	0.595498	0.298451	0.58477	-0.351795	-0.803456	0.35688	0.318824	0.468824	0.403327	-0.22195	0.793546	0.193567	0.407931	1.51853	0.459669	2.5774	0.00747166	0.00975249
Liver	Secondary BA synthesis	-0.34463	1290	0.317662	0.662292	0.25645	-0.185181	0.611899	0.249305	0.361312	-0.478654	-0.851624	0.216098	0.161657	0.653559	0.280549	-0.349648	0.735956	0.377097	0.158155	1.5908	0.446652	2.73495	0.00912028	0.0148205
Temporal	Sum of FAs	-0.344777	1291	0.331535	0.676312	-0.26765	-0.634965	0.198366	0.253928	0.177193	-0.299241	-0.781605	0.407084	0.400944	0.546342	-0.166138	-0.720406	0.517636	0.64644	0.997217	1.62448	0.690412	2.55854	0.00199716	0.00316623
Temporal	Sum of PUFAs	-0.344777	1292	0.331535	0.676312	-0.26765	-0.634965	0.198366	0.253928	0.177193	-0.299241	-0.781605	0.407084	0.400944	0.546342	-0.166138	-0.720406	0.517636	0.64644	0.997217	1.62448	0.690412	2.55854	0.00199716	0.00316623
Temporal	Sum of FAs; Sum of PUFAs	-0.344777	1293	0.331535	0.676312	-0.26765	-0.634965	0.198366	0.253928	0.177193	-0.299241	-0.781605	0.407084	0.400944	0.546342	-0.166138	-0.720406	0.517636	0.64644	0.997217	1.62448	0.690412	2.55854	0.00199716	0.00316623
Frontal	LPI 17:1	-0.344829	1294	0.254317	0.599146	-0.205311	-0.569331	0.226019	0.347324	0.896866	-0.548882	-0.87583	0.123384	0.100354	0.999237	0.208036	-0.387349	0.680966	0.495222	0.54818	1.43913	0.394218	2.48404	0.00953471	0.0113556
Plasma	PG 18:1_22:2	-0.34488	1295	0.17814	0.52302	0.143813	-0.306929	0.54186	0.533991	0.643078	0.126825	-0.546435	0.700514	0.726989	0.980541	0.0800534	-0.546044	0.648773	0.815006	0.998506	1.25628	0.225765	2.28679	0.0197907	0.0385813
Parietal	Sum of VLCFA-Cer	-0.344919	1296	0.246645	0.591564	0.199117	-0.232138	0.56495	0.362376	0.638312	-0.434498	-0.835543	0.268614	0.209561	0.478205	0.181575	-0.410476	0.665937	0.552724	0.979594	1.42092	0.374023	2.46781	0.0104505	0.0163457
Cerebellum	PG 18:2_20:5	-0.344928	1297	0.263353	0.608281	-0.212606	-0.574464	0.218768	0.330078	0.99596	0.187934	-0.500971	0.731056	0.603108	0.997652	-0.400296	-0.779383	0.19333	0.175303	0.747716	1.46107	0.444388	2.47775	0.00723441	0.0104295
Plasma	Hex2Cer d18:1/24:1	-0.345141	1298	0.239622	0.584763	-0.193448	-0.576954	0.259947	0.400804	0.627549	0.538819	-0.137432	0.872459	0.108042	0.977103	-0.11121	-0.666614	0.523595	0.744782	0.998506	1.40458	0.226843	2.58232	0.0221994	0.0385813
Liver	TG 16:1_34:3	-0.345182	1299	0.307768	0.65295	-0.248463	-0.606534	0.193406	0.264866	0.559294	0.457442	-0.241838	0.843986	0.183756	0.3824	-0.36398	-0.775821	0.265351	0.244786	0.447133	1.56836	0.513436	2.62329	0.00587019	0.00905743
Parietal	PC O-40:2	-0.345297	1300	0.251303	0.5966	0.202878	-0.228427	0.567612	0.353193	0.90903	-0.264322	-0.766401	0.438237	0.460527	0.283477	0.198107	-0.396116	0.675373	0.516472	0.999819	1.43301	0.351553	2.51447	0.0121041	0.0159214
Plasma	Lac	-0.345389	1301	0.174226	0.519615	-0.140653	-0.539578	0.309847	0.543108	0.775868	0.35129	-0.357383	0.803252	0.319568	0.943682	-0.309572	-0.76701	0.356508	0.354241	0.982643	1.2481	0.235153	2.26104	0.0186953	0.0323236
Plasma	Sum of PUFA-LPEs P	-0.345622	1302	0.186583	0.532205	0.150629	-0.300604	0.546763	0.514571	0.920877	-0.34096	-0.799049	0.367576	0.334977	0.595608	0.126589	-0.51218	0.675192	0.710719	0.998785	1.27834	0.202126	2.35455	0.0226646	0.0357378
Plasma	Sum of carboxylic acids	-0.345748	1303	0.173896	0.519644	-0.140387	-0.539385	0.310093	0.543879	0.504271	0.351996	-0.35668	0.803537	0.318529	0.785247	-0.309617	-0.76703	0.356465	0.354167	0.348408	1.24817	0.235227	2.26111	0.0186893	0.0299013
Parietal	LPE P-22:1	-0.345875	1304	0.359556	0.705431	-0.290271	-0.627404	0.138503	0.179078	0.90903	-0.502531	-0.860036	0.185922	0.138789	0.208645	-0.499478	-0.82376	0.071065	0.082235	0.999819	1.69442	0.782958	2.60588	0.0009829	0.0150458
Plasma	PE 42:8	-0.34604	1305	0.183592	0.529632	-0.148214	-0.545029	0.302849	0.521412	0.641762	-0.334785	-0.796514	0.37359	0.344367	0.977103	-0.113423	-0.667857	0.521966	0.739853	0.998506	1.27216	0.251432	2.29288	0.0175721	0.0385813
Liver	Ratio of MUFA-PEs P to SFA-PEs P	-0.346128	1306	0.274219	0.620347	0.221378	-0.220842	0.588097	0.322124	0.187388	-0.554311	-0.877635	0.115693	0.0963541	0.729141	0.4107	-0.213531	0.796796	0.184774	0.179757	1.49005	0.456436	2.52367	0.00722045	0.0120853
Cerebellum	Ratio of PUFA-PCs O to SFA-PCs O	-0.346325	1307	0.260351	0.606676	-0.210182	-0.572762	0.221183	0.33575	0.953563	-0.183565	-0.728942	0.504353	0.61171	0.999358	-0.132398	-0.63692	0.451526	0.666341	0.700685	1.45721	0.413819	2.50061	0.00872335	0.0135977
Plasma	PE 36:4	-0.346526	1308	0.189689	0.536215	-0.153136	-0.54856	0.298268	0.507514	0.636899	-0.318596	-0.789793	0.389078	0.369608	0.977103	-0.268509	-0.747916	0.394988	0.424668	0.998506	1.28797	0.269623	2.30631	0.0162075	0.0385813
Cerebellum	PE 38:7	-0.346778	1309	0.261982	0.60876	-0.211499	-0.573687	0.219871	0.33266	0.99596	0.288874	-0.416508	0.77715	0.418232	0.997652	-0.520516	-0.832689	0.0427222	0.0682	0.747716	1.46222	0.42178	2.50266	0.00837735	0.0104438
Liver	TG 16:0_32:2	-0.346933	1310	0.307335	0.654268	-0.248113	-0.606298	0.193765	0.265561	0.559294	0.65766	0.0478453	0.910335	0.0387542	0.272842	-0.308123	-0.74949	0.322873	0.329878	0.492415	1.57153	0.481528	2.66153	0.00721461	0.00951592
Frontal	PC 38:6	-0.347089	1311	0.291718	0.638806	-0.235505	-0.590394	0.195695	0.279358	0.896866	-0.246103	-0.758238	0.453848	0.493088	0.999237	-0.397279	-0.777971	0.19678	0.178882	0.38704	1.53439	0.535386	2.5334	0.00456115	0.0107233
Plasma	Ratio of primary BAs to BAs	-0.347171	1312	0.18214	0.529311	-0.147042	-0.544186	0.303937	0.524748	0.504271	0.156414	-0.524906	0.71557	0.666092	0.785247	-0.295981	-0.760778	0.3695	0.376841	0.348408	1.27139	0.264079	2.27869	0.0163938	0.0299013
Liver	CE 16:1	-0.347428	1313	0.283929	0.631358	0.229217	-0.212973	0.593473	0.304839	0.591601	-0.274721	-0.770988	0.429133	0.442385	0.502516	0.330661	-0.300211	0.760285	0.293814	0.47066	1.5165	0.47826	2.55474	0.00661678	0.00919738
Frontal	PE 38:5	-0.347491	1314	0.28654	0.63403	-0.231325	-0.587507	0.199943	0.288228	0.896866	0.171828	-0.513335	0.723212	0.635028	0.999237	-0.500492	-0.824194	0.0697197	0.0815162	0.38704	1.52292	0.529373	2.51646	0.00462817	0.0107233
Liver	SM 36:1	-0.347492	1315	0.359603	0.707095	0.290309	-0.149611	0.634283	0.189984	0.514154	0.615112	-0.0236891	0.897244	0.0583867	0.315673	0.371448	-0.257304	0.779236	0.234506	0.442097	1.69842	0.675729	2.72111	0.00261947	0.00905743
Cerebellum	C3:1	-0.347606	1316	0.258135	0.605741	0.208393	-0.222961	0.571503	0.339973	0.99596	-0.135295	-0.704876	0.540362	0.709401	0.997652	0.236242	-0.361843	0.696559	0.437127	0.747716	1.45497	0.382817	2.52712	0.0104607	0.0116786
Frontal	Asn	-0.347916	1317	0.274978	0.622894	-0.221991	-0.581026	0.20937	0.308662	0.248907	-0.246916	-0.758606	0.453161	0.491614	0.740186	-0.372228	-0.766093	0.224879	0.210399	0.805896	1.49617	0.495932	2.49641	0.00550394	0.0131115
Cerebellum	Sum of AAs	-0.348069	1318	0.255936	0.604006	-0.206618	-0.570253	0.224723	0.344195	0.344731	-0.15941	-0.717065	0.522677	0.660018	0.775008	-0.249975	-0.703997	0.349091	0.41012	0.484139	1.4508	0.435771	2.46583	0.00749993	0.0166704
Plasma	PI 16:0_16:0	-0.348322	1319	0.186894	0.535216	0.15088	-0.30037	0.546943	0.513861	0.640261	0.417685	-0.287567	0.829235	0.229724	0.977103	0.085032	-0.542516	0.651666	0.803689	0.998506	1.28557	0.289954	2.28119	0.014425	0.0385813
Plasma	Ratio of MUFA-LPEs P to SFA-LPEs P	-0.348653	1320	0.17784	0.526492	0.143571	-0.307153	0.541685	0.534687	0.921482	-0.0995521	-0.686169	0.565521	0.784375	0.623913	0.401816	-0.260961	0.807139	0.220578	0.998785	1.26462	0.245993	2.28324	0.0179474	0.0356052
Plasma	TMAO synthesis (direct)	-0.348863	1321	0.185347	0.53421	0.149631	-0.301533	0.546047	0.517393	0.504271	0.119656	-0.551521	0.696787	0.741968	0.785247	0.175351	-0.474429	0.701442	0.606058	0.400536	1.28315	0.257915	2.30839	0.0171736	0.0299013
Cerebellum	TG 16:1_38:4	-0.348893	1322	0.250778	0.599672	-0.202454	-0.567313	0.228845	0.35422	0.99596	0.212405	-0.481633	0.742705	0.555765	0.997652	-0.240474	-0.698862	0.357937	0.428712	0.747716	1.44039	0.397659	2.48312	0.00935731	0.0107643
Cerebellum	1-Met-His synthesis	-0.348904	1323	0.295226	0.64413	-0.238337	-0.592346	0.192807	0.273446	0.322496	-0.329681	-0.794407	0.378516	0.352228	0.775008	-0.184267	-0.667484	0.408158	0.546749	0.484139	1.54718	0.505578	2.58878	0.00577867	0.0166704
Plasma	Sum of SFA-LPIs	-0.34901	1324	0.200677	0.549687	-0.162007	-0.554887	0.289958	0.482924	0.902511	0.406777	-0.299576	0.825085	0.24337	0.595608	-0.209555	-0.719041	0.446441	0.536298	0.998785	1.32033	0.215942	2.42472	0.0219205	0.0356052
Plasma	Ratio of secondary BAs to BAs	-0.349145	1325	0.181128	0.530273	0.146225	-0.304695	0.543598	0.527079	0.504271	-0.144053	-0.709342	0.534007	0.691341	0.785247	0.300654	-0.365062	0.762931	0.36899	0.348408	1.2737	0.266919	2.28048	0.0161823	0.0299013
Temporal	LPC 18:1	-0.349186	1326	0.34501	0.694195	0.278528	-0.187048	0.641928	0.234392	0.76014	0.215212	-0.47937	0.744021	0.550428	0.784765	0.147144	-0.531747	0.710908	0.685002	0.997982	1.66743	0.711544	2.62332	0.00195093	0.00251515
Parietal	Sum of Spha(P)s	-0.34923	1327	0.236183	0.585413	0.190671	-0.240427	0.558943	0.383499	0.638312	-0.569767	-0.882724	0.0933466	0.0855287	0.393592	0.371245	-0.225961	0.765622	0.2117	0.979594	1.40614	0.349652	2.46263	0.0117843	0.0167723
Frontal	Sum of LPGs	-0.349319	1328	0.268932	0.618251	-0.217109	-0.577619	0.214268	0.319692	0.706688	-0.233929	-0.752693	0.464045	0.515375	0.995105	-0.334015	-0.747443	0.265908	0.264687	0.568859	1.48502	0.498771	2.47126	0.00525461	0.0140456
Frontal	Sum of UFA-LPGs	-0.349319	1329	0.268932	0.618251	-0.217109	-0.577619	0.214268	0.319692	0.706688	-0.233929	-0.752693	0.464045	0.515375	0.995105	-0.334015	-0.747443	0.265908	0.264687	0.568859	1.48502	0.498771	2.47126	0.00525461	0.0140456
Frontal	Sum of LPGs; Sum of UFA-LPGs	-0.349319	1330	0.268932	0.618251	-0.217109	-0.577619	0.214268	0.319692	0.706688	-0.233929	-0.752693	0.464045	0.515375	0.995105	-0.334015	-0.747443	0.265908	0.264687	0.568859	1.48502	0.498771	2.47126	0.00525461	0.0140456
Plasma	Hexose	-0.349524	1331	0.169616	0.51914	0.136932	-0.313273	0.536882	0.553934	0.643078	-0.115472	-0.694598	0.554466	0.750746	0.980541	0.197025	-0.456845	0.712669	0.561463	0.998506	1.24696	0.217837	2.27607	0.0204385	0.0385813
Frontal	LPE 14:0	-0.349694	1332	0.247005	0.596699	0.199408	-0.231852	0.565156	0.361661	0.896866	0.235448	-0.462784	0.753389	0.512573	0.999237	0.140681	-0.44478	0.64191	0.646653	0.60535	1.43325	0.438724	2.42778	0.00710003	0.0107233
Plasma	Sum of (L)PEs	-0.349775	1333	0.179022	0.528796	-0.144525	-0.542373	0.30627	0.531946	0.921482	-0.231364	-0.751515	0.466171	0.520124	0.595608	-0.241566	-0.734941	0.41903	0.474231	0.998785	1.27015	0.250303	2.29	0.0176411	0.0356052
Liver	TG 18:1_36:5	-0.349837	1334	0.318935	0.668772	-0.257477	-0.612587	0.184118	0.247347	0.549024	0.662365	0.0561596	0.911752	0.0369038	0.269779	-0.341724	-0.765499	0.28882	0.276963	0.468809	1.60637	0.472453	2.74028	0.00809179	0.0103111
Plasma	Pro	-0.349976	1335	0.195451	0.545426	0.157788	-0.293919	0.551883	0.494545	0.752769	-0.483199	-0.85324	0.210456	0.157141	0.916115	0.158727	-0.487573	0.69265	0.64111	0.982643	1.31009	0.223719	2.39647	0.0209544	0.0323236
Plasma	Secondary BA synthesis	-0.349988	1336	0.182232	0.53222	0.147117	-0.303868	0.54424	0.524536	0.504271	-0.149096	-0.711893	0.530313	0.681006	0.785247	0.30578	-0.360159	0.76528	0.360474	0.348408	1.27837	0.273208	2.28354	0.0157139	0.0299013
Parietal	Ratio of MUFA-LPEs to SFA-LPEs	-0.350048	1337	0.250215	0.600263	0.202	-0.229295	0.566991	0.355325	0.638312	-0.202242	-0.737906	0.489747	0.575251	0.628238	0.180484	-0.411414	0.665308	0.555155	0.979594	1.44181	0.389941	2.49368	0.00982628	0.0160532
Parietal	C3:1	-0.350163	1338	0.224019	0.574182	0.180851	-0.249987	0.55191	0.408914	0.90903	-0.518571	-0.86558	0.164895	0.124609	0.206879	0.341137	-0.258421	0.750969	0.253997	0.999819	1.37916	0.305518	2.45281	0.0145418	0.0173173
Liver	Sum of Spha	-0.350226	1339	0.305052	0.655279	0.24627	-0.195653	0.605056	0.269243	0.165155	0.413607	-0.292083	0.827689	0.234773	0.772132	0.205486	-0.417671	0.697171	0.521722	0.319027	1.57396	0.52664	2.62127	0.00544958	0.0108032
Frontal	ADMA	-0.350769	1340	0.309246	0.660015	-0.249655	-0.600102	0.181193	0.250621	0.245365	-0.458915	-0.844521	0.240081	0.182167	0.587422	-0.424128	-0.790405	0.165543	0.148632	0.805896	1.58533	0.611339	2.55933	0.00295904	0.0131115
Parietal	PG 18:0_18:2	-0.350854	1341	0.300999	0.651853	-0.242998	-0.595548	0.188039	0.263893	0.90903	-0.704531	-0.924193	-0.134621	0.022916	0.189345	-0.200998	-0.677007	0.393574	0.510243	0.999819	1.56573	0.580125	2.55133	0.00355924	0.0150458
Cerebellum	Sum of LPEs P	-0.350898	1342	0.253457	0.604355	-0.204617	-0.568841	0.226706	0.348992	0.953563	0.359877	-0.348779	0.806712	0.307047	0.999358	-0.347389	-0.754046	0.25179	0.244829	0.700685	1.45164	0.401406	2.50187	0.00932112	0.013741
Parietal	LPE 19:0	-0.351174	1343	0.238557	0.589731	0.192588	-0.238551	0.56031	0.378644	0.90903	-0.400268	-0.822587	0.306637	0.251725	0.233594	0.336747	-0.263044	0.748798	0.260555	0.999819	1.41651	0.373511	2.45951	0.0104103	0.0151224
Plasma	Sum of SFA-LPSs	-0.351443	1344	0.278448	0.629891	-0.224792	-0.59841	0.229129	0.327252	0.902511	0.626706	-0.00482315	0.900861	0.0525017	0.535374	-0.143792	-0.684614	0.499137	0.673174	0.998785	1.51298	0.294244	2.73171	0.0179522	0.0356052
Frontal	PE 20:0	-0.351529	1345	0.252857	0.604386	-0.204133	-0.568499	0.227186	0.350159	0.896866	0.524421	-0.157067	0.867581	0.11967	0.999237	-0.590329	-0.861198	-0.0583089	0.033668	0.38704	1.45171	0.42886	2.47457	0.00785667	0.0107578
Cerebellum	Sum of solely glucogenic AAs	-0.351618	1346	0.253114	0.604732	-0.20434	-0.568646	0.226981	0.349659	0.344731	-0.157259	-0.715992	0.524278	0.664378	0.775008	-0.252005	-0.705088	0.347187	0.406201	0.484139	1.45255	0.437344	2.46775	0.00744879	0.0166704
Liver	LPE 20:0	-0.351628	1347	0.363925	0.715553	-0.293798	-0.636558	0.14588	0.184472	0.510462	-0.436017	-0.836109	0.266873	0.207791	0.40093	-0.489328	-0.830112	0.117599	0.106403	0.294872	1.71873	0.703354	2.73411	0.00225646	0.00905743
Cerebellum	Sum of LCFA-LPEs P	-0.352059	1348	0.252273	0.604332	-0.203661	-0.568166	0.227652	0.351297	0.953563	0.364835	-0.343755	0.808696	0.299937	0.999358	-0.350818	-0.755725	0.24813	0.239888	0.700685	1.45158	0.402087	2.50108	0.00928191	0.013741
Liver	Ratio of PUFA-PCs to SFA-PCs	-0.352134	1349	0.304003	0.656137	-0.245423	-0.604484	0.19652	0.270946	0.165381	-0.456499	-0.843642	0.24296	0.184778	0.772132	-0.128187	-0.653978	0.481108	0.691349	0.355348	1.57602	0.523344	2.62869	0.00559437	0.0108032
Frontal	TG 18:2_38:6	-0.352184	1350	0.245791	0.597975	-0.198428	-0.564461	0.232817	0.364074	0.896866	0.303004	-0.403626	0.78321	0.394754	0.999237	-0.229951	-0.693118	0.367611	0.449784	0.529161	1.43632	0.384664	2.48797	0.0100514	0.0116869
Plasma	TG 18:1_32:1	-0.352329	1351	0.196527	0.548856	0.158657	-0.293105	0.552503	0.492141	0.636519	0.0958592	-0.568052	0.684191	0.792224	0.98902	-0.282363	-0.754448	0.38226	0.400195	0.998506	1.31833	0.0768357	2.55983	0.0387128	0.0483605
Parietal	Sum of UFA-LPGs	-0.352536	1352	0.26407	0.616606	0.213184	-0.218191	0.57487	0.328732	0.63645	-0.343947	-0.800269	0.364646	0.330482	0.549611	0.16946	-0.420817	0.658922	0.579946	0.979594	1.48107	0.388535	2.5736	0.0105293	0.0163457
Plasma	LPE 20:0	-0.352563	1353	0.177071	0.529634	-0.14295	-0.541237	0.307727	0.536474	0.643078	-0.339255	-0.798351	0.369243	0.337556	0.977103	-0.167138	-0.697119	0.480959	0.623287	0.998506	1.27216	0.251952	2.29237	0.0175235	0.0385813
Liver	PG 16:1_18:0	-0.352566	1354	0.359515	0.712081	0.290238	-0.149688	0.634237	0.190098	0.514154	0.236269	-0.4621	0.753764	0.51106	0.532403	0.60717	0.0510601	0.87587	0.0362816	0.1716	1.71039	0.770446	2.65034	0.00124592	0.00905743
Plasma	NOS activity	-0.352582	1355	0.202264	0.554846	0.163288	-0.288753	0.555797	0.479424	0.504271	0.137608	-0.538691	0.70606	0.704618	0.785247	-0.116206	-0.669417	0.519911	0.733667	0.407782	1.33272	0.262328	2.40311	0.0176685	0.0299013
Frontal	PI 17:1_18:2	-0.352679	1356	0.263055	0.615735	-0.212365	-0.574295	0.219008	0.330638	0.896866	0.113517	-0.555837	0.693571	0.754858	0.999237	-0.405074	-0.781611	0.187834	0.169728	0.38704	1.47897	0.473719	2.48423	0.00617265	0.0107233
Parietal	PS 36:2	-0.352728	1357	0.283278	0.636006	-0.228691	-0.585683	0.202611	0.293906	0.90903	-0.63394	-0.903099	-0.00717959	0.0490374	0.200562	-0.18363	-0.667118	0.408707	0.54816	0.999819	1.52766	0.527021	2.52831	0.00476322	0.0150458
Cerebellum	PE 34:3	-0.352768	1358	0.259927	0.612695	-0.20984	-0.572521	0.221523	0.336554	0.99596	0.502138	-0.18643	0.859899	0.139149	0.997652	-0.403849	-0.781041	0.189247	0.171146	0.747716	1.47167	0.408427	2.53492	0.00923891	0.0107333
Cerebellum	DG 18:1_20:4	-0.352971	1359	0.262256	0.615227	-0.21172	-0.573842	0.219651	0.332144	0.99596	0.226943	-0.469815	0.749477	0.52835	0.997652	-0.389221	-0.77418	0.205926	0.18867	0.747716	1.47775	0.463933	2.49157	0.00657709	0.0104295
Liver	LPE 18:1	-0.35308	1360	0.368923	0.722003	-0.297833	-0.63918	0.14155	0.178236	0.502939	-0.239604	-0.755287	0.459315	0.504934	0.532403	-0.543213	-0.851621	0.0445889	0.0679644	0.231102	1.73423	0.784966	2.68349	0.00120431	0.00905743
Frontal	PA 18:2_20:1	-0.353132	1361	0.298712	0.651844	-0.241151	-0.59428	0.189931	0.267652	0.896866	-0.167624	-0.721141	0.516516	0.643453	0.999237	-0.478298	-0.814606	0.0986975	0.0982681	0.38704	1.56571	0.601389	2.53002	0.00301589	0.0107233
Frontal	PC O-38:6	-0.353156	1362	0.293376	0.646532	-0.236844	-0.591317	0.19433	0.276553	0.896866	-0.303874	-0.78358	0.402823	0.39333	0.999237	-0.420868	-0.788911	0.1694	0.152113	0.38704	1.55295	0.565318	2.54058	0.00384188	0.0107233
Liver	TG 20:2_34:4	-0.353169	1363	0.31192	0.665089	-0.251814	-0.608789	0.189962	0.258263	0.555777	0.335666	-0.372736	0.796877	0.34302	0.473507	-0.252784	-0.72195	0.375608	0.427959	0.528282	1.59752	0.507774	2.68727	0.0064575	0.00913908
Temporal	LPI 16:1	-0.353225	1364	0.333843	0.687068	0.269513	-0.196436	0.636162	0.250511	0.76014	-0.236055	-0.753667	0.462278	0.511453	0.784765	0.388627	-0.319073	0.818078	0.267056	0.997982	1.65031	0.705825	2.5948	0.0019255	0.00251515
Frontal	SM 42:1	-0.353262	1365	0.34051	0.693773	-0.274895	-0.617165	0.154854	0.204277	0.896866	-0.372721	-0.811831	0.335681	0.28881	0.999237	-0.536051	-0.839179	0.0211941	0.0589812	0.38704	1.66642	0.71212	2.62072	0.00168427	0.0107233
Plasma	TG 16:1_36:4	-0.353584	1366	0.127935	0.481519	0.103282	-0.34373	0.512135	0.65595	0.665808	0.11579	-0.554243	0.694765	0.750078	0.980541	-0.0735526	-0.64497	0.550617	0.829831	0.998506	1.15659	0.117359	2.19582	0.0312305	0.0429086
Cerebellum	Carnosine	-0.353732	1367	0.260313	0.614045	-0.210152	-0.57274	0.221213	0.335821	0.645139	-0.278571	-0.772674	0.425726	0.435754	0.942415	-0.256327	-0.707404	0.343117	0.397923	0.991144	1.47491	0.465898	2.48393	0.00645207	0.0163188
Frontal	PI 18:1_20:0	-0.353857	1368	0.329116	0.682973	-0.265697	-0.610984	0.164524	0.220443	0.896866	-0.362187	-0.807638	0.346443	0.303723	0.999237	-0.504276	-0.825811	0.0646805	0.0788718	0.38704	1.64048	0.644815	2.63614	0.00269194	0.0107233
Liver	Cys synthesis	-0.353952	1369	0.337436	0.691388	0.272413	-0.168554	0.622524	0.220008	0.338473	0.727398	0.180387	0.930751	0.0171194	0.34848	0.273089	-0.35672	0.732231	0.390444	0.158155	1.66069	0.664189	2.65719	0.00254975	0.0143912
Liver	Cer d18:2/20:0	-0.353987	1370	0.317159	0.671146	-0.256044	-0.611627	0.1856	0.250082	0.549024	-0.476678	-0.850919	0.218537	0.163644	0.375827	-0.171504	-0.678612	0.446328	0.594059	0.576833	1.61207	0.551005	2.67314	0.00505142	0.00905743
Temporal	DG 14:1_18:1	-0.354078	1371	0.346031	0.700108	-0.279352	-0.642453	0.186185	0.232953	0.76014	-0.190603	-0.732342	0.498895	0.597876	0.784765	-0.297289	-0.78077	0.40887	0.404173	0.997982	1.68164	0.742871	2.6204	0.00158123	0.00248045
Temporal	PC 36:2	-0.354156	1372	0.335711	0.689867	0.271021	-0.194871	0.637129	0.247765	0.76014	0.207197	-0.485806	0.740252	0.565719	0.784765	0.212846	-0.481278	0.742912	0.554926	0.997982	1.65704	0.720877	2.5932	0.00173926	0.00248045
Plasma	PG 20:4_22:1	-0.354724	1373	0.180147	0.534871	0.145433	-0.305429	0.543028	0.529344	0.643078	0.307693	-0.399288	0.785201	0.387107	0.977103	0.127689	-0.511354	0.6758	0.708299	0.998506	1.28474	0.290974	2.27851	0.0143255	0.0385813
Liver	Sum of VLCFA-SMs	-0.354788	1374	0.301541	0.656329	0.243436	-0.198551	0.603141	0.274969	0.165392	0.567576	-0.096555	0.882008	0.087013	0.729141	0.183623	-0.436251	0.685306	0.567823	0.324392	1.57648	0.57952	2.57344	0.00379116	0.0108032
Liver	Sum of PGs	-0.355186	1375	0.307912	0.663098	-0.248578	-0.606612	0.193287	0.264636	0.164776	-0.150453	-0.712577	0.529315	0.678233	0.92921	-0.456057	-0.816305	0.159623	0.136189	0.146137	1.59274	0.562829	2.62265	0.00445479	0.0108032
Cerebellum	Ratio of PUFA-LPE (P)s to MUFA-LPE (P)s	-0.355581	1376	0.23557	0.59115	0.190176	-0.240911	0.55859	0.384758	0.953563	-0.150077	-0.712388	0.529592	0.679002	0.999358	0.165793	-0.423917	0.656781	0.588293	0.700685	1.41992	0.379442	2.4604	0.0101019	0.0139816
Plasma	SPBP d18:0	-0.355673	1377	0.217716	0.573389	-0.175763	-0.56461	0.276936	0.446007	0.629474	-0.320379	-0.790539	0.387392	0.366784	0.977103	0.313877	-0.352339	0.768966	0.347232	0.998506	1.37726	0.226849	2.52767	0.0217637	0.0385813
Cerebellum	Sum of non-essential AAs	-0.35569	1378	0.249576	0.605266	-0.201484	-0.566627	0.229804	0.35658	0.344731	-0.156363	-0.715544	0.524944	0.666197	0.775008	-0.24777	-0.70281	0.351154	0.414398	0.484139	1.45383	0.43804	2.46962	0.00743374	0.0166704
Frontal	PC O-44:3	-0.355714	1379	0.266107	0.621821	-0.214829	-0.576023	0.216549	0.324925	0.896866	-0.413364	-0.827596	0.292351	0.235077	0.999237	-0.253709	-0.706002	0.345586	0.402929	0.503614	1.49359	0.477212	2.50997	0.00622238	0.0107233
Liver	Ratio of PI 18:0_20:4 to PIs	-0.356001	1380	0.302577	0.658578	0.244272	-0.197697	0.603706	0.273272	0.165392	0.332498	-0.375803	0.795572	0.347879	0.772132	0.331682	-0.299167	0.760769	0.292235	0.236713	1.58188	0.535976	2.62779	0.00521348	0.0108032
Frontal	Sum of (L)PGs	-0.356041	1381	0.304015	0.660055	-0.245432	-0.597215	0.185541	0.258989	0.667316	-0.147471	-0.711073	0.531507	0.684332	0.995105	-0.534499	-0.838535	0.0233678	0.0598598	0.568859	1.58543	0.601634	2.56923	0.00319357	0.0140456
Parietal	PE P-18:1/18:1	-0.35642	1382	0.248506	0.604927	0.20062	-0.230656	0.566015	0.358689	0.90903	-0.52603	-0.86813	0.154899	0.118334	0.206879	0.209351	-0.38618	0.681702	0.492438	0.999819	1.45301	0.370766	2.53526	0.0111757	0.0153219
Liver	Ratio of SMs to PC (O)s	-0.356567	1383	0.326204	0.68277	0.263345	-0.178029	0.616504	0.236356	0.154954	0.455838	-0.243744	0.843402	0.185495	0.772132	0.368361	-0.260641	0.777827	0.238725	0.208114	1.63999	0.60556	2.67442	0.0037194	0.0108032
Parietal	Sum of LCFA-glycosylcer	-0.356625	1384	0.235418	0.592043	0.190054	-0.241031	0.558502	0.38507	0.638312	-0.342819	-0.799808	0.365754	0.332176	0.549611	0.151375	-0.435973	0.64829	0.621548	0.979594	1.42207	0.368822	2.47531	0.010795	0.0163457
Temporal	PE 40:6	-0.356789	1385	0.354291	0.711079	0.28602	-0.179179	0.64669	0.221519	0.76014	0.399614	-0.307342	0.822335	0.252572	0.784765	0.360893	-0.347752	0.807119	0.305582	0.997982	1.70799	0.800739	2.61524	0.00105188	0.00248045
Plasma	Symmetrical Arg methylation	-0.356849	1386	0.171178	0.528027	-0.138193	-0.537797	0.312114	0.550255	0.504271	0.252513	-0.448404	0.761129	0.481521	0.785247	-0.408285	-0.809819	0.253734	0.212534	0.348408	1.2683	0.243345	2.29326	0.0182699	0.0299013
Parietal	PE 35:1	-0.357108	1387	0.271601	0.628709	0.219265	-0.212108	0.579125	0.314792	0.90903	-0.486953	-0.85457	0.205758	0.153469	0.215253	0.223074	-0.373863	0.689333	0.463819	0.999819	1.51014	0.37672	2.64355	0.0117083	0.0157575
Temporal	TG 18:2_34:2	-0.357271	1388	0.33444	0.691711	0.269994	-0.195936	0.636471	0.249632	0.76014	0.552745	-0.11792	0.877115	0.0974973	0.784765	-0.228346	-0.750125	0.468661	0.525734	0.997982	1.66147	0.68084	2.64209	0.00244145	0.00280442
Parietal	PE 38:2	-0.357274	1389	0.266591	0.623864	0.21522	-0.216159	0.576296	0.324026	0.90903	-0.480932	-0.852435	0.213276	0.159384	0.218883	0.202712	-0.392064	0.677973	0.506567	0.999819	1.4985	0.367459	2.62954	0.0121144	0.0159214
Frontal	Putrescine	-0.357393	1390	0.25193	0.609323	-0.203384	-0.56797	0.227926	0.351967	0.256361	-0.17239	-0.723488	0.512908	0.633905	0.851203	-0.232093	-0.694292	0.365652	0.445455	0.847801	1.46357	0.434736	2.49241	0.00773856	0.0131115
Cerebellum	MTHFR deficiency (NBS)	-0.357395	1391	0.252007	0.609402	0.203446	-0.227865	0.568014	0.351816	0.344731	-0.229961	-0.750869	0.46733	0.52273	0.775008	0.348716	-0.250375	0.754696	0.242909	0.484139	1.46376	0.44219	2.48534	0.00737815	0.0166704
Liver	LPE P-17:0	-0.357725	1392	0.35562	0.713344	-0.287093	-0.632182	0.153039	0.195162	0.514154	-0.397462	-0.821505	0.309657	0.255375	0.43977	-0.486377	-0.828904	0.121416	0.108851	0.29734	1.71343	0.757575	2.66928	0.00141449	0.00905743
Plasma	Sum of measured ω-3 FAs	-0.358261	1393	0.172871	0.531133	0.13956	-0.310855	0.538787	0.546278	0.504271	0.549948	-0.121882	0.876185	0.0995607	0.785247	-0.150704	-0.68835	0.493814	0.65827	0.400536	1.27576	0.247544	2.30398	0.018006	0.0299013
Frontal	PI 16:1_18:1	-0.358391	1394	0.351266	0.709657	-0.283578	-0.622962	0.145649	0.189769	0.896866	-0.297912	-0.781037	0.4083	0.40314	0.999237	-0.594021	-0.86266	-0.0639738	0.0322997	0.38704	1.70457	0.742425	2.66672	0.00149203	0.0107233
Cerebellum	Asp	-0.358489	1395	0.248701	0.607189	-0.200777	-0.566126	0.230502	0.358306	0.645139	-0.202409	-0.737985	0.489615	0.574929	0.942415	-0.192176	-0.672005	0.401301	0.529355	0.991144	1.45845	0.427687	2.48921	0.00801639	0.0163188
Frontal	LPE P-18:1	-0.358555	1396	0.2527	0.611254	-0.204006	-0.568409	0.227312	0.350465	0.896866	-0.153158	-0.713938	0.527319	0.672716	0.999237	-0.280384	-0.72012	0.320044	0.35347	0.477364	1.46821	0.455685	2.48074	0.00681238	0.0107233
Liver	Taurine	-0.35859	1397	0.268361	0.626951	0.216649	-0.225562	0.584838	0.332832	0.472016	-0.341033	-0.799078	0.367505	0.334867	0.767432	0.491001	-0.115427	0.830796	0.105031	0.273081	1.50591	0.544175	2.46765	0.00407308	0.0160524
Plasma	TMAO synthesis	-0.358726	1398	0.171439	0.530165	0.138403	-0.31192	0.537949	0.549641	0.504271	0.202499	-0.489544	0.738028	0.574756	0.785247	0.168759	-0.479676	0.697975	0.619873	0.400536	1.27344	0.25149	2.29538	0.0175904	0.0299013
Frontal	C18	-0.358849	1399	0.303252	0.662102	-0.244817	-0.596794	0.186173	0.260223	0.896866	-0.130857	-0.702596	0.543553	0.718602	0.999237	-0.533691	-0.838199	0.0244985	0.0603213	0.38704	1.59034	0.60906	2.57163	0.00305853	0.0107233
Parietal	Ratio of UFA-PE (P)s to SFA-PE (P)s	-0.358957	1400	0.244958	0.603915	0.197756	-0.233479	0.563984	0.365735	0.638312	-0.483005	-0.853171	0.210697	0.157332	0.461501	0.315122	-0.28542	0.737974	0.294302	0.979594	1.45058	0.426626	2.47454	0.00795291	0.0157754
Frontal	Sum of PGs	-0.359211	1401	0.301168	0.660379	-0.243134	-0.595641	0.1879	0.263618	0.667316	-0.146379	-0.710521	0.532307	0.68657	0.995105	-0.531927	-0.837465	0.0269592	0.0613365	0.568859	1.58621	0.601353	2.57106	0.00320783	0.0140456
Liver	Gly conjugation of DCA	-0.359213	1402	0.259545	0.618757	0.209531	-0.232627	0.57991	0.349341	0.459659	0.323656	-0.384279	0.791906	0.361622	0.653559	0.143967	-0.468656	0.663083	0.655316	0.211403	1.48623	0.478206	2.49426	0.00621193	0.0144385
Frontal	PC 34:4	-0.359307	1403	0.261732	0.621039	-0.211297	-0.573545	0.220073	0.333133	0.896866	0.328051	-0.380081	0.793732	0.354757	0.999237	-0.408038	-0.782989	0.184406	0.166326	0.38704	1.49171	0.489147	2.49428	0.0057114	0.0107233
Liver	PE P-18:0/22:1	-0.359352	1404	0.310339	0.669692	0.250538	-0.191274	0.607931	0.260764	0.557759	0.153135	-0.527336	0.713926	0.672762	0.567856	0.431664	-0.189079	0.805914	0.16115	0.373716	1.60858	0.629184	2.58797	0.00285293	0.00905743
Parietal	LPE 18:1	-0.359768	1405	0.259363	0.619131	0.209385	-0.221976	0.572201	0.337629	0.90903	-0.298996	-0.7815	0.407309	0.401349	0.269442	0.176506	-0.414821	0.663012	0.564049	0.999819	1.48713	0.377926	2.59634	0.0112715	0.0153941
Plasma	Hex-Cer d18:1/14:0	-0.359861	1406	0.16989	0.529751	0.137153	-0.31307	0.537043	0.553289	0.643078	0.636497	0.0114651	0.903886	0.0478504	0.977103	-0.226104	-0.727329	0.432422	0.503797	0.998506	1.27244	0.256184	2.2887	0.0171346	0.0385813
Parietal	PG 18:2_20:2	-0.359872	1407	0.235063	0.594935	0.189767	-0.241311	0.558298	0.385801	0.90903	-0.463466	-0.846171	0.234627	0.177309	0.225852	0.244442	-0.354256	0.701012	0.420897	0.999819	1.42901	0.364869	2.49316	0.011161	0.0153219
Liver	PI 18:2_22:1	-0.360159	1408	0.307027	0.667187	-0.247864	-0.606131	0.19402	0.266056	0.559294	-0.266619	-0.767418	0.436239	0.456492	0.508444	-0.130371	-0.655247	0.479399	0.686324	0.603809	1.60256	0.530888	2.67423	0.00564024	0.00905743
Parietal	PLA activity (5)	-0.360219	1409	0.233722	0.593941	-0.188684	-0.557525	0.242368	0.388567	0.638312	0.16254	-0.520337	0.718623	0.653689	0.670929	-0.216717	-0.685811	0.379595	0.476977	0.979594	1.42662	0.404448	2.4488	0.00876098	0.0157754
Parietal	LPIAT1 activity (3)	-0.360219	1410	0.233722	0.593941	0.188684	-0.242368	0.557525	0.388567	0.638312	-0.16254	-0.718623	0.520337	0.653689	0.670929	0.216717	-0.379595	0.685811	0.476977	0.979594	1.42662	0.404448	2.4488	0.00876098	0.0157754
Frontal	Sum of MUFA-CEs	-0.360245	1411	0.254463	0.614709	-0.205429	-0.569414	0.225902	0.34704	0.739347	0.157799	-0.523877	0.716261	0.663283	0.995105	-0.343052	-0.751913	0.256396	0.251168	0.568859	1.47651	0.450355	2.50266	0.00717493	0.0140456
Parietal	PC O-38:1	-0.360717	1412	0.256029	0.616746	0.206693	-0.224649	0.570306	0.344017	0.90903	-0.469547	-0.848364	0.227269	0.170938	0.225852	0.141962	-0.443732	0.642678	0.643629	0.999819	1.4814	0.34531	2.61749	0.0133221	0.0166153
Liver	PS 36:5	-0.360871	1413	0.280448	0.641319	0.226407	-0.215801	0.591549	0.31097	0.592315	0.403378	-0.303272	0.823782	0.247713	0.433822	-0.189218	-0.688368	0.431547	0.555872	0.564278	1.54043	0.411263	2.66959	0.0102691	0.0120709
Parietal	Sum of MUFA-PCs	-0.361364	1414	0.224796	0.58616	0.181479	-0.249378	0.552361	0.407262	0.638312	-0.455749	-0.843369	0.243851	0.185593	0.467646	0.174482	-0.416549	0.66184	0.568598	0.979594	1.40794	0.323898	2.49197	0.0136367	0.0167723
Cerebellum	PE 44:12	-0.361665	1415	0.250614	0.612279	-0.202322	-0.567219	0.228976	0.354541	0.99596	0.12867	-0.545119	0.701468	0.723148	0.997652	-0.439118	-0.797218	0.147572	0.133296	0.747716	1.47067	0.441206	2.50014	0.00752574	0.0104295
Cerebellum	CPP activity	-0.361675	1416	0.314268	0.675944	-0.25371	-0.602865	0.177003	0.242753	0.881425	-0.226482	-0.749264	0.470193	0.529211	0.999358	-0.554939	-0.846956	-0.00569486	0.0490075	0.700685	1.62359	0.660177	2.58701	0.0022516	0.0135977
Cerebellum	CERK activity	-0.361675	1417	0.314268	0.675944	0.25371	-0.177003	0.602865	0.242753	0.881425	0.226482	-0.470193	0.749264	0.529211	0.999358	0.554939	0.00569486	0.846956	0.0490075	0.700685	1.62359	0.660177	2.58701	0.0022516	0.0135977
Plasma	PE 38:3	-0.361952	1418	0.16707	0.529022	-0.134876	-0.53539	0.315161	0.559956	0.64488	-0.285796	-0.775818	0.419277	0.423431	0.977103	-0.185573	-0.70677	0.466199	0.584862	0.998506	1.27069	0.250513	2.29087	0.0176314	0.0385813
Temporal	PI 18:0_18:0	-0.362064	1419	0.336598	0.698662	0.271737	-0.194127	0.637588	0.246469	0.76014	0.260105	-0.441889	0.764526	0.467976	0.784765	0.213741	-0.480557	0.743332	0.553223	0.997982	1.67816	0.737848	2.61848	0.00162894	0.00248045
Temporal	TG 20:3_34:2	-0.362104	1420	0.371996	0.734101	0.300314	-0.164002	0.655696	0.198265	0.76014	0.18185	-0.505675	0.72811	0.615099	0.784765	0.74595	0.219341	0.935976	0.0132354	0.997982	1.76328	0.936977	2.58959	0.000346138	0.00248045
Parietal	PE P-16:0/16:0	-0.362262	1421	0.255435	0.617697	-0.206214	-0.569968	0.225124	0.345162	0.90903	-0.305127	-0.784113	0.401666	0.391283	0.268671	-0.245475	-0.701571	0.353294	0.418875	0.999819	1.48369	0.480524	2.48685	0.00595319	0.0150458
Parietal	PE P-18:0/18:3	-0.362299	1422	0.265333	0.627632	-0.214205	-0.575585	0.217173	0.326368	0.90903	-0.561868	-0.880132	0.104852	0.0909585	0.204578	-0.170116	-0.659304	0.420261	0.57846	0.999819	1.50755	0.522367	2.49273	0.00468475	0.0150458
Frontal	PI 18:2_20:1	-0.362331	1423	0.269348	0.631678	-0.217445	-0.577854	0.213932	0.318925	0.896866	-0.253143	-0.761411	0.447867	0.480391	0.999237	-0.334477	-0.747672	0.265424	0.263985	0.420544	1.51727	0.512551	2.52199	0.00514708	0.0107233
Plasma	C12	-0.36253	1424	0.184367	0.546898	-0.14884	-0.545479	0.302268	0.519634	0.641762	0.431722	-0.271781	0.834509	0.212817	0.977103	-0.517809	-0.85279	0.119044	0.102783	0.998506	1.31363	0.315975	2.31128	0.0128871	0.0385813
Plasma	Creatinine	-0.362917	1425	0.164619	0.527537	0.132898	-0.316974	0.533952	0.565779	0.788665	0.213976	-0.480368	0.743442	0.552776	0.943682	0.209197	-0.44674	0.718861	0.53701	0.982643	1.26712	0.245999	2.28825	0.0179934	0.0323236
Plasma	LPC 18:0	-0.363006	1426	0.267235	0.630241	0.21574	-0.238124	0.592268	0.347611	0.616321	0.459881	-0.238927	0.844872	0.181129	0.977103	0.359848	-0.306104	0.789334	0.277036	0.998506	1.51382	0.54708	2.48055	0.00419583	0.0385813
Frontal	CE 22:5	-0.363046	1427	0.257991	0.621037	-0.208277	-0.571422	0.223076	0.340248	0.896866	0.221878	-0.473961	0.74713	0.537839	0.999237	-0.418116	-0.787646	0.172642	0.155093	0.38704	1.49171	0.469621	2.5138	0.00652038	0.0107233
Liver	PI 16:0_18:1	-0.363071	1428	0.296489	0.65956	-0.239357	-0.600378	0.202708	0.283342	0.571087	-0.197826	-0.735803	0.493236	0.583798	0.549775	-0.35648	-0.772367	0.273343	0.255371	0.456583	1.58424	0.541864	2.62662	0.00503884	0.00905743
Temporal	PC O-34:1	-0.363402	1429	0.344275	0.707677	0.277934	-0.187668	0.64155	0.235432	0.76014	0.254772	-0.446474	0.762142	0.477474	0.784765	-0.199398	-0.736553	0.491997	0.58075	0.997982	1.69981	0.703924	2.6957	0.00230816	0.00274171
Plasma	PLA activity (3)	-0.363441	1430	0.165652	0.529093	0.133732	-0.31621	0.534558	0.563321	0.924343	0.312855	-0.394476	0.787381	0.378773	0.595608	0.105414	-0.527839	0.663342	0.75773	0.998785	1.27086	0.252007	2.28972	0.0174942	0.0356052
Plasma	LPIAT1 activity (1)	-0.363441	1431	0.165652	0.529093	-0.133732	-0.534558	0.31621	0.563321	0.924343	-0.312855	-0.787381	0.394476	0.378773	0.595608	-0.105414	-0.663342	0.527839	0.75773	0.998785	1.27086	0.252007	2.28972	0.0174942	0.0356052
Plasma	PI 18:1_22:4	-0.363961	1432	0.155713	0.519674	0.125708	-0.323536	0.528704	0.587163	0.651056	0.251048	-0.449653	0.76047	0.484155	0.977103	-0.0828121	-0.650378	0.544092	0.808731	0.998506	1.24824	0.210105	2.28637	0.021279	0.0385813
Parietal	PC O-42:3	-0.364367	1433	0.225433	0.5898	0.181993	-0.24888	0.55273	0.405913	0.90903	-0.209028	-0.741116	0.484343	0.562212	0.30443	0.120017	-0.461485	0.629383	0.696135	0.999819	1.41668	0.335204	2.49815	0.0129645	0.0164072
Liver	Cer d18:0/22:0	-0.364371	1434	0.284519	0.648889	-0.229693	-0.593798	0.212493	0.303809	0.591223	0.502397	-0.186095	0.85999	0.138911	0.365827	-0.433084	-0.806526	0.187394	0.159622	0.373591	1.55861	0.501759	2.61546	0.00620136	0.00905862
Cerebellum	PC O-28:0	-0.3645	1435	0.241037	0.605537	-0.19459	-0.561735	0.236589	0.373613	0.99596	0.195979	-0.494688	0.734921	0.587385	0.997652	-0.232741	-0.694647	0.365059	0.44415	0.747716	1.45448	0.424667	2.48429	0.00811137	0.0104295
Temporal	Ratio of PEs to PEs P	-0.364772	1436	0.351253	0.716025	0.283568	-0.181762	0.645134	0.225681	0.447212	0.609504	-0.0326537	0.895481	0.0613829	0.435879	0.179713	-0.507317	0.72707	0.61933	0.987543	1.71987	0.791914	2.64782	0.00119823	0.00289761
Cerebellum	PG 18:1_18:3	-0.364773	1437	0.241018	0.605791	-0.194575	-0.561724	0.236604	0.373651	0.99596	0.293355	-0.412453	0.779082	0.410718	0.997652	-0.431784	-0.793896	0.156413	0.140662	0.747716	1.45509	0.422884	2.48729	0.00821255	0.0104295
Plasma	Sum of UFA-LPAs	-0.364793	1438	0.164523	0.529316	0.13282	-0.317045	0.533895	0.566009	0.924343	0.60396	-0.0414152	0.893729	0.0644424	0.535374	-0.109853	-0.66585	0.524592	0.747808	0.998785	1.2714	0.261195	2.2816	0.0166553	0.0356052
Parietal	PE P-20:0/18:2	-0.364831	1439	0.240722	0.605553	0.194336	-0.236838	0.561554	0.374249	0.90903	-0.693782	-0.921065	-0.113917	0.0260574	0.189345	0.191493	-0.401897	0.671616	0.530849	0.999819	1.45452	0.294738	2.61429	0.0166729	0.0186966
Parietal	PI 18:1_20:5	-0.364962	1440	0.239091	0.604052	0.193019	-0.23813	0.560617	0.377559	0.90903	-0.603948	-0.893725	0.0414337	0.064449	0.204578	0.249116	-0.349895	0.703535	0.411783	0.999819	1.45091	0.378862	2.52296	0.0106372	0.0151357
Frontal	PA 18:2_22:1	-0.365023	1441	0.286992	0.652015	-0.23169	-0.587759	0.199572	0.287447	0.896866	0.266975	-0.435928	0.767576	0.455867	0.999237	-0.65083	-0.8846	-0.155666	0.0159926	0.38704	1.56612	0.611552	2.52068	0.00278231	0.0107233
Frontal	Sum of PUFA-MGs	-0.365429	1442	0.249729	0.615158	0.201607	-0.229682	0.566714	0.35628	0.742234	0.572822	-0.0888488	0.883722	0.0834858	0.995105	-0.439783	-0.797519	0.146765	0.132641	0.568859	1.47759	0.350187	2.60499	0.0129255	0.0167405
Liver	PI 18:2_20:4	-0.365583	1443	0.324293	0.689876	-0.261803	-0.615476	0.179633	0.239214	0.549024	-0.358483	-0.806153	0.350183	0.30906	0.465317	-0.582175	-0.866552	-0.0124247	0.0470258	0.190578	1.65706	0.62627	2.68785	0.0033555	0.00905743
Frontal	SM 44:1	-0.36584	1444	0.26444	0.630279	-0.213483	-0.575079	0.217893	0.328039	0.896866	-0.304657	-0.783913	0.4021	0.39205	0.999237	-0.310519	-0.735642	0.2901	0.301793	0.443519	1.51391	0.510162	2.51766	0.00519276	0.0107233
Cerebellum	CE 18:1	-0.365883	1445	0.251154	0.617037	-0.202758	-0.567528	0.228546	0.353484	0.99596	0.326977	-0.381109	0.793287	0.356428	0.997652	-0.238283	-0.697671	0.359962	0.433059	0.747716	1.4821	0.412209	2.55199	0.00919025	0.0107333
Plasma	TG 20:4_32:0	-0.365933	1446	0.162661	0.528594	0.131316	-0.318421	0.5328	0.570452	0.650442	0.345894	-0.362729	0.801062	0.327571	0.977103	-0.148653	-0.687244	0.495398	0.662681	0.998506	1.26966	0.219414	2.31991	0.0206847	0.0385813
Cerebellum	TG 18:1_36:2	-0.366274	1447	0.237077	0.60335	-0.191393	-0.559458	0.239721	0.381667	0.99596	0.500144	-0.188998	0.859204	0.14098	0.997652	-0.335319	-0.74809	0.264542	0.26271	0.747716	1.44923	0.416093	2.48236	0.00847988	0.0104731
Plasma	TG 18:3_32:1	-0.366675	1448	0.135783	0.502458	0.109618	-0.338066	0.516847	0.636211	0.661547	0.46446	-0.233429	0.84653	0.176258	0.977103	-0.0923777	-0.655906	0.53727	0.787053	0.998506	1.20689	0.172147	2.24162	0.0248593	0.038948
Parietal	Sum of MUFA-PC (O)s	-0.366678	1449	0.221425	0.588103	0.178757	-0.252014	0.550404	0.414451	0.638312	-0.456066	-0.843485	0.243474	0.185248	0.467646	0.166648	-0.423195	0.657281	0.586342	0.979594	1.4126	0.326549	2.49866	0.0135208	0.0167723
Parietal	TG 20:1_26:1	-0.366734	1450	0.231562	0.598296	0.186941	-0.244069	0.556278	0.393047	0.90903	-0.345229	-0.800791	0.363384	0.328564	0.25203	0.298027	-0.302658	0.729261	0.322665	0.999819	1.43709	0.411685	2.46249	0.00852936	0.0150458
Plasma	TG 16:0_30:2	-0.366826	1451	0.275007	0.641833	-0.222014	-0.596529	0.231898	0.333423	0.616321	0.221827	-0.474002	0.747106	0.537934	0.977103	-0.718867	-0.921405	-0.20921	0.012674	0.998506	1.54166	0.5731	2.51022	0.00373028	0.0385813
Liver	TG 16:1_36:4	-0.367181	1452	0.336245	0.703426	-0.271452	-0.621887	0.169563	0.221705	0.53505	0.35549	-0.353189	0.804948	0.313411	0.467847	-0.336883	-0.763225	0.293826	0.284267	0.470377	1.6896	0.569825	2.80938	0.00530026	0.00905743
Plasma	PE 36:5	-0.367216	1453	0.17252	0.539736	-0.139276	-0.538581	0.311116	0.547102	0.643078	-0.252115	-0.760949	0.448744	0.482236	0.977103	-0.310786	-0.767562	0.355335	0.352257	0.998506	1.29643	0.276364	2.31649	0.0157746	0.0385813
Parietal	Sum of MUFA-PEs P	-0.367337	1454	0.239872	0.607209	0.193649	-0.237512	0.561066	0.375972	0.638312	-0.539232	-0.872598	0.13686	0.107719	0.40836	0.200153	-0.394319	0.676529	0.512061	0.979594	1.45849	0.374513	2.54247	0.0110283	0.0163549
Parietal	Sum of SPBs	-0.367517	1455	0.226015	0.593531	0.182462	-0.248424	0.553068	0.404682	0.638312	-0.592579	-0.890104	0.0590967	0.0710329	0.393592	0.327935	-0.272241	0.744414	0.274018	0.979594	1.42564	0.364759	2.48652	0.0111127	0.0163549
Parietal	Glu	-0.367713	1456	0.210828	0.578541	0.170202	-0.260259	0.544223	0.437495	0.984202	-0.541982	-0.873522	0.133046	0.105587	0.144667	0.193084	-0.40051	0.672522	0.527374	0.994209	1.38963	0.283375	2.49589	0.0165225	0.0189436
Frontal	Sum of essential AAs	-0.367746	1457	0.26319	0.630936	-0.212474	-0.574372	0.218899	0.330384	0.523503	-0.416875	-0.828928	0.288467	0.230722	0.368199	-0.254641	-0.706502	0.344708	0.401142	0.88971	1.51549	0.532928	2.49804	0.00442462	0.0160114
Plasma	CDCA	-0.367789	1458	0.203301	0.571091	-0.164126	-0.556392	0.287963	0.477141	0.752769	-0.40116	-0.82293	0.305673	0.25057	0.916115	-0.185858	-0.706918	0.465968	0.584276	0.982643	1.37174	0.468697	2.27478	0.00519305	0.0323236
Cerebellum	Ratio of DH-Cer to Spha	-0.367796	1459	0.232716	0.600512	-0.187873	-0.556944	0.24316	0.390649	0.953563	0.226484	-0.470192	0.749265	0.529208	0.999358	-0.192621	-0.672259	0.400913	0.528383	0.700685	1.44241	0.410115	2.4747	0.0086962	0.0135977
Plasma	PG 18:1_18:2	-0.36802	1460	0.181124	0.549144	0.146222	-0.304698	0.543596	0.527088	0.643078	0.327528	-0.380582	0.793515	0.355571	0.977103	0.134169	-0.506469	0.679365	0.694099	0.998506	1.31903	0.335041	2.30301	0.0115958	0.0385813
Cerebellum	Sum of UFA-LPSs	-0.368042	1461	0.228068	0.59611	-0.18412	-0.554257	0.246814	0.400353	0.953563	0.429876	-0.273879	0.833819	0.214999	0.999358	-0.375516	-0.767668	0.221246	0.206079	0.700685	1.43184	0.389318	2.47435	0.00970405	0.0137934
Frontal	PG 18:1_18:1	-0.368282	1462	0.298995	0.667277	-0.24138	-0.594437	0.189697	0.267185	0.896866	-0.181496	-0.727937	0.505947	0.6158	0.999237	-0.550842	-0.84528	0.000206169	0.05106	0.38704	1.60278	0.629931	2.57562	0.00269336	0.0107233
Temporal	PE P-16:0/22:6	-0.368326	1463	0.334486	0.702812	0.270032	-0.195898	0.636495	0.249564	0.76014	0.159498	-0.522611	0.717109	0.659839	0.784765	0.159174	-0.522852	0.716948	0.660495	0.997982	1.68813	0.724265	2.65199	0.0018904	0.00251515
Plasma	TG 22:5_32:1	-0.368758	1464	0.175465	0.544223	0.141654	-0.308924	0.540301	0.540213	0.643078	-0.138553	-0.706543	0.538007	0.702666	0.980541	-0.182196	-0.705016	0.468931	0.591834	0.998506	1.3072	0.104032	2.51038	0.0349235	0.0456427
Plasma	PA 18:2_22:3	-0.368851	1465	0.156003	0.524854	0.125942	-0.323323	0.528875	0.58646	0.651056	0.590677	-0.0620121	0.889495	0.0721754	0.977103	-0.239282	-0.733825	0.421027	0.478549	0.998506	1.26068	0.233978	2.28739	0.0190456	0.0385813
Parietal	Hex2Cer d18:1/14:0	-0.368863	1466	0.237628	0.606491	0.191838	-0.239286	0.559775	0.38054	0.90903	-0.273813	-0.77059	0.429934	0.443956	0.281277	0.223097	-0.373842	0.689346	0.463773	0.999819	1.45677	0.400127	2.51341	0.00947348	0.0150458
Frontal	Carnitine uptake defect (NBS)	-0.36891	1467	0.277619	0.646529	0.224123	-0.207223	0.58251	0.303918	0.696321	0.486436	-0.206408	0.854387	0.153972	0.995105	-0.260245	-0.709495	0.339409	0.390495	0.675976	1.55294	0.359224	2.74665	0.0135053	0.0172633
Frontal	Ratio of MUFA-LPE (P)s to SFA-LPE (P)s	-0.369103	1468	0.25217	0.621273	-0.203578	-0.568107	0.227734	0.351498	0.739539	-0.522597	-0.866959	0.159517	0.121197	0.995105	-0.182123	-0.666252	0.410005	0.551505	0.793262	1.49228	0.488695	2.49586	0.00573659	0.0140456
Parietal	TG 16:1_36:4	-0.369613	1469	0.311639	0.681252	-0.251587	-0.601419	0.179199	0.246852	0.90903	-0.503085	-0.860229	0.185207	0.138284	0.208645	-0.403465	-0.780862	0.189689	0.171592	0.999819	1.63634	0.677478	2.59521	0.00203471	0.0150458
Liver	PE P-20:0/17:1	-0.37012	1470	0.297979	0.6681	0.24056	-0.201483	0.601194	0.280856	0.570547	0.493833	-0.197068	0.856994	0.146875	0.365827	0.265758	-0.3636	0.728543	0.40379	0.521686	1.60475	0.610255	2.59925	0.00326214	0.00905743
Parietal	PC 38:3	-0.370169	1471	0.21432	0.584488	0.173021	-0.257549	0.546264	0.429827	0.90903	-0.306111	-0.78453	0.400755	0.38968	0.268299	0.0869064	-0.487419	0.608743	0.777709	0.999819	1.40392	0.308517	2.49932	0.0147341	0.0174327
Parietal	LPG 18:2	-0.370224	1472	0.238339	0.608563	-0.192412	-0.560184	0.238724	0.379089	0.90903	-0.344044	-0.800308	0.364551	0.330338	0.25203	-0.111177	-0.623941	0.468508	0.717661	0.999819	1.46175	0.44093	2.48256	0.00740945	0.0150458
Frontal	PI 16:0_20:0	-0.370224	1473	0.310961	0.681185	-0.25104	-0.601047	0.179764	0.247915	0.896866	-0.156972	-0.715849	0.524492	0.66496	0.999237	-0.538498	-0.840194	0.0177548	0.057614	0.38704	1.63618	0.639735	2.63263	0.00276449	0.0107233
Parietal	Sum of Spha	-0.370231	1474	0.21911	0.589341	0.176888	-0.253821	0.549056	0.419428	0.638312	-0.567637	-0.882027	0.0964666	0.0869718	0.393592	0.364794	-0.233029	0.762517	0.220369	0.979594	1.41558	0.361853	2.4693	0.0111341	0.0163549
Frontal	PG 18:1_20:4	-0.370827	1475	0.250098	0.620925	-0.201905	-0.566925	0.229388	0.355555	0.896866	0.156582	-0.524782	0.715653	0.665753	0.999237	-0.486608	-0.818218	0.0879611	0.0917432	0.38704	1.49144	0.479286	2.50359	0.00610717	0.0107233
Liver	PE P-16:0/22:6	-0.371089	1476	0.287858	0.658947	0.232389	-0.209773	0.595638	0.298011	0.58477	0.493725	-0.197205	0.856956	0.146977	0.365827	0.19911	-0.423144	0.693739	0.534996	0.554252	1.58277	0.554171	2.61136	0.00461679	0.00905743
Cerebellum	Sum of PUFA-MGs	-0.371102	1477	0.210963	0.582065	-0.170311	-0.544302	0.260155	0.437197	0.955861	0.465566	-0.232094	0.84693	0.175093	0.999358	-0.344087	-0.752423	0.255299	0.249646	0.700685	1.3981	0.390627	2.40557	0.0090873	0.0136777
Frontal	SPB d18:1	-0.371415	1478	0.266677	0.638091	0.215289	-0.216089	0.576345	0.323866	0.896866	0.631835	0.00366799	0.902449	0.0500293	0.999237	0.237702	-0.360498	0.697354	0.434216	0.521425	1.53267	0.528419	2.53693	0.00477446	0.0107233
Parietal	t4-OH-Pro	-0.37151	1479	0.154202	0.525712	0.124488	-0.303277	0.510495	0.571435	0.984202	-0.544828	-0.874476	0.129077	0.103408	0.144667	0.15668	-0.431561	0.651429	0.609229	0.994209	1.26274	0.237959	2.28753	0.0183888	0.0205955
Parietal	SPB d18:0	-0.371573	1480	0.218544	0.590116	0.176431	-0.254262	0.548727	0.420649	0.90903	-0.541071	-0.873216	0.134311	0.10629	0.204578	0.385855	-0.209716	0.772588	0.192857	0.999819	1.41744	0.367526	2.46735	0.0108011	0.0152012
Parietal	Sum of LCFA-LPSs	-0.371679	1481	0.256699	0.628378	-0.207234	-0.570687	0.224112	0.342727	0.638312	-0.62671	-0.900862	0.00481729	0.0525	0.352559	-0.138905	-0.640843	0.446233	0.650859	0.979594	1.50934	0.503545	2.51514	0.00538108	0.0157754
Plasma	TG 16:1_38:4	-0.37188	1482	0.170816	0.542696	0.137901	-0.312382	0.537585	0.551106	0.643078	0.29604	-0.41001	0.780235	0.406245	0.977103	-0.307107	-0.765886	0.358884	0.358286	0.998506	1.30354	0.179502	2.42757	0.0255822	0.0390357
Liver	TG 20:1_34:3	-0.372039	1483	0.288282	0.660321	-0.232731	-0.595872	0.209427	0.297279	0.58477	-0.227122	-0.74956	0.469668	0.528016	0.53666	-0.30765	-0.749261	0.323341	0.330659	0.492415	1.58607	0.541707	2.63043	0.00506538	0.00905743
Temporal	Ratio of DHA to AA	-0.372223	1484	0.337982	0.710205	0.272854	-0.192966	0.638304	0.244455	0.177193	0.402337	-0.304401	0.823383	0.249052	0.538309	0.144241	-0.53387	0.709438	0.690956	0.997217	1.70589	0.758266	2.65351	0.00151988	0.00282263
Cerebellum	Ratio of short-chain to long-chain ACs	-0.372364	1485	0.229023	0.601387	0.184891	-0.246064	0.55481	0.398347	0.953563	-0.175948	-0.725232	0.510199	0.626809	0.999358	0.264981	-0.3349	0.712012	0.381612	0.700685	1.44451	0.378177	2.51085	0.0105764	0.0143369
Parietal	1-Met-His	-0.372862	1486	0.286682	0.659544	-0.23144	-0.587586	0.199826	0.287982	0.950112	-0.608924	-0.895298	0.0335746	0.0616982	0.128142	-0.270553	-0.714959	0.32956	0.371298	0.994209	1.5842	0.54336	2.62504	0.00486809	0.0141291
Temporal	PE 40:5	-0.373007	1487	0.337261	0.710267	0.272272	-0.193572	0.637931	0.245504	0.76014	0.370342	-0.338128	0.810888	0.292143	0.784765	0.33606	-0.372353	0.797039	0.342417	0.997982	1.70604	0.790383	2.62169	0.001147	0.00248045
Temporal	LPS 22:0	-0.373344	1488	0.318561	0.691905	-0.257175	-0.628203	0.209147	0.273688	0.76014	-0.272491	-0.770009	0.431098	0.446248	0.784765	0.149613	-0.529933	0.712154	0.679949	0.997982	1.66193	0.647097	2.67677	0.00314649	0.00343168
Plasma	Sum of LPSs	-0.373569	1489	0.229272	0.602842	-0.185092	-0.571144	0.268009	0.421837	0.902511	0.402416	-0.304315	0.823413	0.24895	0.595608	-0.0977601	-0.658989	0.533395	0.774914	0.998785	1.448	0.307313	2.5887	0.0158802	0.0356052
Parietal	PE P-16:0/16:1	-0.37362	1490	0.240802	0.614422	0.194401	-0.236775	0.5616	0.374087	0.90903	-0.490095	-0.855679	0.201803	0.150435	0.215253	0.167481	-0.422492	0.657768	0.584445	0.999819	1.47582	0.385913	2.56573	0.0106042	0.0151357
Frontal	TG 16:1_34:1	-0.373748	1491	0.231274	0.605022	-0.186709	-0.556112	0.244295	0.393645	0.903343	-0.239615	-0.755292	0.459306	0.504915	0.999237	-0.158251	-0.652355	0.430249	0.605599	0.591825	1.45324	0.435351	2.47113	0.00755639	0.0107233
Parietal	PC O-36:3	-0.373891	1492	0.232981	0.606872	0.188087	-0.242951	0.557097	0.390099	0.90903	-0.359983	-0.806755	0.348671	0.306893	0.244799	0.102307	-0.475481	0.618432	0.739452	0.999819	1.45769	0.344705	2.57067	0.0129784	0.0164072
Plasma	SPBP d14:0	-0.373934	1493	0.154268	0.528202	0.124541	-0.324597	0.527849	0.590665	0.651056	0.161987	-0.520751	0.718348	0.654806	0.980541	0.146754	-0.496861	0.686219	0.666772	0.998506	1.26872	0.279679	2.25777	0.0149729	0.0385813
Frontal	CE 14:0	-0.374486	1494	0.285195	0.659681	-0.230239	-0.586755	0.201043	0.290561	0.896866	0.162739	-0.520188	0.718722	0.653287	0.999237	-0.547145	-0.843762	0.00549749	0.0529638	0.38704	1.58453	0.62662	2.54244	0.00260987	0.0107233
Liver	TG 18:3_38:6	-0.374721	1495	0.270408	0.645129	-0.218301	-0.585978	0.223916	0.329067	0.608823	0.74742	0.222503	0.936387	0.0129567	0.221343	-0.382268	-0.784141	0.245491	0.220079	0.432071	1.54958	0.420417	2.67874	0.0098989	0.0117959
Frontal	Sum of UFA-TGs	-0.374748	1496	0.279036	0.653784	-0.225267	-0.583306	0.20607	0.301391	0.696321	-0.13034	-0.702329	0.543924	0.719676	0.995105	-0.501706	-0.824714	0.0681058	0.080661	0.568859	1.57037	0.575943	2.56479	0.00372109	0.0140456
Plasma	FA 22:6	-0.375022	1497	0.158554	0.533576	0.128001	-0.321448	0.530381	0.580304	0.788665	0.526875	-0.153758	0.868417	0.117636	0.916115	-0.152093	-0.689097	0.492738	0.655288	0.982643	1.28163	0.25279	2.31047	0.0176202	0.0323236
Temporal	Sum of SFA-PCs O	-0.375337	1498	0.328775	0.704112	0.265422	-0.200669	0.633531	0.258053	0.489319	0.328328	-0.379815	0.793847	0.354327	0.435879	-0.261423	-0.765113	0.44075	0.465642	0.987543	1.69125	0.702528	2.67998	0.00227012	0.00312508
Temporal	PC O-44:4	-0.375511	1499	0.319645	0.695156	0.258051	-0.208251	0.62877	0.272001	0.76014	0.244593	-0.455123	0.757554	0.495829	0.784765	0.348508	-0.360145	0.802124	0.323681	0.997982	1.66974	0.760226	2.57925	0.00129583	0.00248045
Plasma	TG 17:0_34:1	-0.375639	1500	0.237678	0.613317	-0.191878	-0.575865	0.261466	0.404711	0.627549	-0.601188	-0.892849	0.0457599	0.0660093	0.977103	-0.342575	-0.78179	0.323852	0.302403	0.998506	1.47316	0.474311	2.47202	0.00634383	0.0385813
Plasma	PE 34:1	-0.375869	1501	0.173	0.54887	-0.139664	-0.538862	0.310759	0.545976	0.643078	-0.322869	-0.791578	0.385028	0.362858	0.977103	-0.26192	-0.744776	0.400952	0.436551	0.998506	1.31837	0.291609	2.34512	0.0148918	0.0385813
Frontal	LPC 24:0	-0.375989	1502	0.24823	0.624219	-0.200397	-0.565857	0.230877	0.359235	0.896866	-0.280858	-0.773672	0.423692	0.431836	0.999237	-0.2764	-0.718034	0.323915	0.360639	0.481325	1.49935	0.484806	2.5139	0.00598532	0.0107233
Plasma	Cit synthesis	-0.375996	1503	0.156204	0.5322	0.126104	-0.323176	0.528994	0.585975	0.523411	-0.189733	-0.731923	0.499572	0.599579	0.785247	0.259663	-0.402982	0.743696	0.440658	0.355534	1.27832	0.244109	2.31254	0.018381	0.0299013
Plasma	OTC deficiency (NBS)	-0.375996	1504	0.156204	0.5322	-0.126104	-0.528994	0.323176	0.585975	0.523411	0.189733	-0.499572	0.731923	0.599579	0.785247	-0.259663	-0.743696	0.402982	0.440658	0.355534	1.27832	0.244109	2.31254	0.018381	0.0299013
Plasma	LPC 18:2	-0.376098	1505	0.174412	0.55051	0.140803	-0.309709	0.539686	0.542673	0.643078	0.163858	-0.519349	0.719277	0.65103	0.980541	0.225083	-0.433296	0.726821	0.505777	0.998506	1.32231	0.330023	2.31459	0.0120106	0.0385813
Parietal	PE P-20:0/16:1	-0.376121	1506	0.224354	0.600475	0.181122	-0.249725	0.552104	0.408202	0.90903	-0.31881	-0.789882	0.388876	0.369268	0.258448	0.152202	-0.435287	0.64878	0.619622	0.999819	1.44232	0.379462	2.50518	0.0104624	0.0151224
Temporal	IBD deficiency (NBS)	-0.376133	1507	0.320614	0.696747	0.258833	-0.207449	0.629277	0.270499	0.4964	0.774071	0.281775	0.943741	0.00859004	0.119473	-0.176607	-0.725554	0.509695	0.625497	0.987543	1.67356	0.774183	2.57294	0.00115931	0.00289761
Liver	PE 42:7	-0.376156	1508	0.297581	0.673738	-0.240239	-0.600976	0.201811	0.281518	0.570547	-0.308811	-0.785674	0.398249	0.385295	0.491353	-0.311128	-0.750944	0.319892	0.324936	0.492415	1.61829	0.572797	2.66379	0.00442631	0.00905743
Frontal	PG 16:0_18:1	-0.37644	1509	0.279691	0.656131	-0.225795	-0.583673	0.205537	0.300228	0.896866	-0.300516	-0.78215	0.405914	0.398841	0.999237	-0.448646	-0.801502	0.135945	0.124115	0.38704	1.576	0.566221	2.58579	0.00405883	0.0107233
Frontal	DG 18:1_20:4	-0.376449	1510	0.237688	0.614137	0.191886	-0.239239	0.55981	0.380418	0.896866	0.503661	-0.184462	0.860429	0.13776	0.999237	-0.181644	-0.665976	0.410417	0.552571	0.573603	1.47514	0.39597	2.5543	0.00999851	0.011655
Plasma	C3	-0.377233	1511	0.162889	0.540122	-0.131501	-0.532935	0.318252	0.569906	0.650442	0.110422	-0.557999	0.691941	0.761376	0.980541	-0.295461	-0.760538	0.369991	0.37772	0.998506	1.29736	0.300403	2.29431	0.0137961	0.0385813
Cerebellum	PE 44:11	-0.377421	1512	0.242737	0.620158	-0.195963	-0.562711	0.235241	0.370184	0.99596	0.258393	-0.443365	0.763762	0.471017	0.997652	-0.402905	-0.780601	0.190333	0.172244	0.747716	1.4896	0.446136	2.53306	0.00756146	0.0104295
Parietal	Sum of UFA-PCs	-0.377426	1513	0.209245	0.586671	0.168924	-0.261485	0.543296	0.440994	0.638312	-0.426248	-0.832461	0.277982	0.219322	0.482973	0.147241	-0.439391	0.645832	0.631211	0.979594	1.40916	0.323953	2.49437	0.0136535	0.0167723
Liver	Cer d18:1/26:1	-0.377754	1514	0.374165	0.751919	0.302065	-0.136989	0.641923	0.171852	0.488684	0.508237	-0.178514	0.862018	0.133637	0.365827	0.560886	-0.0191939	0.858456	0.0578006	0.209575	1.80608	0.845803	2.76636	0.00093588	0.00905743
Plasma	PE 38:4	-0.37792	1515	0.151112	0.529031	-0.121993	-0.52598	0.32691	0.598343	0.651056	-0.247119	-0.758698	0.452989	0.491247	0.977103	-0.198392	-0.713369	0.455718	0.558695	0.998506	1.27071	0.250515	2.29091	0.0176316	0.0385813
Temporal	Sum of PCs O	-0.378384	1516	0.32041	0.698794	0.258668	-0.207618	0.62917	0.270814	0.4964	0.247677	-0.452517	0.75895	0.490237	0.435879	-0.173172	-0.723872	0.512314	0.632343	0.987543	1.67848	0.704353	2.6526	0.00214631	0.00312508
Plasma	LPI 18:1	-0.378396	1517	0.158243	0.536639	-0.12775	-0.530198	0.321676	0.581053	0.651056	0.494825	-0.195806	0.857342	0.145939	0.977103	-0.285404	-0.755869	0.379432	0.394919	0.998506	1.28899	0.202478	2.3755	0.0228076	0.0385813
Cerebellum	LPE 22:5	-0.379075	1518	0.245141	0.624215	-0.197903	-0.564089	0.233334	0.36537	0.99596	0.353462	-0.355217	0.80413	0.316376	0.997652	-0.306276	-0.733483	0.294389	0.308794	0.747716	1.49934	0.428347	2.57034	0.00858992	0.0105505
Cerebellum	Ratio of PUFA-LPEs to SFA-LPEs	-0.379092	1519	0.220766	0.599858	0.178226	-0.252529	0.550021	0.415863	0.953563	0.159843	-0.522354	0.717281	0.659141	0.999358	0.166323	-0.423469	0.657092	0.587082	0.700685	1.44084	0.41244	2.46924	0.00854653	0.0135977
Plasma	PE 34:0	-0.379313	1520	0.151481	0.530794	-0.122291	-0.526199	0.326639	0.597443	0.651056	-0.325864	-0.792825	0.382174	0.358165	0.977103	-0.137998	-0.681461	0.503563	0.685749	0.998506	1.27495	0.254868	2.29503	0.0173031	0.0385813
Liver	Hex-Cer d18:1/22:0	-0.379491	1521	0.193458	0.572949	0.156179	-0.284139	0.542093	0.487642	0.727159	0.235188	-0.463	0.75327	0.513052	0.532403	-0.125517	-0.652422	0.483191	0.697508	0.605005	1.3762	0.248439	2.50397	0.0195301	0.0208674
Parietal	Sum of MUFA-PE (P)s	-0.379561	1522	0.234694	0.614255	0.189469	-0.241602	0.558085	0.38656	0.638312	-0.542987	-0.873859	0.131647	0.104814	0.40836	0.184466	-0.407986	0.667598	0.546309	0.979594	1.47542	0.380646	2.57019	0.0109182	0.0163507
Cerebellum	PG 16:3_18:1	-0.379729	1523	0.222583	0.602312	-0.179692	-0.551076	0.25111	0.411974	0.99596	0.353971	-0.354709	0.804336	0.31563	0.997652	-0.328939	-0.744915	0.271198	0.272464	0.747716	1.44673	0.417367	2.4761	0.00837448	0.0104438
Parietal	PC 34:1	-0.380255	1524	0.208385	0.58864	0.16823	-0.262151	0.542792	0.442902	0.90903	-0.477806	-0.851321	0.217147	0.162508	0.219438	0.183548	-0.408778	0.667071	0.548343	0.999819	1.41389	0.336405	2.49138	0.0128321	0.0162976
Cerebellum	TG 20:4_34:1	-0.380361	1525	0.227298	0.607659	-0.183499	-0.553811	0.247418	0.401972	0.99596	0.370603	-0.33786	0.810991	0.291777	0.997652	-0.352128	-0.756365	0.246727	0.238016	0.747716	1.45958	0.435405	2.48375	0.0076468	0.0104295
Frontal	Sum of TGs	-0.380377	1526	0.274519	0.654896	-0.22162	-0.580768	0.209742	0.309491	0.699925	-0.13034	-0.702329	0.543924	0.719676	0.995105	-0.497756	-0.823022	0.0733442	0.0834655	0.568859	1.57304	0.576683	2.56939	0.00372777	0.0140456
Plasma	PS 36:1	-0.380571	1527	0.180972	0.561543	-0.1461	-0.543508	0.304811	0.527438	0.643078	-0.473243	-0.84969	0.222757	0.167134	0.977103	-0.199843	-0.71411	0.45452	0.555762	0.998506	1.34881	0.34769	2.34993	0.0112497	0.0385813
Parietal	Sum of UFA-PC (O)s	-0.380732	1528	0.207497	0.58823	0.167513	-0.262837	0.542272	0.444874	0.638312	-0.426039	-0.832383	0.278218	0.219572	0.482973	0.142124	-0.443599	0.642775	0.643246	0.979594	1.41291	0.326054	2.49976	0.0135623	0.0167723
Cerebellum	Kynurenine	-0.380786	1529	0.178312	0.559098	-0.143952	-0.525002	0.285171	0.512277	0.726718	0.42876	-0.275143	0.833402	0.216323	0.942415	-0.122985	-0.631199	0.459111	0.688954	0.991144	1.34293	0.302002	2.38387	0.0141812	0.0184053
Temporal	SphK activity (7)	-0.381227	1530	0.32245	0.703677	-0.260315	-0.630236	0.205927	0.267666	0.4964	-0.226654	-0.749344	0.470052	0.528889	0.435879	-0.290277	-0.777756	0.415241	0.415873	0.987543	1.69021	0.76908	2.61134	0.00130122	0.00289761
Cerebellum	SM 36:1	-0.381282	1531	0.243264	0.624546	0.196388	-0.234824	0.563013	0.369127	0.99596	0.116807	-0.553528	0.695298	0.747942	0.997652	0.102036	-0.475693	0.618262	0.740122	0.765848	1.50014	0.415557	2.58472	0.00928075	0.0107333
Plasma	TG 16:0_32:3	-0.381473	1532	0.158384	0.539857	-0.127864	-0.530281	0.321573	0.580713	0.651056	0.237452	-0.461113	0.754305	0.508883	0.977103	-0.440496	-0.82292	0.216619	0.175107	0.998506	1.29672	0.282423	2.31101	0.0152615	0.0385813
Plasma	PG 18:2_18:4	-0.381509	1533	0.172849	0.554358	0.139542	-0.310872	0.538774	0.546331	0.643078	0.518263	-0.165304	0.865475	0.124872	0.977103	0.0917605	-0.537713	0.655551	0.788448	0.998506	1.33155	0.338502	2.32459	0.0115762	0.0385813
Plasma	TG 17:0_34:2	-0.381556	1534	0.153315	0.534871	-0.123772	-0.527285	0.325296	0.592978	0.651056	-0.399487	-0.822286	0.307479	0.252738	0.977103	-0.132244	-0.678309	0.507924	0.698307	0.998506	1.28474	0.260956	2.30853	0.016925	0.0385813
Frontal	Anserine	-0.381561	1535	0.285214	0.666775	-0.230254	-0.586766	0.201028	0.290528	0.245365	-0.503416	-0.860344	0.184778	0.137982	0.587422	-0.358168	-0.759308	0.240224	0.229497	0.805896	1.60157	0.591564	2.61157	0.0036082	0.0131115
Liver	PE 30:1	-0.381631	1536	0.256754	0.638386	-0.207279	-0.578345	0.234854	0.354664	0.630825	0.248587	-0.451745	0.759361	0.488592	0.525042	-0.285654	-0.73849	0.344768	0.368103	0.507615	1.53338	0.488623	2.57814	0.00640628	0.00911876
Liver	LPC 16:0	-0.381904	1537	0.287344	0.669248	0.231974	-0.210192	0.595355	0.298898	0.58477	0.364292	-0.344307	0.808479	0.30071	0.461632	0.294137	-0.336581	0.742671	0.353409	0.500216	1.60751	0.630376	2.58464	0.00281719	0.00905743
Plasma	PE 38:5	-0.381938	1538	0.15064	0.532578	-0.121612	-0.5257	0.327255	0.599495	0.651056	-0.320778	-0.790706	0.387013	0.366153	0.977103	-0.235039	-0.731743	0.424718	0.486615	0.998506	1.27923	0.254601	2.30386	0.0174073	0.0385813
Parietal	Ratio of MUFA-LPIs to SFA-LPIs	-0.381977	1539	0.217659	0.599636	-0.175717	-0.548212	0.254951	0.422562	0.638312	0.615967	-0.0223132	0.897512	0.0579385	0.358365	-0.481755	-0.816112	0.0942473	0.0955163	0.979594	1.4403	0.410184	2.47043	0.00866	0.0157754
Plasma	SM 36:1	-0.382539	1540	0.262939	0.645478	0.212271	-0.24155	0.589903	0.355604	0.616321	0.519296	-0.163929	0.865829	0.12399	0.977103	0.394788	-0.268728	0.804208	0.229517	0.998506	1.55041	0.550965	2.54986	0.00448495	0.0385813
Temporal	Ratio of MUFA-PSs to SFA-PSs	-0.382709	1541	0.428479	0.811188	-0.345912	-0.683767	0.114069	0.135195	0.370162	-0.276899	-0.771942	0.427208	0.438629	0.435879	0.328957	-0.379212	0.794108	0.35335	0.987543	1.94845	0.8042	3.09269	0.00234996	0.00314293
Plasma	LPS 18:2	-0.382885	1542	0.185449	0.568335	0.149714	-0.301456	0.546106	0.517158	0.641603	0.18029	-0.506874	0.727351	0.618187	0.980541	0.339321	-0.327144	0.780355	0.307319	0.998506	1.36512	0.395097	2.33514	0.00860165	0.0385813
Cerebellum	PA 18:1_20:1	-0.382979	1543	0.227926	0.610905	-0.184006	-0.554175	0.246925	0.40065	0.99596	0.347079	-0.361559	0.801544	0.325804	0.997652	-0.403264	-0.780768	0.18992	0.171826	0.747716	1.46737	0.419656	2.51509	0.00856655	0.0105391
Temporal	PC 32:1	-0.383091	1544	0.334329	0.71742	0.269905	-0.196029	0.636414	0.249795	0.76014	0.215126	-0.47944	0.743981	0.550593	0.784765	-0.1877	-0.730943	0.501153	0.603569	0.997982	1.72322	0.715246	2.73119	0.0022798	0.00273426
Temporal	Sum of UFA-PCs O	-0.383238	1545	0.315617	0.698855	0.254799	-0.211578	0.626661	0.278301	0.501761	0.242065	-0.457251	0.756407	0.500434	0.435879	-0.141559	-0.708075	0.535825	0.696471	0.987543	1.67863	0.707264	2.64999	0.00209829	0.00312508
Cerebellum	Ratio of UFA-PGs to SFA-PGs	-0.384049	1546	0.230197	0.614246	-0.185839	-0.555489	0.245142	0.395892	0.953563	-0.13464	-0.70454	0.540835	0.710757	0.999358	-0.227221	-0.691619	0.370099	0.45533	0.700685	1.4754	0.456327	2.49447	0.00688424	0.0135977
Frontal	PE 36:5	-0.384136	1547	0.241728	0.625864	-0.195148	-0.562132	0.236041	0.372216	0.896866	0.420076	-0.284906	0.830138	0.226792	0.999237	-0.464445	-0.808526	0.116302	0.109837	0.38704	1.5033	0.49659	2.51002	0.00556958	0.0107233
Temporal	Sum of PUFA-MGs	-0.384409	1548	0.312212	0.696621	0.25205	-0.214383	0.624874	0.283697	0.507332	0.478245	-0.216604	0.851478	0.162067	0.435879	-0.192825	-0.73341	0.497161	0.593533	0.987543	1.67326	0.726306	2.62021	0.00176311	0.00295815
Parietal	Ser	-0.384535	1549	0.208654	0.593189	0.168447	-0.261943	0.54295	0.442303	0.984202	-0.551926	-0.876843	0.119082	0.0980985	0.144667	0.306125	-0.29454	0.733406	0.309044	0.994209	1.42482	0.374118	2.47552	0.0105083	0.0141291
Parietal	Ratio of DHA to AA	-0.384565	1550	0.221072	0.605637	0.178472	-0.25229	0.550198	0.415207	0.94583	-0.0906286	-0.681374	0.571615	0.80337	0.171199	0.130581	-0.452996	0.63582	0.670686	0.9726	1.45472	0.407704	2.50173	0.00901788	0.0125791
Frontal	PI 18:0_20:0	-0.38461	1551	0.291972	0.676581	-0.23571	-0.590535	0.195486	0.278927	0.896866	-0.230991	-0.751343	0.466479	0.520817	0.999237	-0.504856	-0.826058	0.0639066	0.0784723	0.38704	1.62512	0.621138	2.62911	0.00308769	0.0107233
Liver	PE 40:8	-0.384932	1552	0.299761	0.684693	-0.241998	-0.602168	0.200018	0.277902	0.570547	-0.277789	-0.772332	0.426419	0.437096	0.502516	-0.414467	-0.798447	0.209194	0.180379	0.397642	1.64461	0.620498	2.66872	0.00338174	0.00905743
Cerebellum	TG 14:0_35:2	-0.384969	1553	0.233529	0.618498	-0.188529	-0.557413	0.24252	0.388965	0.99596	0.592304	-0.0595179	0.890016	0.071197	0.997652	-0.307208	-0.733958	0.293449	0.307249	0.747716	1.48561	0.405732	2.56549	0.00960303	0.0109258
Liver	PE 38:1	-0.385025	1554	0.290007	0.675032	-0.234124	-0.596821	0.208018	0.294315	0.58477	-0.24074	-0.755804	0.458364	0.502856	0.532403	-0.423051	-0.802189	0.199219	0.17061	0.382841	1.6214	0.582785	2.66002	0.00416294	0.00905743
Temporal	Sum of Cer	-0.385061	1555	0.308109	0.69317	-0.248738	-0.622715	0.217751	0.290285	0.514925	-0.139597	-0.707076	0.53725	0.700513	0.435879	-0.248349	-0.759253	0.451947	0.489022	0.987543	1.66497	0.732957	2.59698	0.00161631	0.00289761
Plasma	PG 18:1_20:1	-0.385198	1556	0.137928	0.523125	0.111349	-0.336513	0.518131	0.630857	0.65834	0.0791214	-0.579367	0.675116	0.828001	0.98902	0.118232	-0.518411	0.670549	0.729173	0.998506	1.25653	0.238289	2.27477	0.0185431	0.0385813
Frontal	Hex2Cer d18:1/20:0	-0.385227	1557	0.236515	0.621742	0.19094	-0.240165	0.559135	0.382817	0.896866	0.487274	-0.205356	0.854683	0.153158	0.999237	-0.140776	-0.641967	0.444703	0.646429	0.60535	1.4934	0.418952	2.56785	0.00899612	0.0111597
Parietal	PE 36:3	-0.385388	1558	0.243429	0.628816	-0.196521	-0.563108	0.234693	0.368796	0.90903	-0.478357	-0.851518	0.216465	0.161954	0.219438	-0.211705	-0.683019	0.384082	0.487471	0.999819	1.51039	0.506073	2.51472	0.00529983	0.0150458
Liver	TG 18:3_36:3	-0.385778	1559	0.309439	0.695217	-0.249811	-0.607442	0.192021	0.262196	0.559192	0.590249	-0.0626667	0.889358	0.0724341	0.326457	-0.241916	-0.716361	0.385508	0.448735	0.532294	1.66989	0.503915	2.83586	0.00753792	0.00980942
Cerebellum	TG 18:2_38:6	-0.386439	1560	0.211697	0.598136	0.170904	-0.259585	0.544731	0.435579	0.99596	0.291193	-0.414413	0.778151	0.414335	0.997652	0.0942066	-0.481787	0.613355	0.759511	0.765848	1.4367	0.425082	2.44832	0.00782323	0.0104295
Temporal	Sum of PUFA-PEs	-0.386614	1561	0.318107	0.70472	0.256809	-0.209523	0.627965	0.274396	0.49881	0.257512	-0.444122	0.763369	0.472583	0.435879	0.188496	-0.500534	0.731327	0.602005	0.987543	1.69271	0.74778	2.63765	0.00158102	0.00289761
Frontal	Sum of SFA-LPSs	-0.38665	1562	0.22584	0.61249	0.182322	-0.248561	0.552966	0.405051	0.781487	0.161871	-0.520838	0.71829	0.65504	0.995105	0.113621	-0.466573	0.625451	0.711689	0.853261	1.47118	0.446304	2.49606	0.0072891	0.0140456
Plasma	HArg	-0.386747	1563	0.189421	0.576169	0.152921	-0.298469	0.548405	0.508119	0.752769	-0.472433	-0.8494	0.223749	0.167964	0.916115	0.12566	-0.512876	0.674677	0.712764	0.987866	1.38394	0.29854	2.46933	0.015491	0.0323236
Cerebellum	PE 32:2	-0.38683	1564	0.226242	0.613072	-0.182646	-0.553199	0.248246	0.404201	0.99596	0.209448	-0.484006	0.741314	0.561407	0.997652	-0.391069	-0.775052	0.203838	0.186396	0.747716	1.47258	0.456955	2.4882	0.00681622	0.0104295
Liver	Ratio of DHA to AA	-0.386885	1565	0.269167	0.656052	-0.217299	-0.585287	0.224915	0.331347	0.4539	-0.11599	-0.69487	0.554103	0.749659	0.799738	-0.320205	-0.755307	0.310814	0.310258	0.13581	1.57581	0.543601	2.60803	0.004883	0.0143912
Parietal	PE P-18:0/20:1	-0.387458	1566	0.217228	0.604686	0.175369	-0.255287	0.547961	0.423496	0.90903	-0.54604	-0.874881	0.127379	0.102489	0.204578	0.193651	-0.400015	0.672845	0.526138	0.999819	1.45244	0.37743	2.52744	0.0107498	0.0152012
Frontal	Spermidine	-0.387841	1567	0.231163	0.619003	0.186618	-0.244383	0.556047	0.393877	0.27173	0.149071	-0.530331	0.711881	0.681057	0.851203	-0.09506	-0.613892	0.481125	0.757391	0.895068	1.48682	0.391546	2.5821	0.0104402	0.0139993
Frontal	SPBP d17:0	-0.387955	1568	0.220768	0.608724	-0.178227	-0.550022	0.252527	0.41586	0.908024	-0.266732	-0.767468	0.436141	0.456295	0.999237	-0.130696	-0.63589	0.452904	0.670412	0.607072	1.46213	0.436186	2.48808	0.0076459	0.0107233
Temporal	TG 16:0_36:2	-0.387986	1569	0.307906	0.695892	0.248574	-0.217918	0.622608	0.290613	0.76014	0.276474	-0.427584	0.771757	0.439359	0.784765	0.226479	-0.470196	0.749263	0.529216	0.997982	1.67151	0.738631	2.60439	0.00157807	0.00248045
Parietal	Sum of PUFA-PCs	-0.388091	1570	0.19731	0.585401	0.159289	-0.270686	0.536279	0.467853	0.638312	-0.355845	-0.805091	0.352833	0.312893	0.549611	0.117603	-0.46341	0.627902	0.701994	0.979594	1.40611	0.320915	2.49131	0.0138272	0.0167723
Frontal	BABA	-0.388101	1571	0.257471	0.645572	-0.207858	-0.571126	0.223493	0.341244	0.256361	-0.643597	-0.906063	-0.0234885	0.044655	0.491689	-0.224994	-0.690392	0.372123	0.459881	0.847905	1.55064	0.550302	2.55098	0.00426681	0.0131115
Liver	Hex-Cer d18:2/18:0	-0.388209	1572	0.300949	0.689157	-0.242957	-0.602817	0.199039	0.275943	0.570547	0.123884	-0.548528	0.698989	0.733125	0.586545	-0.496022	-0.832841	0.108872	0.100985	0.291359	1.65533	0.75754	2.55312	0.0011129	0.00905743
Temporal	Sum of SLs	-0.388449	1573	0.321532	0.709981	-0.259574	-0.629757	0.206688	0.26908	0.4964	0.166885	-0.517072	0.720776	0.644937	0.435879	-0.29394	-0.779333	0.411922	0.409741	0.987543	1.70535	0.731365	2.67933	0.00189478	0.00296891
Plasma	Sum of UFA-LPGs	-0.388809	1574	0.157238	0.546047	0.126938	-0.322416	0.529604	0.583478	0.945234	0.0916701	-0.570908	0.681936	0.801148	0.630547	-0.0714494	-0.643734	0.552089	0.834638	0.998785	1.31158	0.212755	2.41041	0.0221025	0.0356052
Frontal	Ratio of PUFA-LPEs P to MUFA-LPEs P	-0.388944	1575	0.234259	0.623202	0.189118	-0.241945	0.557834	0.387458	0.781487	0.388706	-0.318989	0.818109	0.26695	0.995105	0.247376	-0.351522	0.702597	0.415165	0.699376	1.49691	0.478095	2.51573	0.00622978	0.0140456
Plasma	LPE 18:2	-0.389382	1576	0.149848	0.53923	-0.120973	-0.525231	0.327834	0.60143	0.651137	-0.112357	-0.692961	0.556648	0.757298	0.980541	-0.346701	-0.783604	0.319655	0.296232	0.998506	1.29521	0.271087	2.31934	0.0162122	0.0385813
Frontal	PA 16:0_18:2	-0.389956	1577	0.267167	0.657123	0.215685	-0.215694	0.576622	0.322956	0.896866	0.284115	-0.420784	0.775088	0.426284	0.999237	-0.171356	-0.660025	0.419209	0.575653	0.57874	1.57839	0.412641	2.74413	0.0106094	0.0121503
Frontal	DG 14:1_18:1	-0.390034	1578	0.216224	0.606258	-0.174559	-0.547375	0.256069	0.425676	0.912543	-0.297726	-0.780957	0.40847	0.403448	0.999237	-0.169855	-0.659152	0.420483	0.579052	0.580231	1.45621	0.454476	2.45794	0.00669805	0.0107233
Temporal	TG 20:2_34:1	-0.390048	1579	0.322422	0.712471	0.260293	-0.20595	0.630222	0.267709	0.76014	0.206296	-0.486525	0.739827	0.567447	0.784765	0.449047	-0.25176	0.840919	0.192968	0.997982	1.71133	0.816942	2.60572	0.000916994	0.00248045
Parietal	PC O-42:4	-0.390167	1580	0.215151	0.605318	0.173692	-0.256904	0.546749	0.428013	0.90903	-0.109045	-0.691214	0.558958	0.764279	0.360248	0.088657	-0.486072	0.609852	0.773335	0.999819	1.45395	0.379954	2.52795	0.0106189	0.0151357
Plasma	PI 18:2_22:1	-0.390418	1581	0.138482	0.5289	-0.111797	-0.518462	0.336111	0.629475	0.65834	0.315365	-0.392122	0.788438	0.374751	0.977103	-0.336168	-0.778959	0.330319	0.312124	0.998506	1.2704	0.250325	2.29048	0.0176437	0.0385813
Parietal	Sum of PUFA-PC (O)s	-0.390501	1582	0.196031	0.586532	0.158257	-0.271667	0.535524	0.47078	0.638312	-0.354982	-0.804743	0.353698	0.314152	0.549611	0.114853	-0.465596	0.626211	0.708684	0.979594	1.40883	0.322788	2.49487	0.0137341	0.0167723
Frontal	TG 16:0_38:5	-0.390556	1583	0.249159	0.639715	-0.201147	-0.566388	0.230136	0.357402	0.896866	-0.23339	-0.752445	0.464493	0.516372	0.999237	-0.351737	-0.756174	0.247146	0.238574	0.411138	1.53657	0.527782	2.54536	0.00484205	0.0107233
Cerebellum	TG 20:3_32:1	-0.390746	1584	0.226723	0.617469	0.183035	-0.247869	0.553478	0.403185	0.99596	0.229219	-0.467942	0.750527	0.524109	0.997652	0.223687	-0.373308	0.689671	0.46256	0.747716	1.48314	0.477534	2.48874	0.00606915	0.0104295
Plasma	Sum of SFA-PSs	-0.390966	1585	0.334493	0.725459	0.270037	-0.18298	0.628463	0.236475	0.895266	0.518198	-0.16539	0.865452	0.124928	0.595608	0.652864	0.0871011	0.900191	0.0294209	0.998785	1.74253	0.882034	2.60302	0.000514617	0.0356052
Parietal	Ratio of UFA-LPIs to SFA-LPIs	-0.390984	1586	0.209694	0.600678	-0.169287	-0.543559	0.261137	0.439999	0.638312	0.621431	-0.0134623	0.89922	0.0551278	0.358144	-0.463431	-0.808078	0.117577	0.110719	0.979594	1.44281	0.412163	2.47345	0.00859166	0.0157754
Parietal	PC O-30:2	-0.39108	1587	0.252308	0.643388	-0.203689	-0.568186	0.227624	0.351229	0.90903	-0.486928	-0.854561	0.20579	0.153493	0.215253	-0.279105	-0.719451	0.321289	0.355762	0.999819	1.5454	0.522551	2.56824	0.00512936	0.0150458
Liver	TG 18:2_30:0	-0.391154	1588	0.277103	0.668257	-0.223706	-0.589696	0.218512	0.316931	0.592315	0.727557	0.180714	0.930796	0.017083	0.221343	-0.292774	-0.742002	0.337903	0.355748	0.501473	1.60513	0.46161	2.74865	0.008585	0.0108064
Parietal	Sum of PCs	-0.391179	1589	0.196063	0.587242	0.158283	-0.271643	0.535544	0.470706	0.638312	-0.448209	-0.840611	0.252742	0.193902	0.467646	0.146953	-0.439628	0.64566	0.631886	0.979594	1.41054	0.331104	2.48997	0.0131546	0.0167723
Temporal	Hex-Cer d18:1/18:1	-0.391335	1590	0.307885	0.69922	-0.248557	-0.622597	0.217935	0.290648	0.76014	0.130081	-0.544109	0.702196	0.720214	0.784765	-0.397484	-0.821513	0.309633	0.255346	0.997982	1.6795	0.731813	2.62719	0.00172244	0.00248045
Frontal	Sum of SFA-PEs P	-0.391412	1591	0.223098	0.61451	0.180108	-0.250707	0.551376	0.410874	0.784397	-0.103582	-0.688317	0.562746	0.775831	0.995105	0.111114	-0.468558	0.623902	0.717815	0.853261	1.47603	0.420875	2.53119	0.00863271	0.0144697
Parietal	Cer d18:2/22:0	-0.391613	1592	0.204495	0.596108	0.16509	-0.265156	0.54051	0.451583	0.90903	-0.418717	-0.829625	0.28642	0.228456	0.232315	0.253383	-0.345893	0.705827	0.403554	0.999819	1.43183	0.402106	2.46155	0.00897228	0.0150458
Temporal	Hex-Cer d18:1/18:0	-0.391668	1593	0.314507	0.706175	-0.253903	-0.626079	0.212493	0.280053	0.76014	0.262916	-0.439457	0.765777	0.463005	0.784765	-0.386472	-0.817237	0.321349	0.26995	0.997982	1.69621	0.729559	2.66285	0.00186257	0.00251515
Parietal	Ratio of UFA-PEs P to SFA-PEs P	-0.391697	1594	0.225627	0.617324	0.18215	-0.248727	0.552843	0.405501	0.638312	0.102309	-0.563624	0.68764	0.778527	0.729024	0.304409	-0.296268	0.732531	0.311903	0.979594	1.48279	0.49016	2.47542	0.00555602	0.0157754
Temporal	PC O-40:5	-0.39198	1595	0.308708	0.700689	0.249222	-0.21726	0.623031	0.289316	0.76014	0.259377	-0.442517	0.764201	0.469268	0.784765	-0.217855	-0.745257	0.477232	0.545423	0.997982	1.68303	0.709916	2.65614	0.00208504	0.00259393
Frontal	Ratio of PUFA-LPE (P)s to MUFA-LPE (P)s	-0.392034	1596	0.218312	0.610346	0.176244	-0.254443	0.548592	0.42115	0.788602	0.811429	0.371705	0.953775	0.00437589	0.210043	-0.332316	-0.746598	0.267683	0.267275	0.568859	1.46603	0.408548	2.52351	0.0091456	0.0145688
Cerebellum	TG 20:1_34:0	-0.392063	1597	0.261557	0.65362	0.211156	-0.220213	0.573446	0.333464	0.99596	-0.361531	-0.807375	0.347107	0.304665	0.997652	0.569073	0.0263494	0.852695	0.0423804	0.747716	1.56997	0.596261	2.54368	0.00318128	0.0104295
Cerebellum	TG 17:2_38:6	-0.392451	1598	0.24101	0.633461	-0.194568	-0.56172	0.23661	0.373667	0.99596	0.199213	-0.492143	0.736465	0.581108	0.997652	-0.523317	-0.833866	0.0388784	0.0664674	0.747716	1.52155	0.545114	2.49799	0.00410624	0.0104295
Parietal	Cer d18:1/25:0	-0.392478	1599	0.209308	0.601786	0.168975	-0.261437	0.543333	0.440854	0.90903	-0.507422	-0.861736	0.179577	0.134365	0.206879	0.146955	-0.439627	0.645661	0.631882	0.999819	1.44547	0.384445	2.50649	0.010211	0.0151224
Frontal	Sum of LPEs P	-0.39256	1600	0.23818	0.63074	-0.192284	-0.560093	0.23885	0.379413	0.774635	-0.102936	-0.687974	0.563191	0.777197	0.995105	-0.387097	-0.773176	0.208319	0.191305	0.568859	1.51501	0.507443	2.52259	0.00530645	0.0140456
Plasma	CE 22:0	-0.392567	1601	0.125985	0.518552	0.101708	-0.345132	0.510961	0.660888	0.665808	0.230011	-0.467288	0.750893	0.522635	0.977103	-0.11142	-0.666732	0.523441	0.744314	0.998506	1.24554	0.218776	2.27231	0.0203146	0.0385813
Plasma	Sum of SFA-LPAs	-0.392614	1602	0.136261	0.528875	0.110004	-0.33772	0.517134	0.635015	0.966717	0.649516	0.033652	0.907868	0.0421027	0.535374	-0.107963	-0.664784	0.525976	0.752028	0.998785	1.27034	0.250253	2.29043	0.0176493	0.0356052
Parietal	Sum of (L)PC (O)s	-0.393005	1603	0.195599	0.588604	0.157908	-0.271999	0.535269	0.471771	0.638312	-0.445689	-0.839685	0.255688	0.196728	0.467646	0.140773	-0.444705	0.641965	0.646436	0.979594	1.41381	0.332344	2.49527	0.0131206	0.0167723
Cerebellum	Asn synthesis	-0.393166	1604	0.215838	0.609004	0.174247	-0.256369	0.54715	0.426515	0.374662	0.155303	-0.525731	0.715013	0.66835	0.775008	0.186693	-0.406062	0.668874	0.541389	0.484139	1.46281	0.431346	2.49427	0.00789628	0.0166704
Frontal	PI 18:1_20:2	-0.39319	1605	0.233643	0.626833	-0.188621	-0.557479	0.24243	0.388729	0.903343	-0.328164	-0.793779	0.379973	0.354582	0.999237	-0.256353	-0.707418	0.343093	0.397875	0.503614	1.50563	0.488798	2.52247	0.00590628	0.0107233
Frontal	PI 18:1_18:3	-0.393319	1606	0.218325	0.611645	-0.176255	-0.5486	0.254433	0.421122	0.912543	-0.282851	-0.774539	0.421914	0.428435	0.999237	-0.160697	-0.653794	0.428202	0.599965	0.589301	1.46915	0.454203	2.48409	0.00689297	0.0107233
Parietal	Ala	-0.393392	1607	0.19962	0.593012	0.161154	-0.268911	0.537642	0.462589	0.984202	-0.480093	-0.852136	0.214317	0.160219	0.205996	0.219589	-0.377011	0.687405	0.47101	0.994209	1.42439	0.372583	2.47621	0.0105969	0.0141291
Cerebellum	TG 18:0_38:6	-0.393413	1608	0.218826	0.612239	-0.176659	-0.548892	0.254042	0.420039	0.99596	0.432819	-0.270531	0.834918	0.211527	0.997652	-0.444846	-0.799798	0.140601	0.127724	0.747716	1.47058	0.449727	2.49143	0.00711973	0.0104295
Plasma	PA 18:2_22:0	-0.393575	1609	0.147184	0.540759	-0.118822	-0.523649	0.32978	0.607956	0.655747	0.247952	-0.452284	0.759074	0.48974	0.977103	-0.0894064	-0.654195	0.539398	0.793773	0.998506	1.29889	0.238144	2.35963	0.0193286	0.0385813
Liver	PC O-40:3	-0.393618	1610	0.25977	0.653388	0.209713	-0.232447	0.580037	0.348913	0.625874	0.23306	-0.464767	0.752294	0.516983	0.532403	-0.147473	-0.665085	0.465857	0.647399	0.591781	1.56941	0.439741	2.69909	0.00916663	0.0111482
Cerebellum	Sum of PUFA-DGs	-0.393648	1611	0.221964	0.615612	-0.179192	-0.550717	0.251594	0.413298	0.953563	0.10681	-0.560511	0.690032	0.769	0.999358	-0.329418	-0.745154	0.270701	0.271724	0.700685	1.47868	0.462431	2.49493	0.00665618	0.0135977
Temporal	Cer d18:1/23:0	-0.393712	1612	0.317051	0.710763	-0.255956	-0.627413	0.210395	0.276048	0.76014	0.170757	-0.514147	0.722685	0.637171	0.784765	-0.224427	-0.748313	0.471878	0.533055	0.997982	1.70723	0.721622	2.69283	0.00206062	0.00258105
Parietal	Hex-Cer d18:1/24:0	-0.393945	1613	0.201782	0.595727	0.162899	-0.267248	0.538915	0.457691	0.90903	-0.260436	-0.764673	0.441603	0.46739	0.284746	0.121382	-0.460394	0.630219	0.692829	0.999819	1.43091	0.383334	2.4785	0.0100445	0.0151224
Plasma	TG 18:1_32:2	-0.393966	1614	0.134999	0.528965	0.108985	-0.338633	0.516378	0.638172	0.662093	0.257571	-0.444072	0.763395	0.472478	0.977103	-0.278679	-0.75272	0.38567	0.406635	0.998506	1.27056	0.141089	2.40002	0.0296806	0.0417858
Parietal	LPE 15:0	-0.394391	1615	0.199034	0.593425	0.160681	-0.269362	0.537297	0.463921	0.90903	-0.331108	-0.794998	0.377143	0.35002	0.252632	0.172723	-0.418047	0.660819	0.572563	0.999819	1.42539	0.377628	2.47314	0.0103011	0.0151224
Parietal	Sum of PC (O)s	-0.394459	1616	0.194274	0.588732	0.156838	-0.273014	0.534486	0.474817	0.638312	-0.447525	-0.84036	0.253543	0.194667	0.467646	0.140854	-0.444639	0.642014	0.646244	0.979594	1.41411	0.332857	2.49537	0.0130889	0.0167723
Parietal	Cer d18:2/23:0	-0.394573	1617	0.206898	0.601471	0.16703	-0.263301	0.541921	0.446209	0.90903	-0.599601	-0.892345	0.0482361	0.0669173	0.204578	0.19338	-0.400252	0.67269	0.526729	0.999819	1.44471	0.390974	2.49845	0.00981174	0.0151224
Frontal	PC 36:1	-0.394954	1618	0.257765	0.652719	-0.208095	-0.571293	0.223258	0.340681	0.896866	-0.18435	-0.729322	0.503747	0.610163	0.999237	-0.424237	-0.790455	0.165413	0.148516	0.38704	1.56781	0.575717	2.5599	0.00370128	0.0107233
Parietal	PC 42:4	-0.395314	1619	0.204752	0.600066	0.165297	-0.264958	0.540661	0.451008	0.90903	-0.451035	-0.841647	0.249423	0.190763	0.225852	0.127984	-0.455094	0.634244	0.676915	0.999819	1.44134	0.352903	2.52977	0.0121505	0.0159214
Cerebellum	CPT-2 deficiency (NBS)	-0.395421	1620	0.209496	0.604917	-0.169127	-0.543443	0.261291	0.440437	0.955861	0.181836	-0.505686	0.728103	0.615127	0.999358	-0.240237	-0.698733	0.358157	0.429182	0.700685	1.45299	0.387882	2.5181	0.0101254	0.0139816
Liver	Hex-Cer d18:2/16:0	-0.395682	1621	0.246083	0.641766	0.198664	-0.243325	0.572335	0.375452	0.640589	-0.386688	-0.817322	0.321122	0.269659	0.442522	0.278542	-0.351558	0.734957	0.380664	0.511485	1.5415	0.493312	2.58969	0.00632028	0.00907022
Liver	LPE 20:5	-0.395703	1622	0.266537	0.66224	-0.215177	-0.583821	0.227028	0.336208	0.618199	0.34252	-0.366048	0.799686	0.332626	0.468824	-0.432815	-0.80641	0.187714	0.159912	0.373591	1.59068	0.632764	2.54859	0.00262159	0.00905743
Parietal	Hex-Cer d18:1/18:0	-0.395758	1623	0.202447	0.598205	0.163436	-0.266736	0.539306	0.456191	0.90903	-0.2787	-0.77273	0.425611	0.435531	0.280531	0.106054	-0.472544	0.620766	0.730223	0.999819	1.43687	0.381794	2.49194	0.010233	0.0151224
Cerebellum	PE P-20:0/14:0	-0.396131	1624	0.222104	0.618236	-0.179306	-0.550798	0.251484	0.412997	0.99596	-0.0999804	-0.686398	0.565227	0.783466	0.997652	-0.309457	-0.735103	0.291176	0.303538	0.747716	1.48498	0.469222	2.50074	0.00644584	0.0104295
Parietal	PC 30:2	-0.396278	1625	0.179489	0.575767	0.144902	-0.28428	0.525704	0.509467	0.90903	-0.490025	-0.855654	0.201892	0.150503	0.215253	0.174537	-0.416502	0.661872	0.568474	0.999819	1.38297	0.341087	2.42486	0.011978	0.0158692
Cerebellum	PA 18:1_22:1	-0.396304	1626	0.218103	0.614407	-0.176075	-0.54847	0.254606	0.421602	0.99596	0.22789	-0.469037	0.749914	0.526584	0.997652	-0.299904	-0.730225	0.300783	0.319477	0.747716	1.47578	0.425711	2.52586	0.00837635	0.0104438
Cerebellum	Sum of LCFA-SMs	-0.39643	1627	0.229562	0.625992	0.185326	-0.245641	0.555122	0.39722	0.953563	0.108677	-0.559214	0.69102	0.765057	0.999358	0.0942698	-0.481738	0.613395	0.759354	0.700685	1.50361	0.421909	2.58531	0.00899116	0.0136777
Liver	PA 18:2_18:2	-0.396459	1628	0.267043	0.663502	-0.215585	-0.584103	0.226621	0.335269	0.618022	-0.330696	-0.794827	0.37754	0.350658	0.476448	-0.233697	-0.712093	0.3929	0.464761	0.532294	1.59371	0.554744	2.63268	0.00472096	0.00905743
Parietal	LPI 16:1	-0.396503	1629	0.243987	0.64049	-0.196972	-0.563428	0.23425	0.367677	0.90903	-0.641279	-0.905354	-0.0195437	0.0456819	0.200562	-0.149606	-0.647239	0.437437	0.625676	0.999819	1.53843	0.523906	2.55296	0.00499838	0.0150458
Liver	CE 22:5	-0.396583	1630	0.254741	0.651324	0.205654	-0.236457	0.577214	0.358534	0.630825	-0.196318	-0.735083	0.494422	0.586726	0.549775	0.356486	-0.273337	0.77237	0.255363	0.456583	1.56446	0.538452	2.59046	0.0049245	0.00905743
Cerebellum	PE 34:4	-0.396612	1631	0.219131	0.615744	-0.176906	-0.549069	0.253804	0.419381	0.99596	0.207817	-0.485311	0.740545	0.564529	0.997652	-0.341013	-0.750908	0.258552	0.254181	0.747716	1.47899	0.433698	2.52429	0.00801712	0.0104295
Temporal	TG 18:0_36:1	-0.396667	1632	0.301134	0.697801	-0.243107	-0.619032	0.223453	0.301698	0.76014	-0.135714	-0.705091	0.54006	0.708533	0.784765	-0.229627	-0.750715	0.467606	0.52335	0.997982	1.67609	0.738773	2.61341	0.00160368	0.00248045
Liver	GABA synthesis	-0.396753	1633	0.288155	0.684907	-0.232628	-0.595802	0.209531	0.297499	0.419012	-0.27992	-0.773263	0.424527	0.43344	0.653559	-0.448758	-0.81322	0.168553	0.143376	0.0889496	1.64512	0.622056	2.66819	0.00334824	0.0143912
Liver	TG 18:2_33:2	-0.39677	1634	0.318886	0.715655	-0.257438	-0.61256	0.184159	0.247423	0.549024	0.396068	-0.311151	0.820966	0.257198	0.440576	-0.23025	-0.710293	0.395976	0.471559	0.537317	1.71898	0.579623	2.85834	0.00530381	0.00905743
Cerebellum	MG 20:4	-0.396921	1635	0.188024	0.584945	-0.151792	-0.530784	0.277791	0.489316	0.99596	0.512278	-0.173219	0.863415	0.13006	0.997652	-0.34717	-0.753938	0.252024	0.245148	0.747716	1.40502	0.397063	2.41297	0.00883166	0.0106029
Plasma	Ratio of PUFA-PAs to MUFA-PAs	-0.397123	1636	0.15198	0.549103	0.122694	-0.326274	0.526495	0.596227	0.956325	0.32528	-0.382731	0.792582	0.359078	0.595608	0.17001	-0.478683	0.698635	0.617242	0.998785	1.31893	0.324657	2.31319	0.0123383	0.0356052
Cerebellum	LPE 22:1	-0.397229	1637	0.213403	0.610632	-0.172281	-0.545728	0.258262	0.431833	0.99596	0.312668	-0.394651	0.787303	0.379073	0.997652	-0.195026	-0.673626	0.398814	0.523147	0.747716	1.46672	0.403455	2.52998	0.00943989	0.0107802
Liver	TG 16:0_33:2	-0.397307	1638	0.273874	0.671181	-0.221099	-0.587905	0.221121	0.32275	0.599462	0.340903	-0.367633	0.799025	0.335063	0.468824	-0.277106	-0.73424	0.352922	0.383228	0.511823	1.61215	0.535186	2.68912	0.00560002	0.00905743
Cerebellum	Hex3Cer d18:1/24:1	-0.397359	1639	0.235526	0.632885	0.190141	-0.240945	0.558565	0.384847	0.99596	0.411209	-0.294723	0.826776	0.237772	0.997652	0.216492	-0.379797	0.685686	0.477446	0.747716	1.52017	0.557761	2.48257	0.00371452	0.0104295
Parietal	PI 16:0_17:1	-0.397393	1640	0.255632	0.653025	-0.206373	-0.57008	0.224967	0.344782	0.90903	-0.501097	-0.859536	0.187773	0.140103	0.209381	-0.295888	-0.728161	0.304787	0.326317	0.999819	1.56854	0.557652	2.57943	0.00423623	0.0150458
Cerebellum	PI 18:1_20:2	-0.397414	1641	0.21453	0.611944	-0.173191	-0.546387	0.257386	0.429367	0.99596	0.162269	-0.52054	0.718488	0.654236	0.997652	-0.341934	-0.751362	0.257579	0.252818	0.747716	1.46987	0.444599	2.49514	0.0073512	0.0104295
Cerebellum	TG 14:0_36:1	-0.397426	1642	0.209445	0.606872	-0.169086	-0.543414	0.26133	0.44055	0.99596	0.414997	-0.290548	0.828216	0.233046	0.997652	-0.377603	-0.768665	0.218932	0.203366	0.747716	1.45768	0.441913	2.47346	0.00730331	0.0104295
Frontal	Sum of VLCFA-SMs	-0.397592	1643	0.2837	0.681292	-0.229032	-0.585919	0.202266	0.293167	0.69509	-0.352853	-0.803884	0.355825	0.317269	0.995105	-0.462983	-0.807881	0.118139	0.111109	0.568859	1.63644	0.646625	2.62625	0.00262072	0.0140456
Cerebellum	PE 36:3	-0.397667	1644	0.212436	0.610103	-0.1715	-0.545163	0.259012	0.433954	0.99596	0.380989	-0.327103	0.815091	0.277388	0.997652	-0.316708	-0.738776	0.283801	0.291745	0.747716	1.46545	0.42343	2.50746	0.0083399	0.0104438
Plasma	TG 16:1_36:5	-0.397694	1645	0.115127	0.512821	0.0929425	-0.352903	0.504392	0.688637	0.665808	0.208867	-0.484471	0.741041	0.562519	0.980541	-0.200998	-0.714699	0.453565	0.553433	0.998506	1.23178	0.188469	2.27509	0.0233768	0.0385813
Frontal	PC O-38:5	-0.397762	1646	0.230668	0.628429	-0.186219	-0.555761	0.244772	0.394909	0.903343	0.280316	-0.424175	0.773435	0.432763	0.999237	-0.408805	-0.783345	0.183516	0.165453	0.38704	1.50947	0.507696	2.51123	0.00522832	0.0107233
Liver	TG 18:2_36:5	-0.397897	1647	0.32005	0.717947	-0.258378	-0.613189	0.183186	0.24564	0.549024	0.715511	0.156297	0.927358	0.0199869	0.23664	-0.238522	-0.714603	0.38857	0.45532	0.532294	1.72448	0.525721	2.92325	0.00732155	0.00961098
Cerebellum	PI synthesis	-0.398044	1648	0.213651	0.611694	0.172481	-0.258069	0.545873	0.431291	0.953563	-0.494552	-0.857246	0.196153	0.146196	0.999358	0.218334	-0.378142	0.686709	0.473614	0.700685	1.46927	0.394786	2.54375	0.00997576	0.0139816
Cerebellum	TG 16:0_32:2	-0.398171	1649	0.267329	0.6655	-0.215815	-0.576713	0.215563	0.322656	0.99596	-0.549927	-0.876178	0.121911	0.0995763	0.997652	-0.302342	-0.731474	0.298343	0.315365	0.747716	1.59851	0.627357	2.56966	0.00271284	0.0104295
Frontal	PG 16:0_20:3	-0.398225	1650	0.203204	0.601429	0.164048	-0.266152	0.539751	0.454484	0.918467	-0.124384	-0.699248	0.548173	0.732082	0.999237	0.115087	-0.465411	0.626354	0.708116	0.624951	1.44461	0.360708	2.52852	0.0116865	0.0129514
Parietal	PC 38:6	-0.398286	1651	0.179383	0.577669	0.144817	-0.28436	0.525642	0.509719	0.90903	-0.388908	-0.818187	0.318776	0.266681	0.233594	0.148605	-0.438265	0.646643	0.628017	0.999819	1.38754	0.311583	2.4635	0.0142158	0.017122
Cerebellum	PG 16:2_18:1	-0.398685	1652	0.212356	0.611041	-0.171436	-0.545117	0.259074	0.43413	0.99596	0.257871	-0.443814	0.763529	0.471945	0.997652	-0.423238	-0.789998	0.166597	0.149577	0.747716	1.4677	0.439133	2.49627	0.0075831	0.0104295
Frontal	TG 18:0_36:1	-0.398804	1653	0.209777	0.608581	0.169354	-0.261073	0.543608	0.439816	0.913083	-0.269031	-0.768484	0.434133	0.452272	0.999237	0.230901	-0.366742	0.69364	0.44786	0.529161	1.46179	0.401633	2.52195	0.00946626	0.0113556
[truncated: 7,319 more rows]

## Sheet: LTP CA3-CA1
				Normalized scores		Correlation among APP/PS1 mice					Correlation among APP/PS1-vehicle mice					Correlation among APP/PS1-FTY720 mice					Group effect among APP/PS1 mice
[truncated: 8,973 more rows]
