# Supplementary material for: Fingolimod normalizes metabolic signatures associated with synaptic plasticity and memory in APP/PS1 model: Sphingosine-1-phosphate receptor a therapeutic target for Alzheimer’s
Source: Sci Rep. 2026 Mar 10;16:12835. doi: 10.1038/s41598-026-42518-8 (PMC13096423; doi:10.1038/s41598-026-42518-8)
Supplement: Supplementary file 4 — Supplementary Information 4. [file 41598_2026_42518_MOESM4_ESM.xlsx]

## Sheet: CAS No.
C0	461-06-3	541-14-0	541-15-1
C2	870-77-9	3040-38-8
C3	17298-37-2
C3-DC (C4-OH)	853728-1-5	910825-21-7
C3-OH
C3:1
C4	1492-26-8	25518-49-4	25576-40-3
C4:1
C5	31023-24-2	31023-25-3	40225-14-7	98299-38-8
C5-DC (C6-OH)	102636-82-8	109006-11-3
C5-M-DC	102673-95-0
C5-OH (C3-DC-M)	149181-64-6
C5:1	64191-86-2	64681-36-3
C5:1-DC
C6 (C4:1-DC)	6418-78-6	22671-29-0
C6:1	99452-58-1
C7-DC
C8	3671-77-0	25243-95-2
C9	1935-18-8
C10	1492-27-9
C10:1	1256380-16-1
C10:2	128305-29-3
C12	25518-54-1
C12-DC
C12:1
C14	25597-07-3
C14:1	835598-21-5
C14:1-OH
C14:2
C14:2-OH
C16	1935-18-8	2364-67-2
C16-OH	195207-76-2	1911579-97-9
C16:1	329321-94-0
C16:1-OH
C16:2	1911579-97-9
C16:2-OH
C18	1976-27-8	25597-09-5
C18:1	13962-05-5	38677-66-6	85054-91-7
C18:1-OH	851132-91-7
C18:2	36816-10-1
Trigonelline	535-83-1
TMAO	1184-78-7
Ala	56-41-7	302-72-7	338-69-2
Arg	74-79-3	157-06-2	7200-25-1
Asn	70-47-3	2058-58-4	3130-87-8
Asp	56-84-8	617-45-8	1783-96-6
Cys	52-90-4	921-01-7	3374-22-9
Gln	56-85-9	585-21-7	5959-95-5
Glu	56-86-0	617-65-2	6893-26-1
Gly	56-40-6
His	71-00-1	351-50-8	4998-57-6
Ile	73-32-5	319-78-8	443-79-8	1509-34-8	1509-35-9
Leu	61-90-5	328-38-1	328-39-2
Lys	56-87-1	70-54-2	923-27-3
Met	59-51-8	63-68-3	348-67-4
Phe	63-91-2	150-30-1	673-06-3
Pro	147-85-3	344-25-2	609-36-9
Ser	56-45-1	302-84-1	312-84-5
Thr	72-19-5	80-68-2	144-98-9	632-20-2	24830-94-2	28954-12-3
Trp	54-12-6	73-22-3	153-94-6
Tyr	60-18-4	556-02-5	55520-40-6
Val	72-18-4	516-06-3	640-68-6
1-Met-His	332-80-9
3-Met-His	368-16-1
5-AVA	660-88-8
AABA	1492-24-6	2623-91-8	2835-81-6
Ac-Orn	2185-16-2	6205-08-9
ADMA	30315-93-6	30344-00-4
alpha-AAA	542-32-5	1118-90-7	7620-28-2
Anserine	584-85-0
BABA	541-48-0
Betaine	107-43-7
c4-OH-Pro	618-27-9	2584-71-6
Carnosine	305-84-0
Cit	372-75-8	627-77-0
Creatinine	60-27-5
Cystine	56-89-3	349-46-2	923-32-0
DOPA	59-92-7	63-84-3	5796-17-8
HArg	156-86-5
HCys	6027-13-0
Kynurenine	343-65-7	2922-83-0	13441-51-5
Met-SO	3226-65-1	3226-66-2	23631-84-7	62697-73-8
Nitro-Tyr	621-44-3	3604-79-3	110012-34-5
Orn	70-26-8	348-66-3	616-07-9	3184-13-2
PAG	500-98-1
PheAlaBetaine	56755-22-7
ProBetaine	471-87-4
Sarcosine	107-97-1
SDMA	30344-00-4
t4-OH-Pro	51-35-4	2584-71-6
Taurine	107-35-7
TrpBetaine	487-58-1
CA	81-25-4	2955-27-3
CDCA	474-25-9
DCA	83-44-3	728917-93-9
GCA	475-31-0
GCDCA	640-79-9	64480-66-6
GDCA	360-65-6
GLCA	474-74-8
GLCAS	15324-64-8
GUDCA	64480-66-6
TCA	81-24-3
TCDCA	516-35-8
TDCA	516-50-7
TLCA	516-90-5
TMCA	25696-60-0
beta-Ala	107-95-9
Dopamine	51-61-6	62-31-7
GABA	56-12-2
Histamine	51-45-6
PEA	64-04-0	618-36-0
Putrescine	110-60-1
Serotonin	50-67-9
Spermidine	124-20-9
Spermine	71-44-3
AconAcid	499-12-7	585-84-2	4023-65-8
DiCA(12:0)	693-23-2
DiCA(14:0)	821-38-5
HipAcid	495-69-2
Lac	79-33-4	10326-41-7
OH-GlutAcid	638-18-6
Suc	110-15-6
Cer d16:1/18:0
Cer d16:1/20:0
Cer d16:1/22:0
Cer d16:1/23:0
Cer d16:1/24:0
Cer d18:1/14:0	123408-74-2
Cer d18:1/16:0	24696-26-2
Cer d18:1/18:0	2304-81-6
Cer d18:1/18:0-OH	34249-41-7
Cer d18:1/18:1	5966-28-9
Cer d18:1/20:0	123482-93-9
Cer d18:1/20:0-OH
Cer d18:1/22:0	27888-44-4
Cer d18:1/23:0	67605-84-9	123065-50-9
Cer d18:1/24:0	102917-80-6
Cer d18:1/24:1	54164-50-0
Cer d18:1/25:0	104404-17-3
Cer d18:1/26:0	121459-09-4
Cer d18:1/26:1
Cer d18:2/14:0
Cer d18:2/16:0
Cer d18:2/18:0
Cer d18:2/18:1
Cer d18:2/20:0
Cer d18:2/22:0
Cer d18:2/23:0
Cer d18:2/24:0
Cer d18:2/24:1
CerP d18:1/16:0
CE 14:0	1989-52-2
CE 14:1
CE 15:0
CE 15:1
CE 16:0	601-34-3	610-34-3
CE 16:1	16711-66-3
CE 17:0
CE 17:1
CE 18:0	35602-69-8
CE 18:1	303-43-5
CE 18:2	64-33-1	604-33-1	1339-48-8
CE 18:3	2545-22-4
CE 20:0	2573-03-7
CE 20:1	70832-37-0
CE 20:3	7274-08-0
CE 20:4	604-34-2
CE 20:5	74892-97-0
CE 22:0	61510-09-6
CE 22:1
CE 22:2
CE 22:5
CE 22:6	711-5-8	70110-50-8
p-Cresol-SO4	3233-58-7
DG 14:0_14:0	7770-09-04	20255-94-1	53563-63-6	60562-16-5
DG 14:0_18:1	215055-21-3
DG 14:0_18:2
DG 14:0_20:0
DG 14:1_18:1
DG 14:1_20:2
DG 16:0_16:0	502-52-3	26657-95-4	30334-71-5	40290-32-2
DG 16:0_16:1
DG 16:0_18:1	3123-73-7	3331-34-8	3343-30-4	29541-66-0
DG 16:0_18:2	99032-71-0
DG 16:0_20:0	90669-23-1
DG 16:0_20:3
DG 16:0_20:4
DG 16:1_18:0
DG 16:1_18:1
DG 16:1_18:2
DG 16:1_20:0
DG 17:0_17:1
DG 17:0_18:1
DG 18:0_20:0	59891-28-0
DG 18:0_20:4	27095-12-1	65914-84-3
DG 18:1_18:1	2442-61-7	2465-32-9	24529-88-2	25637-84-7
DG 18:1_18:2
DG 18:1_18:3
DG 18:1_18:4
DG 18:1_20:0	1427086-85-8
DG 18:1_20:1
DG 18:1_20:2
DG 18:1_20:3
DG 18:1_20:4
DG 18:1_22:5
DG 18:1_22:6
DG 18:2_18:2	2442-62-8	15818-46-9	30606-27-0
DG 18:2_18:3	12374-41-2
DG 18:2_18:4
DG 18:2_20:0
DG 18:2_20:4
DG 18:3_18:3	98242-77-4	123072-31-1	195711-48-9	372516-95-5
DG 18:3_20:2
DG 21:0_22:6
DG 22:1_22:2
DG O-14:0_18:2
DG O-16:0_18:1
DG O-16:0_20:4
Cer d18:0/18:0	2304-80-5
Cer d18:0/18:0-OH	215528-91-9
Cer d18:0/20:0	121459-06-1
Cer d18:0/22:0	147492-65-7
Cer d18:0/24:0	6063-36-1
Cer d18:0/24:1	352518-80-0
Cer d18:0/26:1
Cer d18:0/26:1-OH
FA 12:0	143-07-7
FA 14:0	544-63-8
FA 16:0	57-10-3
FA 18:0	57-11-4
FA 18:1	112-79-8	593-39-5	693-71-0	693-72-1	2027-47-6	13126-39-1
FA 18:2	60-33-3	506-21-8	1839-11-8	2420-56-6	2540-56-9	18402-92-1	28290-77-9
FA 20:1	2462-94-4	5561-99-9	17735-94-3
FA 20:2	2091-39-6
FA 20:3	1783-84-2
FA 20:4	506-32-1
FA 20:5	10417-94-4
FA 22:6	6217-54-5
Hex2Cer d18:1/14:0
Hex2Cer d18:1/16:0	4201-62-1
Hex2Cer d18:1/18:0
Hex2Cer d18:1/20:0
Hex2Cer d18:1/22:0
Hex2Cer d18:1/24:0
Hex2Cer d18:1/24:1
Hex2Cer d18:1/26:0
Hex2Cer d18:1/26:1
Hex3Cer d18:1/16:0	137896-85-6
Hex3Cer d18:1/18:0	69283-33-6
Hex3Cer d18:1/20:0
Hex3Cer d18:1/22:0
Hex3Cer d18:1/24:1
Hex3Cer d18:1/26:1
Hex-Cer d16:1/22:0
Hex-Cer d16:1/24:0
Hex-Cer d18:1/14:0	148347-41-5
Hex-Cer d18:1/16:0
Hex-Cer d18:1/18:0
Hex-Cer d18:1/18:1
Hex-Cer d18:1/20:0
Hex-Cer d18:1/22:0	119242-44-3
Hex-Cer d18:1/23:0
Hex-Cer d18:1/24:0
Hex-Cer d18:1/24:1
Hex-Cer d18:1/26:0
Hex-Cer d18:1/26:1
Hex-Cer d18:2/16:0
Hex-Cer d18:2/18:0
Hex-Cer d18:2/20:0
Hex-Cer d18:2/22:0
Hex-Cer d18:2/23:0
Hex-Cer d18:2/24:0
AbsAcid	21293-29-8
Cortisol	50-23-7
Cortisone	53-06-5
DHEAS	651-48-9
3-IAA	87-51-4
3-IPA	830-96-6
Ind-SO4	487-94-5
Indole	120-72-9
MG 16:1
MG 18:1
MG 18:2
MG 18:3
MG 20:1
MG 20:3
MG 20:4
MG 20:5
MG 22:1
MG 22:2
MG 22:4
MG 22:6
Hypoxanthine	68-94-0
Xanthine	69-89-6
LPA 14:0
LPA 14:1
LPA 15:0
LPA 16:0
LPA 18:1
LPA 18:2
LPA 22:3
LPA 22:4
PA 14:0_14:1
PA 16:0_18:1
PA 16:0_18:2
PA 16:0_18:3
PA 16:0_19:2
PA 16:1_18:1
PA 16:1_18:2
PA 16:1_22:0
PA 16:2_18:1
PA 17:0_18:1
PA 17:0_18:2
PA 17:0_18:3
PA 17:1_18:1
PA 17:1_18:2
PA 17:2_18:1
PA 18:0_18:1
PA 18:0_18:2
PA 18:0_18:3
PA 18:1_18:1
PA 18:1_18:2
PA 18:1_18:3
PA 18:1_18:4
PA 18:1_20:0
PA 18:1_20:1
PA 18:1_20:2
PA 18:1_20:3
PA 18:1_22:0
PA 18:1_22:1
PA 18:1_22:2
PA 18:1_22:3
PA 18:2_18:2
PA 18:2_18:3
PA 18:2_20:0
PA 18:2_20:1
PA 18:2_20:2
PA 18:2_22:0
PA 18:2_22:1
PA 18:2_22:3
PA 18:2_22:4
PA 18:3_18:3
PA 20:0_20:4
LPC 14:0	13699-45-1	20559-16-4
LPC 16:0	14863-27-5
LPC 16:1	76790-27-7
LPC 17:0	50930-23-9
LPC 18:0	4421-58-3	5655-17-4
LPC 18:1	3542-29-8
LPC 18:2	22252-07-9
LPC 20:3	1006703-11-2	1199257-41-4
LPC 20:4
LPC 24:0	325171-59-3
LPC 26:0
LPC 26:1
PC 24:0	18194-25-7
PC 26:0
PC 28:1
PC 30:0	69525-80-0
PC 30:2
PC 32:0	63-89-8	2644-64-6	76343-22-1
PC 32:1	53595-24-7
PC 32:2	4724-96-3
PC 32:3
PC 34:1	6753-55-5
PC 34:2	6931-84-6
PC 34:3
PC 34:4
PC 36:0	816-94-4
PC 36:1	6753-56-6
PC 36:2	4235-95-4	27098-24-4
PC 36:3
PC 36:4	998-06-1	6931-56-2
PC 36:5
PC 36:6	40811-59-4
PC 38:0
PC 38:1
PC 38:3
PC 38:4	35418-59-8
PC 38:5
PC 38:6	59403-54-2
PC 40:1
PC 40:2
PC 40:3
PC 40:4
PC 40:5
PC 40:6
PC 42:0
PC 42:1
PC 42:2
PC 42:4
PC 42:5
PC 42:6
PC O-28:0
PC O-28:1
PC O-30:0
PC O-30:1
PC O-30:2
PC O-32:1
PC O-32:2
PC O-34:0
PC O-34:1
PC O-34:2	88542-95-4
PC O-34:3
PC O-36:0
PC O-36:1
PC O-36:2
PC O-36:3
PC O-36:4	86288-11-1
PC O-36:5
PC O-38:0
PC O-38:1
PC O-38:2
PC O-38:3
PC O-38:4
PC O-38:5
PC O-38:6
PC O-40:1
PC O-40:2
PC O-40:3
PC O-40:4
PC O-40:5
PC O-40:6
PC O-42:0
PC O-42:1
PC O-42:2
PC O-42:3
PC O-42:4
PC O-42:5
PC O-44:3
PC O-44:4
PC O-44:5
PC O-44:6
LPE 12:0
LPE 14:0
LPE 14:1
LPE 15:0
LPE 16:0	53862-35-4
LPE 16:1
LPE 17:0
LPE 17:1
LPE 18:0	69747-55-3
LPE 18:1	89576-29-4
LPE 18:2	85046-18-0
LPE 18:3
LPE 19:0
LPE 19:1
LPE 19:2
LPE 20:0
LPE 20:1
LPE 20:2
LPE 20:3
LPE 20:4
LPE 20:5
LPE 22:0
LPE 22:1
LPE 22:4
LPE 22:5
LPE 22:6
LPE 24:0
LPE P-14:0
LPE P-15:0
LPE P-16:0
LPE P-17:0
LPE P-18:0
LPE P-18:1	1425046-04-3
LPE P-18:2
LPE P-20:0
LPE P-20:1
LPE P-20:4
LPE P-20:5
LPE P-22:0
LPE P-22:1
LPE P-22:4
LPE P-22:5
LPE P-22:6
PE 20:0
PE 28:0
PE 28:1
PE 30:0
PE 30:1
PE 31:0
PE 32:0
PE 32:1
PE 32:2
PE 33:0
PE 33:1
PE 33:2
PE 34:0
PE 34:1
PE 34:2
PE 34:3
PE 34:4
PE 35:1
PE 35:2
PE 35:3
PE 36:0	1069-79-0
PE 36:1
PE 36:2
PE 36:3
PE 36:4
PE 36:5
PE 36:6
PE 38:0
PE 38:1
PE 38:2
PE 38:3
PE 38:4
PE 38:5
PE 38:6
PE 38:7
PE 40:1
PE 40:3
PE 40:4
PE 40:5
PE 40:6
PE 40:7
PE 40:8
PE 42:7
PE 42:8
PE 44:6
PE 44:7
PE 44:11
PE 44:12
PE P-16:0/14:0
PE P-16:0/15:0
PE P-16:0/16:0
PE P-16:0/16:1
PE P-16:0/18:1
PE P-16:0/18:2
PE P-16:0/18:3
PE P-16:0/20:3
PE P-16:0/20:4
PE P-16:0/20:5
PE P-16:0/22:4
PE P-16:0/22:5
PE P-16:0/22:6
PE P-18:0/14:0
PE P-18:0/16:0
PE P-18:0/16:1
PE P-18:0/17:1
PE P-18:0/18:0
PE P-18:0/18:1
PE P-18:0/18:2
PE P-18:0/18:3
PE P-18:0/19:1
PE P-18:0/20:1
PE P-18:0/20:2
PE P-18:0/20:3
PE P-18:0/20:4
PE P-18:0/20:5
PE P-18:0/22:1
PE P-18:0/22:2
PE P-18:0/22:3
PE P-18:0/22:4
PE P-18:0/22:5
PE P-18:0/22:6
PE P-18:1/18:1
PE P-18:1/18:2
PE P-18:1/20:4
PE P-18:1/20:5
PE P-18:1/22:6
PE P-20:0/14:0
PE P-20:0/16:0
PE P-20:0/16:1
PE P-20:0/17:1
PE P-20:0/18:1
PE P-20:0/18:2
PE P-20:0/20:0
PE P-20:0/20:4
PE P-20:0/20:5
LPG 14:0
LPG 14:1
LPG 16:0
LPG 16:1
LPG 17:0
LPG 17:1
LPG 18:0
LPG 18:1
LPG 18:2
LPG 20:1
PG 14:0_16:0
PG 15:0_18:1
PG 16:0_16:0
PG 16:0_16:1
PG 16:0_18:1
PG 16:0_18:2
PG 16:0_18:3
PG 16:0_19:1
PG 16:0_20:3
PG 16:0_20:4
PG 16:0_20:5
PG 16:0_22:1
PG 16:0_22:2
PG 16:1_16:1
PG 16:1_18:0
PG 16:1_18:1
PG 16:1_18:2
PG 16:1_20:4
PG 16:1_22:1
PG 16:2_18:1
PG 16:2_18:2
PG 16:3_18:1
PG 17:0_18:1
PG 17:0_18:2
PG 17:1_18:1
PG 18:0_18:1
PG 18:0_18:2
PG 18:0_18:3
PG 18:0_22:1
PG 18:1_18:1
PG 18:1_18:2
PG 18:1_18:3
PG 18:1_20:0
PG 18:1_20:1
PG 18:1_20:2
PG 18:1_20:3
PG 18:1_20:4
PG 18:1_20:5
PG 18:1_22:0
PG 18:1_22:1
PG 18:1_22:2
PG 18:1_22:3
PG 18:1_22:4
PG 18:1_22:5
PG 18:2_18:2
PG 18:2_18:3
PG 18:2_18:4
PG 18:2_20:0
PG 18:2_20:2
PG 18:2_20:3
PG 18:2_20:4
PG 18:2_20:5
PG 18:2_22:0
PG 18:2_22:1
PG 18:2_22:3
PG 18:2_22:4
PG 20:3_20:4
PG 20:4_20:4
PG 20:4_22:1
PG 20:4_22:3
PG 20:4_22:4
PG 22:4_22:6
PG 22:5_22:6
PG 22:6_22:6
LPI 14:0
LPI 14:1
LPI 15:0
LPI 16:0
LPI 16:1
LPI 17:0
LPI 17:1
LPI 18:0
LPI 18:1
LPI 18:2
LPI 18:3
LPI 19:0
LPI 20:1
LPI 20:4
LPI 22:0
LPI 22:1
PI 14:0_18:1
PI 14:0_18:2
PI 15:0_16:0
PI 15:1_16:0
PI 16:0_16:0
PI 16:0_17:0
PI 16:0_17:1
PI 16:0_17:2
PI 16:0_18:1
PI 16:0_18:2
PI 16:0_18:3
PI 16:0_20:0
PI 16:0_20:3
PI 16:0_20:4
PI 16:0_22:1
PI 16:1_18:0
PI 16:1_18:1
PI 16:1_18:2
PI 17:0_18:1
PI 17:1_18:1
PI 17:1_18:2
PI 18:0_18:0
PI 18:0_18:1
PI 18:0_18:2
PI 18:0_18:3
PI 18:0_20:0
PI 18:0_20:3
PI 18:0_20:4
PI 18:0_22:0
PI 18:1_18:1
PI 18:1_18:2
PI 18:1_18:3
PI 18:1_20:0
PI 18:1_20:1
PI 18:1_20:2
PI 18:1_20:3
PI 18:1_20:4
PI 18:1_20:5
PI 18:1_22:0
PI 18:1_22:1
PI 18:1_22:2
PI 18:1_22:3
PI 18:1_22:4
PI 18:1_22:5
PI 18:1_22:6
PI 18:2_18:3
PI 18:2_20:0
PI 18:2_20:1
PI 18:2_20:4
PI 18:2_20:5
PI 18:2_22:0
PI 18:2_22:1
PI 18:2_22:6
LPS 16:0
LPS 16:1
LPS 18:0
LPS 18:1
LPS 18:2
LPS 18:3
LPS 20:0
LPS 20:1
LPS 20:4
LPS 20:5
LPS 22:0
LPS 22:6
PS 30:0
PS 32:0
PS 34:1
PS 34:2
PS 36:1
PS 36:2
PS 36:3
PS 36:4
PS 36:5
PS 38:4
PS 38:5
PS 38:6
PS 38:7
PS 40:4
PS 40:5
PS 40:6
PS 40:7
PS 40:8
SPB d14:0
SPB d14:1
SPB d16:0
SPB d16:1
SPB d17:0
SPB d17:1
SPB d18:0
SPB d18:1
SPBP d14:0
SPBP d14:1
SPBP d16:0
SPBP d16:1
SPBP d17:0
SPBP d17:1
SPBP d18:0
SPBP d18:1
SM 33:1
SM 34:1	6254-89-3
SM 34:2
SM 35:1	121999-64-2
SM 36:1	58909-84-5	85187-10-6
SM 36:2
SM 38:3
SM 40:4
SM 41:1	475662-40-9
SM 41:2
SM 42:1	81902-08-1
SM 42:2
SM 43:1
SM 44:1
SM 44:2
Hexose	50-99-7	57-48-7	59-23-4	87-89-8	488-59-5	3458-28-4	3646-73-9
TG 14:0_32:2	870073-29-3
TG 14:0_34:0
TG 14:0_34:1	99131-43-8
TG 14:0_34:2
TG 14:0_34:3
TG 14:0_35:1
TG 14:0_35:2
TG 14:0_36:1
TG 14:0_36:2	35804-98-9	158298-95-4
TG 14:0_36:3
TG 14:0_36:4
TG 14:0_38:4
TG 14:0_38:5
TG 14:0_39:3
TG 16:0_28:1
TG 16:0_28:2
TG 16:0_30:2
TG 16:0_32:0	555-44-2
TG 16:0_32:1	99131-43-8
TG 16:0_32:2	74257-22-0
TG 16:0_32:3
TG 16:0_33:1
TG 16:0_33:2
TG 16:0_34:0	2177-97-1	2177-98-2
TG 16:0_34:1	1867-91-0	2190-25-2
TG 16:0_34:2	2442-56-0	81637-60-7
TG 16:0_34:3
TG 16:0_34:4
TG 16:0_35:1
TG 16:0_35:2
TG 16:0_35:3
TG 16:0_36:2	1716-07-0	2190-12-7	2190-30-9	2535-35-5
TG 16:0_36:3	2534-97-6	2680-59-3
TG 16:0_36:4	2190-15-0	78144-20-4	263386-70-5
TG 16:0_36:5	148691-18-3
TG 16:0_36:6
TG 16:0_37:3
TG 16:0_38:1	81637-57-2	81655-42-7	669762-61-2	675876-04-7
TG 16:0_38:2
TG 16:0_38:3
TG 16:0_38:4
TG 16:0_38:5
TG 16:0_38:6	214038-32-1
TG 16:0_38:7
TG 16:0_40:6
TG 16:0_40:7
TG 16:0_40:8
TG 16:1_28:0
TG 16:1_30:1	51604-51-4
TG 16:1_32:0
TG 16:1_32:1	74257-22-0
TG 16:1_32:2	20246-55-3	30773-83-2
TG 16:1_33:1
TG 16:1_34:0
TG 16:1_34:1	81637-60-7
TG 16:1_34:2	34-1616	107196-42-9
TG 16:1_34:3
TG 16:1_36:1
TG 16:1_36:2
TG 16:1_36:3
TG 16:1_36:4
TG 16:1_36:5
TG 16:1_38:3
TG 16:1_38:4
TG 16:1_38:5
TG 17:0_32:1
TG 17:0_34:1
TG 17:0_34:2
TG 17:0_34:3
TG 17:0_36:3
TG 17:0_36:4
TG 17:1_32:1
TG 17:1_34:1
TG 17:1_34:2	1094209-16-1
TG 17:1_34:3
TG 17:1_36:3
TG 17:1_36:4
TG 17:1_36:5
TG 17:1_38:5
TG 17:1_38:6
TG 17:1_38:7
TG 17:2_34:2
TG 17:2_34:3
TG 17:2_36:2
TG 17:2_36:3
TG 17:2_36:4
TG 17:2_38:5
TG 17:2_38:6
TG 17:2_38:7
TG 18:0_30:0	56183-45-0
TG 18:0_30:1
TG 18:0_32:0	2177-97-1	2177-98-2	57396-99-3
TG 18:0_32:1
TG 18:0_32:2
TG 18:0_34:2	2190-12-7
TG 18:0_34:3
TG 18:0_36:1	2190-29-6	2846-04-0
TG 18:0_36:2	2190-13-8	2410-28-8	2410-29-9
TG 18:0_36:3	2190-14-9	88286-50-4
TG 18:0_36:4	2190-17-2	2190-18-3
TG 18:0_36:5
TG 18:0_38:6
TG 18:0_38:7
TG 18:1_26:0
TG 18:1_28:1	88286-47-9
TG 18:1_30:0	99131-43-8
TG 18:1_30:1	383189-71-7
TG 18:1_30:2
TG 18:1_31:0
TG 18:1_32:0	1867-91-0	2190-25-2
TG 18:1_32:1	35804-98-9	81637-60-7	158298-95-4
TG 18:1_32:2	34-1616	107196-42-9
TG 18:1_32:3
TG 18:1_33:0
TG 18:1_33:1
TG 18:1_33:2
TG 18:1_33:3
TG 18:1_34:1	1716-07-0	2190-30-9
TG 18:1_34:2	2534-97-6	2680-59-3
TG 18:1_34:3	78144-20-4
TG 18:1_34:4
TG 18:1_35:2
TG 18:1_35:3
TG 18:1_36:0	2190-29-6	2846-04-0	81637-57-2	81655-42-7	669762-61-2	675876-04-7
TG 18:1_36:1	2410-28-8	2410-29-9
TG 18:1_36:2	122-32-7	2190-14-9	35017-28-8
TG 18:1_36:3	2190-19-4	2190-20-7
TG 18:1_36:4	2190-21-8	2190-22-9	90318-80-2
TG 18:1_36:5
TG 18:1_36:6
TG 18:1_38:5	91539-55-8
TG 18:1_38:6
TG 18:1_38:7
TG 18:2_28:0	870073-29-3
TG 18:2_30:0
TG 18:2_30:1
TG 18:2_31:0
TG 18:2_32:0	2442-56-0
TG 18:2_32:1
TG 18:2_32:2
TG 18:2_33:0
TG 18:2_33:1
TG 18:2_33:2
TG 18:2_34:0	2190-12-7	2534-97-6	2535-35-5
TG 18:2_34:1	2680-59-3
TG 18:2_34:2	2190-15-0
TG 18:2_34:3
TG 18:2_34:4
TG 18:2_35:1
TG 18:2_35:2
TG 18:2_35:3
TG 18:2_36:0	2190-13-8
TG 18:2_36:1	2190-14-9
TG 18:2_36:2	2190-17-2	2190-18-3	2190-19-4	2190-20-7
TG 18:2_36:3	2190-21-8	2190-22-9
TG 18:2_36:4	537-40-6
TG 18:2_36:5	34-1853	34-1854	55771-89-6	852369-68-7
TG 18:2_38:4
TG 18:2_38:5
TG 18:2_38:6
TG 18:3_30:0
TG 18:3_32:0
TG 18:3_32:1
TG 18:3_33:2
TG 18:3_34:0
TG 18:3_34:1	78144-20-4
TG 18:3_34:2
TG 18:3_34:3
TG 18:3_35:2
TG 18:3_36:1
TG 18:3_36:2	90318-80-2
TG 18:3_36:3
TG 18:3_36:4	34-1853	34-1854	55771-89-6	852369-68-7
TG 18:3_38:5
TG 18:3_38:6
TG 20:0_32:3
TG 20:0_32:4
TG 20:0_34:1	81637-57-2	81655-42-7	669762-61-2	675876-04-7
TG 20:1_24:3
TG 20:1_26:1
TG 20:1_30:1
TG 20:1_31:0
TG 20:1_32:1
TG 20:1_32:2
TG 20:1_32:3
TG 20:1_34:0
TG 20:1_34:1
TG 20:1_34:2
TG 20:1_34:3
TG 20:2_32:0
TG 20:2_32:1
TG 20:2_34:1
TG 20:2_34:2
TG 20:2_34:3
TG 20:2_34:4
TG 20:2_36:5
TG 20:3_32:0
TG 20:3_32:1
TG 20:3_32:2
TG 20:3_34:0
TG 20:3_34:1
TG 20:3_34:2
TG 20:3_34:3
TG 20:3_36:3
TG 20:3_36:4
TG 20:3_36:5
TG 20:4_30:0
TG 20:4_32:0	263386-70-5
TG 20:4_32:1
TG 20:4_32:2
TG 20:4_33:2
TG 20:4_34:0
TG 20:4_34:1
TG 20:4_34:2
TG 20:4_34:3
TG 20:4_35:3
TG 20:4_36:2	91539-55-8
TG 20:4_36:3
TG 20:4_36:4
TG 20:4_36:5
TG 20:5_34:0
TG 20:5_34:1
TG 20:5_34:2
TG 20:5_36:2
TG 20:5_36:3
TG 22:0_32:4
TG 22:1_32:5
TG 22:2_32:4
TG 22:3_30:2
TG 22:4_32:0
TG 22:4_32:2
TG 22:4_34:2
TG 22:5_32:0
TG 22:5_32:1
TG 22:5_34:1
TG 22:5_34:2
TG 22:5_34:3
TG 22:6_32:0	214038-32-1
TG 22:6_32:1
TG 22:6_34:1
TG 22:6_34:2
TG 22:6_34:3
Choline	62-49-7

## Sheet: CHEBI ID
C0	11060	16347	17126
C2	57589	73024	86045
C3	28867
C3-DC (C4-OH)	73028	85470
C3-OH
C3:1	86073	86076
C4	7676	21949	73017	84838
C4:1
C5	73025	73026	85095	86049	86050	86492
C5-DC (C6-OH)	73040
C5-M-DC	70857	86486
C5-OH (C3-DC-M)	86467
C5:1	85520
C5:1-DC	85518	86081
C6 (C4:1-DC)	70749	84834
C6:1
C7-DC	85525	86084
C8	18102	73039	86051
C9	70997	84095	86493
C10	28717	68830
C10:1	73048	86063
C10:2
C12	73054	77086
C12-DC	74121
C12:1	89717
C14	73061	84634
C14:1	73060	83049	85449	86066
C14:1-OH	73062	86067
C14:2	73059	85451	86069
C14:2-OH	73108	85453	86070
C16	17490	73067
C16-OH
C16:1	86031	86032
C16:1-OH	85456	86033
C16:2	73065	86035
C16:2-OH
C18	84644
C18:1	84651	86038	86475
C18:1-OH
C18:2	72715	84098	85463	86480
Trigonelline	18123
TMAO	15724
Ala	15570	16449	16977	76050
Arg	15816	16467	29016
Asn	17196	22653	28159
Asp	17053	17364	22660
Cys	15356	16375	17561
Gln	17061	18050	28300
Glu	15966	16015	18237
Gly	15428
His	15971	27570	27947
Ile	17191	22359	24898	38264	43433
Leu	15603	25017	28225
Lys	16855	18019	25094
Met	16643	16811	16867
Phe	16998	17295	28044
Pro	16313	17203	26271
Ser	16523	17115	17822
Thr	16857	26986	28718	38262	38263
Trp	16296	16828	27897
Tyr	17895	18186	28479
Val	16414	27266	27477	87977
1-Met-His	50599
3-Met-His	27596
5-AVA	15887
AABA	28797	35619	35621
Ac-Orn	16543	44673	86496
ADMA	17929	25682	86468
alpha-AAA	37023	37024	37025
Anserine	18323
BABA	37081
Betaine	17750
c4-OH-Pro	16231	28397
Carnosine	15727
Cit	16349	18211	49007
Creatinine	16737
Cystine	16283	17376	35494
DOPA	15765	49168	49169
HArg	27747
HCys	17588
Kynurenine	16946	28683	86262
Met-SO	17016	49031	49032	49034
Nitro-Tyr	44454	86267	86268	86269
Orn	15729	16176	18257
PAG	27480
PheAlaBetaine	90138	125805	125833
ProBetaine	35280	134398
Sarcosine	15611
SDMA	25682
t4-OH-Pro	18095	20392
Taurine	15891
TrpBetaine	5832
CA	16359
CDCA	16755
DCA	28834
GCA	17687
GCDCA	36274
GDCA	27471
GLCA	37998
GLCAS	9347
GUDCA	89929
TCA	28865
TCDCA	16525
TDCA	9410
TLCA	36259
TMCA	133057
beta-Ala	16958
Dopamine	18243
GABA	16865
Histamine	18295
PEA	18397
Putrescine	17148
Serotonin	28790
Spermidine	16610
Spermine	15746
AconAcid	22211	32805	32806
DiCA(12:0)	4676
DiCA(14:0)	76308
HipAcid	18089
Lac	422	42111
OH-GlutAcid
Suc	15741
Cer d16:1/18:0
Cer d16:1/20:0
Cer d16:1/22:0
Cer d16:1/23:0
Cer d16:1/24:0
Cer d18:1/14:0	72957
Cer d18:1/16:0	72959
Cer d18:1/18:0	72961
Cer d18:1/18:0-OH	76754
Cer d18:1/18:1	77996
Cer d18:1/20:0	72962
Cer d18:1/20:0-OH
Cer d18:1/22:0	72966
Cer d18:1/23:0	84372
Cer d18:1/24:0	72965
Cer d18:1/24:1	74450
Cer d18:1/25:0	134548
Cer d18:1/26:0	72968
Cer d18:1/26:1
Cer d18:2/14:0
Cer d18:2/16:0
Cer d18:2/18:0	136461
Cer d18:2/18:1
Cer d18:2/20:0
Cer d18:2/22:0
Cer d18:2/23:0
Cer d18:2/24:0
Cer d18:2/24:1
CerP d18:1/16:0	73145
CE 14:0	84304
CE 14:1
CE 15:0
CE 15:1	89567
CE 16:0	3663
CE 16:1	84323	137552
CE 17:0	84326
CE 17:1	137554
CE 18:0	82750
CE 18:1	46898	88768	132001
CE 18:2	41509	132002
CE 18:3	88756	132004
CE 20:0
CE 20:1	88795
CE 20:3
CE 20:4	88755	132006
CE 20:5	132007
CE 22:0
CE 22:1
CE 22:2	88774
CE 22:5	88754	137551
CE 22:6	74103
p-Cresol-SO4	82914
DG 14:0_14:0	80651
DG 14:0_18:1	75465
DG 14:0_18:2	84392
DG 14:0_20:0	88798
DG 14:1_18:1	88783
DG 14:1_20:2	88723
DG 16:0_16:0	237189
DG 16:0_16:1	84394
DG 16:0_18:1	75447	75466	88454
DG 16:0_18:2	82927
DG 16:0_20:0	88446
DG 16:0_20:3	84402
DG 16:0_20:4	77096
DG 16:1_18:0	84418
DG 16:1_18:1	88500
DG 16:1_18:2	84419
DG 16:1_20:0	88499
DG 17:0_17:1
DG 17:0_18:1
DG 18:0_20:0	88518
DG 18:0_20:4	75728
DG 18:1_18:1	52333	88366
DG 18:1_18:2	75450
DG 18:1_18:3	75475	89168
DG 18:1_18:4	88992
DG 18:1_20:0	89224
DG 18:1_20:1	84436
DG 18:1_20:2	89222
DG 18:1_20:3	84437
DG 18:1_20:4	75449
DG 18:1_22:5	89217
DG 18:1_22:6	84439
DG 18:2_18:2	77127
DG 18:2_18:3	89170	89198
DG 18:2_18:4
DG 18:2_20:0	86985
DG 18:2_20:4	89203
DG 18:3_18:3
DG 18:3_20:2	89157	89239
DG 21:0_22:6
DG 22:1_22:2
DG O-14:0_18:2
DG O-16:0_18:1
DG O-16:0_20:4
Cer d18:0/18:0	67033
Cer d18:0/18:0-OH
Cer d18:0/20:0	67027
Cer d18:0/22:0	67021
Cer d18:0/24:0	52961
Cer d18:0/24:1	74130
Cer d18:0/26:1	74132
Cer d18:0/26:1-OH
FA 12:0	30805
FA 14:0	28875
FA 16:0	15756
FA 18:0	28842
FA 18:1	25634	27997	28727	36021	36022	82617
FA 18:2	17351	25626	32798	36025	44526	75108	82749
FA 20:1	23902	32419	32425	134479
FA 20:2	73731	77220
FA 20:3	53486
FA 20:4	15843
FA 20:5	28364
FA 22:6	28125
Hex2Cer d18:1/14:0
Hex2Cer d18:1/16:0	84758
Hex2Cer d18:1/18:0	84759
Hex2Cer d18:1/20:0	84761
Hex2Cer d18:1/22:0	62109
Hex2Cer d18:1/24:0	84764
Hex2Cer d18:1/24:1
Hex2Cer d18:1/26:0
Hex2Cer d18:1/26:1
Hex3Cer d18:1/16:0
Hex3Cer d18:1/18:0
Hex3Cer d18:1/20:0
Hex3Cer d18:1/22:0
Hex3Cer d18:1/24:1
Hex3Cer d18:1/26:1
Hex-Cer d16:1/22:0
Hex-Cer d16:1/24:0
Hex-Cer d18:1/14:0
Hex-Cer d18:1/16:0	84716
Hex-Cer d18:1/18:0	84719
Hex-Cer d18:1/18:1	139140
Hex-Cer d18:1/20:0	84721
Hex-Cer d18:1/22:0	62107
Hex-Cer d18:1/23:0
Hex-Cer d18:1/24:0
Hex-Cer d18:1/24:1	76302
Hex-Cer d18:1/26:0	75344
Hex-Cer d18:1/26:1	84750
Hex-Cer d18:2/16:0
Hex-Cer d18:2/18:0
Hex-Cer d18:2/20:0
Hex-Cer d18:2/22:0
Hex-Cer d18:2/23:0
Hex-Cer d18:2/24:0
AbsAcid	18743	28937
Cortisol	17650
Cortisone	16962
DHEAS	16814
3-IAA	16411
3-IPA	43580
Ind-SO4	43355
Indole	16881
MG 16:1	0
MG 18:1	73990	75342	178471
MG 18:2	75565
MG 18:3	0
MG 20:1	0	172618
MG 20:3	0
MG 20:4	52392
MG 20:5	86398
MG 22:1	0
MG 22:2	0	169365	188099
MG 22:4	0	145297	171919
MG 22:6	186738
Hypoxanthine	17368
Xanthine	15318	17712
LPA 14:0	62833
LPA 14:1	175027
LPA 15:0	185478
LPA 16:0	15799	172651
LPA 18:1	62837	78270
LPA 18:2	62834	74330
LPA 22:3
LPA 22:4	185818
PA 14:0_14:1	0
PA 16:0_18:1	64844	74836	89530
PA 16:0_18:2	73259	170143
PA 16:0_18:3	0
PA 16:0_19:2
PA 16:1_18:1	0	75074
PA 16:1_18:2	0
PA 16:1_22:0	0	186255
PA 16:2_18:1
PA 17:0_18:1	74841	74845
PA 17:0_18:2	0
PA 17:0_18:3	0
PA 17:1_18:1	0
PA 17:1_18:2	0
PA 17:2_18:1
PA 18:0_18:1	74839	74847
PA 18:0_18:2	77248	170207
PA 18:0_18:3	170187	170189	170195	170197
PA 18:1_18:1	83775
PA 18:1_18:2	74830	74849
PA 18:1_18:3	74833	74936	170168	170169
PA 18:1_18:4	0
PA 18:1_20:0	74942	75134
PA 18:1_20:1
PA 18:1_20:2	170385	170386
PA 18:1_20:3	170290	170306
PA 18:1_22:0	0
PA 18:1_22:1	0
PA 18:1_22:2	0
PA 18:1_22:3
PA 18:2_18:2	77254
PA 18:2_18:3	0
PA 18:2_20:0	0
PA 18:2_20:1	170392	170398
PA 18:2_20:2	170289	170293
PA 18:2_22:0	0	187255
PA 18:2_22:1	0
PA 18:2_22:3
PA 18:2_22:4	170480	170488
PA 18:3_18:3	0
PA 20:0_20:4	0	77241
LPC 14:0	64483	64489
LPC 16:0	64563	72998	76078
LPC 16:1	64560	73851	84752
LPC 17:0	72737	74340
LPC 18:0	64561	73858	76076
LPC 18:1	28610	64566	72589	76083	86255
LPC 18:2	28733	64549	76084
LPC 20:3	64481	64488	74343	86256
LPC 20:4	64568	74344	76079	86259
LPC 24:0	74470	86260
LPC 26:0	74472
LPC 26:1	74473
PC 24:0	65211	75302	85564	86276	86278	86280	86281	86282
PC 26:0	72423	75300
PC 28:1	65293	86410	89525	89588
PC 30:0	65303	75062	75304	86088
PC 30:2	65301	86415
PC 32:0	66850	72999	86089	86090
PC 32:1	66849	73793	74000	84808	86092
PC 32:2	66848	83717	86094
PC 32:3	66847	86095
PC 34:1	64517	73001	74667	84570	85037	86097
PC 34:2	64516	73002	84785	84809	84810	84811	86099	86100
PC 34:3	64424	84567	84786	84789
PC 34:4	64423	86101	86102
PC 36:0	66858	75294	83718	86103	86107
PC 36:1	66857	75034	76073	84575	84818	86111
PC 36:2	64433	74669	84574	84819	84820	84821	84822	84836	86112	86114
PC 36:3	64523	74670	84831	86117	86119	86121
PC 36:4	42027	64520	73003	77694	84794	84815	86123	86127	86130	86133	86134	89420
PC 36:5	64504	64505	84816	86137
PC 36:6	66856	86161	86162
PC 38:0	66861	86163	86164	86166	86167	86168	86169
PC 38:1	66860	86170	86171	86172	86173	86174	86175
PC 38:3	64446	74479	86176	86177
PC 38:4	64526	74965	84573	84823	86178	89618
PC 38:5	64525	74671	84795	84796	86181
PC 38:6	64519	74963	84563	84797	86182	86183	86184	86186	86187
PC 40:1	66865	86188	86189	86190	86196	86197
PC 40:2	66864	86198	86199
PC 40:3	66863	86416	89364	89369	89616	89699
PC 40:4	66862	74970	84565	86200
PC 40:5	64524	73865	84151	86201	86203
PC 40:6	64431	73868	84829	84830	86205
PC 42:0	66971	86208	86210	86211	86212
PC 42:1	66970	86213	86215	86216	86217	86219
PC 42:2	66969	86418	88588	88726	88872	89070	89098	89143	89384	89477	89498	89502	89589	89592	89703
PC 42:4	66967	86422
PC 42:5	66966	86220
PC 42:6	66965	86221
PC O-28:0	85561
PC O-28:1	85562
PC O-30:0	85565	86223
PC O-30:1	85566	86225
PC O-30:2	85567	86423
PC O-32:1	72347	86424	89009	89590	89906
PC O-32:2	85568	86425
PC O-34:0	67077	86229
PC O-34:1	67076	84825
PC O-34:2	64544	86231
PC O-34:3	64541	86427
PC O-36:0	67067	86239	86240
PC O-36:1	67066	86432	89882	89893
PC O-36:2	67065	86241	86504	89883	89895
PC O-36:3	64537	86436	89879	89881
PC O-36:4	55430	67064	89866	89903
PC O-36:5	64540	77292	86437
PC O-38:0	67071	74482	86243
PC O-38:1	67070	74482	86243	86438
PC O-38:2	67069	86439	89894
PC O-38:3	67068	86442	89863	89867
PC O-38:4	64480	75245
PC O-38:5	64445	84827	84828
PC O-38:6	64536	86248
PC O-40:1	85574	86443
PC O-40:2	72348	86444	89868
PC O-40:3	85570	86445	89854	89855
PC O-40:4	85571	86447
PC O-40:5	85573	86448	89850
PC O-40:6	64533	86252
PC O-42:0
PC O-42:1	85583	86449
PC O-42:2	85584	86450	89864
PC O-42:3	85585	86451	89994
PC O-42:4	85588	86452
PC O-42:5	85590
PC O-44:3	67085	86454	89997
PC O-44:4	67084	86456	89996	89998
PC O-44:5	67083	89995
PC O-44:6	67082
LPE 12:0	168574
LPE 14:0	84299	145244
LPE 14:1	145246	145272
LPE 15:0	168421	173130
LPE 16:0	73004
LPE 16:1	145248	145277
LPE 17:0	84490
LPE 17:1	182998
LPE 18:0	75036	133144
LPE 18:1	74971	76088
LPE 18:2	76090	83058
LPE 18:3	145258	145259	145280	177929
LPE 19:0	138535
LPE 19:1	138539
LPE 19:2	0
LPE 20:0	131690	131691
LPE 20:1	138517	145282
LPE 20:2	131692	145284
LPE 20:3	90579	145261	145285	176404	183045	184278
LPE 20:4	64395	72741	72742	72746
LPE 20:5	145263	145287
LPE 22:0	138520	177099
LPE 22:1	0	138522	188026
LPE 22:4
LPE 22:5
LPE 22:6	72747	72749
LPE 24:0	0	185137
LPE P-14:0
LPE P-15:0
LPE P-16:0	138421
LPE P-17:0
LPE P-18:0	133142
LPE P-18:1
LPE P-18:2
LPE P-20:0	138550
LPE P-20:1
LPE P-20:4
LPE P-20:5
LPE P-22:0
LPE P-22:1
LPE P-22:4
LPE P-22:5
LPE P-22:6
PE 20:0	137858
PE 28:0	0	137448
PE 28:1	0	184463	185100
PE 30:0	0	140928	176774
PE 30:1	0
PE 31:0	0
PE 32:0	0	73005	170150	170152
PE 32:1	0	73999	78814	84300	178347	178348	178349	178373	178374	178375	178376	178377	178378	178379	178380
PE 32:2	0	138145	156123
PE 33:0	0	136139	171041
PE 33:1	0
PE 33:2	0
PE 34:0	0	73006	137739	138218
PE 34:1	0	73007	78813	84833	84835	137862	170231	170233	170235	170237	170239	170243
PE 34:2	0	73008	78810	167595	170211	170213	170215	170219	170221	179085	179086	179094	179095	179096	179097	179098
PE 34:3	0
PE 34:4	0	182029	184920	187078
PE 35:1	0	138531	170263
PE 35:2	149576	171004	176748	178510	178517	178518	178519	178520	178521	178522	178523	178524	178525	178526
PE 35:3	0	171652	171654
PE 36:0	0	39934
PE 36:1	0	75038	84234	137778	170429	170431	170435	170438	170441
PE 36:2	0	74986	84844	84845	169829	170406	170408	170412	170419	170421	170423	178747	178756	178757	178758	178759	178760
PE 36:3	0	74977	133655	180816	184147
PE 36:4	73009	84846	84848	137869	170344	170348	170350	170354	170356	170360	170364	170366	170375	170379	170651
PE 36:5	0	176741
PE 36:6	0	137159
PE 38:0	0
PE 38:1	0	73875	170236	170244	170256
PE 38:2	0	170669	170673	170677	170686	170688
PE 38:3	171350	171353	171354	171355	171358	171360	171361	171362
PE 38:4	78268	84549	84837	137872	170617	170620	170622	170631	170634	170636	170639	170641	170643	170653	170655
PE 38:5	74975	137315	138548	170549	170550	170560	170565	170567	170569	170573	170589	170591
PE 38:6	0	78261	138546	176743	184135	184276	187351	187642
PE 38:7	0	187759
PE 40:1	0	137217
PE 40:3	0
PE 40:4	0	74484	156125	170077	170822	170827	170829	170837	170846	170850
PE 40:5	0	145849	170777	170781	170784	170788	170791	170794	170798	170804	170811
PE 40:6	0	78266	137316	138547	145851	145854	170737	170738	170743	170753	170755	170764
PE 40:7	0	169166
PE 40:8	0	137303	149577
PE 42:7	0	137312
PE 42:8	0	176739
PE 44:6	0
PE 44:7	0	185895
PE 44:11	189957	190177
PE 44:12	84538
PE P-16:0/14:0	0
PE P-16:0/15:0
PE P-16:0/16:0	72743
PE P-16:0/16:1	0
PE P-16:0/18:1	84533
PE P-16:0/18:2	84532
PE P-16:0/18:3	0
PE P-16:0/20:3	90474
PE P-16:0/20:4	84527
PE P-16:0/20:5	0
PE P-16:0/22:4
PE P-16:0/22:5
PE P-16:0/22:6	133646
PE P-18:0/14:0	185280
PE P-18:0/16:0	90482
PE P-18:0/16:1
PE P-18:0/17:1
PE P-18:0/18:0
PE P-18:0/18:1	78340
PE P-18:0/18:2	90483
PE P-18:0/18:3
PE P-18:0/19:1
PE P-18:0/20:1
PE P-18:0/20:2
PE P-18:0/20:3	90484
PE P-18:0/20:4	78342
PE P-18:0/20:5
PE P-18:0/22:1	0
PE P-18:0/22:2
PE P-18:0/22:3
PE P-18:0/22:4
PE P-18:0/22:5	90485
PE P-18:0/22:6	78263
PE P-18:1/18:1	142372
PE P-18:1/18:2	90486
PE P-18:1/20:4	85021	167292
PE P-18:1/20:5
PE P-18:1/22:6	90487
PE P-20:0/14:0
PE P-20:0/16:0
PE P-20:0/16:1
PE P-20:0/17:1
PE P-20:0/18:1	0
PE P-20:0/18:2	0
PE P-20:0/20:0
PE P-20:0/20:4	0
PE P-20:0/20:5	0
LPG 14:0	73092
LPG 14:1	185925
LPG 16:0	75376
LPG 16:1	138795
LPG 17:0	168789
LPG 17:1	187615
LPG 18:0	73091
LPG 18:1	72952
LPG 18:2	156127
LPG 20:1	169047
PG 14:0_16:0	0	73208
PG 15:0_18:1	0
PG 16:0_16:0	73205
PG 16:0_16:1
PG 16:0_18:1	34080	44946	73206	73234
PG 16:0_18:2	73238	89351
PG 16:0_18:3
PG 16:0_19:1	0
PG 16:0_20:3	0	89226
PG 16:0_20:4	0	84526
PG 16:0_20:5	0
PG 16:0_22:1	0
PG 16:0_22:2	0	186514
PG 16:1_16:1	137325
PG 16:1_18:0	85186	89270
PG 16:1_18:1	89093	89398
PG 16:1_18:2
PG 16:1_20:4	0	89072
PG 16:1_22:1	0
PG 16:2_18:1	0
PG 16:2_18:2	0
PG 16:3_18:1
PG 17:0_18:1	0
PG 17:0_18:2
PG 17:1_18:1	186401
PG 18:0_18:1	73242	89397
PG 18:0_18:2	89266	89353
PG 18:0_18:3	89264	89265	89329	89346
PG 18:0_22:1	0	176996
PG 18:1_18:1	75385	84525
PG 18:1_18:2	89348	89404
PG 18:1_18:3	89331	89345	89396	89401
PG 18:1_20:0	0
PG 18:1_20:1	0
PG 18:1_20:2	0
PG 18:1_20:3	0	89394
PG 18:1_20:4	0	89357
PG 18:1_20:5	0
PG 18:1_22:0	0
PG 18:1_22:1	0
PG 18:1_22:2	0
PG 18:1_22:3
PG 18:1_22:4	0	89355
PG 18:1_22:5	89359	89360	89380	89383
PG 18:2_18:2	89361
PG 18:2_18:3	89309	89332	89376	89378
PG 18:2_18:4	0
PG 18:2_20:0	0
PG 18:2_20:2	0
PG 18:2_20:3	0	89373
PG 18:2_20:4	0	89371
PG 18:2_20:5	0
PG 18:2_22:0	0
PG 18:2_22:1	0
PG 18:2_22:3
PG 18:2_22:4	0	89370
PG 20:3_20:4	0
PG 20:4_20:4	0
PG 20:4_22:1	0
PG 20:4_22:3
PG 20:4_22:4	0
PG 22:4_22:6	0
PG 22:5_22:6	190204
PG 22:6_22:6	185302
LPI 14:0	0
LPI 14:1	0
LPI 15:0	0
LPI 16:0	73218
LPI 16:1	0
LPI 17:0	0
LPI 17:1	0	75347
LPI 18:0	83054
LPI 18:1	82753
LPI 18:2	133077
LPI 18:3	0	138085
LPI 19:0	0
LPI 20:1	0
LPI 20:4	83053
LPI 22:0	0
LPI 22:1	0
PI 14:0_18:1	0
PI 14:0_18:2	0
PI 15:0_16:0	0
PI 15:1_16:0	0
PI 16:0_16:0	73229
PI 16:0_17:0	0	45120
PI 16:0_17:1	0
PI 16:0_17:2	0
PI 16:0_18:1	73215	88625
PI 16:0_18:2	73212	88640
PI 16:0_18:3	0
PI 16:0_20:0	88388	88679
PI 16:0_20:3	88389	89139
PI 16:0_20:4	73209	89112
PI 16:0_22:1	0
PI 16:1_18:0	88423	88557
PI 16:1_18:1	88562	88626
PI 16:1_18:2	0
PI 17:0_18:1	0
PI 17:1_18:1	0
PI 17:1_18:2	0
PI 18:0_18:0	88556
PI 18:0_18:1	0	77346
PI 18:0_18:2	77343	88641
PI 18:0_18:3	88577	88579	88665	88675
PI 18:0_20:0	0
PI 18:0_20:3	88580	89138
PI 18:0_20:4	84153	89110
PI 18:0_22:0	0
PI 18:1_18:1	88612
PI 18:1_18:2	88611	88633
PI 18:1_18:3	88613	88645	88671	88673
PI 18:1_20:0	0
PI 18:1_20:1	88646	89145
PI 18:1_20:2	0
PI 18:1_20:3	88644	89141
PI 18:1_20:4	82762	89126
PI 18:1_20:5	0
PI 18:1_22:0	0
PI 18:1_22:1	0
PI 18:1_22:2	0
PI 18:1_22:3
PI 18:1_22:4	0
PI 18:1_22:5	0
PI 18:1_22:6	0
PI 18:2_18:3	0
PI 18:2_20:0	88655	88680
PI 18:2_20:1	88656	89144
PI 18:2_20:4	0
PI 18:2_20:5	0
PI 18:2_22:0	0
PI 18:2_22:1	0
PI 18:2_22:6	0
LPS 16:0	0	184125	186265
LPS 16:1	177112
LPS 18:0	85403	186365
LPS 18:1	52649
LPS 18:2	183040
LPS 18:3	177106	183006
LPS 20:0	184210
LPS 20:1
LPS 20:4	85435
LPS 20:5	169027
LPS 22:0	183046	185470
LPS 22:6	0	169493
PS 30:0	0
PS 32:0	0	84523
PS 34:1	0	34086	75106	90033	90036	170249	170253	170255	170257	170259
PS 34:2	75101	89823	90026	90032	179118	179119	179120	179121	179122	179123	179124	179125	179126	179127	179128
PS 36:1	75103	79096	170453	170455	170457	170458	170460	170462	179766	179767	179768	179769	179770	179771	179772	179773
PS 36:2	60568	84513	88485	178630	178631	178632	178633	178634	178635	178636	178637	178638	178639	178640	178641
PS 36:3	0	75096	88486	88503	88507	90017	90030
PS 36:4	0	88488	88504	88506	88525	90023	90029	90037	187430
PS 36:5	0
PS 38:4	79113	88519	88535	90024	170698	170700	170702	170704	170706	170708	170710	170712	170713	170715
PS 38:5	75099	88491	88521	88537	180054	180055	180056	180057	180058	180059	180060	180061	180062	180063
PS 38:6	79103	88443	88492	88505	88524	88533	180083	180084	180085	180086	180087	180088
PS 38:7	0	186813	187591
PS 40:4	0	84506	186199	187409
PS 40:5	0
PS 40:6	0	79098	88445	88512
PS 40:7	0	88444	88513	88531	90025
PS 40:8	0	185368	187462
SPB d14:0	0
SPB d14:1	83706
SPB d16:0	71050
SPB d16:1	71052
SPB d17:0	70852	137124
SPB d17:1	70798	74220	83988
SPB d18:0	16566
SPB d18:1	16393	177936	186760
SPBP d14:0
SPBP d14:1
SPBP d16:0	187123
SPBP d16:1	84505
SPBP d17:0	0
SPBP d17:1	184163
SPBP d18:0	16893
SPBP d18:1	37550
SM 33:1	64485	64585	85597	90011	136272
SM 34:1	17636	78646
SM 34:2	64487	85592
SM 35:1	84488	85626	90007	133629
SM 36:1	17636
SM 36:2	84487	85593	86086
SM 38:3	85595
SM 40:4	85594
SM 41:1	83880	83893	85599	89232	90010	138575
SM 41:2	85600	85762	90003	137332
SM 42:1	83360
SM 42:2	74535	83172
SM 43:1	85601	90006	132058	132059
SM 44:1	83361
SM 44:2	83362	84476
Hexose	4208	10642	17268	17634	28061	28645
TG 14:0_32:2
TG 14:0_34:0	108633
TG 14:0_34:1
TG 14:0_34:2
TG 14:0_34:3
TG 14:0_35:1
TG 14:0_35:2
TG 14:0_36:1
TG 14:0_36:2	109146
TG 14:0_36:3
TG 14:0_36:4
TG 14:0_38:4
TG 14:0_38:5
TG 14:0_39:3
TG 16:0_28:1
TG 16:0_28:2
TG 16:0_30:2
TG 16:0_32:0	77393	108633
TG 16:0_32:1
TG 16:0_32:2
TG 16:0_32:3
TG 16:0_33:1
TG 16:0_33:2
TG 16:0_34:0
TG 16:0_34:1
TG 16:0_34:2
TG 16:0_34:3
TG 16:0_34:4
TG 16:0_35:1
TG 16:0_35:2
TG 16:0_35:3
TG 16:0_36:2	75583
TG 16:0_36:3
TG 16:0_36:4
TG 16:0_36:5
TG 16:0_36:6
TG 16:0_37:3
TG 16:0_38:1
TG 16:0_38:2
TG 16:0_38:3
TG 16:0_38:4
TG 16:0_38:5
TG 16:0_38:6
TG 16:0_38:7
TG 16:0_40:6
TG 16:0_40:7
TG 16:0_40:8
TG 16:1_28:0
TG 16:1_30:1
TG 16:1_32:0
TG 16:1_32:1
TG 16:1_32:2	75841
TG 16:1_33:1
TG 16:1_34:0
TG 16:1_34:1	90053
TG 16:1_34:2
TG 16:1_34:3
TG 16:1_36:1	90054
TG 16:1_36:2
TG 16:1_36:3
TG 16:1_36:4
TG 16:1_36:5
TG 16:1_38:3
TG 16:1_38:4
TG 16:1_38:5
TG 17:0_32:1
TG 17:0_34:1
TG 17:0_34:2
TG 17:0_34:3
TG 17:0_36:3
TG 17:0_36:4
TG 17:1_32:1
TG 17:1_34:1
TG 17:1_34:2
TG 17:1_34:3
TG 17:1_36:3
TG 17:1_36:4
TG 17:1_36:5
TG 17:1_38:5
TG 17:1_38:6
TG 17:1_38:7
TG 17:2_34:2
TG 17:2_34:3
TG 17:2_36:2
TG 17:2_36:3
TG 17:2_36:4
TG 17:2_38:5
TG 17:2_38:6
TG 17:2_38:7
TG 18:0_30:0	108633
TG 18:0_30:1
TG 18:0_32:0
TG 18:0_32:1
TG 18:0_32:2	90053
TG 18:0_34:2
TG 18:0_34:3
TG 18:0_36:1
TG 18:0_36:2	77686
TG 18:0_36:3
TG 18:0_36:4
TG 18:0_36:5
TG 18:0_38:6
TG 18:0_38:7
TG 18:1_26:0
TG 18:1_28:1
TG 18:1_30:0
TG 18:1_30:1
TG 18:1_30:2
TG 18:1_31:0
TG 18:1_32:0
TG 18:1_32:1	109146
TG 18:1_32:2
TG 18:1_32:3
TG 18:1_33:0
TG 18:1_33:1
TG 18:1_33:2
TG 18:1_33:3
TG 18:1_34:1	75583
TG 18:1_34:2
TG 18:1_34:3
TG 18:1_34:4
TG 18:1_35:2
TG 18:1_35:3
TG 18:1_36:0
TG 18:1_36:1	77686	90047
TG 18:1_36:2	53753
TG 18:1_36:3
TG 18:1_36:4
TG 18:1_36:5
TG 18:1_36:6
TG 18:1_38:5
TG 18:1_38:6
TG 18:1_38:7
TG 18:2_28:0
TG 18:2_30:0
TG 18:2_30:1
TG 18:2_31:0
TG 18:2_32:0
TG 18:2_32:1
TG 18:2_32:2
TG 18:2_33:0
TG 18:2_33:1
TG 18:2_33:2
TG 18:2_34:0
TG 18:2_34:1
TG 18:2_34:2
TG 18:2_34:3
TG 18:2_34:4
TG 18:2_35:1
TG 18:2_35:2
TG 18:2_35:3
TG 18:2_36:0
TG 18:2_36:1	90069
TG 18:2_36:2
TG 18:2_36:3
TG 18:2_36:4	75844
TG 18:2_36:5
TG 18:2_38:4
TG 18:2_38:5
TG 18:2_38:6
TG 18:3_30:0
TG 18:3_32:0
TG 18:3_32:1
TG 18:3_33:2
TG 18:3_34:0
TG 18:3_34:1
TG 18:3_34:2
TG 18:3_34:3
TG 18:3_35:2
TG 18:3_36:1
TG 18:3_36:2
TG 18:3_36:3
TG 18:3_36:4
TG 18:3_38:5
TG 18:3_38:6
TG 20:0_32:3
TG 20:0_32:4
TG 20:0_34:1
TG 20:1_24:3
TG 20:1_26:1
TG 20:1_30:1
TG 20:1_31:0
TG 20:1_32:1
TG 20:1_32:2
TG 20:1_32:3
TG 20:1_34:0
TG 20:1_34:1
TG 20:1_34:2
TG 20:1_34:3
TG 20:2_32:0
TG 20:2_32:1
TG 20:2_34:1
TG 20:2_34:2
TG 20:2_34:3
TG 20:2_34:4
TG 20:2_36:5
TG 20:3_32:0
TG 20:3_32:1
TG 20:3_32:2
TG 20:3_34:0
TG 20:3_34:1
TG 20:3_34:2
TG 20:3_34:3
TG 20:3_36:3
TG 20:3_36:4
TG 20:3_36:5
TG 20:4_30:0
TG 20:4_32:0
TG 20:4_32:1
TG 20:4_32:2
TG 20:4_33:2
TG 20:4_34:0
TG 20:4_34:1
TG 20:4_34:2
TG 20:4_34:3
TG 20:4_35:3
TG 20:4_36:2
TG 20:4_36:3
TG 20:4_36:4
TG 20:4_36:5
TG 20:5_34:0
TG 20:5_34:1
TG 20:5_34:2
TG 20:5_36:2
TG 20:5_36:3
TG 22:0_32:4
TG 22:1_32:5
TG 22:2_32:4
TG 22:3_30:2
TG 22:4_32:0
TG 22:4_32:2
TG 22:4_34:2
TG 22:5_32:0
TG 22:5_32:1
TG 22:5_34:1
TG 22:5_34:2
TG 22:5_34:3
TG 22:6_32:0
TG 22:6_32:1
TG 22:6_34:1
TG 22:6_34:2
TG 22:6_34:3
Choline	15354

## Sheet: PubChem CID
C0	288	10917	2724480
C2	1	18230	7045767
C3	107738
C3-DC (C4-OH)	71464475	91825606
C3-OH	53481699
C3:1	53481699
C4	168379	213144	439829	10177002
C4:1	53481699
C5	126894	6426851	6426901	6426903	10157322
C5-DC (C6-OH)	53481699	71464488
C5-M-DC	128145
C5-OH (C3-DC-M)	53481699
C5:1	91825636
C5:1-DC	53481699	91825718
C6 (C4:1-DC)	3246938	6426853
C6:1	53481699
C7-DC	53481699	91825721
C8	123701	439824	11953814
C9	53477823	53481699
C10	10245190	11953821
C10:1	53481699	71464497
C10:2
C12	168381	10427569
C12-DC	53481673	71728376
C12:1	53481671
C14	6426854	53477791
C14:1	22833575	86290032
C14:1-OH	53481699	86289104
C14:2	71464539
C14:2-OH	71464482
C16	461	11953816
C16-OH	126456228
C16:1	53477817
C16:1-OH	53481699
C16:2	71464545
C16:2-OH	53481699
C18	52922056
C18:1	46907933	53477830	53477837
C18:1-OH	53481699
C18:2	6450015	53477834
Trigonelline	5570
TMAO	1145
Ala	602	5950	71080	12205373
Arg	232	6322	71070
Asn	236	6267	439600
Asp	424	5960	83887
Cys	594	5862	92851
Gln	738	5961	145815
Glu	611	23327	33032
Gly	750
His	773	6274	71083
Ile	791	6306	99288
Leu	857	6106	439524
Lys	866	5962	57449
Met	876	6137	84815
Phe	994	6140	71567
Pro	614	8988	145742
Ser	617	5951	71077
Thr	205	6288	99289
Trp	1148	6305	9060
Tyr	1153	6057	71098
Val	1182	6287	71563	12164856
1-Met-His	92105
3-Met-His	64969
5-AVA	138
AABA	6657	80283	439691
Ac-Orn	193343	439232
ADMA	123831	169148
alpha-AAA	469	92136	165627
Anserine	112072
BABA	10932
Betaine	247
c4-OH-Pro	440014	440015
Carnosine	439224
Cit	833	9750	637599
Creatinine	588
Cystine	595	67678	6857538
DOPA	836	6047	92222
HArg	9085
HCys	91552
Kynurenine	846	161166	1152206
Met-SO	148508	158980	10062737	10909908
Nitro-Tyr	65124	235719	21923198
Orn	389	6262	71082
PAG	68144
PheAlaBetaine	16745393	25837691	25837694
ProBetaine	115244	7016562
Sarcosine	1088
SDMA	169148
t4-OH-Pro	825	5810
Taurine	1123
TrpBetaine	442106
CA	221493	239672	6850905	16401251	16401672	21139644	23636694
CDCA	10133	387323	5702181	10249957	12306686	20777002	20849249	24836712
DCA	2987	6742	222528	2817554	5316554	11761472	11877125	16398945	16759977	18346235	20106101
GCA	755	10140	439604	16219399	16759978	18391757	22833511	22836630	24212182	25200034
GCDCA	27929	16213700	22808055	22808456	22833540	53477907
GDCA	440688	9826042	16759979	18602029	22833539
GLCA	115245	168172	10433018	21967493	22808454	24993940	25096730
GLCAS	72222	10436484	21309918	53477756
GUDCA	93353	12310288	22808456
TCA	6675	3083030	5321637	6851757	9829087	9871180	13020211	16759980	18635674	23638159	24211913	24883685	24883686
TCDCA	387316	9893349	12443249	16220040	22808458	22833555
TDCA	10594	440687	2733768	9805974	9914683	16759981	22833551	22843222
TLCA	10595	451488	9826612	12443266	53477716
TMCA	168408
beta-Ala	239
Dopamine	681
GABA	119
Histamine	774
PEA	1001
Putrescine	1045
Serotonin	5202
Spermidine	1102
Spermine	1103
AconAcid	309	444212	643757
DiCA(12:0)	12736
DiCA(14:0)	13185
HipAcid	464
Lac	61503	107689
OH-GlutAcid	181976
Suc	1110
Cer d16:1/18:0	10582678
Cer d16:1/20:0	70698937
Cer d16:1/22:0	10627306
Cer d16:1/23:0	11273482
Cer d16:1/24:0	10627700
Cer d18:1/14:0	5282310
Cer d18:1/16:0	5283564
Cer d18:1/18:0	5283565
Cer d18:1/18:0-OH	71749343
Cer d18:1/18:1	5283563
Cer d18:1/20:0	5283566
Cer d18:1/20:0-OH	134812528	134812529
Cer d18:1/22:0	5283567
Cer d18:1/23:0	52931115
Cer d18:1/24:0	5283571
Cer d18:1/24:1	5283568
Cer d18:1/25:0	9547202
Cer d18:1/26:0	5283570
Cer d18:1/26:1	5283569
Cer d18:2/14:0	52931116
Cer d18:2/16:0	52931118
Cer d18:2/18:0	132282053
Cer d18:2/18:1	52931119
Cer d18:2/20:0	52931120
Cer d18:2/22:0	52931123
Cer d18:2/23:0	52931124
Cer d18:2/24:0	134783616
Cer d18:2/24:1	134765416
CerP d18:1/16:0	5283581
CE 14:0	99486
CE 14:1	24779601
CE 15:0	24779606
CE 15:1	24779602
CE 16:0	246520
CE 16:1	13828666
CE 17:0	24779605
CE 17:1
CE 18:0	118246
CE 18:1	50938266	53477793
CE 18:2	131801653
CE 18:3	6436907	53480458
CE 20:0	16061336
CE 20:1	53477794
CE 20:3	53477892
CE 20:4	6479222	53480459
CE 20:5	53477889
CE 22:0	16061339
CE 22:1	16219158
CE 22:2	53477893
CE 22:5	53480462	53480463
CE 22:6	53477890
p-Cresol-SO4	4615423
DG 14:0_14:0	10369168
DG 14:0_18:1	14275341
DG 14:0_18:2	14275352
DG 14:0_20:0	53477955
DG 14:1_18:1	53477979
DG 14:1_20:2	53477986
DG 16:0_16:0	644078
DG 16:0_16:1	9543678
DG 16:0_18:1	5282283	5283470	5283471	9543972
DG 16:0_18:2	9543695
DG 16:0_20:0	9543710
DG 16:0_20:3	9543728
DG 16:0_20:4	9543736
DG 16:1_18:0	9543691
DG 16:1_18:1	9543694
DG 16:1_18:2	9543699
DG 16:1_20:0	9543714
DG 17:0_17:1	9543686
DG 17:0_18:1	9543698
DG 18:0_20:0	9543739
DG 18:0_20:4	6438587
DG 18:1_18:1	9543716	53478063
DG 18:1_18:2	9543722
DG 18:1_18:3	9543730	53478119
DG 18:1_18:4	53478163
DG 18:1_20:0	9543747
DG 18:1_20:1	9543756
DG 18:1_20:2	9543766
DG 18:1_20:3	9543776
DG 18:1_20:4	9543786
DG 18:1_22:5	9543880
DG 18:1_22:6	9543890
DG 18:2_18:2	9543729
DG 18:2_18:3	9543737	53478120
DG 18:2_18:4	53478164
DG 18:2_20:0	9543755
DG 18:2_20:4	9543796
DG 18:3_18:3	9543745	14275411	53478121	53478149
DG 18:3_20:2	9543784	53478125
DG 21:0_22:6	9543955
DG 22:1_22:2	9543948
DG O-14:0_18:2	5282285
DG O-16:0_18:1	5282284
DG O-16:0_20:4	24778510
Cer d18:0/18:0	5283573
Cer d18:0/18:0-OH	70678799
Cer d18:0/20:0	5283574
Cer d18:0/22:0	5283575
Cer d18:0/24:0	5283577
Cer d18:0/24:1	5283576
Cer d18:0/26:1	5283578
Cer d18:0/26:1-OH
FA 12:0	3893
FA 14:0	11005
FA 16:0	985
FA 18:0	5281
FA 18:1	965	11634	637517	5281127	5282755	5312441
FA 18:2	5280450	5280644	5282457	5282796	5282800	5312457	5312483	6439027
FA 20:1	5282767	5282768	5282769	5312518
FA 20:2	6439848	40846588
FA 20:3	5280581
FA 20:4	444899
FA 20:5	446284
FA 22:6	445580
Hex2Cer d18:1/14:0	52931262
Hex2Cer d18:1/16:0	20057274	44260140	44260156	44261956	53477895
Hex2Cer d18:1/18:0	10260120	20057275	44260141	44260157	44261957
Hex2Cer d18:1/20:0	20057276	44260142	44260158	44261958	53481000
Hex2Cer d18:1/22:0	20057277	44260143	44260159	44261959	52921641
Hex2Cer d18:1/24:0	20057281	44260144	44260160	44261960	53481001
Hex2Cer d18:1/24:1	20057278	20057309	44260146	44260162	44261962
Hex2Cer d18:1/26:0	20057280	20057311	44260145	44260161	44261961
Hex2Cer d18:1/26:1	20057279	20057310	44260147	44260163	44261963
Hex3Cer d18:1/16:0	20057315	44260164	44261940
Hex3Cer d18:1/18:0	14215292	44260165	44261941
Hex3Cer d18:1/20:0	20057316	44260166	44261942
Hex3Cer d18:1/22:0	20057317	44260167	44261943
Hex3Cer d18:1/24:1	20057318	44260170	44261946
Hex3Cer d18:1/26:1	20057319	44260171	44261947
Hex-Cer d16:1/22:0	52931251	52931272
Hex-Cer d16:1/24:0	70699232
Hex-Cer d18:1/14:0	24779574	53481406
Hex-Cer d18:1/16:0	6321355	14035030	44260148	53480652
Hex-Cer d18:1/18:0	6321357	11958364	44260149	53480653
Hex-Cer d18:1/18:1	20057355	24779575	53480658
Hex-Cer d18:1/20:0	6321358	20057356	44260150	53480654
Hex-Cer d18:1/22:0	6321359	10373084	44260151	53480655
Hex-Cer d18:1/23:0	52931253	52931280
Hex-Cer d18:1/24:0	6321361	44260152
Hex-Cer d18:1/24:1	6321360	20057357	44260154	53480656
Hex-Cer d18:1/26:0	6321363	20057359	44260153
Hex-Cer d18:1/26:1	6321362	20057358	44260155	53480657
Hex-Cer d18:2/16:0	52931254	52931281
Hex-Cer d18:2/18:0	10146923
Hex-Cer d18:2/20:0	52931255	52931282
Hex-Cer d18:2/22:0	52931258	52931285
Hex-Cer d18:2/23:0	52931259	52931286
Hex-Cer d18:2/24:0	134765308
AbsAcid	643732	5702609
Cortisol	5754
Cortisone	222786
DHEAS	12594
3-IAA	802
3-IPA	3744
Ind-SO4	10258
Indole	798
MG 16:1	9883914	53480960	53480976
MG 18:1	5283467	5283468	5319879
MG 18:2	5283469
MG 18:3	53480978
MG 20:1	53480963	53480982
MG 20:3	101046553
MG 20:4	5282280
MG 20:5	11660820
MG 22:1	11112414
MG 22:2	53480968	53480991	134769740
MG 22:4	53480969	53480992	134769856
MG 22:6	46896303
Hypoxanthine	790
Xanthine	1188
LPA 14:0	9547180
LPA 14:1	52929768
LPA 15:0	52929767
LPA 16:0	6419701	53478599
LPA 18:1	5311263	52929749
LPA 18:2	50990923	53478601
LPA 22:3	138305222
LPA 22:4	52929754
PA 14:0_14:1	52928685	52928702
PA 16:0_18:1	5283523	9547158	52929550
PA 16:0_18:2	9547167	52929469
PA 16:0_18:3	52928963	52929497	52929544	52929561
PA 16:0_19:2
PA 16:1_18:1	52929473	52929493
PA 16:1_18:2	52928937	52929492
PA 16:1_22:0	52928813	52929298
PA 16:2_18:1
PA 17:0_18:1	52928918	52929485
PA 17:0_18:2	52928824	52928938
PA 17:0_18:3	52928825	52928826	52928965	52928995
PA 17:1_18:1	52928850	52928919
PA 17:1_18:2	52928851	52928939
PA 17:2_18:1	52928880	52928920
PA 18:0_18:1	24779560	52929549
PA 18:0_18:2	24779559	52929468
PA 18:0_18:3	52928906	52928907	52928968	52928998
PA 18:1_18:1	14057128
PA 18:1_18:2	52928941	52929548
PA 18:1_18:3	52928921	52928969	52929465	52929472
PA 18:1_18:4	52928922	52929028
PA 18:1_20:0	52929541	52929547
PA 18:1_20:1	52929131	52929546
PA 18:1_20:2	52928925	52929161
PA 18:1_20:3	52928926	52929192
PA 18:1_22:0	52929535	52929545
PA 18:1_22:1	52928928	52929329
PA 18:1_22:2	52928929	52929360
PA 18:1_22:3
PA 18:2_18:2	46891867
PA 18:2_18:3	52928942	52928943	52928970	52928999
PA 18:2_20:0	52928947	52929540
PA 18:2_20:1	52928948	52929132
PA 18:2_20:2	52928949	52929162
PA 18:2_22:0	52928953	52929302
PA 18:2_22:1	52928954	52929330
PA 18:2_22:3
PA 18:2_22:4	52928956	52929392
PA 18:3_18:3	9547161	52928971	52928972	52929000
PA 20:0_20:4	52929229	52929453
LPC 14:0	460604
LPC 16:0	460602	9546667
LPC 16:1	24779460	24779461
LPC 17:0	24779463
LPC 18:0	497299	24779491
LPC 18:1	9546675	16081932	24779466	53480465
LPC 18:2	11005824	71768169
LPC 20:3	52924055	53480467
LPC 20:4	24779476	52924038	53480469
LPC 24:0	24779481
LPC 26:0
LPC 26:1
PC 24:0	512874	71668393	91826529	91826530	91826532	91826533
PC 26:0	5289120
PC 28:1	24778531	52922210	52922244
PC 30:0	129657	24778654	24778679
PC 30:2	52922434
PC 32:0	131150	452110	3082163
PC 32:1	6443788	24778618	24778620	24778931
PC 32:2	24778624	24778764
PC 32:3	24778625
PC 34:1	5497103	24778688	24778811	24778933	52922448
PC 34:2	5287971	24778759	24778766	24778767	24778935	24778972
PC 34:3	24778699	24778702	24778768
PC 34:4	24778634	24778703
PC 36:0	94190	24778638	24779030	24779104
PC 36:1	24778825	24778894	24778936	52922418
PC 36:2	6441487	10350317	15378085	24778826	24778827	24778828	24778895	52922420
PC 36:3	24778715	24778719	24778937	24778939	52922655
PC 36:4	5288075	10747814	24778721	24778833	24778941	24778989	24779073	52922685	52922783	52922901
PC 36:5	24778723	24778771	24779264
PC 36:6	24778639	24778990
PC 38:0	24778642	24778726	24778840	24779032	52923443	53479431
PC 38:1	24778643	24778728	24778842	24778945	24779033	24779038
PC 38:3	24778855	24778857	52922473
PC 38:4	16219824	24778732	24778859	24778947	52922697
PC 38:5	24778735	24778737	24778860	24778948
PC 38:6	6441886	6506479	24778898	24778949	24778979	24779080	24779131	52923295
PC 40:1	24778745	24778866	24778899	24778951	24779042
PC 40:2	24779046	24779063
PC 40:3	24779047	52922703	52923077	53478747	53478879
PC 40:4	24778868	24779048	52923631
PC 40:5	24778871	24778873	52922705	86583362
PC 40:6	24778876	24778878	24778900	53478773
PC 42:0	24778880	24779050	24779162	52923465
PC 42:1	24778881	24778957	24779051	24779116	24779164
PC 42:2	24778751	52923085	52923201	52923467	52923585	53478755	53478775	53478795	53478901	53479189	53479441	53479499	53479501	53480843
PC 42:4	53478821
PC 42:5	24779052
PC 42:6	24779053
PC O-28:0	52923730
PC O-28:1	52923870
PC O-30:0	24779275
PC O-30:1	24779277	52923736
PC O-30:2	53481703
PC O-32:1	24779279	52923742	53478617	53478671
PC O-32:2	53481705
PC O-34:0	11803170
PC O-34:1	6443119
PC O-34:2	6443157
PC O-34:3	24779293	53481709
PC O-36:0	24779297	24779326
PC O-36:1	24779298	53481711	53481723
PC O-36:2	6443070	42607428	52923754	53481725
PC O-36:3	6443159	16759365	53481721
PC O-36:4	6443139	53481701	53481735
PC O-36:5	10485310	24779388	53481713
PC O-38:0	24779301	24779329
PC O-38:1	24779301	24779329	24779331
PC O-38:2	52923796	53481715	53481727
PC O-38:3	52923798	53481729	53481737
PC O-38:4	6443065
PC O-38:5	24779379	24779390
PC O-38:6	16759366
PC O-40:1	52923802	53481731
PC O-40:2	52923804	53481739
PC O-40:3	52923850	53481745	53481747
PC O-40:4	52923806	52923852
PC O-40:5	24779338	53481743
PC O-40:6	24779341
PC O-42:0	53481717
PC O-42:1	52923858	53481733	53481749
PC O-42:2	52923860	53481741
PC O-42:3	53481771	53481773
PC O-42:4	52923862	53481751	53481763
PC O-42:5	53481757
PC O-44:3	53481753	53481759
PC O-44:4	53481761	53481765	53481775	70698771
PC O-44:5	53481767
PC O-44:6	53481755	53481769
LPE 12:0	129200
LPE 14:0	9547070	53480919
LPE 14:1	52925151	53480920
LPE 15:0	52925150	53480921
LPE 16:0	9547069	53480922
LPE 16:1	52925129	53480923
LPE 17:0	52925149
LPE 17:1	42607464
LPE 18:0	9547068	53480667
LPE 18:1	9547071	53480924	53480925	53480949
LPE 18:2	52925130	53480926
LPE 18:3	52925136	52925148	53480927	53480928
LPE 19:0	52925147
LPE 19:1	52925138
LPE 19:2	138300243
LPE 20:0	52925131	53480930
LPE 20:1	52925139	53480931
LPE 20:2	52925140	53480932
LPE 20:3	52925141	53480933	53480934	53480935	53480950	53480951
LPE 20:4	42607465	53480936	53480937	53480952
LPE 20:5	52925146	53480938
LPE 22:0	52925144	53480939
LPE 22:1	52925142	53480940	53480953
LPE 22:4	52925133	53480942
LPE 22:5	53480943	53480944	53480954	53480955
LPE 22:6	52925132	53480945
LPE 24:0	53480946	53480956
LPE P-14:0
LPE P-15:0
LPE P-16:0	42607469
LPE P-17:0
LPE P-18:0	42607470
LPE P-18:1
LPE P-18:2
LPE P-20:0	52925153
LPE P-20:1
LPE P-20:4
LPE P-20:5
LPE P-22:0
LPE P-22:1
LPE P-22:4
LPE P-22:5
LPE P-22:6
PE 20:0	9546803
PE 28:0	9546731	9547006	9852308	52924934	52924950	52924955	134812279
PE 28:1	52924069	52924090	52924113	52924129	52924178	52924217
PE 30:0	0	129629	446670	9546807	9547000	52924906	52924913	52924949	52924954
PE 30:1	9547934	52924093	52924132	52924159	52924181	52924209	52924219	52924263	52924336	52924945
PE 31:0	447296	52924077	52924095	52924243	52924322	52924889	52924926	52924933
PE 32:0	0	445468	447790	49786976	52924883	52924888	52924912	52924931	52924948	52924953
PE 32:1	52924079	52924101	52924137	52924160	52924185	52924223	52924244	52924266	52924323	52924495	52924542	52924900	52924925	52924944	131841375
PE 32:2	9546809	42607452	42607454	52924080	52924138	52924161	52924186	52924267	52924296	52924338	52924356	52924572	52924943
PE 33:0	45281250	52924084	52924118	52924324	52924871	52924882	52924887	52924924	52924930	52924947
PE 33:1	52924102	52924119	52924143	52924162	52924188	52924224	52924245	52924268	52924325	52924339	52924470	52924496	52924543	52924923	131841373
PE 33:2	52924103	52924144	52924189	52924211	52924225	52924269	52924298	52924340	52924358	52924497	52924573	52924929
PE 34:0	445757	5326793	46891875	52924866	52924870	52924881	52924886	52924928	52924940	52924946	52924952
PE 34:1	5283496	9546726	9546802	9547009	52924085	52924120	52924145	52924166	52924194	52924227	52924246	52924270	52924471	52924498	52924525	52924544	52924741	52924905
PE 34:2	9546747	52924086	52924121	52924146	52924195	52924247	52924300	52924499	52924545	52924574	52924772	52924895	52924899	52924908	52924918	131841376
PE 34:3	9546746	9546752	52924122	52924147	52924271	52924301	52924360	52924386	52924575	52924605	52924917	52924922
PE 34:4	52924087	52924148	52924228	52924229	52924387	52924417	52924445	52924606	52924636	52924803	52924907	52924921	52924939
PE 35:1	52924108	52924151	52924167	52924196	52924212	52924230	52924272	52924327	52924341	52924472	52924500	52924527	52924546	52924692	52924742	52924910	131841372
PE 35:2	42627790	52924109	52924168	52924197	52924231	52924273	52924302	52924328	52924342	52924361	52924501	52924547	52924576	52924773
PE 35:3	52924169	52924198	52924248	52924249	52924274	52924303	52924343	52924362	52924388	52924418	52924577	52924607
PE 36:0	447078	9546969	52924251	52924473	52924693	52924864	52924880	52924927	52924937
PE 36:1	9546742	9546755	9546999	9547010	52924124	52924152	52924202	52924232	52924252	52924278	52924474	52924502	52924528	52924548	52924694	52924717	52924743
PE 36:2	9546744	9546749	9546757	9546810	52924125	52924153	52924213	52924233	52924279	52924308	52924475	52924503	52924549	52924578	52924744	52924774	52924894	131841377
PE 36:3	9546753	52924154	52924234	52924309	52924329	52924330	52924364	52924391	52924421	52924504	52924579	52924609	52924775	52924920
PE 36:4	9546800	9546812	9546813	52924126	52924235	52924344	52924392	52924450	52924610	52924805	52924875	52924891	52924898	52924904	52929787	52929790	52929793
PE 36:5	52924155	52924345	52924365	52924366	52924393	52924422	52924451	52924640	52924669	52924806	52924915	52924919
PE 36:6	52924236	52924367	52924394	52924395	52924423	52924452	52924670	52924835	52924890	52924936
PE 38:0	449007	9546831	9546832	52924257	52924697	52924720	52924884
PE 38:1	9546835	9546836	9546837	9546838	9546839	9546841	9546843	52924215	52924238	52924286	52924481	52924511	52924553	52924698	52924721	52924747
PE 38:2	9546822	9546824	9546825	9546826	52924216	52924239	52924316	52924370	52924512	52924554	52924583	52924699	52924748	52924778
PE 38:3	52924240	52924348	52924371	52924399	52924427	52924532	52924533	52924555	52924584	52924614	52924779	52924903
PE 38:4	5289133	9546815	9546816	9546817	9546829	52924349	52924372	52924400	52924428	52924458	52924556	52924557	52924585	52924615	52924644	52924809	52929789	52929792	52929795
PE 38:5	52924241	52924373	52924401	52924429	52924459	52924558	52924586	52924587	52924616	52924645	52924674	52924810	52924897	52924902	52929788	52929791	52929794
PE 38:6	9546799	52924402	52924430	52924460	52924588	52924617	52924618	52924646	52924862	52924873	52924893	52924896	52929796
PE 38:7	52924374	52924403	52924431	52924461	52924619	52924647	52924648	52924675	52924839	52924914
PE 40:1	9546850	9546851	9546852	9546853	9546854	9546855	9546856	9546857	9546858	9546859	9546860	52924334	52924519	52924561	52924706	52924752
PE 40:3	52924352	52924377	52924406	52924434	52924536	52924562	52924592	52924622	52924726	52924727	52924754	52924784
PE 40:4	52924378	52924407	52924435	52924465	52924563	52924593	52924623	52924652	52924728	52924755	52924756	52924785	52924814	52924878	52924901
PE 40:5	52924353	52924408	52924436	52924466	52924537	52924564	52924594	52924624	52924653	52924681	52924757	52924786	52924787	52924815
PE 40:6	9546798	52924379	52924467	52924565	52924595	52924625	52924654	52924682	52924788	52924816	52924843	52929797
PE 40:7	52922113	52924409	52924437	52924596	52924626	52924655	52924683	52924817	52924818	52924844
PE 40:8	52924468	52924627	52924684	52924819	52924845	52924874	52924892
PE 42:7	52924571	52924632	52924690	52924796	52924825	52924852
PE 42:8	52924602	52924661	52924826	52924853
PE 44:6	52924740	52924801	52924831	52924858
PE 44:7	52924771	52924859
PE 44:11	53479935	53479968
PE 44:12	9546797
PE P-16:0/14:0	52925042
PE P-16:0/15:0	52925044
PE P-16:0/16:0	52925046
PE P-16:0/16:1	52925047
PE P-16:0/18:1	52925128
PE P-16:0/18:2	52925127
PE P-16:0/18:3	52925052	52925053
PE P-16:0/20:3	52925060
PE P-16:0/20:4	52925126
PE P-16:0/20:5	52925061
PE P-16:0/22:4	52925066
PE P-16:0/22:5	53480849	53480850
PE P-16:0/22:6	5283497
PE P-18:0/14:0	52925069
PE P-18:0/16:0	52925073
PE P-18:0/16:1	52925074
PE P-18:0/17:1	52925076
PE P-18:0/18:0	52925078
PE P-18:0/18:1	42607457
PE P-18:0/18:2	52925079
PE P-18:0/18:3	52925080	52925081
PE P-18:0/19:1	52925084
PE P-18:0/20:1	52925086
PE P-18:0/20:2	52925087
PE P-18:0/20:3	52925088
PE P-18:0/20:4	9547058
PE P-18:0/20:5	52925089
PE P-18:0/22:1	52925092
PE P-18:0/22:2	52925093
PE P-18:0/22:3
PE P-18:0/22:4	52925094
PE P-18:0/22:5	52925089	53480857	53480858
PE P-18:0/22:6	42607458
PE P-18:1/18:1	85342034
PE P-18:1/18:2	53480869
PE P-18:1/20:4	85366510	242084114
PE P-18:1/20:5
PE P-18:1/22:6	52925039
PE P-20:0/14:0	52925097
PE P-20:0/16:0	52925101
PE P-20:0/16:1	52925102
PE P-20:0/17:1	52925104
PE P-20:0/18:1	52925107
PE P-20:0/18:2	52925108
PE P-20:0/20:0	52925114
PE P-20:0/20:4	52925118
PE P-20:0/20:5	52925119
LPG 14:0	52927435
LPG 14:1	52927458
LPG 16:0	42607483
LPG 16:1	52927436
LPG 17:0	52927456
LPG 17:1	52927459
LPG 18:0	42607484
LPG 18:1	9547135
LPG 18:2	52927437
LPG 20:1	52927446
PG 14:0_16:0	9547116	52927237
PG 15:0_18:1	52926410	52926590
PG 16:0_16:0	446440
PG 16:0_16:1	52926472	52927174	131841381
PG 16:0_18:1	5283509	5289145	52927225	52941750
PG 16:0_18:2	52927142	52927246
PG 16:0_18:3	52926637	52927171	52927218	52927236
PG 16:0_19:1	52926461	52926751	131841378
PG 16:0_20:3	52926860	52927169
PG 16:0_20:4	24779550	52927124
PG 16:0_20:5	52926919	52927168
PG 16:0_22:1	52926464	52926996
PG 16:0_22:2	52926465	52927027
PG 16:1_16:1	52927230
PG 16:1_18:0	52926476	52927152
PG 16:1_18:1	52927146	52927167
PG 16:1_18:2	52926611	52927166
PG 16:1_20:4	52926891	52927164
PG 16:1_22:1	52926488	52926997
PG 16:2_18:1	134724191
PG 16:2_18:2	52926332
PG 16:3_18:1
PG 17:0_18:1	52926592	52927158
PG 17:0_18:2	52926498	52926612
PG 17:1_18:1	52926524	52926593
PG 18:0_18:1	24779551	52927224
PG 18:0_18:2	52927141	52927245
PG 18:0_18:3	52926580	52926581	52926642	52926672
PG 18:0_22:1	52926585	52927001
PG 18:1_18:1	9547127	52927248
PG 18:1_18:2	52926615	52927223
PG 18:1_18:3	52926595	52926643	52927139	52927145
PG 18:1_20:0	52927215	52927222
PG 18:1_20:1	52926805	52927221
PG 18:1_20:2	52926599	52926835
PG 18:1_20:3	52926600	52926866
PG 18:1_20:4	52926896	52927144
PG 18:1_20:5	52927122	52927143
PG 18:1_22:0	52927209	52927220
PG 18:1_22:1	52926602	52927002
PG 18:1_22:2	52926603	52927033
PG 18:1_22:3
PG 18:1_22:4	52926604	52927064
PG 18:1_22:5	53480626	53480627	53480631	53480632
PG 18:2_18:2	52927219
PG 18:2_18:3	52926616	52926617	52926644	52926673
PG 18:2_18:4	52926618	52926703
PG 18:2_20:0	52926621	52927214
PG 18:2_20:2	52926623	52926836
PG 18:2_20:3	52926624	52926867
PG 18:2_20:4	52926897	52927140
PG 18:2_20:5	52926625	52926925
PG 18:2_22:0	52926627	52926975
PG 18:2_22:1	52926628	52927003
PG 18:2_22:3
PG 18:2_22:4	52926630	52927065
PG 20:3_20:4	52926877	52926906
PG 20:4_20:4	52927123
PG 20:4_22:1	52926910	52927013
PG 20:4_22:3
PG 20:4_22:4	52926912	52927075
PG 22:4_22:6	52927110	52927241
PG 22:5_22:6	154573539
PG 22:6_22:6	52927240
LPI 14:0	52928603
LPI 14:1	52928626
LPI 15:0	52928625
LPI 16:0	42607493
LPI 16:1	52928604
LPI 17:0	52928624
LPI 17:1	42607494	52928627
LPI 18:0	42607495
LPI 18:1	42607496
LPI 18:2	52928605
LPI 18:3	52928611	52928623
LPI 19:0	52928622
LPI 20:1	52928614
LPI 20:4	42607497
LPI 22:0	52928619
LPI 22:1	52928617
PI 14:0_18:1	52928305	52928412
PI 14:0_18:2	52927763	52928352
PI 15:0_16:0	52928335	52928342
PI 15:1_16:0	52927588	52927615
PI 16:0_16:0	24779556
PI 16:0_17:0	52927650	52928333
PI 16:0_17:1	52927675	52928332
PI 16:0_17:2	52927616	52927705
PI 16:0_18:1	5771758	52928386
PI 16:0_18:2	46891796	52928300
PI 16:0_18:3	52927793	52928330	52928379	52928397
PI 16:0_20:0	52928286	52928395
PI 16:0_20:3	52928016	52928328
PI 16:0_20:4	52928281	52928411
PI 16:0_22:1	52927620	52928153
PI 16:1_18:0	52927632	52928310
PI 16:1_18:1	52928304	52928326
PI 16:1_18:2	52927767	52928325
PI 17:0_18:1	52927748	52928317
PI 17:1_18:1	52927680	52927749
PI 17:1_18:2	52927681	52927769
PI 18:0_18:0	42607490
PI 18:0_18:1	52928385	52928410
PI 18:0_18:2	52928299	52928409
PI 18:0_18:3	52927736	52927737	52927798	52927828
PI 18:0_20:0	52928377	52928389
PI 18:0_20:3	52928021	52928308
PI 18:0_20:4	42607491	52928051
PI 18:0_22:0	52928269	52928408
PI 18:1_18:1	5771759	52927556
PI 18:1_18:2	52927771	52928384
PI 18:1_18:3	52927751	52927799	52928296	52928303
PI 18:1_20:0	52928376	52928383
PI 18:1_20:1	52927961	52928382
PI 18:1_20:2	52927755	52927991
PI 18:1_20:3	52927756	52928022
PI 18:1_20:4	52928052	52928302
PI 18:1_20:5	52928279	52928301
PI 18:1_22:0	52928370	52928381
PI 18:1_22:1	52927758	52928159
PI 18:1_22:2	52927759	52928190
PI 18:1_22:3
PI 18:1_22:4	52927760	52928221
PI 18:1_22:5	133034343
PI 18:1_22:6	52927466	52928250
PI 18:2_18:3	52927772	52927773	52927800	52927829
PI 18:2_20:0	52927777	52928375
PI 18:2_20:1	52927778	52927962
PI 18:2_20:4	52928053	52928298
PI 18:2_20:5	52927781	52928082
PI 18:2_22:0	52927783	52928132
PI 18:2_22:1	52927784	52928160
PI 18:2_22:6	52928251	52928297
LPS 16:0	9547100	137323942	137323947
LPS 16:1	52926278
LPS 18:0	42607474	137323951
LPS 18:1	9547099
LPS 18:2	52926279
LPS 18:3	52926285	52926297
LPS 20:0	52926280
LPS 20:1
LPS 20:4	42607475
LPS 20:5	52926295
LPS 22:0	52926293	134812398
LPS 22:6	52926281	137323955
PS 30:0	52925998	52926005	52926042	52926048	52926077	52926088	52926089
PS 32:0	9547090	52925976	52925981	52926004	52926022	52926035	52926041	52926046	52926086
PS 34:1	5283499	9547073	52925175	52925212	52925237	52925259	52925288	52925321	52925341	52925366	52925567	52925594	52925621	52925640	52925835	52925996	52926066
PS 34:2	46891802	52925176	52925213	52925238	52925289	52925342	52925396	52925595	52925641	52925670	52925866	52925986	52925990	52926000	52926009
PS 36:1	9547087	9547094	52925216	52925244	52925296	52925326	52925348	52925374	52925570	52925598	52925624	52925644	52925789	52925812	52925837	52926074
PS 36:2	6438639	9547091	52925217	52925245	52925307	52925327	52925375	52925404	52925571	52925599	52925645	52925674	52925838	52925868	52925985
PS 36:3	52925246	52925328	52925405	52925425	52925426	52925460	52925487	52925517	52925600	52925675	52925705	52925869	52926011	52926065
PS 36:4	9547086	24779544	52925218	52925329	52925440	52925488	52925546	52925706	52925899	52925968	52925983	52925989	52925995
PS 36:5	52925247	52925441	52925461	52925462	52925489	52925518	52925547	52925736	52925764	52925900	52926006	52926010
PS 38:4	24779545	52925445	52925468	52925496	52925524	52925554	52925652	52925653	52925681	52925711	52925740	52925903	52926056	52926072
PS 38:5	52925335	52925469	52925497	52925525	52925555	52925654	52925682	52925683	52925712	52925741	52925769	52925904	52925988	52925993
PS 38:6	46891805	52925498	52925526	52925556	52925684	52925713	52925714	52925742	52925956	52925967	52925984	52925987
PS 38:7	52925154	52925470	52925499	52925527	52925557	52925715	52925743	52925744	52925770	52925933
PS 40:4	52925474	52925503	52925531	52925561	52925659	52925689	52925719	52925748	52925823	52925849	52925850	52925879	52925908	52925971	52925992
PS 40:5	52925449	52925504	52925532	52925562	52925633	52925660	52925690	52925720	52925749	52925776	52925851	52925880	52925881	52925909
PS 40:6	24779546	52925475	52925563	52925661	52925691	52925721	52925750	52925777	52925882	52925910	52925937
PS 40:7	52925155	52925505	52925533	52925692	52925722	52925751	52925778	52925911	52925912	52925938
PS 40:8	46891810	52925564	52925723	52925779	52925913	52925939	52926085
SPB d14:0	12590333
SPB d14:1	42608342
SPB d16:0	656816
SPB d16:1	14767871
SPB d17:0	3247037	70679000
SPB d17:1	5283557	42608345	42608346
SPB d18:0	91486
SPB d18:1	5280335	42608344	42608348
SPBP d14:0
SPBP d14:1
SPBP d16:0	52931111
SPBP d16:1	52931110
SPBP d17:0	3247041
SPBP d17:1	5283559
SPBP d18:0	644260
SPBP d18:1	5283560
SM 33:1	52931137	52931139	53481777
SM 34:1	5283590	9939941
SM 34:2	52931145
SM 35:1	46891763	52931151	53481779
SM 36:1	5283588
SM 36:2	6443882	53481366
SM 38:3
SM 40:4
SM 41:1	46891684	52931211	52931213	52931214	53481785
SM 41:2	52931207	52931208	52931209	53481787
SM 42:1	5283595
SM 42:2	44260126
SM 43:1	44260137	52931225	52931227	52931229	53481791
SM 44:1	5283597
SM 44:2	44260128
Hexose	5793	15824	18950	439357
TG 14:0_32:2	56936559	56936582	56937016	56937935	56937961	56937987
TG 14:0_34:0	56936565	56936583	56937021	56937484	56937968	91865747
TG 14:0_34:1	56936566	56937022	56937942	56937969	56937995	56938015	56938039	56938061
TG 14:0_34:2	56936567	56936584	56937023	56937943	56937996	56938016	56938040	56938062
TG 14:0_34:3	56936568	56937024	56937944	56938017	56938018	56938041	56938085
TG 14:0_35:1	56936590	56937486	56937948	56937971	56937997	56938021	56938045	56938064	56938086
TG 14:0_35:2	56937487	56937972	56937998	56938046	56938065	56938087	56938108
TG 14:0_36:1	56936573	56937949	56938003	56938023	56938047	56938070	56938092	56938130
TG 14:0_36:2	56936574	56936586	56937950	56938024	56938048	56938093	56938114	56938131
TG 14:0_36:3	56936575	56937951	56938025	56938049	56938115	56938132	56938133	56938151
TG 14:0_36:4	56936576	56936587	56937952	56938026	56938050	56938134	56938152	56938153
TG 14:0_38:4	56938033	56938057	56938141	56938160	56938178	56938195	56938212	56938227
TG 14:0_38:5	56938034	56938058	56938142	56938161	56938179	56938196	56938213	56938228
TG 14:0_39:3	56936598	56938081	56938103	56938124	56938200	56938217	56938240	56938245	56938258
TG 16:0_28:1	52927259	52927356	56937112	56937549	56937929
TG 16:0_28:2	52927357	56936609
TG 16:0_30:2	56936719	56937117	56937579	56938416
TG 16:0_32:0	11147	56937123	56937586	56938795	91865747
TG 16:0_32:1	9543986	56937124	56937587	56938420	56938796	56939139
TG 16:0_32:2	9543987	56937125	56938421	56938797	56939140
TG 16:0_32:3	56937126	56938422	56939141	70699335
TG 16:0_33:1	9543990	9543991	56937589	56938426	56938799	56939142
TG 16:0_33:2	9543994	9543995	56937590	56938427	56938800	56939143
TG 16:0_34:0	9543992	56937130	56937594	56938022	56938804	99649112
TG 16:0_34:1	5283474	9543997	9544004	25240460	56937131	56938428	56938805	56939148
TG 16:0_34:2	9544000	9544002	9544011	25240356	56937132	56938429	56939149
TG 16:0_34:3	9544007	9544021	25240358	56936773	56937133	56938430
TG 16:0_34:4	9544014	9544033	56936774	56937134	56938431	56939489
TG 16:0_35:1	9544017	9544019	9544046	56936775	56936778	56937596	56938434	56938807	56939150
TG 16:0_35:2	9544026	9544029	9544031	53481032	56937597	56939151	56939491
TG 16:0_35:3	9544039	9544042	9544044	53481033	56937598	56939152	56939493
TG 16:0_36:2	9544069	9544079	9544080	9544093	25240174	56938031	56938436	56939499
TG 16:0_36:3	9544100	9544101	25240361	25240362	56938032	56938437	56939503	56939505
TG 16:0_36:4	9544124	9544125	25240363	25240365	56938438	56939506	56939509
TG 16:0_36:5	9544150	9544151	25240367	56938439	56939510	56939513	100921659	101706281
TG 16:0_36:6	9544157	9544180	11297439	56936777	56938035	56938440	56939514	56939517	101337648
TG 16:0_37:3	9544143	9544146	9544148	9544190	56938813	56939159	56939515	56939519
TG 16:0_38:1	9544166	9544170	9544249	9544250	9544285	9544743	56936776	56939554
TG 16:0_38:2	9544195	9544199	9544203	9544289	9544326	9544334	56936779	56939492
TG 16:0_38:3	9544226	9544231	9544235	9544239	9544290	9544380	56939521
TG 16:0_38:4	9544266	9544271	9544275	9544279	9544333	9544381	56939522	56939540
TG 16:0_38:5	9544310	9544315	9544319	9544323	9544432	9544433	56939523	56939541
TG 16:0_38:6	9544357	9544362	9544366	9544488	9544489	56939524	56939542
TG 16:0_38:7	9544077	9544114	9544181	9544409	9544414	9544548	56938810	56939525	56939543
TG 16:0_40:6	9544626	9544633	9544640	9544727	9544806	9544810	9544814	56939531	56939549
TG 16:0_40:7	9544261	9544287	9544370	9544696	9544703	9544877	9544882	9544886	56939532	56939550
TG 16:0_40:8	9544305	9544329	9544331	9544418	9544762	9544770	9544955	9544960	56939496	56939533	56939551	56939556
TG 16:1_28:0	56936554	56937523
TG 16:1_30:1	56937141	56937603	56938768
TG 16:1_32:0	9543986	56937148	56937611	56938817
TG 16:1_32:1	9543987	56937149	56937612	56938445	56938818	56939164
TG 16:1_32:2	9543989	56937150	56938446	56938819	56939165
TG 16:1_33:1	9543993	56937614	56938451	56938821	56939167
TG 16:1_34:0	9543996	9544004	56937155	56937619	56938826
TG 16:1_34:1	9544001	9544010	9544011	56937156	56938453	56938827	56939173
TG 16:1_34:2	9544005	9544008	9544021	25240357	56937157	56938454	56939174
TG 16:1_34:3	9544015	25240359	56937158	56938455
TG 16:1_36:1	9544066	9544078	9544079	9544094	56938055	56938460	56939181	56939586
TG 16:1_36:2	9544083	9544087	9544099	9544115	56938056	56938461	56939590
TG 16:1_36:3	9544111	9544123	25240364	56938462	56939594	56939596
TG 16:1_36:4	9544133	9544149	9544150	25240366	56938463	56939597	56939600
TG 16:1_36:5	9544158	9544179	56938059	56938464	56939601	56939604
TG 16:1_38:3	9544262	9544272	9544276	9544431	25240372	56939612
TG 16:1_38:4	9544306	9544311	9544316	9544320	9544379	56939613	56939631
TG 16:1_38:5	9544353	9544358	9544363	9544367	9544487	56939614	56939632
TG 17:0_32:1	56936748	56937173	56938469	56938842
TG 17:0_34:1	9544006	9544018	56937180	56938072	56938477	56938851	56939197
TG 17:0_34:2	9544013	9544016	9544030	56937181	56938073	56938478	56939198
TG 17:0_34:3	9544025	9544043	56937182	56938074	56938479
TG 17:0_36:3	9544129	9544134	9544147	56938486	56939681	56939683
TG 17:0_36:4	9544154	9544159	9544177	9544178	56938082	56938487	56939684	56939687
TG 17:1_32:1	56936697	56937196	56937659	56938492	56939189
TG 17:1_34:1	9544027	56937203	56938095	56938500	56938874	56939220
TG 17:1_34:2	9544023	9544040	56937204	56938096	56938501	56939221
TG 17:1_34:3	9544036	9544055	9544057	56937205	56938097	56938502	56939497
TG 17:1_36:3	9544155	9544160	9544174	9544176	56938104	56938509	56939764	56939766
TG 17:1_36:4	9544183	9544188	9544207	9544209	56938105	56938510	56939767	56939770
TG 17:1_36:5	9544218	9544243	9544245	56938106	56938511	56939771	56939774
TG 17:1_38:5	9544451	9544457	9544463	9544468	9544606	9544608	56939784	56939802
TG 17:1_38:6	9544511	9544517	9544523	9544674	9544676	56939785	56939803
TG 17:1_38:7	9544142	9544193	9544575	9544581	9544744	56938882	56939786	56939804
TG 17:2_34:2	9544035	9544052	9544054	56937226	56938118	56938523	56939243
TG 17:2_34:3	9544048	9544070	9544072	56937227	56938119	56938524	56939501
TG 17:2_36:2	9544152	9544156	9544171	9544173	9544194	56938125	56938530
TG 17:2_36:3	9544184	9544189	9544204	9544206	56936807	56938126	56938531	56939845
TG 17:2_36:4	9544215	9544219	9544240	9544242	56938127	56938532	56939846	56939849
TG 17:2_38:5	9544505	9544512	9544518	9544524	9544671	9544673	56939863	56939881
TG 17:2_38:6	9544569	9544576	9544582	9544741	56939864	56939882
TG 17:2_38:7	9544168	9544225	9544637	9544644	9544815	56938904	56939865	56939883
TG 18:0_30:0	56936671	56937629	91865742	91865747
TG 18:0_30:1	56937231	56937652	56938420	56938772
TG 18:0_32:0	9544004	56936643	56937239	56937702	56938867	56939191
TG 18:0_32:1	9544004	56936643
TG 18:0_32:2	9544010	56937240	56938536	56938889	56939214
TG 18:0_34:2	9544050	9544051	9544066	9544069	56937247	56938139	56938544	56939264
TG 18:0_34:3	9544065	9544087	56937248	56938140	56938545
TG 18:0_36:1	9544167	9544170	16058371	56938145	56938550	56939271	56939685
TG 18:0_36:2	9544200	16058372	25240368	56938146	56938551	56939768
TG 18:0_36:3	9544216	9544236	25240369	56936813	56938147	56938552	56939847
TG 18:0_36:4	9544255	9544279	25240370	56936814	56938148	56938553	56939924
TG 18:0_36:5	9544293	9544320	56938149	56938554	56939925	56939928
TG 18:0_38:6	9544631	9544638	9544645	9544811	56939939	56939957
TG 18:0_38:7	9544197	9544260	9544370	9544701	9544708	9544887	56938923	56939940	56939958
TG 18:1_26:0	56936499	56937007
TG 18:1_28:1	56937555
TG 18:1_30:0	56936672	56937630
TG 18:1_30:1	56936468	56937653	56938773
TG 18:1_30:2	56936725	56937252	56937675
TG 18:1_31:0	56937256	56937696
TG 18:1_32:0	25240460	53480483	56937258	56937721	56938845
TG 18:1_32:1	9544011	56936586	56937259	56937722	56938868	56939192
TG 18:1_32:2	25240357	56936644	56937260	56938890	56939215
TG 18:1_32:3	56937261	56938557	56939237
TG 18:1_33:0	56937264	56937723	56938155	56938911
TG 18:1_33:1	53481039	56937724	56938156	56938561	56939258
TG 18:1_33:2	53481040	56936752	56937725	56938562
TG 18:1_33:3	53481041	56937726	56938930	56939279
TG 18:1_34:1	9544053	9544066	25240174	56937266	56938158	56938563	56938933	56939283
TG 18:1_34:2	9544067	9544068	9544083	25240361	56937267	56938159	56938564	56939284
TG 18:1_34:3	9544085	25240364	56937268	56938565	100926274
TG 18:1_34:4	9544105	56937269	56938566
TG 18:1_35:2	9544126	9544127	56937732	56938936	56939286	56939602
TG 18:1_35:3	56937733	56938937	56939287
TG 18:1_36:0	9544166	9544192	16058371	56938164	56938940	56939298
TG 18:1_36:1	9544196	9544199	9544224	16058372	56938165	56938570	56939291	56939689
TG 18:1_36:2	5497163	9544216	9544232	9544259	9546570	9546571	56938166	56938571	56939772
TG 18:1_36:3	25240371	53480522	56938167	56938572	56939851
TG 18:1_36:4	9544294	9544319	25240373	53480523	56938168	56938573
TG 18:1_36:5	9544336	9544363	56936821	56938169	56938574	56939999	100921577
TG 18:1_36:6	9544382	9544415	56936824	56938170	56938575	56940000	56940003	101113757
TG 18:1_38:5	9544624	9544632	9544639	9544807	56940009	56940027
TG 18:1_38:6	9544694	9544702	9544709	9544883	56940010	56940028
TG 18:1_38:7	9544228	9544298	9544768	9544776	9544961	56938941	56940011	56940029
TG 18:2_28:0	56937529
TG 18:2_30:0	56936673	56937232	56937631
TG 18:2_30:1	56937654	56938774
TG 18:2_31:0	56937275	56937697
TG 18:2_32:0	25240356	56937277	56937740	56938846
TG 18:2_32:1	9544021	56937278	56937741	56938537	56938869	56939193
TG 18:2_32:2	25240359	56937279	56938891	56939216
TG 18:2_33:0	53481035	56937283	56937742	56938174
TG 18:2_33:1	53481040	56937743	56938175	56938580	56939259
TG 18:2_33:2	53481043	56937744	56938581
TG 18:2_34:0	9544056	9544069	56937284	56937748	56938176	56938951
TG 18:2_34:1	9544071	9544087	25240361	56937285	56938177	56938582	56938952	56939302
TG 18:2_34:2	9544088	9544089	25240363	25240364	56937286	56938583	56939303
TG 18:2_34:3	9544109	25240366	56937287	56938584	100921659
TG 18:2_34:4	9544131	56937288	56938180	56938585
TG 18:2_35:1	9544130	9544191	56936832	56937750	56938588	56938954	56939304
TG 18:2_35:2	56937751	56938955	56939305	56939606
TG 18:2_35:3	9544187	56937752	56938956	56939306	56939691
TG 18:2_36:0	9544195	9544223	25240368	56938183	56938959	56939317
TG 18:2_36:1	9544216	9544227	9544231	9544258	56938184	56938589	56939310	56939693
TG 18:2_36:2	9544297	25240370	25240371	25240372	56938185	56938590	56939776
TG 18:2_36:3	25240373	56938186	56938591	56939855
TG 18:2_36:4	5322095	9544362	56938187	56938592	56939929
TG 18:2_36:5	9544383	9544410	53480545	56938188	56938593
TG 18:2_38:4	9544619	9544625	9544638	9544728	56940075	56940093
TG 18:2_38:5	9544688	9544695	9544702	9544878	56940076	56940094
TG 18:2_38:6	9544761	9544769	9544956	56940077	56940095
TG 18:3_30:0	56936674	56936675	56937233	56937234	56937632	56937633
TG 18:3_32:0	25240358	56937295	56937312	56937758	56937775	56938847	56938848
TG 18:3_32:1	56937296	56937313	56937759	56937776	56938538	56938539	56938870	56938871	56939194	56939195
TG 18:3_33:2	9544073	56937762	56937779	56938599	56938616	56938948	56938949	56939280	56939281	56939588
TG 18:3_34:0	9544074	56936789	56937302	56937319	56937766	56937783	56938194	56938211	56938969	56938986
TG 18:3_34:1	9544092	56937303	56937320	56938600	56938617	56938970	56938987	56939320	56939337	56939675
TG 18:3_34:2	9544112	9544113	56936797	56937304	56937321	56938601	56938618	56939321	56939338	56939679	100921659
TG 18:3_34:3	9544135	11297439	56937305	56937322	56938197	56938214	56938602	56938619	56939762	101337648
TG 18:3_35:2	56937769	56937786	56938973	56938990	56939323	56939340	56939611	56939627
TG 18:3_36:1	9544262	9544296	56938202	56938219	56938607	56938624	56939328	56939345	56939612	56939698	56939714	56939780
TG 18:3_36:2	9544294	9544338	53480523	56938203	56938220	56938608	56938625	56939781	56939797	56939859
TG 18:3_36:3	9544335	56936817	56938204	56938221	56938609	56938626	56939860	56939876	56939932	100921577
TG 18:3_36:4	9544383	9544405	53480545	56938205	56938222	56938610	56938627	56939615	56939933	56939950	101113757
TG 18:3_38:5	9544755	9544775	9544951	56936841	56939623	56939941	56940142	56940157	56940293
TG 18:3_38:6	9544830	9544837	9544844	9545031	9545035	56936842	56939534	56939624	56940012	56940078	56940143	56940158	56940294
TG 20:0_32:3	56937373	56938582	56939244
TG 20:0_32:4	56937374	56938600	56938617
TG 20:0_34:1	9544166	9544167	56936651	56937378	56938270	56939033	56939370
TG 20:1_24:3	52929091	52929137	52929731
TG 20:1_26:1	56937044
TG 20:1_30:1	56937661	56938781
TG 20:1_31:0	56937344	56937704
TG 20:1_32:1	9544079	56936476	56937823	56938876	56939200
TG 20:1_32:2	9544099	56937384	56938898	56939223
TG 20:1_32:3	56937385	56939245
TG 20:1_34:0	9544145	9544170	56937389	56937853	56939020
TG 20:1_34:1	9544172	9544199	9544200	56936594	56937390	56938676	56939034	56939371
TG 20:1_34:2	9544201	9544202	9544231	9544232	56936652	56937391	56938283	56939385
TG 20:1_34:3	9544234	25240372	56937392	56938284	56938689
TG 20:2_32:0	56937372	56937810	56938854
TG 20:2_32:1	56937824	56938877	56939201
TG 20:2_34:1	9544205	56937401	56938677	56939035	56939372
TG 20:2_34:2	9544237	9544238	56936595	56937402	56939386
TG 20:2_34:3	9544274	56936653	56937403	56938295
TG 20:2_34:4	9544314	56937404	56938296	56938701
TG 20:2_36:5	9544697	56938304	56938709
TG 20:3_32:0	56937811	56938855
TG 20:3_32:1	56937825	56938546	56938878	56939202
TG 20:3_32:2	56937396	56938900	56939225
TG 20:3_34:0	9544208	56937410	56937874	56938272	56939022
TG 20:3_34:1	9544241	56937411	56938678	56939036	56939373
TG 20:3_34:2	9544277	9544278	56937412	56938690	56939387
TG 20:3_34:3	9544318	56936596	56937413
TG 20:3_36:3	9544627	56938312	56938717	56939899
TG 20:3_36:4	9544689	9544695	56938313	56938718
TG 20:3_36:5	9544763	56938314	56938719
TG 20:4_30:0	56936683	56937242	56937641
TG 20:4_32:0	9544125	56937812	56938856
TG 20:4_32:1	9544150	56937386	56937826	56938547	56938879	56939203
TG 20:4_32:2	9544179	56937397	56938567	56938901	56939226
TG 20:4_33:2	56937862	56938666	56938957	56939289
TG 20:4_34:0	9544244	9544279	56937419	56937883	56938273	56939023
TG 20:4_34:1	9544281	9544319	9544320	56937420	56938285	56938679	56939037	56939374
TG 20:4_34:2	9544321	9544322	9544362	9544363	56937421	56938691	56939388
TG 20:4_34:3	9544365	9544410	56937422	56938306	56938702
TG 20:4_35:3	9544516	56937887	56939083	56939424	56939703
TG 20:4_36:2	9544634	9544638	9544639	9544700	56938320	56938725	56939821
TG 20:4_36:3	9544702	56938321	56938726	56939900
TG 20:4_36:4	9544762	9544769	56938322	56938727	56939959
TG 20:4_36:5	9544831	9544838	56938323	56938728	56940030
TG 20:5_34:0	9544284	56937427	56937891	56938274	56939024
TG 20:5_34:1	9544325	56937428	56938286	56938680	56939038	56939375
TG 20:5_34:2	9544368	9544369	56937429	56938297	56938692	56939389
TG 20:5_36:2	9544704	9544709	9544774	56938328	56938733	56939822
TG 20:5_36:3	9544771	56938329	56938734	56939901
TG 22:0_32:4	56938234	56938607	56938624
TG 22:1_32:5	56938641
TG 22:2_32:4	56938236
TG 22:3_30:2	56936742	56937692
TG 22:4_32:0	56937381	56937819	56938863
TG 22:4_32:2	56938908	56939233
TG 22:4_34:2	9544738	9544739	56937453	56938303	56938698	56939395
TG 22:5_32:0	56937382	56937820	56938864
TG 22:5_32:1	56937394	56937834	56938555	56938887	56939211
TG 22:5_34:1	9544742	56937450	56938293	56938687	56939045	56939382
TG 22:5_34:2	9544812	9544813	56937454	56938699	56939396
TG 22:5_34:3	9544885	56937457	56938710
TG 22:6_32:0	9544489	56937383	56937821	56938150	56938865
TG 22:6_32:1	56937395	56937835	56938556	56938888	56939212
TG 22:6_34:1	9544816	56937451	56938294	56938688	56939046	56939383
TG 22:6_34:2	9544888	9544889	56937455	56938305	56938700	56939397
TG 22:6_34:3	9544963	9545036	56937458	56938315	56938711
Choline	305

## Sheet: HMDB ID
C0	HMDB0000062
C2	HMDB0000201
C3	HMDB0000824
C3-DC (C4-OH)	HMDB0002095
C3-OH	HMDB0013125
C3:1	HMDB0013124
C4	HMDB0000736	HMDB0002013
C4:1	HMDB0013126
C5	HMDB0000378	HMDB0000688	HMDB0013128	HMDB0041993
C5-DC (C6-OH)	HMDB0013130
C5-M-DC	HMDB0000552
C5-OH (C3-DC-M)	HMDB0013132	HMDB0013133
C5:1	HMDB0002366
C5:1-DC	HMDB0013129
C6 (C4:1-DC)	HMDB0000705	HMDB0000756
C6:1	HMDB0013161
C7-DC	HMDB0013328
C8	HMDB0000791
C9	HMDB0006320	HMDB0013288
C10	HMDB0000651
C10:1	HMDB0013205
C10:2	HMDB0013325
C12	HMDB0002250
C12-DC	HMDB0013327
C12:1	HMDB0013326
C14	HMDB0005066
C14:1	HMDB0002014
C14:1-OH	HMDB0013330
C14:2	HMDB0013331
C14:2-OH
C16	HMDB0000222
C16-OH	HMDB0013336
C16:1	HMDB0006317	HMDB0013207
C16:1-OH	HMDB0013333
C16:2	HMDB0013334
C16:2-OH	HMDB0013335
C18	HMDB0000848
C18:1	HMDB0005065	HMDB0006351	HMDB0006464	HMDB0013338
C18:1-OH	HMDB0013339
C18:2	HMDB0006461	HMDB0006469
Trigonelline	HMDB0000875
TMAO	HMDB0000925
Ala	HMDB0000161	HMDB0001310
Arg	HMDB0000517	HMDB0003416
Asn	HMDB0000168	HMDB0033780
Asp	HMDB0000191	HMDB0006483
Cys	HMDB0000574	HMDB0003417
Gln	HMDB0000641	HMDB0003423
Glu	HMDB0000148	HMDB0003339
Gly	HMDB0000123
His	HMDB0000177
Ile	HMDB0000172	HMDB0000557
Leu	HMDB0000687	HMDB0013773
Lys	HMDB0000182	HMDB0003405
Met	HMDB0000696
Phe	HMDB0000159
Pro	HMDB0000162	HMDB0003411
Ser	HMDB0000187	HMDB0003406
Thr	HMDB0000167	HMDB0004041
Trp	HMDB0000929	HMDB0013609
Tyr	HMDB0000158
Val	HMDB0000883
1-Met-His	HMDB0000001
3-Met-His	HMDB0000479
5-AVA	HMDB0003355
AABA	HMDB0000452	HMDB0000650
Ac-Orn	HMDB0003357
ADMA	HMDB0001539
alpha-AAA	HMDB0000510
Anserine	HMDB0000194
BABA	HMDB0031654
Betaine	HMDB0000043
c4-OH-Pro	HMDB0240251
Carnosine	HMDB0000033
Cit	HMDB0000904
Creatinine	HMDB0000562
Cystine	HMDB0000192
DOPA	HMDB0000181	HMDB0000609
HArg	HMDB0000670
HCys	HMDB0000742
Kynurenine	HMDB0000684
Met-SO	HMDB0002005
Nitro-Tyr	HMDB0001904
Orn	HMDB0000214	HMDB0003374
PAG	HMDB0000821
PheAlaBetaine
ProBetaine	HMDB0004827
Sarcosine	HMDB0000271
SDMA	HMDB0003334
t4-OH-Pro	HMDB0000725
Taurine	HMDB0000251
TrpBetaine	HMDB0061115
CA	HMDB0000619
CDCA	HMDB0000518
DCA	HMDB0000626
GCA	HMDB0000138
GCDCA	HMDB0000637	HMDB0006898
GDCA	HMDB0000631
GLCA	HMDB0000698
GLCAS	HMDB0002639
GUDCA	HMDB0000708
TCA	HMDB0000036
TCDCA	HMDB0000951
TDCA	HMDB0000896
TLCA	HMDB0000722
TMCA	HMDB0000932
beta-Ala	HMDB0000056
Dopamine	HMDB0000073
GABA	HMDB0000112
Histamine	HMDB0000870
PEA	HMDB0012275
Putrescine	HMDB0001414
Serotonin	HMDB0000259
Spermidine	HMDB0001257
Spermine	HMDB0001256
AconAcid	HMDB0000072	HMDB0000958
DiCA(12:0)	HMDB0000623
DiCA(14:0)	HMDB0000872
HipAcid	HMDB0000714
Lac	HMDB0000190	HMDB0001311
OH-GlutAcid	HMDB0000428
Suc	HMDB0000254
Cer d16:1/18:0
Cer d16:1/20:0
Cer d16:1/22:0
Cer d16:1/23:0
Cer d16:1/24:0
Cer d18:1/14:0	HMDB0011773
Cer d18:1/16:0	HMDB0004949
Cer d18:1/18:0	HMDB0004950
Cer d18:1/18:0-OH
Cer d18:1/18:1	HMDB0004948
Cer d18:1/20:0	HMDB0004951
Cer d18:1/20:0-OH
Cer d18:1/22:0	HMDB0004952
Cer d18:1/23:0	HMDB0000950
Cer d18:1/24:0	HMDB0004956
Cer d18:1/24:1	HMDB0004953
Cer d18:1/25:0	HMDB0004957
Cer d18:1/26:0	HMDB0004955
Cer d18:1/26:1	HMDB04954
Cer d18:2/14:0
Cer d18:2/16:0
Cer d18:2/18:0
Cer d18:2/18:1
Cer d18:2/20:0
Cer d18:2/22:0
Cer d18:2/23:0
Cer d18:2/24:0
Cer d18:2/24:1
CerP d18:1/16:0	HMDB0010700
CE 14:0	HMDB0006725
CE 14:1	HMDB0062458
CE 15:0	HMDB0060057
CE 15:1	HMDB0060056
CE 16:0	HMDB0000885
CE 16:1	HMDB0000658
CE 17:0	HMDB0060059
CE 17:1	HMDB0060060
CE 18:0	HMDB0062461
CE 18:1	HMDB0000918	HMDB0005189
CE 18:2	HMDB0000610
CE 18:3	HMDB0010369	HMDB0010370
CE 20:0	HMDB0062459
CE 20:1	HMDB0005193
CE 20:3	HMDB0006736
CE 20:4	HMDB0006726	HMDB0010371
CE 20:5	HMDB0006731
CE 22:0	HMDB0006727
CE 22:1	HMDB0062456
CE 22:2	HMDB0006737
CE 22:5	HMDB0010374	HMDB0010375
CE 22:6	HMDB0006733
p-Cresol-SO4	HMDB0011635
DG 14:0_14:0	HMDB0007008
DG 14:0_18:1	HMDB0007015
DG 14:0_18:2	HMDB0007016
DG 14:0_20:0	HMDB0007020
DG 14:1_18:1	HMDB0007044
DG 14:1_20:2	HMDB0007051
DG 16:0_16:0	HMDB0007098
DG 16:0_16:1	HMDB0007099
DG 16:0_18:1	HMDB0007101	HMDB0007102	HMDB0007214
DG 16:0_18:2	HMDB0007103
DG 16:0_20:0	HMDB0007107
DG 16:0_20:3	HMDB0007111
DG 16:0_20:4	HMDB0007112
DG 16:1_18:0	HMDB0007129
DG 16:1_18:1	HMDB0007131
DG 16:1_18:2	HMDB0007132
DG 16:1_20:0	HMDB0007136
DG 17:0_17:1
DG 17:0_18:1
DG 18:0_20:0	HMDB0007165
DG 18:0_20:4	HMDB0007170
DG 18:1_18:1	HMDB0007188	HMDB0007218
DG 18:1_18:2	HMDB0007219
DG 18:1_18:3	HMDB0007221	HMDB0007276
DG 18:1_18:4	HMDB0007334
DG 18:1_20:0	HMDB0007223
DG 18:1_20:1	HMDB0007224
DG 18:1_20:2	HMDB0007225
DG 18:1_20:3	HMDB0007227
DG 18:1_20:4	HMDB0007228
DG 18:1_22:5	HMDB0007236
DG 18:1_22:6	HMDB0007237
DG 18:2_18:2	HMDB0007248
DG 18:2_18:3	HMDB0007250	HMDB0007277
DG 18:2_18:4	HMDB0007335
DG 18:2_20:0	HMDB0007252
DG 18:2_20:4	HMDB0007257
DG 18:3_18:3	HMDB0007278	HMDB0007279	HMDB0007307	HMDB0007308
DG 18:3_20:2	HMDB0007283	HMDB0007312
DG 21:0_22:6
DG 22:1_22:2	HMDB0007639
DG O-14:0_18:2
DG O-16:0_18:1
DG O-16:0_20:4
Cer d18:0/18:0	HMDB0011761
Cer d18:0/18:0-OH
Cer d18:0/20:0	HMDB0011764
Cer d18:0/22:0	HMDB0011765
Cer d18:0/24:0	HMDB0011768
Cer d18:0/24:1	HMDB0011769
Cer d18:0/26:1	HMDB0011772
Cer d18:0/26:1-OH
FA 12:0	HMDB0000638
FA 14:0	HMDB0000806
FA 16:0	HMDB0000220
FA 18:0	HMDB0000827
FA 18:1	HMDB0000573	HMDB0002080	HMDB0003231	HMDB0041480	HMDB0062218	HMDB0062242	HMDB0062703
FA 18:2	HMDB0000673	HMDB0003797	HMDB0005047	HMDB0005048	HMDB0006270	HMDB0029800	HMDB0062238	HMDB0062784
FA 20:1	HMDB0002231	HMDB0034296	HMDB0035159
FA 20:2	HMDB0005060
FA 20:3	HMDB0002925
FA 20:4	HMDB0001043
FA 20:5	HMDB0001999
FA 22:6	HMDB0002183
Hex2Cer d18:1/14:0
Hex2Cer d18:1/16:0	HMDB0004833	HMDB0006750
Hex2Cer d18:1/18:0	HMDB0004834	HMDB0011591
Hex2Cer d18:1/20:0	HMDB0004835	HMDB0011593
Hex2Cer d18:1/22:0	HMDB0004836	HMDB0011594
Hex2Cer d18:1/24:0	HMDB0004840	HMDB0011595
Hex2Cer d18:1/24:1	HMDB0004837	HMDB0004872
Hex2Cer d18:1/26:0	HMDB0004839	HMDB0004874
Hex2Cer d18:1/26:1	HMDB0004838	HMDB0004873
Hex3Cer d18:1/16:0	HMDB0004879
Hex3Cer d18:1/18:0	HMDB0004880
Hex3Cer d18:1/20:0	HMDB0004881
Hex3Cer d18:1/22:0	HMDB0004882
Hex3Cer d18:1/24:1	HMDB0004883
Hex3Cer d18:1/26:1	HMDB0004884
Hex-Cer d16:1/22:0
Hex-Cer d16:1/24:0
Hex-Cer d18:1/14:0	HMDB0012321
Hex-Cer d18:1/16:0	HMDB0004971	HMDB0010708
Hex-Cer d18:1/18:0	HMDB0004972	HMDB0010709
Hex-Cer d18:1/18:1	HMDB0004970	HMDB0010714
Hex-Cer d18:1/20:0	HMDB0004973	HMDB0010710
Hex-Cer d18:1/22:0	HMDB0004974	HMDB0010711
Hex-Cer d18:1/23:0
Hex-Cer d18:1/24:0	HMDB0004978
Hex-Cer d18:1/24:1	HMDB0004975	HMDB0010712
Hex-Cer d18:1/26:0	HMDB0004977
Hex-Cer d18:1/26:1	HMDB0004976	HMDB0010713
Hex-Cer d18:2/16:0
Hex-Cer d18:2/18:0
Hex-Cer d18:2/20:0
Hex-Cer d18:2/22:0
Hex-Cer d18:2/23:0
Hex-Cer d18:2/24:0
AbsAcid	HMDB0035140
Cortisol	HMDB0000063
Cortisone	HMDB0002802
DHEAS	HMDB0001032
3-IAA	HMDB0000197
3-IPA	HMDB0002302
Ind-SO4	HMDB0000682
Indole	HMDB0000738
MG 16:1
MG 18:1	HMDB0011537	HMDB0094684
MG 18:2
MG 18:3
MG 20:1
MG 20:3
MG 20:4	HMDB0004666
MG 20:5	HMDB0011550
MG 22:1
MG 22:2
MG 22:4
MG 22:6	HMDB0011557
Hypoxanthine	HMDB0000157
Xanthine	HMDB0000292
LPA 14:0	HMDB0062321
LPA 14:1	HMDB0062311
LPA 15:0	HMDB0062324
LPA 16:0	HMDB07849	HMDB07853
LPA 18:1	HMDB07855
LPA 18:2	HMDB07852
LPA 22:3
LPA 22:4	HMDB0062310
PA 14:0_14:1	HMDB0114795
PA 16:0_18:1	HMDB0007858	HMDB0007859	HMDB0114924
PA 16:0_18:2	HMDB0007860	HMDB0114949
PA 16:0_18:3	HMDB0114836	HMDB0114837	HMDB0114976	HMDB0115003
PA 16:0_19:2
PA 16:1_18:1	HMDB0114925
PA 16:1_18:2	HMDB0114856	HMDB0114950
PA 16:1_22:0	HMDB0114864	HMDB0115244
PA 16:2_18:1
PA 17:0_18:1
PA 17:0_18:2
PA 17:0_18:3
PA 17:1_18:1
PA 17:1_18:2
PA 17:2_18:1
PA 18:0_18:1	HMDB0114926
PA 18:0_18:2	HMDB0007861	HMDB0114951
PA 18:0_18:3	HMDB0114878	HMDB0114879	HMDB0114978	HMDB0115005
PA 18:1_18:1	HMDB0007865
PA 18:1_18:2	HMDB0114927	HMDB0114953
PA 18:1_18:3	HMDB0114928	HMDB0114929	HMDB0114980	HMDB0115007
PA 18:1_18:4	HMDB0114930	HMDB0115034
PA 18:1_20:0	HMDB0114931	HMDB0115069
PA 18:1_20:1	HMDB0114932	HMDB0115098
PA 18:1_20:2	HMDB0115518	HMDB0115539
PA 18:1_20:3	HMDB0115519	HMDB0115568
PA 18:1_22:0	HMDB0114937	HMDB0116705
PA 18:1_22:1
PA 18:1_22:2	HMDB0114939	HMDB0115303
PA 18:1_22:3
PA 18:2_18:2	HMDB0114954
PA 18:2_18:3	HMDB0114955	HMDB0114956	HMDB0114981	HMDB0115008
PA 18:2_20:0	HMDB0114958	HMDB0115070
PA 18:2_20:1	HMDB0114959	HMDB0115099
PA 18:2_20:2	HMDB0115493	HMDB0115520
PA 18:2_22:0	HMDB0114964	HMDB0115248
PA 18:2_22:1
PA 18:2_22:3
PA 18:2_22:4	HMDB0114967	HMDB0115331
PA 18:3_18:3	HMDB0114982	HMDB0114983	HMDB0115009	HMDB0115010
PA 20:0_20:4	HMDB0115078	HMDB0115156
LPC 14:0	HMDB0010379
LPC 16:0	HMDB0010382	HMDB0061702
LPC 16:1	HMDB0010383
LPC 17:0	HMDB0012108
LPC 18:0	HMDB0010384	HMDB0011128
LPC 18:1	HMDB0002815	HMDB0010385	HMDB0061701
LPC 18:2	HMDB0010386	HMDB0061700
LPC 20:3	HMDB0010393	HMDB0010394
LPC 20:4	HMDB0010395	HMDB0010396
LPC 24:0	HMDB0010405
LPC 26:0	HMDB0029205
LPC 26:1	HMDB0029220
PC 24:0
PC 26:0
PC 28:1	HMDB0007867	HMDB0007899
PC 30:0	HMDB0007869	HMDB0007934	HMDB0007965
PC 30:2	HMDB0007999
PC 32:0	HMDB0000564	HMDB0007871	HMDB0008031
PC 32:1	HMDB0007872	HMDB0007873	HMDB0007969	HMDB0008097
PC 32:2	HMDB0007874	HMDB0008002
PC 32:3	HMDB0007876
PC 34:1	HMDB0007971	HMDB0007972	HMDB0008003	HMDB0008035	HMDB0008100
PC 34:2	HMDB0007973	HMDB0008004	HMDB0008005	HMDB0008101	HMDB0008133
PC 34:3	HMDB0007974	HMDB0007975	HMDB0008006
PC 34:4	HMDB0007883	HMDB0007976
PC 36:0	HMDB0007886	HMDB0008036	HMDB0008265	HMDB0008525
PC 36:1	HMDB0007978	HMDB0008038	HMDB0008069	HMDB0008102
PC 36:2	HMDB0007979	HMDB0008039	HMDB0008070	HMDB0008135
PC 36:3	HMDB0007980	HMDB0007981	HMDB0008040	HMDB0008105
PC 36:4	HMDB0007982	HMDB0008042	HMDB0008106	HMDB0008107	HMDB0008138	HMDB0008170	HMDB0008203	HMDB0008234	HMDB0008429
PC 36:5	HMDB0007984	HMDB0008015
PC 36:6	HMDB0007892	HMDB0008206
PC 38:0	HMDB0007893	HMDB0007985	HMDB0008043	HMDB0008267	HMDB0008528	HMDB0008755
PC 38:1	HMDB0007894	HMDB0007986	HMDB0008044	HMDB0008109	HMDB0008268	HMDB0008269
PC 38:3	HMDB0008020	HMDB0008046	HMDB0008047
PC 38:4	HMDB0007988	HMDB0008048	HMDB0008112	HMDB0008113
PC 38:5	HMDB0007989	HMDB0007990	HMDB0008050	HMDB0008114
PC 38:6	HMDB0007991	HMDB0008083	HMDB0008116	HMDB0008147	HMDB0008434	HMDB0008499	HMDB0008725
PC 40:1	HMDB0007993	HMDB0008052	HMDB0008084	HMDB0008117	HMDB0008275
PC 40:2	HMDB0008276	HMDB0008308
PC 40:3	HMDB0008086	HMDB0008119	HMDB0008277	HMDB0008278
PC 40:4	HMDB0008054	HMDB0008279	HMDB0008628
PC 40:5	HMDB0008055	HMDB0008056	HMDB0008120
PC 40:6	HMDB0008057	HMDB0008089
PC 42:0	HMDB0008058	HMDB0008282	HMDB0008537	HMDB0008760
PC 42:1	HMDB0008059	HMDB0008124	HMDB0008283	HMDB0008538	HMDB0008762
PC 42:2	HMDB0008092	HMDB0008125	HMDB0008157	HMDB0008284	HMDB0008316	HMDB0008348	HMDB0008539	HMDB0008570	HMDB0008602	HMDB0008763	HMDB0008794	HMDB0008795	HMDB0011330
PC 42:4	HMDB0008191
PC 42:5	HMDB0008287
PC 42:6	HMDB0008288
PC O-28:0	HMDB0029206
PC O-28:1	HMDB0029221
PC O-30:0	HMDB0013341
PC O-30:1	HMDB0013402	HMDB0013403
PC O-30:2	HMDB0013410
PC O-32:1	HMDB0007896	HMDB0007994	HMDB0013404
PC O-32:2	HMDB0013411
PC O-34:0	HMDB0013405
PC O-34:1	HMDB0013426
PC O-34:2	HMDB0011151
PC O-34:3	HMDB0013413
PC O-36:0	HMDB0013406	HMDB0013417
PC O-36:1	HMDB0013414	HMDB0013427
PC O-36:2	HMDB0011243	HMDB0013418	HMDB0013428
PC O-36:3	HMDB0013425	HMDB0013429
PC O-36:4	HMDB0013407	HMDB0013435
PC O-36:5	HMDB0011220	HMDB0013415
PC O-38:0	HMDB0013408	HMDB0013419
PC O-38:1	HMDB0013408	HMDB0013419
PC O-38:2	HMDB0013416	HMDB0013430
PC O-38:3	HMDB0013431	HMDB0013436
PC O-38:4	HMDB0013420
PC O-38:5	HMDB0011253	HMDB0013432
PC O-38:6	HMDB0013409
PC O-40:1	HMDB0013433
PC O-40:2	HMDB0013437
PC O-40:3	HMDB0013445	HMDB0013446
PC O-40:4	HMDB0013442
PC O-40:5	HMDB0013444
PC O-40:6	HMDB0013422
PC O-42:0	HMDB0013423
PC O-42:1	HMDB0013434	HMDB0013447
PC O-42:2	HMDB0013438
PC O-42:3	HMDB0013458	HMDB0013459
PC O-42:4	HMDB0013448	HMDB0013454
PC O-42:5	HMDB0013451
PC O-44:3	HMDB0013449	HMDB0013452
PC O-44:4	HMDB0013453	HMDB0013455	HMDB0013460
PC O-44:5	HMDB0013456
PC O-44:6	HMDB0013450	HMDB0013457
LPE 12:0
LPE 14:0	HMDB0011470	HMDB0011500
LPE 14:1	HMDB0011471	HMDB0011501
LPE 15:0	HMDB0011472	HMDB0011502
LPE 16:0	HMDB0011473	HMDB0011503
LPE 16:1	HMDB0011474	HMDB0011504
LPE 17:0	HMDB0061691
LPE 17:1
LPE 18:0	HMDB0011129	HMDB0011130
LPE 18:1	HMDB0011475	HMDB0011476	HMDB0011505	HMDB0011506
LPE 18:2	HMDB0011477	HMDB0011507
LPE 18:3	HMDB0011478	HMDB0011479	HMDB0011508	HMDB0011509
LPE 19:0
LPE 19:1
LPE 19:2
LPE 20:0	HMDB0011481	HMDB0011511
LPE 20:1	HMDB0011482	HMDB0011512
LPE 20:2	HMDB0011483	HMDB0011513
LPE 20:3	HMDB0011484	HMDB0011485	HMDB0011486	HMDB0011514	HMDB0011515	HMDB0011516
LPE 20:4	HMDB0011487	HMDB0011488	HMDB0011517	HMDB0011518
LPE 20:5	HMDB0011489	HMDB0011519
LPE 22:0	HMDB0011490	HMDB0011520
LPE 22:1	HMDB0011491	HMDB0011521
LPE 22:4	HMDB0011493	HMDB0011523
LPE 22:5	HMDB0011494	HMDB0011495	HMDB0011524	HMDB0011525
LPE 22:6	HMDB0011496	HMDB0011526
LPE 24:0	HMDB0011497	HMDB0011527
LPE P-14:0
LPE P-15:0
LPE P-16:0	HMDB0011152
LPE P-17:0
LPE P-18:0
LPE P-18:1	HMDB0240599
LPE P-18:2
LPE P-20:0
LPE P-20:1
LPE P-20:4
LPE P-20:5
LPE P-22:0
LPE P-22:1
LPE P-22:4
LPE P-22:5
LPE P-22:6
PE 20:0
PE 28:0	HMDB0008821
PE 28:1	HMDB0008822	HMDB0008854
PE 30:0	HMDB0008824	HMDB0008889	HMDB0008920
PE 30:1	HMDB0008825	HMDB0008857	HMDB0008921	HMDB0008953
PE 31:0	HMDB0008890	HMDB0008922
PE 32:0	HMDB0008826	HMDB0008923	HMDB0008986
PE 32:1	HMDB0008828	HMDB0008859	HMDB0008924	HMDB0008956	HMDB0008987	HMDB0009052
PE 32:2	HMDB0008829	HMDB0008861	HMDB0008957	HMDB0009053	HMDB0009085
PE 33:0	HMDB0008892	HMDB0008988
PE 33:1	HMDB0008894	HMDB0009054
PE 33:2	HMDB0008895	HMDB0009087
PE 34:0	HMDB0008833	HMDB0008925	HMDB0008989	HMDB0009217
PE 34:1	HMDB0008834	HMDB0008866	HMDB0008926	HMDB0008927	HMDB0008958	HMDB0008990	HMDB0009055	HMDB0009218	HMDB0009250
PE 34:2	HMDB0008835	HMDB0008867	HMDB0008928	HMDB0008960	HMDB0009056	HMDB0009088	HMDB0009251	HMDB0009283
PE 34:3	HMDB0008837	HMDB0008868	HMDB0008929	HMDB0008930	HMDB0008961	HMDB0009089	HMDB0009121	HMDB0009154	HMDB0009284	HMDB0009349
PE 34:4	HMDB0008838	HMDB0008870	HMDB0008931	HMDB0008962	HMDB0008963	HMDB0009122	HMDB0009155	HMDB0009187	HMDB0009350	HMDB0009382
PE 35:1	HMDB0008900	HMDB0009252
PE 35:2	HMDB0008901	HMDB0009285
PE 35:3	HMDB0008903	HMDB0009351
PE 36:0	HMDB0008841	HMDB0008932	HMDB0008991	HMDB0009220	HMDB0009481
PE 36:1	HMDB0008874	HMDB0008933	HMDB0008965	HMDB0008993	HMDB0009057	HMDB0009221	HMDB0009253	HMDB0009482
PE 36:2	HMDB0008843	HMDB0008934	HMDB0008966	HMDB0008994	HMDB0009059	HMDB0009090	HMDB0009254	HMDB0009286	HMDB0009547
PE 36:3	HMDB0008876	HMDB0008936	HMDB0008967	HMDB0008995	HMDB0008996	HMDB0009060	HMDB0009092	HMDB0009123	HMDB0009156	HMDB0009287	HMDB0009352	HMDB0009548
PE 36:4	HMDB0008844	HMDB0008937	HMDB0008997	HMDB0009061	HMDB0009062	HMDB0009093	HMDB0009125	HMDB0009158	HMDB0009189	HMDB0009353	HMDB0009385	HMDB0009580
PE 36:5	HMDB0008877	HMDB0008939	HMDB0008970	HMDB0009063	HMDB0009094	HMDB0009095	HMDB0009126	HMDB0009159	HMDB0009191	HMDB0009386	HMDB0009451	HMDB0009581
PE 36:6	HMDB0008847	HMDB0008972	HMDB0009096	HMDB0009127	HMDB0009128	HMDB0009160	HMDB0009161	HMDB0009192	HMDB0009452	HMDB0009679
PE 38:0	HMDB0008940	HMDB0008998	HMDB0009222	HMDB0009484
PE 38:1	HMDB0008941	HMDB0008973	HMDB0008999	HMDB0009064	HMDB0009223	HMDB0009224	HMDB0009255	HMDB0009485
PE 38:2	HMDB0008942	HMDB0009000	HMDB0009065	HMDB0009097	HMDB0009225	HMDB0009257	HMDB0009288	HMDB0009550
PE 38:3	HMDB0008975	HMDB0009002	HMDB0009066	HMDB0009098	HMDB0009130	HMDB0009163	HMDB0009226	HMDB0009227	HMDB0009258	HMDB0009290	HMDB0009354	HMDB0009551
PE 38:4	HMDB0008943	HMDB0009003	HMDB0009067	HMDB0009068	HMDB0009099	HMDB0009131	HMDB0009164	HMDB0009196	HMDB0009228	HMDB0009259	HMDB0009260	HMDB0009291	HMDB0009356	HMDB0009387	HMDB0009583
PE 38:5	HMDB0008976	HMDB0009005	HMDB0009069	HMDB0009101	HMDB0009132	HMDB0009165	HMDB0009197	HMDB0009261	HMDB0009292	HMDB0009293	HMDB0009357	HMDB0009389	HMDB0009453	HMDB0009584
PE 38:6	HMDB0008946	HMDB0009071	HMDB0009102	HMDB0009134	HMDB0009167	HMDB0009198	HMDB0009294	HMDB0009358	HMDB0009359	HMDB0009390	HMDB0009455	HMDB0009682
PE 38:7	HMDB0008979	HMDB0009104	HMDB0009135	HMDB0009168	HMDB0009200	HMDB0009360	HMDB0009391	HMDB0009392	HMDB0009456	HMDB0009683
PE 40:1	HMDB0009007	HMDB0009039	HMDB0009072	HMDB0009230	HMDB0009262	HMDB0009487	HMDB0009488
PE 40:3	HMDB0009074	HMDB0009138	HMDB0009171	HMDB0009233	HMDB0009264	HMDB0009296	HMDB0009361	HMDB0009490	HMDB0009491	HMDB0009554
PE 40:4	HMDB0009009	HMDB0009107	HMDB0009204	HMDB0009234	HMDB0009266	HMDB0009297	HMDB0009362	HMDB0009394	HMDB0009492	HMDB0009555	HMDB0009585
PE 40:5	HMDB0009075	HMDB0009140	HMDB0009173	HMDB0009236	HMDB0009267	HMDB0009299	HMDB0009363	HMDB0009395	HMDB0009460	HMDB0009556	HMDB0009557	HMDB0009587
PE 40:6	HMDB0009012	HMDB0009108	HMDB0009206	HMDB0009269	HMDB0009300	HMDB0009365	HMDB0009396	HMDB0009461	HMDB0009558	HMDB0009588	HMDB0009684
PE 40:7	HMDB0009078	HMDB0009141	HMDB0009174	HMDB0009302	HMDB0009366	HMDB0009398	HMDB0009462	HMDB0009589	HMDB0009590	HMDB0009686
PE 40:8	HMDB0009111	HMDB0009207	HMDB0009368	HMDB0009399	HMDB0009464	HMDB0009591	HMDB0009687
PE 42:7	HMDB0009276	HMDB0009372	HMDB0009470	HMDB0009566	HMDB0009608	HMDB0009692
PE 42:8	HMDB0009309	HMDB0009405	HMDB0009596	HMDB0009693
PE 44:6	HMDB0009507	HMDB0009570	HMDB0009601	HMDB0009699
PE 44:7
PE 44:11
PE 44:12	HMDB0009705
PE P-16:0/14:0	HMDB0011335
PE P-16:0/15:0	HMDB0011337
PE P-16:0/16:0	HMDB0011158
PE P-16:0/16:1	HMDB0011339
PE P-16:0/18:1	HMDB0011342
PE P-16:0/18:2	HMDB0011343
PE P-16:0/18:3	HMDB0011344	HMDB0011345
PE P-16:0/20:3	HMDB0011351
PE P-16:0/20:4	HMDB0011352
PE P-16:0/20:5	HMDB0011354
PE P-16:0/22:4	HMDB0011358
PE P-16:0/22:5	HMDB0011359	HMDB0011360
PE P-16:0/22:6	HMDB0005780
PE P-18:0/14:0	HMDB0011368
PE P-18:0/16:0	HMDB0011371
PE P-18:0/16:1	HMDB0011372
PE P-18:0/17:1
PE P-18:0/18:0	HMDB0011373
PE P-18:0/18:1	HMDB0011375
PE P-18:0/18:2	HMDB0011376
PE P-18:0/18:3	HMDB0011377	HMDB0011378
PE P-18:0/19:1
PE P-18:0/20:1	HMDB0011381
PE P-18:0/20:2	HMDB0011382
PE P-18:0/20:3	HMDB0011384
PE P-18:0/20:4	HMDB0005779
PE P-18:0/20:5	HMDB0011387
PE P-18:0/22:1
PE P-18:0/22:2	HMDB0011390
PE P-18:0/22:3
PE P-18:0/22:4	HMDB0011391
PE P-18:0/22:5	HMDB0011387	HMDB0011392	HMDB0011393
PE P-18:0/22:6	HMDB0011394
PE P-18:1/18:1
PE P-18:1/18:2
PE P-18:1/20:4
PE P-18:1/20:5
PE P-18:1/22:6	HMDB0011460
PE P-20:0/14:0
PE P-20:0/16:0
PE P-20:0/16:1
PE P-20:0/17:1
PE P-20:0/18:1
PE P-20:0/18:2
PE P-20:0/20:0
PE P-20:0/20:4
PE P-20:0/20:5
LPG 14:0
LPG 14:1
LPG 16:0
LPG 16:1
LPG 17:0
LPG 17:1
LPG 18:0
LPG 18:1
LPG 18:2
LPG 20:1
PG 14:0_16:0
PG 15:0_18:1
PG 16:0_16:0	HMDB0010570
PG 16:0_16:1	HMDB0010571	HMDB0010585
PG 16:0_18:1	HMDB0010573	HMDB0010574	HMDB10574	HMDB0010630
PG 16:0_18:2	HMDB0010575	HMDB0010645
PG 16:0_18:3	HMDB0010576	HMDB0010577	HMDB0010660	HMDB0010675
PG 16:0_19:1
PG 16:0_20:3	HMDB0010579
PG 16:0_20:4	HMDB0010580	HMDB0116606
PG 16:0_20:5
PG 16:0_22:1
PG 16:0_22:2
PG 16:1_16:1	HMDB0010586
PG 16:1_18:0	HMDB0010587	HMDB0010601
PG 16:1_18:1	HMDB0010589	HMDB0010631
PG 16:1_18:2	HMDB0010590	HMDB0010646
PG 16:1_20:4	HMDB0010595	HMDB0116608
PG 16:1_22:1
PG 16:2_18:1
PG 16:2_18:2
PG 16:3_18:1
PG 17:0_18:1
PG 17:0_18:2
PG 17:1_18:1
PG 18:0_18:1	HMDB0010604	HMDB0010632
PG 18:0_18:2	HMDB0010605	HMDB0010647
PG 18:0_18:3	HMDB0010606	HMDB0010607	HMDB0010662	HMDB0010677
PG 18:0_22:1
PG 18:1_18:1	HMDB0010634
PG 18:1_18:2	HMDB0010635	HMDB0010649
PG 18:1_18:3	HMDB0010636	HMDB0010637	HMDB0010664	HMDB0010679
PG 18:1_20:0
PG 18:1_20:1
PG 18:1_20:2
PG 18:1_20:3	HMDB0010639
PG 18:1_20:4	HMDB0010640	HMDB0116610
PG 18:1_20:5
PG 18:1_22:0
PG 18:1_22:1
PG 18:1_22:2
PG 18:1_22:3
PG 18:1_22:4	HMDB0010641
PG 18:1_22:5
PG 18:2_18:2	HMDB0010650
PG 18:2_18:3	HMDB0010651	HMDB0010652	HMDB0010665	HMDB0010680
PG 18:2_18:4
PG 18:2_20:0
PG 18:2_20:2	HMDB0116577
PG 18:2_20:3	HMDB0010654	HMDB0116581
PG 18:2_20:4	HMDB0010655	HMDB0116584
PG 18:2_20:5
PG 18:2_22:0
PG 18:2_22:1
PG 18:2_22:3
PG 18:2_22:4	HMDB0010656
PG 20:3_20:4	HMDB0116588
PG 20:4_20:4	HMDB0116589
PG 20:4_22:1
PG 20:4_22:3
PG 20:4_22:4
PG 22:4_22:6
PG 22:5_22:6
PG 22:6_22:6	HMDB0116605
LPI 14:0
LPI 14:1
LPI 15:0
LPI 16:0
LPI 16:1
LPI 17:0
LPI 17:1
LPI 18:0	HMDB0240261
LPI 18:1
LPI 18:2
LPI 18:3
LPI 19:0
LPI 20:1
LPI 20:4
LPI 22:0
LPI 22:1
PI 14:0_18:1
PI 14:0_18:2
PI 15:0_16:0
PI 15:1_16:0
PI 16:0_16:0	HMDB0009778
PI 16:0_17:0
PI 16:0_17:1
PI 16:0_17:2
PI 16:0_18:1	HMDB0009783	HMDB0009834
PI 16:0_18:2	HMDB0009784	HMDB0009846
PI 16:0_18:3
PI 16:0_20:0	HMDB0009785	HMDB0009866
PI 16:0_20:3	HMDB0009788	HMDB0009886
PI 16:0_20:4	HMDB0009789	HMDB0009893
PI 16:0_22:1
PI 16:1_18:0	HMDB0009799	HMDB0009806
PI 16:1_18:1	HMDB0009801	HMDB0009835
PI 16:1_18:2
PI 17:0_18:1
PI 17:1_18:1
PI 17:1_18:2
PI 18:0_18:0	HMDB0009808
PI 18:0_18:1
PI 18:0_18:2	HMDB0009809	HMDB0009847
PI 18:0_18:3	HMDB0009810	HMDB0009811	HMDB0009858	HMDB0009862
PI 18:0_20:0
PI 18:0_20:3	HMDB0009814	HMDB0009887
PI 18:0_20:4	HMDB0009815	HMDB0009894
PI 18:0_22:0
PI 18:1_18:1
PI 18:1_18:2	HMDB0009838	HMDB0009849
PI 18:1_18:3	HMDB0009839	HMDB0009840	HMDB0009860	HMDB0009864
PI 18:1_20:0
PI 18:1_20:1	HMDB0009841	HMDB0009871
PI 18:1_20:2
PI 18:1_20:3	HMDB0009843	HMDB0009889
PI 18:1_20:4	HMDB0009844	HMDB0009896
PI 18:1_20:5
PI 18:1_22:0
PI 18:1_22:1
PI 18:1_22:2
PI 18:1_22:3
PI 18:1_22:4
PI 18:1_22:5
PI 18:1_22:6
PI 18:2_18:3
PI 18:2_20:0	HMDB0009851	HMDB0009867
PI 18:2_20:1	HMDB0009852	HMDB0009872
PI 18:2_20:4
PI 18:2_20:5
PI 18:2_22:0
PI 18:2_22:1
PI 18:2_22:6
LPS 16:0
LPS 16:1
LPS 18:0
LPS 18:1
LPS 18:2
LPS 18:3
LPS 20:0
LPS 20:1
LPS 20:4
LPS 20:5
LPS 22:0
LPS 22:6
PS 30:0	HMDB0012332	HMDB0012352	HMDB0112280
PS 32:0	HMDB0000614	HMDB0012334	HMDB0012374
PS 34:1	HMDB0012357	HMDB0012367	HMDB0012377	HMDB0012387	HMDB0112267	HMDB0112274	HMDB0112277	HMDB0112512	HMDB0112540
PS 34:2	HMDB0012358	HMDB0012368	HMDB0012388	HMDB0012398	HMDB0112278	HMDB0112296	HMDB0112541	HMDB0112567
PS 36:1	HMDB0010163	HMDB0012389	HMDB0112279	HMDB0112286	HMDB0112287	HMDB0112515	HMDB0112543	HMDB0112708
PS 36:2	HMDB0012380	HMDB0012390	HMDB0012400	HMDB0112288	HMDB0112302	HMDB0112346	HMDB0112544	HMDB0112570	HMDB0112761
PS 36:3	HMDB0012360	HMDB0012381	HMDB0012391	HMDB0012401	HMDB0012411	HMDB0012420	HMDB0112315	HMDB0112360	HMDB0112373	HMDB0112448	HMDB0112571	HMDB0112762
PS 36:4	HMDB0012361	HMDB0012371	HMDB0012392	HMDB0012402	HMDB0012412	HMDB0012421	HMDB0012431	HMDB0112303	HMDB0112374	HMDB0112410	HMDB0112450	HMDB0112490	HMDB0112788
PS 36:5	HMDB0012372	HMDB0012403	HMDB0012413	HMDB0012432	HMDB0112316	HMDB0112348	HMDB0112427	HMDB0112451	HMDB0112492	HMDB0112682	HMDB0112789	HMDB0116752
PS 38:4	HMDB0012383	HMDB0012393	HMDB0012423	HMDB0012433	HMDB0112352	HMDB0112431	HMDB0112455	HMDB0112472	HMDB0112497	HMDB0112522	HMDB0112549	HMDB0112550	HMDB0112575	HMDB0112791
PS 38:5	HMDB0012394	HMDB0012404	HMDB0012424	HMDB0012434	HMDB0112367	HMDB0112378	HMDB0112473	HMDB0112576	HMDB0112684	HMDB0112792	HMDB0116754	HMDB0116758	HMDB0116761	HMDB0116763
PS 38:6	HMDB0012362	HMDB0012405	HMDB0012415	HMDB0012425	HMDB0012435	HMDB0012442	HMDB0112416	HMDB0112457	HMDB0112498	HMDB0112577	HMDB0112623	HMDB0112686
PS 38:7	HMDB0012373	HMDB0012416	HMDB0012436	HMDB0012443	HMDB0112434	HMDB0112458	HMDB0112500	HMDB0112624	HMDB0112638	HMDB0112687
PS 40:4	HMDB0112382	HMDB0112437	HMDB0112504	HMDB0112528	HMDB0112555	HMDB0112580	HMDB0112626	HMDB0112640	HMDB0112718	HMDB0112769	HMDB0112793
PS 40:5	HMDB0112420	HMDB0112462	HMDB0112479	HMDB0112530	HMDB0112556	HMDB0112582	HMDB0112627	HMDB0112641	HMDB0112690	HMDB0112770	HMDB0112771	HMDB0112795
PS 40:6	HMDB0010167	HMDB0012426	HMDB0012444	HMDB0112438	HMDB0112505	HMDB0112557	HMDB0112583	HMDB0112642	HMDB0112691	HMDB0112772	HMDB0112796
PS 40:7	HMDB0012395	HMDB0012427	HMDB0012437	HMDB0012445	HMDB0112463	HMDB0112480	HMDB0112692	HMDB0112797	HMDB0112798	HMDB0116764
PS 40:8	HMDB0012406	HMDB0012438	HMDB0012446	HMDB0112506	HMDB0112694	HMDB0112799	HMDB0116767
SPB d14:0
SPB d14:1
SPB d16:0
SPB d16:1
SPB d17:0
SPB d17:1
SPB d18:0	HMDB0000269
SPB d18:1	HMDB00252
SPBP d14:0
SPBP d14:1
SPBP d16:0
SPBP d16:1	HMDB0060061
SPBP d17:0
SPBP d17:1
SPBP d18:0	HMDB0001383
SPBP d18:1	HMDB0000277
SM 33:1	HMDB0013462
SM 34:1	HMDB0010169	HMDB0061712
SM 34:2
SM 35:1	HMDB0013463
SM 36:1	HMDB0001348
SM 36:2	HMDB0012100	HMDB0012101
SM 38:3
SM 40:4
SM 41:1	HMDB0011695	HMDB0012105	HMDB0013466
SM 41:2	HMDB0011696	HMDB0013467
SM 42:1	HMDB0011697
SM 42:2	HMDB0012107
SM 43:1	HMDB0013469
SM 44:1	HMDB0011698
SM 44:2	HMDB0013461
Hexose	HMDB0000122	HMDB0000143	HMDB0000169	HMDB0000211	HMDB0000660	HMDB0006088
TG 14:0_32:2	HMDB0042280	HMDB0042281	HMDB0095332
TG 14:0_34:0	HMDB0063486	HMDB0064669	HMDB0068866	HMDB0105923	HMDB0108556	HMDB0110127
TG 14:0_34:1	HMDB0042275
TG 14:0_34:2	HMDB0042078	HMDB0042136	HMDB0042282	HMDB0042310	HMDB0042311
TG 14:0_34:3	HMDB0042073	HMDB0042079	HMDB0042137	HMDB0042144	HMDB0042316
TG 14:0_35:1	HMDB0042102	HMDB0042805
TG 14:0_35:2
TG 14:0_36:1	HMDB0042074	HMDB0042132	HMDB0042276	HMDB0042305
TG 14:0_36:2	HMDB0042081	HMDB0042284	HMDB0062639
TG 14:0_36:3	HMDB0042140	HMDB0042146	HMDB0042175	HMDB0042291
TG 14:0_36:4	HMDB0042082	HMDB0042313
TG 14:0_38:4	HMDB0042142	HMDB0042170	HMDB0042176	HMDB0042785
TG 14:0_38:5	HMDB0042177	HMDB0042322	HMDB0042587	HMDB0042594	HMDB0042792
TG 14:0_39:3	HMDB0042809	HMDB0042867
TG 16:0_28:1
TG 16:0_28:2	HMDB0044030
TG 16:0_30:2	HMDB0042996	HMDB0043192	HMDB0047771
TG 16:0_32:0	HMDB0005356	HMDB0063701	HMDB0106343	HMDB0108556	HMDB0110280
TG 16:0_32:1	HMDB0005359	HMDB0044726
TG 16:0_32:2	HMDB0005376	HMDB0047772	HMDB0047773
TG 16:0_32:3	HMDB0047778
TG 16:0_33:1
TG 16:0_33:2
TG 16:0_34:0	HMDB0063117	HMDB0066203	HMDB0067687	HMDB0106373	HMDB0108576	HMDB0110300
TG 16:0_34:1	HMDB0005360	HMDB0005374	HMDB0045532
TG 16:0_34:2	HMDB0005362	HMDB0005377
TG 16:0_34:3	HMDB0005379	HMDB0010417
TG 16:0_34:4	HMDB0043907	HMDB0044067	HMDB0044074	HMDB0047775
TG 16:0_35:1	HMDB0043028	HMDB0044523
TG 16:0_35:2	HMDB0011700
TG 16:0_35:3	HMDB0011701	HMDB0043029
TG 16:0_36:2	HMDB0005369	HMDB0005378	HMDB0005382
TG 16:0_36:3	HMDB0005384	HMDB0043895	HMDB0043901	HMDB0043927	HMDB0043934	HMDB0047783
TG 16:0_36:4	HMDB0005363	HMDB0005390
TG 16:0_36:5	HMDB0005380	HMDB0042143	HMDB0042148	HMDB0043909	HMDB0044131	HMDB0044263	HMDB0044270	HMDB0047784
TG 16:0_36:6	HMDB0042149	HMDB0044077	HMDB0044271	HMDB0044291	HMDB0044298	HMDB0044487	HMDB0044494	HMDB0047785	HMDB0047790
TG 16:0_37:3
TG 16:0_38:1	HMDB0005368	HMDB0005381
TG 16:0_38:2	HMDB0005383	HMDB0005388
TG 16:0_38:3	HMDB0005389	HMDB0043923	HMDB0043929	HMDB0044071	HMDB0044279	HMDB0044475
TG 16:0_38:4	HMDB0005370	HMDB0043904	HMDB0044119	HMDB0044286	HMDB0044482	HMDB0044503
TG 16:0_38:5	HMDB0005385	HMDB0043905	HMDB0043910	HMDB0043937	HMDB0044072	HMDB0044259	HMDB0044510
TG 16:0_38:6	HMDB0005391	HMDB0010418
TG 16:0_38:7	HMDB0063700	HMDB0065998	HMDB0067816	HMDB0110609
TG 16:0_40:6	HMDB0043939	HMDB0044129	HMDB0044134	HMDB0044161	HMDB0044268	HMDB0044519
TG 16:0_40:7	HMDB0044135	HMDB0044269	HMDB0044274	HMDB0044296	HMDB0044492	HMDB0063773	HMDB0067085	HMDB0067834
TG 16:0_40:8	HMDB0005392	HMDB0044275	HMDB0044297	HMDB0044302	HMDB0044384	HMDB0044493	HMDB0044498	HMDB0044520	HMDB0044546	HMDB0044552
TG 16:1_28:0	HMDB0042069
TG 16:1_30:1	HMDB0047771
TG 16:1_32:0	HMDB0005359	HMDB0042304
TG 16:1_32:1	HMDB0005376	HMDB0044888
TG 16:1_32:2	HMDB0005432	HMDB0047910	HMDB0047911
TG 16:1_33:1
TG 16:1_34:0	HMDB0005374
TG 16:1_34:1	HMDB0005377	HMDB0044889	HMDB0045688
TG 16:1_34:2	HMDB0005379	HMDB0005433	HMDB0047912
TG 16:1_34:3	HMDB0005435	HMDB0044067	HMDB0044074
TG 16:1_36:1	HMDB0005378	HMDB0005423	HMDB0045689	HMDB0046458
TG 16:1_36:2	HMDB0005425	HMDB0005434	HMDB0005438
TG 16:1_36:3	HMDB0005440	HMDB0044063	HMDB0047921	HMDB0048487	HMDB0048494
TG 16:1_36:4	HMDB0005380	HMDB0005446
TG 16:1_36:5	HMDB0005436	HMDB0042323	HMDB0042328	HMDB0044077	HMDB0047922	HMDB0048649	HMDB0048751	HMDB0048758
TG 16:1_38:3	HMDB0005445	HMDB0045897	HMDB0046079
TG 16:1_38:4	HMDB0005426	HMDB0044072	HMDB0046105	HMDB0048637	HMDB0048768	HMDB0048922
TG 16:1_38:5	HMDB0005441	HMDB0044073	HMDB0044078	HMDB0048497	HMDB0048602	HMDB0048650	HMDB0048747	HMDB0048944
TG 17:0_32:1
TG 17:0_34:1
TG 17:0_34:2
TG 17:0_34:3
TG 17:0_36:3
TG 17:0_36:4
TG 17:1_32:1
TG 17:1_34:1
TG 17:1_34:2
TG 17:1_34:3
TG 17:1_36:3
TG 17:1_36:4
TG 17:1_36:5
TG 17:1_38:5
TG 17:1_38:6
TG 17:1_38:7
TG 17:2_34:2
TG 17:2_34:3
TG 17:2_36:2
TG 17:2_36:3
TG 17:2_36:4
TG 17:2_38:5
TG 17:2_38:6
TG 17:2_38:7
TG 18:0_30:0	HMDB0108000	HMDB0108413	HMDB0108556	HMDB0108679
TG 18:0_30:1	HMDB0044726
TG 18:0_32:0	HMDB0005374	HMDB0044753
TG 18:0_32:1	HMDB0005374	HMDB0044753
TG 18:0_32:2	HMDB0044889	HMDB0047795	HMDB0047796
TG 18:0_34:2	HMDB0005369	HMDB0005423
TG 18:0_34:3	HMDB0005425	HMDB0043927	HMDB0043934
TG 18:0_36:1	HMDB0005368	HMDB0005395	HMDB0045559	HMDB0046333
TG 18:0_36:2	HMDB0005397	HMDB0005403	HMDB0005424
TG 18:0_36:3	HMDB0005405	HMDB0043923	HMDB0043929	HMDB0044762	HMDB0044769	HMDB0044923	HMDB0045079	HMDB0045080	HMDB0047806
TG 18:0_36:4	HMDB0005370	HMDB0005411
TG 18:0_36:5	HMDB0005426	HMDB0043937	HMDB0044959	HMDB0045086	HMDB0045093	HMDB0047807
TG 18:0_38:6	HMDB0005412	HMDB0043939	HMDB0044961	HMDB0045109	HMDB0045298	HMDB0048493	HMDB0048498
TG 18:0_38:7	HMDB0063278	HMDB0067085	HMDB0068595	HMDB0110629
TG 18:1_26:0
TG 18:1_28:1
TG 18:1_30:0	HMDB0042130	HMDB0042131	HMDB0042997	HMDB0042998
TG 18:1_30:1	HMDB0047772	HMDB0047773
TG 18:1_30:2	HMDB0047910	HMDB0047911
TG 18:1_31:0	HMDB0043026
TG 18:1_32:0	HMDB0005360	HMDB0010416	HMDB0042160	HMDB0042161
TG 18:1_32:1	HMDB0005377	HMDB0047795	HMDB0047796	HMDB0062639
TG 18:1_32:2	HMDB0005433	HMDB0047933	HMDB0047934	HMDB0047956	HMDB0047957	HMDB0048590
TG 18:1_32:3	HMDB0042347	HMDB0042354	HMDB0047939	HMDB0047962
TG 18:1_33:0	HMDB0043055	HMDB0043056
TG 18:1_33:1	HMDB0011707	HMDB0043229	HMDB0043230	HMDB0043258
TG 18:1_33:2	HMDB0011708	HMDB0043235
TG 18:1_33:3	HMDB0011709	HMDB0043236	HMDB0043243	HMDB0043265
TG 18:1_34:1	HMDB0005382	HMDB0005423	HMDB0045740
TG 18:1_34:2	HMDB0005384	HMDB0005438
TG 18:1_34:3	HMDB0005440	HMDB0042343	HMDB0042373	HMDB0044095	HMDB0044102	HMDB0044123	HMDB0044130	HMDB0048618
TG 18:1_34:4	HMDB0042350	HMDB0042356	HMDB0042380	HMDB0042386	HMDB0044103	HMDB0044131	HMDB0047936	HMDB0047959	HMDB0048619	HMDB0048626	HMDB0048641	HMDB0048648
TG 18:1_35:2	HMDB0043237	HMDB0043266
TG 18:1_35:3	HMDB0043232	HMDB0043238	HMDB0043261	HMDB0043267
TG 18:1_36:0	HMDB0005381	HMDB0005395
TG 18:1_36:1	HMDB0005383	HMDB0005403	HMDB0045741	HMDB0046508
TG 18:1_36:2	HMDB0005405	HMDB0005439	HMDB0005453
TG 18:1_36:3	HMDB0005455	HMDB0010458	HMDB0044091	HMDB0044119	HMDB0044924	HMDB0044931	HMDB0044951	HMDB0044958	HMDB0047944	HMDB0047967	HMDB0049267	HMDB0049288
TG 18:1_36:4	HMDB0005385	HMDB0005461	HMDB0010460
TG 18:1_36:5	HMDB0005441	HMDB0042353	HMDB0042358	HMDB0042383	HMDB0042388	HMDB0044105	HMDB0044133	HMDB0047945	HMDB0047968	HMDB0048622	HMDB0048628	HMDB0048650	HMDB0049276	HMDB0049297	HMDB0049394	HMDB0049401	HMDB0049895	HMDB0049915	HMDB0050007	HMDB0050014
TG 18:1_36:6	HMDB0042359	HMDB0042389	HMDB0047946	HMDB0047951	HMDB0047969	HMDB0047974	HMDB0048629	HMDB0048651	HMDB0049402	HMDB0049415	HMDB0049422	HMDB0049562	HMDB0049569	HMDB0050015	HMDB0050027	HMDB0050034	HMDB0050167	HMDB0050174
TG 18:1_38:5	HMDB0005456	HMDB0044101	HMDB0044106	HMDB0044129	HMDB0044134	HMDB0044934	HMDB0044961	HMDB0048624	HMDB0048646	HMDB0049271	HMDB0049292	HMDB0049298	HMDB0049390	HMDB0049578	HMDB0049890	HMDB0049896	HMDB0049916	HMDB0050003	HMDB0050182
TG 18:1_38:6	HMDB0005462	HMDB0010464
TG 18:1_38:7	HMDB0043225	HMDB0043254	HMDB0048631	HMDB0048653	HMDB0049404	HMDB0049418	HMDB0049424	HMDB0049565	HMDB0049571	HMDB0049579	HMDB0050017	HMDB0050030	HMDB0050036	HMDB0050170	HMDB0050176	HMDB0050183
TG 18:2_28:0	HMDB0042076
TG 18:2_30:0	HMDB0043003
TG 18:2_30:1	HMDB0047778
TG 18:2_31:0	HMDB0043032
TG 18:2_32:0	HMDB0005362	HMDB0042166
TG 18:2_32:1	HMDB0005379	HMDB0042346	HMDB0042376	HMDB0047801
TG 18:2_32:2	HMDB0005435	HMDB0042526	HMDB0047939	HMDB0047962
TG 18:2_33:0	HMDB0011703
TG 18:2_33:1	HMDB0011708
TG 18:2_33:2	HMDB0011711
TG 18:2_34:0	HMDB0005369	HMDB0042515
TG 18:2_34:1	HMDB0005384	HMDB0005425	HMDB0045870
TG 18:2_34:2	HMDB0005390	HMDB0005440
TG 18:2_34:3	HMDB0005446	HMDB0044263	HMDB0044270
TG 18:2_34:4	HMDB0042530	HMDB0042536	HMDB0044271	HMDB0048074	HMDB0048751	HMDB0048758
TG 18:2_35:1	HMDB0043405	HMDB0052765
TG 18:2_35:2
TG 18:2_35:3	HMDB0043406
TG 18:2_36:0	HMDB0005388	HMDB0005397	HMDB0042516
TG 18:2_36:1	HMDB0005389	HMDB0005405	HMDB0045871	HMDB0046633
TG 18:2_36:2	HMDB0005411	HMDB0005445	HMDB0005455
TG 18:2_36:3	HMDB0005461	HMDB0044259	HMDB0045086	HMDB0045093	HMDB0048082
TG 18:2_36:4	HMDB0005391	HMDB0005474
TG 18:2_36:5	HMDB0005447	HMDB0010490
TG 18:2_38:4	HMDB0005412	HMDB0010491	HMDB0046112	HMDB0050608	HMDB0050741
TG 18:2_38:5	HMDB0005462	HMDB0010492	HMDB0050760
TG 18:2_38:6	HMDB0005475	HMDB0044275	HMDB0048757	HMDB0048762	HMDB0049404	HMDB0050017
TG 18:3_30:0	HMDB0043004	HMDB0043011
TG 18:3_32:0	HMDB0010417	HMDB0042167	HMDB0042174	HMDB0043899
TG 18:3_32:1	HMDB0042377	HMDB0042384	HMDB0044067	HMDB0044074	HMDB0047802	HMDB0047809
TG 18:3_33:2	HMDB0043410	HMDB0043417
TG 18:3_34:0	HMDB0043927	HMDB0043934
TG 18:3_34:1	HMDB0045896	HMDB0046078
TG 18:3_34:2	HMDB0044263	HMDB0044270	HMDB0048096	HMDB0048257	HMDB0048619	HMDB0048626	HMDB0048641	HMDB0048648
TG 18:3_34:3	HMDB0042553	HMDB0042763	HMDB0044291	HMDB0044298	HMDB0044487	HMDB0044494	HMDB0048751	HMDB0048758
TG 18:3_35:2	HMDB0043440	HMDB0043643
TG 18:3_36:1	HMDB0045897	HMDB0046079	HMDB0046658	HMDB0046833
TG 18:3_36:2	HMDB0010459	HMDB0010460	HMDB0042561	HMDB0042771	HMDB0044292	HMDB0044488	HMDB0045086	HMDB0045093	HMDB0048768	HMDB0048922	HMDB0049268	HMDB0049275	HMDB0049289	HMDB0049296	HMDB0049887	HMDB0049894
TG 18:3_36:3	HMDB0044287	HMDB0044483	HMDB0045113	HMDB0045120	HMDB0045302	HMDB0045309	HMDB0048105	HMDB0048266	HMDB0048774	HMDB0048928	HMDB0049394	HMDB0049401	HMDB0050007	HMDB0050014
TG 18:3_36:4	HMDB0010489	HMDB0010490	HMDB0042562	HMDB0042772	HMDB0044294	HMDB0044300	HMDB0044490	HMDB0044496	HMDB0045121	HMDB0045310	HMDB0048769	HMDB0048923	HMDB0050027	HMDB0050034	HMDB0050167	HMDB0050174
TG 18:3_38:5	HMDB0050761	HMDB0050768	HMDB0053569
TG 18:3_38:6	HMDB0053582	HMDB0053934
TG 20:0_32:3	HMDB0042545	HMDB0042755	HMDB0045870
TG 20:0_32:4	HMDB0045896	HMDB0046078
TG 20:0_34:1	HMDB0005381	HMDB0045559	HMDB0045584
TG 20:1_24:3
TG 20:1_26:1
TG 20:1_30:1	HMDB0042312	HMDB0047774
TG 20:1_31:0
TG 20:1_32:1	HMDB0005378	HMDB0042342	HMDB0042372	HMDB0047797
TG 20:1_32:2	HMDB0005434	HMDB0042522	HMDB0047935	HMDB0047958
TG 20:1_32:3	HMDB0042552	HMDB0042762	HMDB0048073
TG 20:1_34:0	HMDB0005368	HMDB0042192
TG 20:1_34:1	HMDB0005383	HMDB0005424
TG 20:1_34:2	HMDB0005389	HMDB0005439
TG 20:1_34:3	HMDB0005445	HMDB0044286	HMDB0044482
TG 20:2_32:0	HMDB0042168	HMDB0043900
TG 20:2_32:1	HMDB0042378	HMDB0044068	HMDB0047803
TG 20:2_34:1	HMDB0042408	HMDB0044096	HMDB0044124	HMDB0047826	HMDB0048488
TG 20:2_34:2	HMDB0042588	HMDB0044264	HMDB0047987	HMDB0048620	HMDB0048642
TG 20:2_34:3	HMDB0044292	HMDB0044488	HMDB0048125	HMDB0048752
TG 20:2_34:4	HMDB0042590	HMDB0042596	HMDB0044516	HMDB0048120	HMDB0048774	HMDB0048928
TG 20:2_36:5	HMDB0042593	HMDB0042598	HMDB0044329	HMDB0048129	HMDB0048798	HMDB0048804	HMDB0049584	HMDB0050188	HMDB0052638	HMDB0052743
TG 20:3_32:0	HMDB0042163	HMDB0042169	HMDB0043895	HMDB0043901
TG 20:3_32:1	HMDB0042349	HMDB0042379	HMDB0044063	HMDB0044069	HMDB0047798	HMDB0047804
TG 20:3_32:2	HMDB0042523	HMDB0042529	HMDB0047936	HMDB0047942	HMDB0047959	HMDB0047965	HMDB0048593	HMDB0048599
TG 20:3_34:0	HMDB0042193	HMDB0043923	HMDB0043929
TG 20:3_34:1	HMDB0042403	HMDB0042409	HMDB0044091	HMDB0044097	HMDB0044119	HMDB0044125	HMDB0047821	HMDB0047827	HMDB0048483	HMDB0048489
TG 20:3_34:2	HMDB0042583	HMDB0042589	HMDB0044259	HMDB0044265	HMDB0047982	HMDB0047988	HMDB0048615	HMDB0048621	HMDB0048637	HMDB0048643
TG 20:3_34:3	HMDB0042613	HMDB0042619	HMDB0044287	HMDB0044293	HMDB0044483	HMDB0044489	HMDB0048120	HMDB0048126	HMDB0048747	HMDB0048753
TG 20:3_36:3	HMDB0044343	HMDB0044349	HMDB0045109	HMDB0045115	HMDB0045298	HMDB0045304	HMDB0048791	HMDB0048797	HMDB0049390	HMDB0049396	HMDB0050003	HMDB0050009
TG 20:3_36:4	HMDB0010492	HMDB0042622	HMDB0044350	HMDB0044356	HMDB0045325	HMDB0045331	HMDB0048813	HMDB0048819	HMDB0049411	HMDB0049417	HMDB0050023	HMDB0050029	HMDB0050163	HMDB0050169	HMDB0052624
TG 20:3_36:5	HMDB0042443	HMDB0042448	HMDB0042623	HMDB0042628	HMDB0044357	HMDB0048014	HMDB0048152	HMDB0048688	HMDB0048694	HMDB0048820	HMDB0048826	HMDB0049579	HMDB0049585	HMDB0050183	HMDB0050189	HMDB0052639	HMDB0052744
TG 20:4_30:0	HMDB0043013
TG 20:4_32:0	HMDB0005363	HMDB0043908
TG 20:4_32:1	HMDB0005380	HMDB0044076	HMDB0047805	HMDB0047811
TG 20:4_32:2	HMDB0005436	HMDB0047943	HMDB0047949	HMDB0047966	HMDB0047972	HMDB0048606
TG 20:4_33:2	HMDB0043413	HMDB0043419
TG 20:4_34:0	HMDB0005370	HMDB0042200	HMDB0042206	HMDB0043936
TG 20:4_34:1	HMDB0005385	HMDB0005426
TG 20:4_34:2	HMDB0005391	HMDB0005441
TG 20:4_34:3	HMDB0005447	HMDB0042440	HMDB0042446	HMDB0042620	HMDB0042626	HMDB0044294	HMDB0044300	HMDB0044490	HMDB0044496	HMDB0048127	HMDB0048133	HMDB0048760
TG 20:4_35:3	HMDB0043326	HMDB0043332	HMDB0043500	HMDB0043506
TG 20:4_36:2	HMDB0005412	HMDB0005443	HMDB0005456
TG 20:4_36:3	HMDB0005462	HMDB0044182	HMDB0044188	HMDB0044350	HMDB0044356	HMDB0045116	HMDB0045122	HMDB0045305	HMDB0045311	HMDB0048174	HMDB0048312	HMDB0048798	HMDB0048804	HMDB0049397	HMDB0049403	HMDB0050016
TG 20:4_36:4	HMDB0005392	HMDB0005475
TG 20:4_36:5	HMDB0005448	HMDB0042653	HMDB0042658	HMDB0042833	HMDB0042838	HMDB0044385	HMDB0044553	HMDB0048848	HMDB0048974	HMDB0048980	HMDB0049586	HMDB0049592	HMDB0050190	HMDB0050196	HMDB0052745	HMDB0052751
TG 20:5_34:0	HMDB0042207	HMDB0043937
TG 20:5_34:1	HMDB0042417	HMDB0044105	HMDB0044133	HMDB0047835	HMDB0048497
TG 20:5_34:2	HMDB0042597	HMDB0044273	HMDB0047996	HMDB0048629	HMDB0048651
TG 20:5_36:2	HMDB0010464	HMDB0042861	HMDB0044329	HMDB0045096	HMDB0048328	HMDB0048673	HMDB0049278	HMDB0049299	HMDB0049897
TG 20:5_36:3	HMDB0044189	HMDB0044357	HMDB0045123	HMDB0045312	HMDB0048335	HMDB0048805	HMDB0049404	HMDB0050017
TG 22:0_32:4	HMDB0046658	HMDB0046833
TG 22:1_32:5	HMDB0048282
TG 22:2_32:4	HMDB0042801	HMDB0048105	HMDB0048266
TG 22:3_30:2
TG 22:4_32:0	HMDB0042172	HMDB0043904
TG 22:4_32:2	HMDB0042532	HMDB0047945	HMDB0047968	HMDB0048602
TG 22:4_34:2	HMDB0042592	HMDB0044268	HMDB0047991	HMDB0048624	HMDB0048646
TG 22:5_32:0	HMDB0042173	HMDB0042178	HMDB0043905	HMDB0043910
TG 22:5_32:1	HMDB0044073	HMDB0044078	HMDB0047808	HMDB0047813
TG 22:5_34:1	HMDB0042413	HMDB0042418	HMDB0044101	HMDB0044106	HMDB0044129	HMDB0044134	HMDB0047831	HMDB0047836	HMDB0048493	HMDB0048498
TG 22:5_34:2	HMDB0044269	HMDB0044274	HMDB0047992	HMDB0047997	HMDB0048625	HMDB0048630	HMDB0048647	HMDB0048652
TG 22:5_34:3	HMDB0044297	HMDB0044302	HMDB0044493	HMDB0044498	HMDB0048130	HMDB0048135	HMDB0048757	HMDB0048762
TG 22:6_32:0	HMDB0010418	HMDB0042179
TG 22:6_32:1	HMDB0044079	HMDB0047814
TG 22:6_34:1	HMDB0042419	HMDB0044107	HMDB0044135	HMDB0047837	HMDB0048499
TG 22:6_34:2	HMDB0042599	HMDB0044275	HMDB0047998	HMDB0048631	HMDB0048653
TG 22:6_34:3	HMDB0042449	HMDB0042629	HMDB0044303	HMDB0044499	HMDB0048136	HMDB0048763
Choline	HMDB0000097

## Sheet: InChI
C0	InChI=1S/C7H15NO3/c1-8(2,3)5-6(9)4-7(10)11/h6,9H,4-5H2,1-3H3	InChI=1S/C7H15NO3/c1-8(2,3)5-6(9)4-7(10)11/h6,9H,4-5H2,1-3H3/t6-/m0/s1	InChI=1S/C7H15NO3/c1-8(2,3)5-6(9)4-7(10)11/h6,9H,4-5H2,1-3H3/t6-/m1/s1
C2	InChI=1S/C9H17NO4/c1-7(11)14-8(5-9(12)13)6-10(2,3)4/h8H,5-6H2,1-4H3	InChI=1S/C9H17NO4/c1-7(11)14-8(5-9(12)13)6-10(2,3)4/h8H,5-6H2,1-4H3/t8-/m0/s1	InChI=1S/C9H17NO4/c1-7(11)14-8(5-9(12)13)6-10(2,3)4/h8H,5-6H2,1-4H3/t8-/m1/s1
C3	InChI=1S/C10H19NO4/c1-5-10(14)15-8(6-9(12)13)7-11(2,3)4/h8H,5-7H2,1-4H3
C3-DC (C4-OH)	InChI=1S/C10H17NO6/c1-11(2,3)6-7(4-8(12)13)17-10(16)5-9(14)15/h7H,4-6H2,1-3H3,(H-,12,13,14,15)	InChI=1S/C10H17NO6/c1-11(2,3)6-7(4-8(12)13)17-10(16)5-9(14)15/h7H,4-6H2,1-3H3,(H-,12,13,14,15)/t7-/m1/s1
C3-OH	InChI=1S/C10H19NO5/c1-11(2,3)7-8(6-9(13)14)16-10(15)4-5-12/h8,12H,4-7H2,1-3H3/t8-/m0/s1
C3:1	InChI=1S/C10H17NO4/c1-5-10(14)15-8(6-9(12)13)7-11(2,3)4/h5,8H,1,6-7H2,2-4H3/t8-/m0/s1
C4	InChI=1S/C11H21NO4/c1-5-6-11(15)16-9(7-10(13)14)8-12(2,3)4/h9H,5-8H2,1-4H3	InChI=1S/C11H21NO4/c1-5-6-11(15)16-9(7-10(13)14)8-12(2,3)4/h9H,5-8H2,1-4H3/t9-/m1/s1	InChI=1S/C11H21NO4/c1-8(2)11(15)16-9(6-10(13)14)7-12(3,4)5/h8-9H,6-7H2,1-5H3	InChI=1S/C11H21NO4/c1-8(2)11(15)16-9(6-10(13)14)7-12(3,4)5/h8-9H,6-7H2,1-5H3/t9-/m1/s1
C4:1	InChI=1S/C11H19NO4/c1-5-6-11(15)16-9(7-10(13)14)8-12(2,3)4/h5-6,9H,7-8H2,1-4H3/b6-5+/t9-/m0/s1
C5	InChI=1S/C12H23NO4/c1-5-6-7-12(16)17-10(8-11(14)15)9-13(2,3)4/h10H,5-9H2,1-4H3	InChI=1S/C12H23NO4/c1-5-6-7-12(16)17-10(8-11(14)15)9-13(2,3)4/h10H,5-9H2,1-4H3/p+1/t10-/m1/s1	InChI=1S/C12H23NO4/c1-6-9(2)12(16)17-10(7-11(14)15)8-13(3,4)5/h9-10H,6-8H2,1-5H3	InChI=1S/C12H23NO4/c1-9(2)6-12(16)17-10(7-11(14)15)8-13(3,4)5/h9-10H,6-8H2,1-5H3	InChI=1S/C12H23NO4/c1-12(2,3)11(16)17-9(7-10(14)15)8-13(4,5)6/h9H,7-8H2,1-6H3
C5-DC (C6-OH)	InChI=1S/C12H21NO6/c1-13(2,3)8-9(7-11(16)17)19-12(18)6-4-5-10(14)15/h9H,4-8H2,1-3H3,(H-,14,15,16,17)	InChI=1S/C12H21NO6/c1-13(2,3)8-9(7-11(16)17)19-12(18)6-4-5-10(14)15/h9H,4-8H2,1-3H3,(H-,14,15,16,17)/t9-/m1/s1
C5-M-DC	InChI=1S/C13H23NO6/c1-9(5-11(15)16)6-13(19)20-10(7-12(17)18)8-14(2,3)4/h9-10H,5-8H2,1-4H3,(H-,15,16,17,18)
C5-OH (C3-DC-M)	InChI=1S/C11H19NO6/c1-7(10(15)16)11(17)18-8(5-9(13)14)6-12(2,3)4/h7-8H,5-6H2,1-4H3,(H-,13,14,15,16)/t7?,8-/m0/s1	InChI=1S/C12H25NO5/c1-5-9(14)6-12(17)18-10(7-11(15)16)8-13(2,3)4/h9-10,12,14,17H,5-8H2,1-4H3/t9?,10-,12?/m0/s1
C5:1	InChI=1S/C12H21NO4/c1-6-9(2)12(16)17-10(7-11(14)15)8-13(3,4)5/h6,10H,7-8H2,1-5H3/b9-6+/t10-/m1/s1
C5:1-DC	InChI=1S/C12H19NO6/c1-13(2,3)8-9(7-11(16)17)19-12(18)6-4-5-10(14)15/h4,6,9H,5,7-8H2,1-3H3,(H-,14,15,16,17)/b6-4+	InChI=1S/C12H19NO6/c1-13(2,3)8-9(7-11(16)17)19-12(18)6-4-5-10(14)15/h4,6,9H,5,7-8H2,1-3H3,(H-,14,15,16,17)/b6-4+/t9-/m0/s1
C6 (C4:1-DC)	InChI=1S/C13H25NO4/c1-5-6-7-8-13(17)18-11(9-12(15)16)10-14(2,3)4/h11H,5-10H2,1-4H3	InChI=1S/C13H25NO4/c1-5-6-7-8-13(17)18-11(9-12(15)16)10-14(2,3)4/h11H,5-10H2,1-4H3/t11-/m1/s1
C6:1	InChI=1S/C13H23NO4/c1-5-6-7-8-13(17)18-11(9-12(15)16)10-14(2,3)4/h7-8,11H,5-6,9-10H2,1-4H3/b8-7+
C7-DC	InChI=1S/C14H25NO6/c1-15(2,3)10-11(9-13(18)19)21-14(20)8-6-4-5-7-12(16)17/h11H,4-10H2,1-3H3,(H-,16,17,18,19)	InChI=1S/C14H25NO6/c1-15(2,3)10-11(9-13(18)19)21-14(20)8-6-4-5-7-12(16)17/h11H,4-10H2,1-3H3,(H-,16,17,18,19)/t11-/m1/s1
C8	InChI=1S/C15H29NO4/c1-5-6-7-8-9-10-15(19)20-13(11-14(17)18)12-16(2,3)4/h13H,5-12H2,1-4H3	InChI=1S/C15H29NO4/c1-5-6-7-8-9-10-15(19)20-13(11-14(17)18)12-16(2,3)4/h13H,5-12H2,1-4H3/t13-/m0/s1	InChI=1S/C15H29NO4/c1-5-6-7-8-9-10-15(19)20-13(11-14(17)18)12-16(2,3)4/h13H,5-12H2,1-4H3/t13-/m1/s1
C9	InChI=1S/C16H31NO4/c1-5-6-7-8-9-10-11-16(20)21-14(12-15(18)19)13-17(2,3)4/h14H,5-13H2,1-4H3	InChI=1S/C16H31NO4/c1-12(2)8-7-9-13(3)16(20)21-14(10-15(18)19)11-17(4,5)6/h12-14H,7-11H2,1-6H3
C10	InChI=1S/C17H33NO4/c1-5-6-7-8-9-10-11-12-17(21)22-15(13-16(19)20)14-18(2,3)4/h15H,5-14H2,1-4H3	InChI=1S/C17H33NO4/c1-5-6-7-8-9-10-11-12-17(21)22-15(13-16(19)20)14-18(2,3)4/h15H,5-14H2,1-4H3/t15-/m1/s1
C10:1	InChI=1S/C17H31NO4/c1-5-6-7-8-9-10-11-12-17(21)22-15(13-16(19)20)14-18(2,3)4/h5,15H,1,6-14H2,2-4H3	InChI=1S/C17H31NO4/c1-5-6-7-8-9-10-11-12-17(21)22-15(13-16(19)20)14-18(2,3)4/h9-10,15H,5-8,11-14H2,1-4H3/b10-9-
C10:2	InChI=1S/C17H29NO4/c1-5-6-7-8-9-10-11-12-17(21)22-15(13-16(19)20)14-18(2,3)4/h9-12,15H,5-8,13-14H2,1-4H3/b10-9-,12-11+/t15-/m1/s1
C12	InChI=1S/C19H37NO4/c1-5-6-7-8-9-10-11-12-13-14-19(23)24-17(15-18(21)22)16-20(2,3)4/h17H,5-16H2,1-4H3	InChI=1S/C19H37NO4/c1-5-6-7-8-9-10-11-12-13-14-19(23)24-17(15-18(21)22)16-20(2,3)4/h17H,5-16H2,1-4H3/t17-/m1/s1
C12-DC	InChI=1S/C19H35NO6/c1-20(2,3)16(14-15-18(23)24)26-19(25)13-11-9-7-5-4-6-8-10-12-17(21)22/h16H,4-15H2,1-3H3,(H-,21,22,23,24)	InChI=1S/C19H35NO6/c1-20(2,3)16(14-15-18(23)24)26-19(25)13-11-9-7-5-4-6-8-10-12-17(21)22/h16H,4-15H2,1-3H3,(H-,21,22,23,24)/t16-/m0/s1
C12:1	InChI=1S/C19H35NO4/c1-5-6-7-8-9-10-11-12-13-14-19(23)24-17(20(2,3)4)15-16-18(21)22/h13-14,17H,5-12,15-16H2,1-4H3/b14-13+/t17-/m0/s1
C14	InChI=1S/C21H41NO4/c1-5-6-7-8-9-10-11-12-13-14-15-16-21(25)26-19(17-20(23)24)18-22(2,3)4/h19H,5-18H2,1-4H3	InChI=1S/C21H41NO4/c1-5-6-7-8-9-10-11-12-13-14-15-16-21(25)26-19(17-20(23)24)18-22(2,3)4/h19H,5-18H2,1-4H3/t19-/m1/s1
C14:1	InChI=1S/C21H39NO4/c1-5-6-7-8-9-10-11-12-13-14-15-16-21(25)26-19(17-20(23)24)18-22(2,3)4/h12-13,19H,5-11,14-18H2,1-4H3/b13-12-	InChI=1S/C21H39NO4/c1-5-6-7-8-9-10-11-12-13-14-15-16-21(25)26-19(17-20(23)24)18-22(2,3)4/h15-16,19H,5-14,17-18H2,1-4H3
C14:1-OH	InChI=1S/C21H39NO5/c1-5-6-7-8-9-10-11-12-13-14-18(23)15-21(26)27-19(16-20(24)25)17-22(2,3)4/h8-9,18-19,23H,5-7,10-17H2,1-4H3/b9-8-	InChI=1S/C21H39NO5/c1-5-6-7-8-9-10-11-12-13-14-18(23)15-21(26)27-19(16-20(24)25)17-22(2,3)4/h12-13,18-19,23H,5-11,14-17H2,1-4H3/b13-12-/t18?,19-/m1/s1
C14:2	InChI=1S/C21H37NO4/c1-5-6-7-8-9-10-11-12-13-14-15-16-21(25)26-19(17-20(23)24)18-22(2,3)4/h9-10,12-13,19H,5-8,11,14-18H2,1-4H3/b10-9-,13-12-	InChI=1S/C21H37NO4/c1-5-6-7-8-9-10-11-12-13-14-15-16-21(25)26-19(17-20(23)24)18-22(2,3)4/h12-15,19H,5-11,16-18H2,1-4H3/b13-12+,15-14+/t19-/m0/s1
C14:2-OH	InChI=1S/C21H37NO5/c1-5-6-7-8-9-10-11-12-13-14-18(23)15-21(26)27-19(16-20(24)25)17-22(2,3)4/h9-10,12-13,18-19,23H,5-8,11,14-17H2,1-4H3/b10-9-,13-12-
C16	InChI=1S/C23H45NO4/c1-5-6-7-8-9-10-11-12-13-14-15-16-17-18-23(27)28-21(19-22(25)26)20-24(2,3)4/h21H,5-20H2,1-4H3	InChI=1S/C23H45NO4/c1-5-6-7-8-9-10-11-12-13-14-15-16-17-18-23(27)28-21(19-22(25)26)20-24(2,3)4/h21H,5-20H2,1-4H3/t21-/m1/s1
C16-OH	InChI=1S/C23H45NO5/c1-5-6-7-8-9-10-11-12-13-14-15-16-20(25)17-23(28)29-21(18-22(26)27)19-24(2,3)4/h20-21,25H,5-19H2,1-4H3/t20?,21-/m1/s1
C16:1	InChI=1S/C23H43NO4/c1-5-6-7-8-9-10-11-12-13-14-15-16-17-18-23(27)28-21(19-22(25)26)20-24(2,3)4/h10-11,21H,5-9,12-20H2,1-4H3/b11-10-/t21-/m1/s1	InChI=1S/C23H43NO4/c1-5-6-7-8-9-10-11-12-13-14-15-16-17-18-23(27)28-21(19-22(25)26)20-24(2,3)4/h17-18,21H,5-16,19-20H2,1-4H3/b18-17+
C16:1-OH	InChI=1S/C23H43NO5/c1-5-6-7-8-9-10-11-12-13-14-15-16-20(25)17-23(28)29-21(18-22(26)27)19-24(2,3)4/h10-11,20-21,25H,5-9,12-19H2,1-4H3/b11-10-/t20?,21-/m0/s1
C16:2	InChI=1S/C23H41NO4/c1-5-6-7-8-9-10-11-12-13-14-15-16-17-18-23(27)28-21(19-22(25)26)20-24(2,3)4/h7-8,10-11,21H,5-6,9,12-20H2,1-4H3/b8-7-,11-10-/t21-/m1/s1	InChI=1S/C23H41NO4/c1-5-6-7-8-9-10-11-12-13-14-15-16-17-18-23(27)28-21(19-22(25)26)20-24(2,3)4/h9-10,12-13,21H,5-8,11,14-20H2,1-4H3/b10-9-,13-12-
C16:2-OH	InChI=1S/C23H41NO5/c1-5-6-7-8-9-10-11-12-13-14-15-16-20(25)17-23(28)29-21(18-22(26)27)19-24(2,3)4/h7-8,10-11,20-21,25H,5-6,9,12-19H2,1-4H3/b8-7-,11-10-/t20?,21-/m0/s1
C18	InChI=1S/C25H49NO4/c1-5-6-7-8-9-10-11-12-13-14-15-16-17-18-19-20-25(29)30-23(21-24(27)28)22-26(2,3)4/h23H,5-22H2,1-4H3/t23-/m1/s1
C18:1	InChI=1S/C25H47NO4/c1-5-6-7-8-9-10-11-12-13-14-15-16-17-18-19-20-25(29)30-23(21-24(27)28)22-26(2,3)4/h10-11,23H,5-9,12-22H2,1-4H3/b11-10+/t23-/m0/s1	InChI=1S/C25H47NO4/c1-5-6-7-8-9-10-11-12-13-14-15-16-17-18-19-20-25(29)30-23(21-24(27)28)22-26(2,3)4/h10-11,23H,5-9,12-22H2,1-4H3/b11-10-/t23-/m0/s1	InChI=1S/C25H47NO4/c1-5-6-7-8-9-10-11-12-13-14-15-16-17-18-19-20-25(29)30-23(21-24(27)28)22-26(2,3)4/h12-13,23H,5-11,14-22H2,1-4H3/b13-12+	InChI=1S/C25H47NO4/c1-5-6-7-8-9-10-11-12-13-14-15-16-17-18-19-20-25(29)30-23(21-24(27)28)22-26(2,3)4/h12-13,23H,5-11,14-22H2,1-4H3/b13-12-/t23-/m1/s1
C18:1-OH	InChI=1S/C25H47NO5/c1-5-6-7-8-9-10-11-12-13-14-15-16-17-18-22(27)19-25(30)31-23(20-24(28)29)21-26(2,3)4/h10-11,22-23,27H,5-9,12-21H2,1-4H3/b11-10-/t22?,23-/m0/s1
C18:2	InChI=1S/C25H45NO4/c1-5-6-7-8-9-10-11-12-13-14-15-16-17-18-19-20-25(29)30-23(21-24(27)28)22-26(2,3)4/h9-10,12-13,23H,5-8,11,14-22H2,1-4H3/b10-9+,13-12+	InChI=1S/C25H45NO4/c1-5-6-7-8-9-10-11-12-13-14-15-16-17-18-19-20-25(29)30-23(21-24(27)28)22-26(2,3)4/h9-10,12-13,23H,5-8,11,14-22H2,1-4H3/b10-9-,13-12-/t23-/m1/s1
Trigonelline	InChI=1S/C7H7NO2/c1-8-4-2-3-6(5-8)7(9)10/h2-5H,1H3
TMAO	InChI=1S/C3H9NO/c1-4(2,3)5/h1-3H3
Ala	InChI=1S/C3H7NO2/c1-2(4)3(5)6/h2H,4H2,1H3,(H,5,6)	InChI=1S/C3H7NO2/c1-2(4)3(5)6/h2H,4H2,1H3,(H,5,6)/t2-/m0/s1	InChI=1S/C3H7NO2/c1-2(4)3(5)6/h2H,4H2,1H3,(H,5,6)/t2-/m0/s1/i1D3,2D	InChI=1S/C3H7NO2/c1-2(4)3(5)6/h2H,4H2,1H3,(H,5,6)/t2-/m1/s1
Arg	InChI=1S/C6H14N4O2/c7-4(5(11)12)2-1-3-10-6(8)9/h4H,1-3,7H2,(H,11,12)(H4,8,9,10)	InChI=1S/C6H14N4O2/c7-4(5(11)12)2-1-3-10-6(8)9/h4H,1-3,7H2,(H,11,12)(H4,8,9,10)/t4-/m0/s1	InChI=1S/C6H14N4O2/c7-4(5(11)12)2-1-3-10-6(8)9/h4H,1-3,7H2,(H,11,12)(H4,8,9,10)/t4-/m1/s1
Asn	InChI=1S/C4H8N2O3/c5-2(4(8)9)1-3(6)7/h2H,1,5H2,(H2,6,7)(H,8,9)	InChI=1S/C4H8N2O3/c5-2(4(8)9)1-3(6)7/h2H,1,5H2,(H2,6,7)(H,8,9)/t2-/m0/s1	InChI=1S/C4H8N2O3/c5-2(4(8)9)1-3(6)7/h2H,1,5H2,(H2,6,7)(H,8,9)/t2-/m1/s1
Asp	InChI=1S/C4H7NO4/c5-2(4(8)9)1-3(6)7/h2H,1,5H2,(H,6,7)(H,8,9)	InChI=1S/C4H7NO4/c5-2(4(8)9)1-3(6)7/h2H,1,5H2,(H,6,7)(H,8,9)/t2-/m0/s1	InChI=1S/C4H7NO4/c5-2(4(8)9)1-3(6)7/h2H,1,5H2,(H,6,7)(H,8,9)/t2-/m1/s1
Cys	InChI=1S/C3H7NO2S/c4-2(1-7)3(5)6/h2,7H,1,4H2,(H,5,6)	InChI=1S/C3H7NO2S/c4-2(1-7)3(5)6/h2,7H,1,4H2,(H,5,6)/t2-/m0/s1	InChI=1S/C3H7NO2S/c4-2(1-7)3(5)6/h2,7H,1,4H2,(H,5,6)/t2-/m1/s1
Gln	InChI=1S/C5H10N2O3/c6-3(5(9)10)1-2-4(7)8/h3H,1-2,6H2,(H2,7,8)(H,9,10)	InChI=1S/C5H10N2O3/c6-3(5(9)10)1-2-4(7)8/h3H,1-2,6H2,(H2,7,8)(H,9,10)/t3-/m0/s1	InChI=1S/C5H10N2O3/c6-3(5(9)10)1-2-4(7)8/h3H,1-2,6H2,(H2,7,8)(H,9,10)/t3-/m1/s1
Glu	InChI=1S/C5H9NO4/c6-3(5(9)10)1-2-4(7)8/h3H,1-2,6H2,(H,7,8)(H,9,10)	InChI=1S/C5H9NO4/c6-3(5(9)10)1-2-4(7)8/h3H,1-2,6H2,(H,7,8)(H,9,10)/t3-/m0/s1	InChI=1S/C5H9NO4/c6-3(5(9)10)1-2-4(7)8/h3H,1-2,6H2,(H,7,8)(H,9,10)/t3-/m1/s1
Gly	InChI=1S/C2H5NO2/c3-1-2(4)5/h1,3H2,(H,4,5)
His	InChI=1S/C6H9N3O2/c7-5(6(10)11)1-4-2-8-3-9-4/h2-3,5H,1,7H2,(H,8,9)(H,10,11)	InChI=1S/C6H9N3O2/c7-5(6(10)11)1-4-2-8-3-9-4/h2-3,5H,1,7H2,(H,8,9)(H,10,11)/t5-/m0/s1	InChI=1S/C6H9N3O2/c7-5(6(10)11)1-4-2-8-3-9-4/h2-3,5H,1,7H2,(H,8,9)(H,10,11)/t5-/m1/s1
Ile	InChI=1S/C6H13NO2/c1-3-4(2)5(7)6(8)9/h4-5H,3,7H2,1-2H3,(H,8,9)	InChI=1S/C6H13NO2/c1-3-4(2)5(7)6(8)9/h4-5H,3,7H2,1-2H3,(H,8,9)/t4-,5+/m1/s1	InChI=1S/C6H13NO2/c1-3-4(2)5(7)6(8)9/h4-5H,3,7H2,1-2H3,(H,8,9)/t4-,5-/m0/s1
Leu	InChI=1S/C6H13NO2/c1-4(2)3-5(7)6(8)9/h4-5H,3,7H2,1-2H3,(H,8,9)	InChI=1S/C6H13NO2/c1-4(2)3-5(7)6(8)9/h4-5H,3,7H2,1-2H3,(H,8,9)/t5-/m0/s1	InChI=1S/C6H13NO2/c1-4(2)3-5(7)6(8)9/h4-5H,3,7H2,1-2H3,(H,8,9)/t5-/m1/s1
Lys	InChI=1S/C6H14N2O2/c7-4-2-1-3-5(8)6(9)10/h5H,1-4,7-8H2,(H,9,10)	InChI=1S/C6H14N2O2/c7-4-2-1-3-5(8)6(9)10/h5H,1-4,7-8H2,(H,9,10)/t5-/m0/s1	InChI=1S/C6H14N2O2/c7-4-2-1-3-5(8)6(9)10/h5H,1-4,7-8H2,(H,9,10)/t5-/m1/s1
Met	InChI=1S/C5H11NO2S/c1-9-3-2-4(6)5(7)8/h4H,2-3,6H2,1H3,(H,7,8)	InChI=1S/C5H11NO2S/c1-9-3-2-4(6)5(7)8/h4H,2-3,6H2,1H3,(H,7,8)/t4-/m0/s1	InChI=1S/C5H11NO2S/c1-9-3-2-4(6)5(7)8/h4H,2-3,6H2,1H3,(H,7,8)/t4-/m1/s1
Phe	InChI=1S/C9H11NO2/c10-8(9(11)12)6-7-4-2-1-3-5-7/h1-5,8H,6,10H2,(H,11,12)	InChI=1S/C9H11NO2/c10-8(9(11)12)6-7-4-2-1-3-5-7/h1-5,8H,6,10H2,(H,11,12)/t8-/m0/s1	InChI=1S/C9H11NO2/c10-8(9(11)12)6-7-4-2-1-3-5-7/h1-5,8H,6,10H2,(H,11,12)/t8-/m1/s1
Pro	InChI=1S/C5H9NO2/c7-5(8)4-2-1-3-6-4/h4,6H,1-3H2,(H,7,8)	InChI=1S/C5H9NO2/c7-5(8)4-2-1-3-6-4/h4,6H,1-3H2,(H,7,8)/t4-/m0/s1	InChI=1S/C5H9NO2/c7-5(8)4-2-1-3-6-4/h4,6H,1-3H2,(H,7,8)/t4-/m1/s1
Ser	InChI=1S/C3H7NO3/c4-2(1-5)3(6)7/h2,5H,1,4H2,(H,6,7)	InChI=1S/C3H7NO3/c4-2(1-5)3(6)7/h2,5H,1,4H2,(H,6,7)/t2-/m0/s1	InChI=1S/C3H7NO3/c4-2(1-5)3(6)7/h2,5H,1,4H2,(H,6,7)/t2-/m1/s1
Thr	InChI=1S/C4H9NO3/c1-2(6)3(5)4(7)8/h2-3,6H,5H2,1H3,(H,7,8)	InChI=1S/C4H9NO3/c1-2(6)3(5)4(7)8/h2-3,6H,5H2,1H3,(H,7,8)/t2-,3+/m1/s1	InChI=1S/C4H9NO3/c1-2(6)3(5)4(7)8/h2-3,6H,5H2,1H3,(H,7,8)/t2-,3-/m0/s1
Trp	InChI=1S/C11H12N2O2/c12-9(11(14)15)5-7-6-13-10-4-2-1-3-8(7)10/h1-4,6,9,13H,5,12H2,(H,14,15)	InChI=1S/C11H12N2O2/c12-9(11(14)15)5-7-6-13-10-4-2-1-3-8(7)10/h1-4,6,9,13H,5,12H2,(H,14,15)/t9-/m0/s1	InChI=1S/C11H12N2O2/c12-9(11(14)15)5-7-6-13-10-4-2-1-3-8(7)10/h1-4,6,9,13H,5,12H2,(H,14,15)/t9-/m1/s1
Tyr	InChI=1S/C9H11NO3/c10-8(9(12)13)5-6-1-3-7(11)4-2-6/h1-4,8,11H,5,10H2,(H,12,13)	InChI=1S/C9H11NO3/c10-8(9(12)13)5-6-1-3-7(11)4-2-6/h1-4,8,11H,5,10H2,(H,12,13)/t8-/m0/s1	InChI=1S/C9H11NO3/c10-8(9(12)13)5-6-1-3-7(11)4-2-6/h1-4,8,11H,5,10H2,(H,12,13)/t8-/m1/s1
Val	InChI=1S/C5H11NO2/c1-3(2)4(6)5(7)8/h3-4H,6H2,1-2H3,(H,7,8)	InChI=1S/C5H11NO2/c1-3(2)4(6)5(7)8/h3-4H,6H2,1-2H3,(H,7,8)/t4-/m0/s1	InChI=1S/C5H11NO2/c1-3(2)4(6)5(7)8/h3-4H,6H2,1-2H3,(H,7,8)/t4-/m0/s1/i1+1,2+1,3+1,4+1,5+1,6+1	InChI=1S/C5H11NO2/c1-3(2)4(6)5(7)8/h3-4H,6H2,1-2H3,(H,7,8)/t4-/m1/s1
1-Met-His	InChI=1S/C7H11N3O2/c1-10-3-5(9-4-10)2-6(8)7(11)12/h3-4,6H,2,8H2,1H3,(H,11,12)/t6-/m0/s1
3-Met-His	InChI=1S/C7H11N3O2/c1-10-4-9-3-5(10)2-6(8)7(11)12/h3-4,6H,2,8H2,1H3,(H,11,12)/t6-/m0/s1
5-AVA	InChI=1S/C5H11NO2/c6-4-2-1-3-5(7)8/h1-4,6H2,(H,7,8)
AABA	InChI=1S/C4H9NO2/c1-2-3(5)4(6)7/h3H,2,5H2,1H3,(H,6,7)	InChI=1S/C4H9NO2/c1-2-3(5)4(6)7/h3H,2,5H2,1H3,(H,6,7)/t3-/m0/s1	InChI=1S/C4H9NO2/c1-2-3(5)4(6)7/h3H,2,5H2,1H3,(H,6,7)/t3-/m1/s1
Ac-Orn	InChI=1S/C7H14N2O3/c1-5(10)9-4-2-3-6(8)7(11)12/h6H,2-4,8H2,1H3,(H,9,10)(H,11,12)/t6-/m0/s1	InChI=1S/C7H14N2O3/c1-5(10)9-6(7(11)12)3-2-4-8/h6H,2-4,8H2,1H3,(H,9,10)(H,11,12)/t6-/m0/s1
ADMA	InChI=1S/C8H18N4O2/c1-10-8(11-2)12-5-3-4-6(9)7(13)14/h6H,3-5,9H2,1-2H3,(H,13,14)(H2,10,11,12)/t6-/m0/s1	InChI=1S/C8H18N4O2/c1-12(2)8(10)11-5-3-4-6(9)7(13)14/h6H,3-5,9H2,1-2H3,(H2,10,11)(H,13,14)/t6-/m0/s1
alpha-AAA	InChI=1S/C6H11NO4/c7-4(6(10)11)2-1-3-5(8)9/h4H,1-3,7H2,(H,8,9)(H,10,11)	InChI=1S/C6H11NO4/c7-4(6(10)11)2-1-3-5(8)9/h4H,1-3,7H2,(H,8,9)(H,10,11)/t4-/m0/s1	InChI=1S/C6H11NO4/c7-4(6(10)11)2-1-3-5(8)9/h4H,1-3,7H2,(H,8,9)(H,10,11)/t4-/m1/s1
Anserine	InChI=1S/C10H16N4O3/c1-14-6-12-5-7(14)4-8(10(16)17)13-9(15)2-3-11/h5-6,8H,2-4,11H2,1H3,(H,13,15)(H,16,17)/t8-/m0/s1
BABA	InChI=1S/C4H9NO2/c1-3(5)2-4(6)7/h3H,2,5H2,1H3,(H,6,7)
Betaine	InChI=1S/C5H11NO2/c1-6(2,3)4-5(7)8/h4H2,1-3H3
c4-OH-Pro	InChI=1S/C5H9NO3/c7-3-1-4(5(8)9)6-2-3/h3-4,6-7H,1-2H2,(H,8,9)/t3-,4-/m0/s1	InChI=1S/C5H9NO3/c7-3-1-4(5(8)9)6-2-3/h3-4,6-7H,1-2H2,(H,8,9)/t3-,4-/m1/s1
Carnosine	InChI=1S/C9H14N4O3/c10-2-1-8(14)13-7(9(15)16)3-6-4-11-5-12-6/h4-5,7H,1-3,10H2,(H,11,12)(H,13,14)(H,15,16)/t7-/m0/s1
Cit	InChI=1S/C6H13N3O3/c7-4(5(10)11)2-1-3-9-6(8)12/h4H,1-3,7H2,(H,10,11)(H3,8,9,12)	InChI=1S/C6H13N3O3/c7-4(5(10)11)2-1-3-9-6(8)12/h4H,1-3,7H2,(H,10,11)(H3,8,9,12)/t4-/m0/s1	InChI=1S/C6H13N3O3/c7-4(5(10)11)2-1-3-9-6(8)12/h4H,1-3,7H2,(H,10,11)(H3,8,9,12)/t4-/m1/s1
Creatinine	InChI=1S/C4H7N3O/c1-7-2-3(8)6-4(7)5/h2H2,1H3,(H2,5,6,8)
Cystine	InChI=1S/C6H12N2O4S2/c7-3(5(9)10)1-13-14-2-4(8)6(11)12/h3-4H,1-2,7-8H2,(H,9,10)(H,11,12)	InChI=1S/C6H12N2O4S2/c7-3(5(9)10)1-13-14-2-4(8)6(11)12/h3-4H,1-2,7-8H2,(H,9,10)(H,11,12)/t3-,4-/m0/s1	InChI=1S/C6H12N2O4S2/c7-3(5(9)10)1-13-14-2-4(8)6(11)12/h3-4H,1-2,7-8H2,(H,9,10)(H,11,12)/t3-,4-/m1/s1
DOPA	InChI=1S/C9H11NO4/c10-6(9(13)14)3-5-1-2-7(11)8(12)4-5/h1-2,4,6,11-12H,3,10H2,(H,13,14)	InChI=1S/C9H11NO4/c10-6(9(13)14)3-5-1-2-7(11)8(12)4-5/h1-2,4,6,11-12H,3,10H2,(H,13,14)/t6-/m0/s1	InChI=1S/C9H11NO4/c10-6(9(13)14)3-5-1-2-7(11)8(12)4-5/h1-2,4,6,11-12H,3,10H2,(H,13,14)/t6-/m1/s1
HArg	InChI=1S/C7H16N4O2/c8-5(6(12)13)3-1-2-4-11-7(9)10/h5H,1-4,8H2,(H,12,13)(H4,9,10,11)/t5-/m0/s1
HCys	InChI=1S/C4H9NO2S/c5-3(1-2-8)4(6)7/h3,8H,1-2,5H2,(H,6,7)/t3-/m0/s1
Kynurenine	InChI=1S/C10H12N2O3/c11-7-4-2-1-3-6(7)9(13)5-8(12)10(14)15/h1-4,8H,5,11-12H2,(H,14,15)	InChI=1S/C10H12N2O3/c11-7-4-2-1-3-6(7)9(13)5-8(12)10(14)15/h1-4,8H,5,11-12H2,(H,14,15)/t8-/m0/s1	InChI=1S/C10H12N2O3/c11-7-4-2-1-3-6(7)9(13)5-8(12)10(14)15/h1-4,8H,5,11-12H2,(H,14,15)/t8-/m1/s1
Met-SO	InChI=1S/C5H11NO3S/c1-10(9)3-2-4(6)5(7)8/h4H,2-3,6H2,1H3,(H,7,8)/t4-,10+/m0/s1	InChI=1S/C5H11NO3S/c1-10(9)3-2-4(6)5(7)8/h4H,2-3,6H2,1H3,(H,7,8)/t4-,10-/m0/s1	InChI=1S/C5H11NO3S/c1-10(9)3-2-4(6)5(7)8/h4H,2-3,6H2,1H3,(H,7,8)/t4-,10?/m0/s1	InChI=1S/C5H11NO3S/c1-10(9)3-2-4(6)5(7)8/h4H,2-3,6H2,1H3,(H,7,8)/t4-,10?/m1/s1
Nitro-Tyr	InChI=1S/C9H10N2O5/c10-6(9(13)14)3-5-1-2-8(12)7(4-5)11(15)16/h1-2,4,6,12H,3,10H2,(H,13,14)	InChI=1S/C9H10N2O5/c10-6(9(13)14)3-5-1-2-8(12)7(4-5)11(15)16/h1-2,4,6,12H,3,10H2,(H,13,14)/t6-/m0/s1	InChI=1S/C9H10N2O5/c10-7(9(13)14)3-5-1-2-6(12)4-8(5)11(15)16/h1-2,4,7,12H,3,10H2,(H,13,14)
Orn	InChI=1S/C5H12N2O2/c6-3-1-2-4(7)5(8)9/h4H,1-3,6-7H2,(H,8,9)	InChI=1S/C5H12N2O2/c6-3-1-2-4(7)5(8)9/h4H,1-3,6-7H2,(H,8,9)/t4-/m0/s1	InChI=1S/C5H12N2O2/c6-3-1-2-4(7)5(8)9/h4H,1-3,6-7H2,(H,8,9)/t4-/m1/s1
PAG	InChI=1S/C10H11NO3/c12-9(11-7-10(13)14)6-8-4-2-1-3-5-8/h1-5H,6-7H2,(H,11,12)(H,13,14)
PheAlaBetaine	InChI=1S/C12H17NO2/c1-13(2,3)11(12(14)15)9-10-7-5-4-6-8-10/h4-8,11H,9H2,1-3H3	InChI=1S/C12H17NO2/c1-13(2,3)11(12(14)15)9-10-7-5-4-6-8-10/h4-8,11H,9H2,1-3H3/t11-/m0/s1	InChI=1S/C12H17NO2/c1-13(2,3)11(12(14)15)9-10-7-5-4-6-8-10/h4-8,11H,9H2,1-3H3/t11-/m1/s1
ProBetaine	InChI=1S/C7H13NO2/c1-8(2)5-3-4-6(8)7(9)10/h6H,3-5H2,1-2H3/t6-/m0/s1	InChI=1S/C7H13NO2/c1-8(2)5-3-4-6(8)7(9)10/h6H,3-5H2,1-2H3/t6-/m1/s1
Sarcosine	InChI=1S/C3H7NO2/c1-4-2-3(5)6/h4H,2H2,1H3,(H,5,6)
SDMA	InChI=1S/C8H18N4O2/c1-10-8(11-2)12-5-3-4-6(9)7(13)14/h6H,3-5,9H2,1-2H3,(H,13,14)(H2,10,11,12)/t6-/m0/s1
t4-OH-Pro	InChI=1S/C5H9NO3/c7-3-1-4(5(8)9)6-2-3/h3-4,6-7H,1-2H2,(H,8,9)	InChI=1S/C5H9NO3/c7-3-1-4(5(8)9)6-2-3/h3-4,6-7H,1-2H2,(H,8,9)/t3-,4+/m1/s1
Taurine	InChI=1S/C2H7NO3S/c3-1-2-7(4,5)6/h1-3H2,(H,4,5,6)
TrpBetaine	InChI=1S/C14H18N2O2/c1-16(2,3)13(14(17)18)8-10-9-15-12-7-5-4-6-11(10)12/h4-7,9,13,15H,8H2,1-3H3/t13-/m0/s1
CA	InChI=1S/C24H40O5/c1-13(4-7-21(28)29)16-5-6-17-22-18(12-20(27)24(16,17)3)23(2)9-8-15(25)10-14(23)11-19(22)26/h13-20,22,25-27H,4-12H2,1-3H3,(H,28,29)/t13-,14+,15-,16-,17+,18+,19-,20+,22+,23+,24-/m1/s1	InChI=1S/C24H40O5/c1-13(4-7-21(28)29)16-5-6-17-22-18(12-20(27)24(16,17)3)23(2)9-8-15(25)10-14(23)11-19(22)26/h13-20,22,25-27H,4-12H2,1-3H3,(H,28,29)/t13-,14+,15-,16-,17+,18+,19-,20+,22?,23+,24-/m1/s1	InChI=1S/C24H40O5/c1-13(4-7-21(28)29)16-5-6-17-22-18(12-20(27)24(16,17)3)23(2)9-8-15(25)10-14(23)11-19(22)26/h13-20,22,25-27H,4-12H2,1-3H3,(H,28,29)/t13-,14+,15-,16-,17+,18?,19-,20+,22+,23+,24-/m1/s1	InChI=1S/C24H40O5/c1-13(4-7-21(28)29)16-5-6-17-22-18(12-20(27)24(16,17)3)23(2)9-8-15(25)10-14(23)11-19(22)26/h13-20,22,25-27H,4-12H2,1-3H3,(H,28,29)/t13-,14+,15-,16-,17?,18?,19-,20+,22+,23+,24-/m1/s1	InChI=1S/C24H40O5/c1-13(4-7-21(28)29)16-5-6-17-22-18(12-20(27)24(16,17)3)23(2)9-8-15(25)10-14(23)11-19(22)26/h13-20,22,25-27H,4-12H2,1-3H3,(H,28,29)/t13-,14+,15-,16-,17?,18?,19?,20+,22?,23+,24-/m1/s1	InChI=1S/C24H40O5/c1-13(4-7-21(28)29)16-5-6-17-22-18(12-20(27)24(16,17)3)23(2)9-8-15(25)10-14(23)11-19(22)26/h13-20,22,25-27H,4-12H2,1-3H3,(H,28,29)/t13-,14?,15-,16-,17?,18?,19?,20+,22?,23+,24-/m1/s1	InChI=1S/C24H40O5/c1-13(4-7-21(28)29)16-5-6-17-22-18(12-20(27)24(16,17)3)23(2)9-8-15(25)10-14(23)11-19(22)26/h13-20,22,25-27H,4-12H2,1-3H3,(H,28,29)/t13-,14?,15?,16-,17+,18+,19?,20?,22+,23+,24-/m1/s1
CDCA	InChI=1S/C24H40O4/c1-14(4-7-21(27)28)17-5-6-18-22-19(9-11-24(17,18)3)23(2)10-8-16(25)12-15(23)13-20(22)26/h14-20,22,25-26H,4-13H2,1-3H3,(H,27,28)/t14-,15+,16-,17-,18+,19+,20-,22+,23+,24-/m1/s1	InChI=1S/C24H40O4/c1-14(4-7-21(27)28)17-5-6-18-22-19(9-11-24(17,18)3)23(2)10-8-16(25)12-15(23)13-20(22)26/h14-20,22,25-26H,4-13H2,1-3H3,(H,27,28)/t14-,15+,16-,17-,18+,19+,20-,22?,23+,24-/m1/s1	InChI=1S/C24H40O4/c1-14(4-7-21(27)28)17-5-6-18-22-19(9-11-24(17,18)3)23(2)10-8-16(25)12-15(23)13-20(22)26/h14-20,22,25-26H,4-13H2,1-3H3,(H,27,28)/t14-,15+,16-,17-,18+,19?,20-,22+,23+,24-/m1/s1	InChI=1S/C24H40O4/c1-14(4-7-21(27)28)17-5-6-18-22-19(9-11-24(17,18)3)23(2)10-8-16(25)12-15(23)13-20(22)26/h14-20,22,25-26H,4-13H2,1-3H3,(H,27,28)/t14-,15+,16-,17-,18?,19?,20-,22?,23+,24-/m1/s1	InChI=1S/C24H40O4/c1-14(4-7-21(27)28)17-5-6-18-22-19(9-11-24(17,18)3)23(2)10-8-16(25)12-15(23)13-20(22)26/h14-20,22,25-26H,4-13H2,1-3H3,(H,27,28)/t14-,15+,16-,17?,18+,19+,20+,22+,23+,24-/m1/s1	InChI=1S/C24H40O4/c1-14(4-7-21(27)28)17-5-6-18-22-19(9-11-24(17,18)3)23(2)10-8-16(25)12-15(23)13-20(22)26/h14-20,22,25-26H,4-13H2,1-3H3,(H,27,28)/t14-,15?,16-,17-,18+,19+,20?,22?,23?,24?/m1/s1	InChI=1S/C24H40O4/c1-14(4-7-21(27)28)17-5-6-18-22-19(9-11-24(17,18)3)23(2)10-8-16(25)12-15(23)13-20(22)26/h14-20,22,25-26H,4-13H2,1-3H3,(H,27,28)/t14-,15?,16-,17-,18?,19?,20?,22?,23+,24-/m1/s1	InChI=1S/C24H40O4/c1-14(4-7-21(27)28)17-5-6-18-22-19(9-11-24(17,18)3)23(2)10-8-16(25)12-15(23)13-20(22)26/h14-20,22,25-26H,4-13H2,1-3H3,(H,27,28)/t14-,15?,16?,17-,18+,19+,20?,22+,23+,24-/m1/s1
DCA	InChI=1S/C24H40O4/c1-14(4-9-22(27)28)18-7-8-19-17-6-5-15-12-16(25)10-11-23(15,2)20(17)13-21(26)24(18,19)3/h14-21,25-26H,4-13H2,1-3H3,(H,27,28)	InChI=1S/C24H40O4/c1-14(4-9-22(27)28)18-7-8-19-17-6-5-15-12-16(25)10-11-23(15,2)20(17)13-21(26)24(18,19)3/h14-21,25-26H,4-13H2,1-3H3,(H,27,28)/t14-,15-,16-,17+,18-,19+,20+,21+,23+,24+/m1/s1	InChI=1S/C24H40O4/c1-14(4-9-22(27)28)18-7-8-19-17-6-5-15-12-16(25)10-11-23(15,2)20(17)13-21(26)24(18,19)3/h14-21,25-26H,4-13H2,1-3H3,(H,27,28)/t14-,15-,16-,17+,18-,19+,20+,21+,23+,24-/m1/s1	InChI=1S/C24H40O4/c1-14(4-9-22(27)28)18-7-8-19-17-6-5-15-12-16(25)10-11-23(15,2)20(17)13-21(26)24(18,19)3/h14-21,25-26H,4-13H2,1-3H3,(H,27,28)/t14-,15-,16-,17?,18-,19+,20+,21+,23+,24-/m1/s1	InChI=1S/C24H40O4/c1-14(4-9-22(27)28)18-7-8-19-17-6-5-15-12-16(25)10-11-23(15,2)20(17)13-21(26)24(18,19)3/h14-21,25-26H,4-13H2,1-3H3,(H,27,28)/t14-,15-,16-,17?,18-,19?,20?,21+,23+,24-/m1/s1	InChI=1S/C24H40O4/c1-14(4-9-22(27)28)18-7-8-19-17-6-5-15-12-16(25)10-11-23(15,2)20(17)13-21(26)24(18,19)3/h14-21,25-26H,4-13H2,1-3H3,(H,27,28)/t14-,15-,16-,17?,18?,19+,20?,21+,23+,24-/m1/s1	InChI=1S/C24H40O4/c1-14(4-9-22(27)28)18-7-8-19-17-6-5-15-12-16(25)10-11-23(15,2)20(17)13-21(26)24(18,19)3/h14-21,25-26H,4-13H2,1-3H3,(H,27,28)/t14-,15?,16-,17+,18-,19+,20+,21+,23+,24-/m1/s1	InChI=1S/C24H40O4/c1-14(4-9-22(27)28)18-7-8-19-17-6-5-15-12-16(25)10-11-23(15,2)20(17)13-21(26)24(18,19)3/h14-21,25-26H,4-13H2,1-3H3,(H,27,28)/t14-,15?,16-,17?,18-,19+,20+,21+,23+,24-/m1/s1	InChI=1S/C24H40O4/c1-14(4-9-22(27)28)18-7-8-19-17-6-5-15-12-16(25)10-11-23(15,2)20(17)13-21(26)24(18,19)3/h14-21,25-26H,4-13H2,1-3H3,(H,27,28)/t14-,15?,16-,17?,18?,19+,20?,21+,23?,24?/m1/s1	InChI=1S/C24H40O4/c1-14(4-9-22(27)28)18-7-8-19-17-6-5-15-12-16(25)10-11-23(15,2)20(17)13-21(26)24(18,19)3/h14-21,25-26H,4-13H2,1-3H3,(H,27,28)/t14?,15-,16-,17+,18-,19+,20+,21+,23+,24-/m1/s1	InChI=1S/C24H40O4/c1-14(4-9-22(27)28)18-7-8-19-17-6-5-15-12-16(25)10-11-23(15,2)20(17)13-21(26)24(18,19)3/h14-21,25-26H,4-13H2,1-3H3,(H,27,28)/t14?,15-,16-,17?,18?,19?,20?,21+,23+,24-/m1/s1
GCA	InChI=1S/C26H43NO6/c1-14(4-7-22(31)27-13-23(32)33)17-5-6-18-24-19(12-21(30)26(17,18)3)25(2)9-8-16(28)10-15(25)11-20(24)29/h14-21,24,28-30H,4-13H2,1-3H3,(H,27,31)(H,32,33)	InChI=1S/C26H43NO6/c1-14(4-7-22(31)27-13-23(32)33)17-5-6-18-24-19(12-21(30)26(17,18)3)25(2)9-8-16(28)10-15(25)11-20(24)29/h14-21,24,28-30H,4-13H2,1-3H3,(H,27,31)(H,32,33)/t14-,15+,16-,17-,18+,19+,20-,21+,24+,25+,26-/m1/s1	InChI=1S/C26H43NO6/c1-14(4-7-22(31)27-13-23(32)33)17-5-6-18-24-19(12-21(30)26(17,18)3)25(2)9-8-16(28)10-15(25)11-20(24)29/h14-21,24,28-30H,4-13H2,1-3H3,(H,27,31)(H,32,33)/t14-,15+,16-,17-,18+,19+,20-,21+,24?,25+,26-/m1/s1	InChI=1S/C26H43NO6/c1-14(4-7-22(31)27-13-23(32)33)17-5-6-18-24-19(12-21(30)26(17,18)3)25(2)9-8-16(28)10-15(25)11-20(24)29/h14-21,24,28-30H,4-13H2,1-3H3,(H,27,31)(H,32,33)/t14-,15+,16-,17-,18+,19+,20?,21+,24?,25+,26-/m1/s1	InChI=1S/C26H43NO6/c1-14(4-7-22(31)27-13-23(32)33)17-5-6-18-24-19(12-21(30)26(17,18)3)25(2)9-8-16(28)10-15(25)11-20(24)29/h14-21,24,28-30H,4-13H2,1-3H3,(H,27,31)(H,32,33)/t14-,15+,16-,17-,18?,19+,20-,21+,24?,25+,26-/m1/s1	InChI=1S/C26H43NO6/c1-14(4-7-22(31)27-13-23(32)33)17-5-6-18-24-19(12-21(30)26(17,18)3)25(2)9-8-16(28)10-15(25)11-20(24)29/h14-21,24,28-30H,4-13H2,1-3H3,(H,27,31)(H,32,33)/t14-,15+,16-,17?,18+,19+,20-,21+,24+,25+,26-/m1/s1	InChI=1S/C26H43NO6/c1-14(4-7-22(31)27-13-23(32)33)17-5-6-18-24-19(12-21(30)26(17,18)3)25(2)9-8-16(28)10-15(25)11-20(24)29/h14-21,24,28-30H,4-13H2,1-3H3,(H,27,31)(H,32,33)/t14-,15+,16-,17?,18+,19?,20-,21+,24+,25+,26-/m1/s1	InChI=1S/C26H43NO6/c1-14(4-7-22(31)27-13-23(32)33)17-5-6-18-24-19(12-21(30)26(17,18)3)25(2)9-8-16(28)10-15(25)11-20(24)29/h14-21,24,28-30H,4-13H2,1-3H3,(H,27,31)(H,32,33)/t14-,15?,16-,17-,18?,19+,20-,21+,24+,25+,26-/m1/s1	InChI=1S/C26H43NO6/c1-14(4-7-22(31)27-13-23(32)33)17-5-6-18-24-19(12-21(30)26(17,18)3)25(2)9-8-16(28)10-15(25)11-20(24)29/h14-21,24,28-30H,4-13H2,1-3H3,(H,27,31)(H,32,33)/t14-,15?,16-,17-,18?,19?,20?,21+,24?,25+,26-/m1/s1	InChI=1S/C26H43NO6/c1-14(4-7-22(31)27-13-23(32)33)17-5-6-18-24-19(12-21(30)26(17,18)3)25(2)9-8-16(28)10-15(25)11-20(24)29/h14-21,24,28-30H,4-13H2,1-3H3,(H,27,31)(H,32,33)/t14-,15?,16-,17?,18?,19?,20?,21+,24?,25?,26?/m1/s1
GCDCA	InChI=1S/C26H43NO5/c1-15(4-7-22(30)27-14-23(31)32)18-5-6-19-24-20(9-11-26(18,19)3)25(2)10-8-17(28)12-16(25)13-21(24)29/h15-21,24,28-29H,4-14H2,1-3H3,(H,27,30)(H,31,32)	InChI=1S/C26H43NO5/c1-15(4-7-22(30)27-14-23(31)32)18-5-6-19-24-20(9-11-26(18,19)3)25(2)10-8-17(28)12-16(25)13-21(24)29/h15-21,24,28-29H,4-14H2,1-3H3,(H,27,30)(H,31,32)/t15-,16+,17-,18-,19+,20?,21-,24+,25?,26-/m1/s1	InChI=1S/C26H43NO5/c1-15(4-7-22(30)27-14-23(31)32)18-5-6-19-24-20(9-11-26(18,19)3)25(2)10-8-17(28)12-16(25)13-21(24)29/h15-21,24,28-29H,4-14H2,1-3H3,(H,27,30)(H,31,32)/t15-,16+,17-,18-,19?,20?,21-,24?,25+,26-/m1/s1	InChI=1S/C26H43NO5/c1-15(4-7-22(30)27-14-23(31)32)18-5-6-19-24-20(9-11-26(18,19)3)25(2)10-8-17(28)12-16(25)13-21(24)29/h15-21,24,28-29H,4-14H2,1-3H3,(H,27,30)(H,31,32)/t15-,16?,17-,18-,19+,20+,21-,24+,25+,26-/m1/s1	InChI=1S/C26H43NO5/c1-15(4-7-22(30)27-14-23(31)32)18-5-6-19-24-20(9-11-26(18,19)3)25(2)10-8-17(28)12-16(25)13-21(24)29/h15-21,24,28-29H,4-14H2,1-3H3,(H,27,30)(H,31,32)/t15-,16?,17-,18-,19?,20?,21?,24?,25+,26-/m1/s1	InChI=1S/C26H43NO5/c1-15(4-7-22(30)27-14-23(31)32)18-5-6-19-24-20(9-11-26(18,19)3)25(2)10-8-17(28)12-16(25)13-21(24)29/h15-21,24,28-29H,4-14H2,1-3H3,(H,27,30)(H,31,32)/t15?,16?,17-,18?,19?,20?,21-,24?,25+,26-/m1/s1
GDCA	InChI=1S/C26H43NO5/c1-15(4-9-23(30)27-14-24(31)32)19-7-8-20-18-6-5-16-12-17(28)10-11-25(16,2)21(18)13-22(29)26(19,20)3/h15-22,28-29H,4-14H2,1-3H3,(H,27,30)(H,31,32)/t15-,16-,17-,18?,19-,20?,21?,22+,25+,26-/m1/s1	InChI=1S/C26H43NO5/c1-15(4-9-23(30)27-14-24(31)32)19-7-8-20-18-6-5-16-12-17(28)10-11-25(16,2)21(18)13-22(29)26(19,20)3/h15-22,28-29H,4-14H2,1-3H3,(H,27,30)(H,31,32)/t15-,16-,17-,18?,19?,20+,21?,22+,25+,26-/m1/s1	InChI=1S/C26H43NO5/c1-15(4-9-23(30)27-14-24(31)32)19-7-8-20-18-6-5-16-12-17(28)10-11-25(16,2)21(18)13-22(29)26(19,20)3/h15-22,28-29H,4-14H2,1-3H3,(H,27,30)(H,31,32)/t15-,16?,17-,18+,19-,20+,21+,22+,25+,26-/m1/s1	InChI=1S/C26H43NO5/c1-15(4-9-23(30)27-14-24(31)32)19-7-8-20-18-6-5-16-12-17(28)10-11-25(16,2)21(18)13-22(29)26(19,20)3/h15-22,28-29H,4-14H2,1-3H3,(H,27,30)(H,31,32)/t15-,16?,17-,18?,19-,20?,21?,22+,25+,26-/m1/s1	InChI=1S/C26H43NO5/c1-15(4-9-23(30)27-14-24(31)32)19-7-8-20-18-6-5-16-12-17(28)10-11-25(16,2)21(18)13-22(29)26(19,20)3/h15-22,28-29H,4-14H2,1-3H3,(H,27,30)(H,31,32)/t15?,16?,17-,18?,19?,20?,21?,22+,25+,26-/m1/s1
GLCA	InChI=1S/C26H43NO4/c1-16(4-9-23(29)27-15-24(30)31)20-7-8-21-19-6-5-17-14-18(28)10-12-25(17,2)22(19)11-13-26(20,21)3/h16-22,28H,4-15H2,1-3H3,(H,27,29)(H,30,31)/t16-,17-,18-,19+,20-,21+,22+,25+,26-/m1/s1	InChI=1S/C26H43NO4/c1-16(4-9-23(29)27-15-24(30)31)20-7-8-21-19-6-5-17-14-18(28)10-12-25(17,2)22(19)11-13-26(20,21)3/h16-22,28H,4-15H2,1-3H3,(H,27,29)(H,30,31)/t16-,17-,18-,19?,20-,21?,22?,25+,26-/m1/s1	InChI=1S/C26H43NO4/c1-16(4-9-23(29)27-15-24(30)31)20-7-8-21-19-6-5-17-14-18(28)10-12-25(17,2)22(19)11-13-26(20,21)3/h16-22,28H,4-15H2,1-3H3,(H,27,29)(H,30,31)/t16-,17-,18-,19?,20?,21+,22?,25+,26-/m1/s1	InChI=1S/C26H43NO4/c1-16(4-9-23(29)27-15-24(30)31)20-7-8-21-19-6-5-17-14-18(28)10-12-25(17,2)22(19)11-13-26(20,21)3/h16-22,28H,4-15H2,1-3H3,(H,27,29)(H,30,31)/t16-,17?,18-,19+,20-,21+,22+,25+,26-/m1/s1	InChI=1S/C26H43NO4/c1-16(4-9-23(29)27-15-24(30)31)20-7-8-21-19-6-5-17-14-18(28)10-12-25(17,2)22(19)11-13-26(20,21)3/h16-22,28H,4-15H2,1-3H3,(H,27,29)(H,30,31)/t16-,17?,18-,19?,20-,21?,22?,25+,26-/m1/s1	InChI=1S/C26H43NO4/c1-16(4-9-23(29)27-15-24(30)31)20-7-8-21-19-6-5-17-14-18(28)10-12-25(17,2)22(19)11-13-26(20,21)3/h16-22,28H,4-15H2,1-3H3,(H,27,29)(H,30,31)/t16?,17-,18-,19?,20?,21?,22?,25?,26-/m1/s1	InChI=1S/C26H43NO4/c1-16(4-9-23(29)27-15-24(30)31)20-7-8-21-19-6-5-17-14-18(28)10-12-25(17,2)22(19)11-13-26(20,21)3/h16-22,28H,4-15H2,1-3H3,(H,27,29)(H,30,31)/t16?,17?,18-,19+,20-,21+,22+,25+,26-/m1/s1
GLCAS	InChI=1S/C26H43NO7S/c1-16(4-9-23(28)27-15-24(29)30)20-7-8-21-19-6-5-17-14-18(34-35(31,32)33)10-12-25(17,2)22(19)11-13-26(20,21)3/h16-22H,4-15H2,1-3H3,(H,27,28)(H,29,30)(H,31,32,33)/t16-,17-,18-,19+,20-,21+,22+,25+,26-/m1/s1	InChI=1S/C26H43NO7S/c1-16(4-9-23(28)27-15-24(29)30)20-7-8-21-19-6-5-17-14-18(34-35(31,32)33)10-12-25(17,2)22(19)11-13-26(20,21)3/h16-22H,4-15H2,1-3H3,(H,27,28)(H,29,30)(H,31,32,33)/t16-,17?,18+,19?,20?,21?,22?,25+,26-/m1/s1	InChI=1S/C26H43NO7S/c1-16(4-9-23(28)27-15-24(29)30)20-7-8-21-19-6-5-17-14-18(34-35(31,32)33)10-12-25(17,2)22(19)11-13-26(20,21)3/h16-22H,4-15H2,1-3H3,(H,27,28)(H,29,30)(H,31,32,33)/t16-,17?,18-,19+,20-,21+,22+,25+,26-/m1/s1	InChI=1S/C26H43NO7S/c1-16(4-9-23(28)27-15-24(29)30)20-7-8-21-19-6-5-17-14-18(34-35(31,32)33)10-12-25(17,2)22(19)11-13-26(20,21)3/h16-22H,4-15H2,1-3H3,(H,27,28)(H,29,30)(H,31,32,33)/t16?,17?,18-,19+,20-,21+,22+,25+,26-/m1/s1
GUDCA	InChI=1S/C26H43NO5/c1-15(4-7-22(30)27-14-23(31)32)18-5-6-19-24-20(9-11-26(18,19)3)25(2)10-8-17(28)12-16(25)13-21(24)29/h15-21,24,28-29H,4-14H2,1-3H3,(H,27,30)(H,31,32)/t15-,16+,17-,18-,19+,20+,21+,24+,25+,26-/m1/s1	InChI=1S/C26H43NO5/c1-15(4-7-22(30)27-14-23(31)32)18-5-6-19-24-20(9-11-26(18,19)3)25(2)10-8-17(28)12-16(25)13-21(24)29/h15-21,24,28-29H,4-14H2,1-3H3,(H,27,30)(H,31,32)/t15-,16+,17-,18-,19?,20?,21+,24?,25+,26-/m1/s1	InChI=1S/C26H43NO5/c1-15(4-7-22(30)27-14-23(31)32)18-5-6-19-24-20(9-11-26(18,19)3)25(2)10-8-17(28)12-16(25)13-21(24)29/h15-21,24,28-29H,4-14H2,1-3H3,(H,27,30)(H,31,32)/t15-,16?,17-,18-,19?,20?,21?,24?,25+,26-/m1/s1
TCA	InChI=1S/C26H45NO7S/c1-15(4-7-23(31)27-10-11-35(32,33)34)18-5-6-19-24-20(14-22(30)26(18,19)3)25(2)9-8-17(28)12-16(25)13-21(24)29/h15-22,24,28-30H,4-14H2,1-3H3,(H,27,31)(H,32,33,34)/t15-,16+,17-,18-,19+,20+,21-,22+,24+,25+,26-/m1/s1	InChI=1S/C26H45NO7S/c1-15(4-7-23(31)27-10-11-35(32,33)34)18-5-6-19-24-20(14-22(30)26(18,19)3)25(2)9-8-17(28)12-16(25)13-21(24)29/h15-22,24,28-30H,4-14H2,1-3H3,(H,27,31)(H,32,33,34)/t15-,16+,17-,18-,19?,20?,21-,22+,24?,25+,26-/m1/s1	InChI=1S/C26H45NO7S/c1-15(4-7-23(31)27-10-11-35(32,33)34)18-5-6-19-24-20(14-22(30)26(18,19)3)25(2)9-8-17(28)12-16(25)13-21(24)29/h15-22,24,28-30H,4-14H2,1-3H3,(H,27,31)(H,32,33,34)/t15-,16+,17-,18-,19?,20?,21?,22+,24?,25+,26-/m1/s1	InChI=1S/C26H45NO7S/c1-15(4-7-23(31)27-10-11-35(32,33)34)18-5-6-19-24-20(14-22(30)26(18,19)3)25(2)9-8-17(28)12-16(25)13-21(24)29/h15-22,24,28-30H,4-14H2,1-3H3,(H,27,31)(H,32,33,34)/t15-,16+,17-,18?,19+,20?,21-,22+,24+,25+,26-/m1/s1	InChI=1S/C26H45NO7S/c1-15(4-7-23(31)27-10-11-35(32,33)34)18-5-6-19-24-20(14-22(30)26(18,19)3)25(2)9-8-17(28)12-16(25)13-21(24)29/h15-22,24,28-30H,4-14H2,1-3H3,(H,27,31)(H,32,33,34)/t15-,16+,17-,18?,19?,20?,21?,22+,24?,25+,26-/m1/s1	InChI=1S/C26H45NO7S/c1-15(4-7-23(31)27-10-11-35(32,33)34)18-5-6-19-24-20(14-22(30)26(18,19)3)25(2)9-8-17(28)12-16(25)13-21(24)29/h15-22,24,28-30H,4-14H2,1-3H3,(H,27,31)(H,32,33,34)/t15-,16?,17-,18-,19+,20+,21-,22+,24+,25+,26-/m1/s1	InChI=1S/C26H45NO7S/c1-15(4-7-23(31)27-10-11-35(32,33)34)18-5-6-19-24-20(14-22(30)26(18,19)3)25(2)9-8-17(28)12-16(25)13-21(24)29/h15-22,24,28-30H,4-14H2,1-3H3,(H,27,31)(H,32,33,34)/t15-,16?,17-,18-,19?,20?,21?,22+,24?,25+,26-/m1/s1	InChI=1S/C26H45NO7S/c1-15(4-7-23(31)27-10-11-35(32,33)34)18-5-6-19-24-20(14-22(30)26(18,19)3)25(2)9-8-17(28)12-16(25)13-21(24)29/h15-22,24,28-30H,4-14H2,1-3H3,(H,27,31)(H,32,33,34)/t15-,16?,17-,18?,19?,20?,21?,22+,24?,25+,26-/m1/s1	InChI=1S/C26H45NO7S/c1-15(4-7-23(31)27-10-11-35(32,33)34)18-5-6-19-24-20(14-22(30)26(18,19)3)25(2)9-8-17(28)12-16(25)13-21(24)29/h15-22,24,28-30H,4-14H2,1-3H3,(H,27,31)(H,32,33,34)/t15?,16-,17?,18+,19?,20?,21?,22?,24?,25-,26+/m0/s1	InChI=1S/C26H45NO7S/c1-15(4-7-23(31)27-10-11-35(32,33)34)18-5-6-19-24-20(14-22(30)26(18,19)3)25(2)9-8-17(28)12-16(25)13-21(24)29/h15-22,24,28-30H,4-14H2,1-3H3,(H,27,31)(H,32,33,34)/t15?,16?,17-,18-,19+,20+,21-,22+,24?,25+,26-/m1/s1	InChI=1S/C26H45NO7S/c1-15(4-7-23(31)27-10-11-35(32,33)34)18-5-6-19-24-20(14-22(30)26(18,19)3)25(2)9-8-17(28)12-16(25)13-21(24)29/h15-22,24,28-30H,4-14H2,1-3H3,(H,27,31)(H,32,33,34)/t15?,16?,17-,18-,19+,20+,21?,22+,24?,25+,26-/m1/s1	InChI=1S/C26H45NO7S/c1-15(4-7-23(31)27-10-11-35(32,33)34)18-5-6-19-24-20(14-22(30)26(18,19)3)25(2)9-8-17(28)12-16(25)13-21(24)29/h15-22,24,28-30H,4-14H2,1-3H3,(H,27,31)(H,32,33,34)/t15?,16?,17-,18-,19?,20?,21-,22+,24?,25+,26-/m1/s1	InChI=1S/C26H45NO7S/c1-15(4-7-23(31)27-10-11-35(32,33)34)18-5-6-19-24-20(14-22(30)26(18,19)3)25(2)9-8-17(28)12-16(25)13-21(24)29/h15-22,24,28-30H,4-14H2,1-3H3,(H,27,31)(H,32,33,34)/t15?,16?,17-,18-,19?,20?,21?,22+,24?,25+,26-/m1/s1
TCDCA	InChI=1S/C26H45NO6S/c1-16(4-7-23(30)27-12-13-34(31,32)33)19-5-6-20-24-21(9-11-26(19,20)3)25(2)10-8-18(28)14-17(25)15-22(24)29/h16-22,24,28-29H,4-15H2,1-3H3,(H,27,30)(H,31,32,33)/t16-,17+,18-,19-,20+,21+,22-,24+,25+,26-/m1/s1	InChI=1S/C26H45NO6S/c1-16(4-7-23(30)27-12-13-34(31,32)33)19-5-6-20-24-21(9-11-26(19,20)3)25(2)10-8-18(28)14-17(25)15-22(24)29/h16-22,24,28-29H,4-15H2,1-3H3,(H,27,30)(H,31,32,33)/t16-,17+,18-,19-,20?,21+,22-,24?,25+,26-/m1/s1	InChI=1S/C26H45NO6S/c1-16(4-7-23(30)27-12-13-34(31,32)33)19-5-6-20-24-21(9-11-26(19,20)3)25(2)10-8-18(28)14-17(25)15-22(24)29/h16-22,24,28-29H,4-15H2,1-3H3,(H,27,30)(H,31,32,33)/t16-,17+,18-,19-,20?,21?,22-,24?,25+,26-/m1/s1	InChI=1S/C26H45NO6S/c1-16(4-7-23(30)27-12-13-34(31,32)33)19-5-6-20-24-21(9-11-26(19,20)3)25(2)10-8-18(28)14-17(25)15-22(24)29/h16-22,24,28-29H,4-15H2,1-3H3,(H,27,30)(H,31,32,33)/t16-,17?,18-,19-,20+,21+,22-,24+,25+,26-/m1/s1	InChI=1S/C26H45NO6S/c1-16(4-7-23(30)27-12-13-34(31,32)33)19-5-6-20-24-21(9-11-26(19,20)3)25(2)10-8-18(28)14-17(25)15-22(24)29/h16-22,24,28-29H,4-15H2,1-3H3,(H,27,30)(H,31,32,33)/t16-,17?,18-,19-,20?,21?,22?,24?,25+,26-/m1/s1	InChI=1S/C26H45NO6S/c1-16(4-7-23(30)27-12-13-34(31,32)33)19-5-6-20-24-21(9-11-26(19,20)3)25(2)10-8-18(28)14-17(25)15-22(24)29/h16-22,24,28-29H,4-15H2,1-3H3,(H,27,30)(H,31,32,33)/t16?,17?,18-,19-,20?,21?,22-,24?,25+,26-/m1/s1
TDCA	InChI=1S/C26H45NO6S/c1-16(4-9-24(30)27-12-13-34(31,32)33)20-7-8-21-19-6-5-17-14-18(28)10-11-25(17,2)22(19)15-23(29)26(20,21)3/h16-23,28-29H,4-15H2,1-3H3,(H,27,30)(H,31,32,33)/t16-,17-,18-,19+,20-,21+,22+,23+,25+,26-/m1/s1	InChI=1S/C26H45NO6S/c1-16(4-9-24(30)27-12-13-34(31,32)33)20-7-8-21-19-6-5-17-14-18(28)10-11-25(17,2)22(19)15-23(29)26(20,21)3/h16-23,28-29H,4-15H2,1-3H3,(H,27,30)(H,31,32,33)/t16-,17-,18-,19?,20?,21+,22?,23+,25+,26-/m1/s1	InChI=1S/C26H45NO6S/c1-16(4-9-24(30)27-12-13-34(31,32)33)20-7-8-21-19-6-5-17-14-18(28)10-11-25(17,2)22(19)15-23(29)26(20,21)3/h16-23,28-29H,4-15H2,1-3H3,(H,27,30)(H,31,32,33)/t16-,17?,18-,19+,20-,21+,22+,23+,25+,26-/m1/s1	InChI=1S/C26H45NO6S/c1-16(4-9-24(30)27-12-13-34(31,32)33)20-7-8-21-19-6-5-17-14-18(28)10-11-25(17,2)22(19)15-23(29)26(20,21)3/h16-23,28-29H,4-15H2,1-3H3,(H,27,30)(H,31,32,33)/t16-,17?,18-,19?,20-,21?,22?,23+,25+,26-/m1/s1	InChI=1S/C26H45NO6S/c1-16(4-9-24(30)27-12-13-34(31,32)33)20-7-8-21-19-6-5-17-14-18(28)10-11-25(17,2)22(19)15-23(29)26(20,21)3/h16-23,28-29H,4-15H2,1-3H3,(H,27,30)(H,31,32,33)/t16?,17-,18-,19+,20-,21+,22+,23+,25+,26-/m1/s1	InChI=1S/C26H45NO6S/c1-16(4-9-24(30)27-12-13-34(31,32)33)20-7-8-21-19-6-5-17-14-18(28)10-11-25(17,2)22(19)15-23(29)26(20,21)3/h16-23,28-29H,4-15H2,1-3H3,(H,27,30)(H,31,32,33)/t16?,17?,18-,19?,20-,21+,22+,23+,25+,26-/m1/s1	InChI=1S/C26H45NO6S/c1-16(4-9-24(30)27-12-13-34(31,32)33)20-7-8-21-19-6-5-17-14-18(28)10-11-25(17,2)22(19)15-23(29)26(20,21)3/h16-23,28-29H,4-15H2,1-3H3,(H,27,30)(H,31,32,33)/t16?,17?,18-,19?,20-,21?,22?,23+,25+,26-/m1/s1	InChI=1S/C26H45NO6S/c1-16(4-9-24(30)27-12-13-34(31,32)33)20-7-8-21-19-6-5-17-14-18(28)10-11-25(17,2)22(19)15-23(29)26(20,21)3/h16-23,28-29H,4-15H2,1-3H3,(H,27,30)(H,31,32,33)/t16?,17?,18-,19?,20?,21?,22?,23+,25+,26-/m1/s1
TLCA	InChI=1S/C26H45NO5S/c1-17(4-9-24(29)27-14-15-33(30,31)32)21-7-8-22-20-6-5-18-16-19(28)10-12-25(18,2)23(20)11-13-26(21,22)3/h17-23,28H,4-16H2,1-3H3,(H,27,29)(H,30,31,32)/t17-,18-,19-,20+,21-,22+,23?,25+,26-/m1/s1	InChI=1S/C26H45NO5S/c1-17(4-9-24(29)27-14-15-33(30,31)32)21-7-8-22-20-6-5-18-16-19(28)10-12-25(18,2)23(20)11-13-26(21,22)3/h17-23,28H,4-16H2,1-3H3,(H,27,29)(H,30,31,32)/t17-,18?,19-,20+,21-,22+,23+,25+,26-/m1/s1	InChI=1S/C26H45NO5S/c1-17(4-9-24(29)27-14-15-33(30,31)32)21-7-8-22-20-6-5-18-16-19(28)10-12-25(18,2)23(20)11-13-26(21,22)3/h17-23,28H,4-16H2,1-3H3,(H,27,29)(H,30,31,32)/t17-,18?,19-,20?,21?,22?,23?,25+,26-/m1/s1	InChI=1S/C26H45NO5S/c1-17(4-9-24(29)27-14-15-33(30,31)32)21-7-8-22-20-6-5-18-16-19(28)10-12-25(18,2)23(20)11-13-26(21,22)3/h17-23,28H,4-16H2,1-3H3,(H,27,29)(H,30,31,32)/t17?,18-,19-,20+,21-,22+,23+,25+,26-/m1/s1	InChI=1S/C26H45NO5S/c1-17(4-9-24(29)27-14-15-33(30,31)32)21-7-8-22-20-6-5-18-16-19(28)10-12-25(18,2)23(20)11-13-26(21,22)3/h17-23,28H,4-16H2,1-3H3,(H,27,29)(H,30,31,32)/t17?,18?,19-,20+,21-,22+,23+,25+,26-/m1/s1
TMCA	InChI=1S/C26H45NO7S/c1-15(4-7-21(29)27-12-13-35(32,33)34)17-5-6-18-22-19(9-11-25(17,18)2)26(3)10-8-16(28)14-20(26)23(30)24(22)31/h15-20,22-24,28,30-31H,4-14H2,1-3H3,(H,27,29)(H,32,33,34)/t15-,16-,17-,18?,19?,20+,22?,23+,24-,25-,26-/m1/s1
beta-Ala	InChI=1S/C3H7NO2/c4-2-1-3(5)6/h1-2,4H2,(H,5,6)
Dopamine	InChI=1S/C8H11NO2/c9-4-3-6-1-2-7(10)8(11)5-6/h1-2,5,10-11H,3-4,9H2
GABA	InChI=1S/C4H9NO2/c5-3-1-2-4(6)7/h1-3,5H2,(H,6,7)
Histamine	InChI=1S/C5H9N3/c6-2-1-5-3-7-4-8-5/h3-4H,1-2,6H2,(H,7,8)
PEA	InChI=1S/C8H11N/c9-7-6-8-4-2-1-3-5-8/h1-5H,6-7,9H2
Putrescine	InChI=1S/C4H12N2/c5-3-1-2-4-6/h1-6H2
Serotonin	InChI=1S/C10H12N2O/c11-4-3-7-6-12-10-2-1-8(13)5-9(7)10/h1-2,5-6,12-13H,3-4,11H2
Spermidine	InChI=1S/C7H19N3/c8-4-1-2-6-10-7-3-5-9/h10H,1-9H2
Spermine	InChI=1S/C10H26N4/c11-5-3-9-13-7-1-2-8-14-10-4-6-12/h13-14H,1-12H2
AconAcid	InChI=1S/C6H6O6/c7-4(8)1-3(6(11)12)2-5(9)10/h1H,2H2,(H,7,8)(H,9,10)(H,11,12)	InChI=1S/C6H6O6/c7-4(8)1-3(6(11)12)2-5(9)10/h1H,2H2,(H,7,8)(H,9,10)(H,11,12)/b3-1+	InChI=1S/C6H6O6/c7-4(8)1-3(6(11)12)2-5(9)10/h1H,2H2,(H,7,8)(H,9,10)(H,11,12)/b3-1-
DiCA(12:0)	InChI=1S/C12H22O4/c13-11(14)9-7-5-3-1-2-4-6-8-10-12(15)16/h1-10H2,(H,13,14)(H,15,16)
DiCA(14:0)	InChI=1S/C14H26O4/c15-13(16)11-9-7-5-3-1-2-4-6-8-10-12-14(17)18/h1-12H2,(H,15,16)(H,17,18)
HipAcid	InChI=1S/C9H9NO3/c11-8(12)6-10-9(13)7-4-2-1-3-5-7/h1-5H,6H2,(H,10,13)(H,11,12)
Lac	InChI=1S/C3H6O3/c1-2(4)3(5)6/h2,4H,1H3,(H,5,6)/t2-/m0/s1	InChI=1S/C3H6O3/c1-2(4)3(5)6/h2,4H,1H3,(H,5,6)/t2-/m1/s1
OH-GlutAcid	InChI=1S/C5H8O5/c6-3(1-4(7)8)2-5(9)10/h3,6H,1-2H2,(H,7,8)(H,9,10)
Suc	InChI=1S/C4H6O4/c5-3(6)1-2-4(7)8/h1-2H2,(H,5,6)(H,7,8)
Cer d16:1/18:0	InChI=1S/C34H67NO3/c1-3-5-7-9-11-13-15-16-17-18-20-22-24-26-28-30-34(38)35-32(31-36)33(37)29-27-25-23-21-19-14-12-10-8-6-4-2/h27,29,32-33,36-37H,3-26,28,30-31H2,1-2H3,(H,35,38)/b29-27+/t32-,33+/m0/s1
Cer d16:1/20:0	InChI=1S/C36H71NO3/c1-3-5-7-9-11-13-15-16-17-18-19-20-22-24-26-28-30-32-36(40)37-34(33-38)35(39)31-29-27-25-23-21-14-12-10-8-6-4-2/h29,31,34-35,38-39H,3-28,30,32-33H2,1-2H3,(H,37,40)/b31-29+/t34-,35+/m0/s1
Cer d16:1/22:0	InChI=1S/C38H75NO3/c1-3-5-7-9-11-13-15-16-17-18-19-20-21-22-24-26-28-30-32-34-38(42)39-36(35-40)37(41)33-31-29-27-25-23-14-12-10-8-6-4-2/h31,33,36-37,40-41H,3-30,32,34-35H2,1-2H3,(H,39,42)/b33-31+/t36-,37+/m0/s1
Cer d16:1/23:0	InChI=1S/C39H77NO3/c1-3-5-7-9-11-13-15-16-17-18-19-20-21-22-23-25-27-29-31-33-35-39(43)40-37(36-41)38(42)34-32-30-28-26-24-14-12-10-8-6-4-2/h32,34,37-38,41-42H,3-31,33,35-36H2,1-2H3,(H,40,43)/b34-32+/t37-,38+/m0/s1
Cer d16:1/24:0	InChI=1S/C40H79NO3/c1-3-5-7-9-11-13-15-16-17-18-19-20-21-22-23-24-26-28-30-32-34-36-40(44)41-38(37-42)39(43)35-33-31-29-27-25-14-12-10-8-6-4-2/h33,35,38-39,42-43H,3-32,34,36-37H2,1-2H3,(H,41,44)/b35-33+/t38-,39+/m0/s1
Cer d18:1/14:0	InChI=1S/C32H63NO3/c1-3-5-7-9-11-13-15-16-18-19-21-23-25-27-31(35)30(29-34)33-32(36)28-26-24-22-20-17-14-12-10-8-6-4-2/h25,27,30-31,34-35H,3-24,26,28-29H2,1-2H3,(H,33,36)/b27-25+/t30-,31+/m0/s1
Cer d18:1/16:0	InChI=1S/C34H67NO3/c1-3-5-7-9-11-13-15-17-19-21-23-25-27-29-33(37)32(31-36)35-34(38)30-28-26-24-22-20-18-16-14-12-10-8-6-4-2/h27,29,32-33,36-37H,3-26,28,30-31H2,1-2H3,(H,35,38)/b29-27+/t32-,33+/m0/s1
Cer d18:1/18:0	InChI=1S/C36H71NO3/c1-3-5-7-9-11-13-15-17-18-20-22-24-26-28-30-32-36(40)37-34(33-38)35(39)31-29-27-25-23-21-19-16-14-12-10-8-6-4-2/h29,31,34-35,38-39H,3-28,30,32-33H2,1-2H3,(H,37,40)/b31-29+/t34-,35+/m0/s1
Cer d18:1/18:0-OH	InChI=1S/C36H71NO4/c1-3-5-7-9-11-13-15-17-19-21-23-25-27-29-31-35(40)36(41)37-33(32-38)34(39)30-28-26-24-22-20-18-16-14-12-10-8-6-4-2/h28,30,33-35,38-40H,3-27,29,31-32H2,1-2H3,(H,37,41)/b30-28+/t33-,34+,35?/m0/s1
Cer d18:1/18:1	InChI=1S/C36H69NO3/c1-3-5-7-9-11-13-15-17-18-20-22-24-26-28-30-32-36(40)37-34(33-38)35(39)31-29-27-25-23-21-19-16-14-12-10-8-6-4-2/h17-18,29,31,34-35,38-39H,3-16,19-28,30,32-33H2,1-2H3,(H,37,40)/b18-17-,31-29+/t34-,35+/m0/s1
Cer d18:1/20:0	InChI=1S/C38H75NO3/c1-3-5-7-9-11-13-15-17-18-19-20-22-24-26-28-30-32-34-38(42)39-36(35-40)37(41)33-31-29-27-25-23-21-16-14-12-10-8-6-4-2/h31,33,36-37,40-41H,3-30,32,34-35H2,1-2H3,(H,39,42)/b33-31+/t36-,37+/m0/s1
Cer d18:1/20:0-OH	InChI=1S/C38H75NO4/c1-3-5-7-9-11-13-15-17-18-19-21-23-25-27-29-31-33-37(42)38(43)39-35(34-40)36(41)32-30-28-26-24-22-20-16-14-12-10-8-6-4-2/h22,24,35-37,40-42H,3-21,23,25-34H2,1-2H3,(H,39,43)/b24-22+/t35-,36+,37+/m0/s1	InChI=1S/C38H75NO4/c1-3-5-7-9-11-13-15-17-18-19-21-23-25-27-29-31-33-37(42)38(43)39-35(34-40)36(41)32-30-28-26-24-22-20-16-14-12-10-8-6-4-2/h22,24,35-37,40-42H,3-21,23,25-34H2,1-2H3,(H,39,43)/b24-22-/t35-,36+,37+/m0/s1
Cer d18:1/22:0	InChI=1S/C40H79NO3/c1-3-5-7-9-11-13-15-17-18-19-20-21-22-24-26-28-30-32-34-36-40(44)41-38(37-42)39(43)35-33-31-29-27-25-23-16-14-12-10-8-6-4-2/h33,35,38-39,42-43H,3-32,34,36-37H2,1-2H3,(H,41,44)/b35-33+/t38-,39+/m0/s1
Cer d18:1/23:0	InChI=1S/C41H81NO3/c1-3-5-7-9-11-13-15-17-18-19-20-21-22-23-25-27-29-31-33-35-37-41(45)42-39(38-43)40(44)36-34-32-30-28-26-24-16-14-12-10-8-6-4-2/h34,36,39-40,43-44H,3-33,35,37-38H2,1-2H3,(H,42,45)/b36-34+/t39-,40+/m0/s1
Cer d18:1/24:0	InChI=1S/C42H83NO3/c1-3-5-7-9-11-13-15-17-18-19-20-21-22-23-24-26-28-30-32-34-36-38-42(46)43-40(39-44)41(45)37-35-33-31-29-27-25-16-14-12-10-8-6-4-2/h35,37,40-41,44-45H,3-34,36,38-39H2,1-2H3,(H,43,46)/b37-35+/t40-,41+/m0/s1
Cer d18:1/24:1	InChI=1S/C42H81NO3/c1-3-5-7-9-11-13-15-17-18-19-20-21-22-23-24-26-28-30-32-34-36-38-42(46)43-40(39-44)41(45)37-35-33-31-29-27-25-16-14-12-10-8-6-4-2/h17-18,35,37,40-41,44-45H,3-16,19-34,36,38-39H2,1-2H3,(H,43,46)/b18-17-,37-35+/t40-,41+/m0/s1
Cer d18:1/25:0	InChI=1S/C43H85NO3/c1-3-5-7-9-11-13-15-17-18-19-20-21-22-23-24-25-27-29-31-33-35-37-39-43(47)44-41(40-45)42(46)38-36-34-32-30-28-26-16-14-12-10-8-6-4-2/h36,38,41-42,45-46H,3-35,37,39-40H2,1-2H3,(H,44,47)/b38-36+/t41-,42+/m0/s1
Cer d18:1/26:0	InChI=1S/C44H87NO3/c1-3-5-7-9-11-13-15-17-18-19-20-21-22-23-24-25-26-28-30-32-34-36-38-40-44(48)45-42(41-46)43(47)39-37-35-33-31-29-27-16-14-12-10-8-6-4-2/h37,39,42-43,46-47H,3-36,38,40-41H2,1-2H3,(H,45,48)/b39-37+/t42-,43+/m0/s1
Cer d18:1/26:1	InChI=1S/C44H85NO3/c1-3-5-7-9-11-13-15-17-18-19-20-21-22-23-24-25-26-28-30-32-34-36-38-40-44(48)45-42(41-46)43(47)39-37-35-33-31-29-27-16-14-12-10-8-6-4-2/h17-18,37,39,42-43,46-47H,3-16,19-36,38,40-41H2,1-2H3,(H,45,48)/b18-17-,39-37+/t42-,43+/m0/s1
Cer d18:2/14:0	InChI=1S/C32H61NO3/c1-3-5-7-9-11-13-15-16-18-19-21-23-25-27-31(35)30(29-34)33-32(36)28-26-24-22-20-17-14-12-10-8-6-4-2/h7,9,25,27,30-31,34-35H,3-6,8,10-24,26,28-29H2,1-2H3,(H,33,36)/b9-7-,27-25+/t30-,31+/m0/s1
Cer d18:2/16:0	InChI=1S/C34H65NO3/c1-3-5-7-9-11-13-15-17-19-21-23-25-27-29-33(37)32(31-36)35-34(38)30-28-26-24-22-20-18-16-14-12-10-8-6-4-2/h7,9,27,29,32-33,36-37H,3-6,8,10-26,28,30-31H2,1-2H3,(H,35,38)/b9-7-,29-27+/t32-,33+/m0/s1
Cer d18:2/18:0	InChI=1S/C36H69NO3/c1-3-5-7-9-11-13-15-17-18-20-22-24-26-28-30-32-36(40)37-34(33-38)35(39)31-29-27-25-23-21-19-16-14-12-10-8-6-4-2/h8,10,29,31,34-35,38-39H,3-7,9,11-28,30,32-33H2,1-2H3,(H,37,40)/b10-8-,31-29+/t34-,35+/m0/s1
Cer d18:2/18:1	InChI=1S/C36H67NO3/c1-3-5-7-9-11-13-15-17-18-20-22-24-26-28-30-32-36(40)37-34(33-38)35(39)31-29-27-25-23-21-19-16-14-12-10-8-6-4-2/h8,10,17-18,29,31,34-35,38-39H,3-7,9,11-16,19-28,30,32-33H2,1-2H3,(H,37,40)/b10-8-,18-17-,31-29+/t34-,35+/m0/s1
Cer d18:2/20:0	InChI=1S/C38H73NO3/c1-3-5-7-9-11-13-15-17-18-19-20-22-24-26-28-30-32-34-38(42)39-36(35-40)37(41)33-31-29-27-25-23-21-16-14-12-10-8-6-4-2/h8,10,31,33,36-37,40-41H,3-7,9,11-30,32,34-35H2,1-2H3,(H,39,42)/b10-8-,33-31+/t36-,37+/m0/s1
Cer d18:2/22:0	InChI=1S/C40H77NO3/c1-3-5-7-9-11-13-15-17-18-19-20-21-22-24-26-28-30-32-34-36-40(44)41-38(37-42)39(43)35-33-31-29-27-25-23-16-14-12-10-8-6-4-2/h8,10,33,35,38-39,42-43H,3-7,9,11-32,34,36-37H2,1-2H3,(H,41,44)/b10-8-,35-33+/t38-,39+/m0/s1
Cer d18:2/23:0	InChI=1S/C41H79NO3/c1-3-5-7-9-11-13-15-17-18-19-20-21-22-23-25-27-29-31-33-35-37-41(45)42-39(38-43)40(44)36-34-32-30-28-26-24-16-14-12-10-8-6-4-2/h8,10,34,36,39-40,43-44H,3-7,9,11-33,35,37-38H2,1-2H3,(H,42,45)/b10-8-,36-34+/t39-,40+/m0/s1
Cer d18:2/24:0	InChI=1S/C42H81NO3/c1-3-5-7-9-11-13-15-17-18-19-20-21-22-23-24-26-28-30-32-34-36-38-42(46)43-40(39-44)41(45)37-35-33-31-29-27-25-16-14-12-10-8-6-4-2/h27,29,35,37,40-41,44-45H,3-26,28,30-34,36,38-39H2,1-2H3,(H,43,46)/b29-27+,37-35+/t40-,41+/m0/s1
Cer d18:2/24:1	InChI=1S/C42H79NO3/c1-3-5-7-9-11-13-15-17-18-19-20-21-22-23-24-26-28-30-32-34-36-38-42(46)43-40(39-44)41(45)37-35-33-31-29-27-25-16-14-12-10-8-6-4-2/h17-18,27,29,35,37,40-41,44-45H,3-16,19-26,28,30-34,36,38-39H2,1-2H3,(H,43,46)/b18-17+,29-27+,37-35+/t40-,41+/m0/s1
CerP d18:1/16:0	InChI=1S/C34H68NO6P/c1-3-5-7-9-11-13-15-17-19-21-23-25-27-29-33(36)32(31-41-42(38,39)40)35-34(37)30-28-26-24-22-20-18-16-14-12-10-8-6-4-2/h27,29,32-33,36H,3-26,28,30-31H2,1-2H3,(H,35,37)(H2,38,39,40)/b29-27+/t32-,33+/m0/s1
CE 14:0	InChI=1S/C41H72O2/c1-7-8-9-10-11-12-13-14-15-16-17-21-39(42)43-34-26-28-40(5)33(30-34)22-23-35-37-25-24-36(32(4)20-18-19-31(2)3)41(37,6)29-27-38(35)40/h22,31-32,34-38H,7-21,23-30H2,1-6H3/t32-,34+,35+,36-,37+,38+,40+,41-/m1/s1
CE 14:1	InChI=1S/C41H70O2/c1-7-8-9-10-11-12-13-14-15-16-17-21-39(42)43-34-26-28-40(5)33(30-34)22-23-35-37-25-24-36(32(4)20-18-19-31(2)3)41(37,6)29-27-38(35)40/h10-11,22,31-32,34-38H,7-9,12-21,23-30H2,1-6H3/b11-10-/t32-,34+,35+,36-,37+,38+,40+,41-/m1/s1
CE 15:0	InChI=1S/C42H74O2/c1-7-8-9-10-11-12-13-14-15-16-17-18-22-40(43)44-35-27-29-41(5)34(31-35)23-24-36-38-26-25-37(33(4)21-19-20-32(2)3)42(38,6)30-28-39(36)41/h23,32-33,35-39H,7-22,24-31H2,1-6H3/t33-,35+,36+,37?,38+,39+,41+,42-/m1/s1
CE 15:1	InChI=1S/C42H72O2/c1-7-8-9-10-11-12-13-14-15-16-17-18-22-40(43)44-35-27-29-41(5)34(31-35)23-24-36-38-26-25-37(33(4)21-19-20-32(2)3)42(38,6)30-28-39(36)41/h11-12,23,32-33,35-39H,7-10,13-22,24-31H2,1-6H3/b12-11+/t33-,35+,36+,37?,38+,39+,41+,42-/m1/s1	InChI=1S/C42H72O2/c1-7-8-9-10-11-12-13-14-15-16-17-18-22-40(43)44-35-27-29-41(5)34(31-35)23-24-36-38-26-25-37(33(4)21-19-20-32(2)3)42(38,6)30-28-39(36)41/h11-12,23,32-33,35-39H,7-10,13-22,24-31H2,1-6H3/b12-11-/t33-,35+,36+,37-,38+,39+,41+,42-/m1/s1
CE 16:0	InChI=1S/C43H76O2/c1-7-8-9-10-11-12-13-14-15-16-17-18-19-23-41(44)45-36-28-30-42(5)35(32-36)24-25-37-39-27-26-38(34(4)22-20-21-33(2)3)43(39,6)31-29-40(37)42/h24,33-34,36-40H,7-23,25-32H2,1-6H3/t34-,36+,37+,38-,39+,40+,42+,43-/m1/s1
CE 16:1	InChI=1S/C43H74O2/c1-7-8-9-10-11-12-13-14-15-16-17-18-19-23-41(44)45-36-28-30-42(5)35(32-36)24-25-37-39-27-26-38(34(4)22-20-21-33(2)3)43(39,6)31-29-40(37)42/h12-13,24,33-34,36-40H,7-11,14-23,25-32H2,1-6H3/b13-12-/t34-,36+,37+,38-,39+,40+,42+,43-/m1/s1
CE 17:0	InChI=1S/C44H78O2/c1-7-8-9-10-11-12-13-14-15-16-17-18-19-20-24-42(45)46-37-29-31-43(5)36(33-37)25-26-38-40-28-27-39(35(4)23-21-22-34(2)3)44(40,6)32-30-41(38)43/h25,34-35,37-41H,7-24,26-33H2,1-6H3/t35-,37+,38+,39?,40+,41+,43+,44-/m1/s1
CE 17:1	InChI=1S/C44H76O2/c1-7-8-9-10-11-12-13-14-15-16-17-18-19-20-24-42(45)46-37-29-31-43(5)36(33-37)25-26-38-40-28-27-39(35(4)23-21-22-34(2)3)44(40,6)32-30-41(38)43/h13-14,25,34-35,37-41H,7-12,15-24,26-33H2,1-6H3/b14-13+/t35-,37+,38+,39?,40+,41+,43+,44-/m1/s1
CE 18:0	InChI=1S/C45H80O2/c1-7-8-9-10-11-12-13-14-15-16-17-18-19-20-21-25-43(46)47-38-30-32-44(5)37(34-38)26-27-39-41-29-28-40(36(4)24-22-23-35(2)3)45(41,6)33-31-42(39)44/h26,35-36,38-42H,7-25,27-34H2,1-6H3/t36-,38+,39+,40-,41+,42+,44+,45-/m1/s1
CE 18:1	InChI=1S/C45H78O2/c1-7-8-9-10-11-12-13-14-15-16-17-18-19-20-21-25-43(46)47-38-30-32-44(5)37(34-38)26-27-39-41-29-28-40(36(4)24-22-23-35(2)3)45(41,6)33-31-42(39)44/h12-13,26,35-36,38-42H,7-11,14-25,27-34H2,1-6H3/b13-12-/t36-,38+,39?,40?,41?,42?,44+,45-/m1/s1	InChI=1S/C45H78O2/c1-7-8-9-10-11-12-13-14-15-16-17-18-19-20-21-25-43(46)47-38-30-32-44(5)37(34-38)26-27-39-41-29-28-40(36(4)24-22-23-35(2)3)45(41,6)33-31-42(39)44/h14-15,26,35-36,38-42H,7-13,16-25,27-34H2,1-6H3/b15-14-/t36-,38+,39?,40?,41?,42?,44+,45-/m1/s1
CE 18:2	InChI=1S/C45H76O2/c1-7-8-9-10-11-12-13-14-15-16-17-18-19-20-21-25-43(46)47-38-30-32-44(5)37(34-38)26-27-39-41-29-28-40(36(4)24-22-23-35(2)3)45(41,6)33-31-42(39)44/h11-12,14-15,26,35-36,38-42H,7-10,13,16-25,27-34H2,1-6H3/b12-11-,15-14-/t36-,38+,39?,40?,41?,42?,44+,45-/m1/s1
CE 18:3	InChI=1S/C45H74O2/c1-7-8-9-10-11-12-13-14-15-16-17-18-19-20-21-25-43(46)47-38-30-32-44(5)37(34-38)26-27-39-41-29-28-40(36(4)24-22-23-35(2)3)45(41,6)33-31-42(39)44/h8-9,11-12,14-15,26,35-36,38-42H,7,10,13,16-25,27-34H2,1-6H3/b9-8-,12-11-,15-14-/t36-,38+,39?,40?,41?,42?,44+,45-/m1/s1	InChI=1S/C45H74O2/c1-7-8-9-10-11-12-13-14-15-16-17-18-19-20-21-25-43(46)47-38-30-32-44(5)37(34-38)26-27-39-41-29-28-40(36(4)24-22-23-35(2)3)45(41,6)33-31-42(39)44/h11-12,14-15,17-18,26,35-36,38-42H,7-10,13,16,19-25,27-34H2,1-6H3/b12-11-,15-14-,18-17-/t36-,38+,39?,40?,41?,42?,44+,45-/m1/s1
CE 20:0	InChI=1S/C47H84O2/c1-7-8-9-10-11-12-13-14-15-16-17-18-19-20-21-22-23-27-45(48)49-40-32-34-46(5)39(36-40)28-29-41-43-31-30-42(38(4)26-24-25-37(2)3)47(43,6)35-33-44(41)46/h28,37-38,40-44H,7-27,29-36H2,1-6H3/t38-,40+,41+,42-,43+,44+,46+,47-/m1/s1
CE 20:1	InChI=1S/C47H82O2/c1-7-8-9-10-11-12-13-14-15-16-17-18-19-20-21-22-23-27-45(48)49-40-32-34-46(5)39(36-40)28-29-41-43-31-30-42(38(4)26-24-25-37(2)3)47(43,6)35-33-44(41)46/h14-15,28,37-38,40-44H,7-13,16-27,29-36H2,1-6H3/b15-14-/t38-,40+,41?,42?,43?,44?,46+,47-/m1/s1
CE 20:3	InChI=1S/C47H78O2/c1-7-8-9-10-11-12-13-14-15-16-17-18-19-20-21-22-23-27-45(48)49-40-32-34-46(5)39(36-40)28-29-41-43-31-30-42(38(4)26-24-25-37(2)3)47(43,6)35-33-44(41)46/h11-12,14-15,17-18,28,37-38,40-44H,7-10,13,16,19-27,29-36H2,1-6H3/b12-11-,15-14-,18-17-/t38-,40+,41?,42?,43?,44?,46+,47-/m1/s1
CE 20:4	InChI=1S/C47H76O2/c1-7-8-9-10-11-12-13-14-15-16-17-18-19-20-21-22-23-27-45(48)49-40-32-34-46(5)39(36-40)28-29-41-43-31-30-42(38(4)26-24-25-37(2)3)47(43,6)35-33-44(41)46/h8-9,11-12,14-15,17-18,28,37-38,40-44H,7,10,13,16,19-27,29-36H2,1-6H3/b9-8-,12-11-,15-14-,18-17-/t38-,40+,41?,42?,43?,44?,46+,47-/m1/s1	InChI=1S/C47H76O2/c1-7-8-9-10-11-12-13-14-15-16-17-18-19-20-21-22-23-27-45(48)49-40-32-34-46(5)39(36-40)28-29-41-43-31-30-42(38(4)26-24-25-37(2)3)47(43,6)35-33-44(41)46/h11-12,14-15,17-18,20-21,28,37-38,40-44H,7-10,13,16,19,22-27,29-36H2,1-6H3/b12-11-,15-14-,18-17-,21-20-/t38-,40+,41?,42?,43?,44?,46+,47-/m1/s1
CE 20:5	InChI=1S/C47H74O2/c1-7-8-9-10-11-12-13-14-15-16-17-18-19-20-21-22-23-27-45(48)49-40-32-34-46(5)39(36-40)28-29-41-43-31-30-42(38(4)26-24-25-37(2)3)47(43,6)35-33-44(41)46/h8-9,11-12,14-15,17-18,20-21,28,37-38,40-44H,7,10,13,16,19,22-27,29-36H2,1-6H3/b9-8-,12-11-,15-14-,18-17-,21-20-/t38-,40+,41?,42?,43?,44?,46+,47-/m1/s1
CE 22:0	InChI=1S/C49H88O2/c1-7-8-9-10-11-12-13-14-15-16-17-18-19-20-21-22-23-24-25-29-47(50)51-42-34-36-48(5)41(38-42)30-31-43-45-33-32-44(40(4)28-26-27-39(2)3)49(45,6)37-35-46(43)48/h30,39-40,42-46H,7-29,31-38H2,1-6H3/t40-,42+,43?,44?,45?,46?,48+,49-/m1/s1
CE 22:1	InChI=1S/C49H86O2/c1-7-8-9-10-11-12-13-14-15-16-17-18-19-20-21-22-23-24-25-29-47(50)51-42-34-36-48(5)41(38-42)30-31-43-45-33-32-44(40(4)28-26-27-39(2)3)49(45,6)37-35-46(43)48/h14-15,30,39-40,42-46H,7-13,16-29,31-38H2,1-6H3/b15-14-/t40-,42+,43+,44-,45+,46+,48+,49-/m1/s1
CE 22:2	InChI=1S/C49H84O2/c1-7-8-9-10-11-12-13-14-15-16-17-18-19-20-21-22-23-24-25-29-47(50)51-42-34-36-48(5)41(38-42)30-31-43-45-33-32-44(40(4)28-26-27-39(2)3)49(45,6)37-35-46(43)48/h11-12,14-15,30,39-40,42-46H,7-10,13,16-29,31-38H2,1-6H3/b12-11-,15-14-/t40-,42+,43?,44?,45?,46?,48+,49-/m1/s1
CE 22:5	InChI=1S/C49H78O2/c1-7-8-9-10-11-12-13-14-15-16-17-18-19-20-21-22-23-24-25-29-47(50)51-42-34-36-48(5)41(38-42)30-31-43-45-33-32-44(40(4)28-26-27-39(2)3)49(45,6)37-35-46(43)48/h8-9,11-12,14-15,17-18,20-21,30,39-40,42-46H,7,10,13,16,19,22-29,31-38H2,1-6H3/b9-8-,12-11-,15-14-,18-17-,21-20-/t40-,42+,43?,44?,45?,46?,48+,49-/m1/s1	InChI=1S/C49H78O2/c1-7-8-9-10-11-12-13-14-15-16-17-18-19-20-21-22-23-24-25-29-47(50)51-42-34-36-48(5)41(38-42)30-31-43-45-33-32-44(40(4)28-26-27-39(2)3)49(45,6)37-35-46(43)48/h11-12,14-15,17-18,20-21,23-24,30,39-40,42-46H,7-10,13,16,19,22,25-29,31-38H2,1-6H3/b12-11-,15-14-,18-17-,21-20-,24-23-/t40-,42+,43?,44?,45?,46?,48+,49-/m1/s1
CE 22:6	InChI=1S/C49H76O2/c1-7-8-9-10-11-12-13-14-15-16-17-18-19-20-21-22-23-24-25-29-47(50)51-42-34-36-48(5)41(38-42)30-31-43-45-33-32-44(40(4)28-26-27-39(2)3)49(45,6)37-35-46(43)48/h8-9,11-12,14-15,17-18,20-21,23-24,30,39-40,42-46H,7,10,13,16,19,22,25-29,31-38H2,1-6H3/b9-8-,12-11-,15-14-,18-17-,21-20-,24-23-/t40-,42+,43?,44?,45?,46?,48+,49-/m1/s1
p-Cresol-SO4	InChI=1S/C7H8O4S/c1-6-2-4-7(5-3-6)11-12(8,9)10/h2-5H,1H3,(H,8,9,10)
DG 14:0_14:0	InChI=1S/C31H60O5/c1-3-5-7-9-11-13-15-17-19-21-23-25-30(33)35-28-29(27-32)36-31(34)26-24-22-20-18-16-14-12-10-8-6-4-2/h29,32H,3-28H2,1-2H3/t29-/m0/s1
DG 14:0_18:1	InChI=1S/C35H66O5/c1-3-5-7-9-11-13-15-16-17-18-20-22-24-26-28-30-35(38)40-33(31-36)32-39-34(37)29-27-25-23-21-19-14-12-10-8-6-4-2/h16-17,33,36H,3-15,18-32H2,1-2H3/b17-16-/t33-/m0/s1
DG 14:0_18:2	InChI=1S/C35H64O5/c1-3-5-7-9-11-13-15-16-17-18-20-22-24-26-28-30-35(38)40-33(31-36)32-39-34(37)29-27-25-23-21-19-14-12-10-8-6-4-2/h11,13,16-17,33,36H,3-10,12,14-15,18-32H2,1-2H3/b13-11-,17-16-/t33-/m0/s1
DG 14:0_20:0	InChI=1S/C37H72O5/c1-3-5-7-9-11-13-15-16-17-18-19-20-22-24-26-28-30-32-37(40)42-35(33-38)34-41-36(39)31-29-27-25-23-21-14-12-10-8-6-4-2/h35,38H,3-34H2,1-2H3/t35-/m0/s1
DG 14:1_18:1	InChI=1S/C35H64O5/c1-3-5-7-9-11-13-15-16-17-18-20-22-24-26-28-30-35(38)40-33(31-36)32-39-34(37)29-27-25-23-21-19-14-12-10-8-6-4-2/h10,12,16-17,33,36H,3-9,11,13-15,18-32H2,1-2H3/b12-10-,17-16-/t33-/m0/s1
DG 14:1_20:2	InChI=1S/C37H66O5/c1-3-5-7-9-11-13-15-16-17-18-19-20-22-24-26-28-30-32-37(40)42-35(33-38)34-41-36(39)31-29-27-25-23-21-14-12-10-8-6-4-2/h10-13,16-17,35,38H,3-9,14-15,18-34H2,1-2H3/b12-10-,13-11-,17-16-/t35-/m0/s1
DG 16:0_16:0	InChI=1S/C35H68O5/c1-3-5-7-9-11-13-15-17-19-21-23-25-27-29-34(37)39-32-33(31-36)40-35(38)30-28-26-24-22-20-18-16-14-12-10-8-6-4-2/h33,36H,3-32H2,1-2H3/t33-/m0/s1
DG 16:0_16:1	InChI=1S/C35H66O5/c1-3-5-7-9-11-13-15-17-19-21-23-25-27-29-34(37)39-32-33(31-36)40-35(38)30-28-26-24-22-20-18-16-14-12-10-8-6-4-2/h14,16,33,36H,3-13,15,17-32H2,1-2H3/b16-14-/t33-/m0/s1
DG 16:0_18:1	InChI=1S/C37H70O5/c1-3-5-7-9-11-13-15-17-18-20-21-23-25-27-29-31-36(39)41-34-35(33-38)42-37(40)32-30-28-26-24-22-19-16-14-12-10-8-6-4-2/h13,15,35,38H,3-12,14,16-34H2,1-2H3/b15-13+/t35-/m0/s1	InChI=1S/C37H70O5/c1-3-5-7-9-11-13-15-17-18-20-21-23-25-27-29-31-36(39)41-34-35(33-38)42-37(40)32-30-28-26-24-22-19-16-14-12-10-8-6-4-2/h17-18,35,38H,3-16,19-34H2,1-2H3/b18-17-/t35-/m0/s1	InChI=1S/C37H70O5/c1-3-5-7-9-11-13-15-17-18-20-22-24-26-28-30-32-37(40)42-35(33-38)34-41-36(39)31-29-27-25-23-21-19-16-14-12-10-8-6-4-2/h13,15,35,38H,3-12,14,16-34H2,1-2H3/b15-13-/t35-/m0/s1	InChI=1S/C37H70O5/c1-3-5-7-9-11-13-15-17-18-20-22-24-26-28-30-32-37(40)42-35(33-38)34-41-36(39)31-29-27-25-23-21-19-16-14-12-10-8-6-4-2/h17-18,35,38H,3-16,19-34H2,1-2H3/b18-17-/t35-/m0/s1
DG 16:0_18:2	InChI=1S/C37H68O5/c1-3-5-7-9-11-13-15-17-18-20-22-24-26-28-30-32-37(40)42-35(33-38)34-41-36(39)31-29-27-25-23-21-19-16-14-12-10-8-6-4-2/h11,13,17-18,35,38H,3-10,12,14-16,19-34H2,1-2H3/b13-11-,18-17-/t35-/m0/s1
DG 16:0_20:0	InChI=1S/C39H76O5/c1-3-5-7-9-11-13-15-17-18-19-20-22-24-26-28-30-32-34-39(42)44-37(35-40)36-43-38(41)33-31-29-27-25-23-21-16-14-12-10-8-6-4-2/h37,40H,3-36H2,1-2H3/t37-/m0/s1
DG 16:0_20:3	InChI=1S/C39H70O5/c1-3-5-7-9-11-13-15-17-18-19-20-22-24-26-28-30-32-34-39(42)44-37(35-40)36-43-38(41)33-31-29-27-25-23-21-16-14-12-10-8-6-4-2/h11,13,17-18,20,22,37,40H,3-10,12,14-16,19,21,23-36H2,1-2H3/b13-11-,18-17-,22-20-/t37-/m0/s1
DG 16:0_20:4	InChI=1S/C39H68O5/c1-3-5-7-9-11-13-15-17-18-19-20-22-24-26-28-30-32-34-39(42)44-37(35-40)36-43-38(41)33-31-29-27-25-23-21-16-14-12-10-8-6-4-2/h11,13,17-18,20,22,26,28,37,40H,3-10,12,14-16,19,21,23-25,27,29-36H2,1-2H3/b13-11-,18-17-,22-20-,28-26-/t37-/m0/s1
DG 16:1_18:0	InChI=1S/C37H70O5/c1-3-5-7-9-11-13-15-17-18-20-22-24-26-28-30-32-37(40)42-35(33-38)34-41-36(39)31-29-27-25-23-21-19-16-14-12-10-8-6-4-2/h14,16,35,38H,3-13,15,17-34H2,1-2H3/b16-14-/t35-/m0/s1
DG 16:1_18:1	InChI=1S/C37H68O5/c1-3-5-7-9-11-13-15-17-18-20-22-24-26-28-30-32-37(40)42-35(33-38)34-41-36(39)31-29-27-25-23-21-19-16-14-12-10-8-6-4-2/h14,16-18,35,38H,3-13,15,19-34H2,1-2H3/b16-14-,18-17-/t35-/m0/s1
DG 16:1_18:2	InChI=1S/C37H66O5/c1-3-5-7-9-11-13-15-17-18-20-22-24-26-28-30-32-37(40)42-35(33-38)34-41-36(39)31-29-27-25-23-21-19-16-14-12-10-8-6-4-2/h11,13-14,16-18,35,38H,3-10,12,15,19-34H2,1-2H3/b13-11-,16-14-,18-17-/t35-/m0/s1
DG 16:1_20:0	InChI=1S/C39H74O5/c1-3-5-7-9-11-13-15-17-18-19-20-22-24-26-28-30-32-34-39(42)44-37(35-40)36-43-38(41)33-31-29-27-25-23-21-16-14-12-10-8-6-4-2/h14,16,37,40H,3-13,15,17-36H2,1-2H3/b16-14-/t37-/m0/s1
DG 17:0_17:1	InChI=1S/C37H70O5/c1-3-5-7-9-11-13-15-17-19-21-23-25-27-29-31-36(39)41-34-35(33-38)42-37(40)32-30-28-26-24-22-20-18-16-14-12-10-8-6-4-2/h16,18,35,38H,3-15,17,19-34H2,1-2H3/b18-16-/t35-/m0/s1
DG 17:0_18:1	InChI=1S/C38H72O5/c1-3-5-7-9-11-13-15-17-19-21-23-25-27-29-31-33-38(41)43-36(34-39)35-42-37(40)32-30-28-26-24-22-20-18-16-14-12-10-8-6-4-2/h17,19,36,39H,3-16,18,20-35H2,1-2H3/b19-17-/t36-/m0/s1
DG 18:0_20:0	InChI=1S/C41H80O5/c1-3-5-7-9-11-13-15-17-19-20-22-24-26-28-30-32-34-36-41(44)46-39(37-42)38-45-40(43)35-33-31-29-27-25-23-21-18-16-14-12-10-8-6-4-2/h39,42H,3-38H2,1-2H3/t39-/m0/s1
DG 18:0_20:4	InChI=1S/C41H72O5/c1-3-5-7-9-11-13-15-17-19-20-22-24-26-28-30-32-34-36-41(44)46-39(37-42)38-45-40(43)35-33-31-29-27-25-23-21-18-16-14-12-10-8-6-4-2/h11,13,17,19,22,24,28,30,39,42H,3-10,12,14-16,18,20-21,23,25-27,29,31-38H2,1-2H3/b13-11-,19-17-,24-22-,30-28-/t39-/m0/s1
DG 18:1_18:1	InChI=1S/C39H72O5/c1-3-5-7-9-11-13-15-17-19-21-23-25-27-29-31-33-38(41)43-36-37(35-40)44-39(42)34-32-30-28-26-24-22-20-18-16-14-12-10-8-6-4-2/h13-16,37,40H,3-12,17-36H2,1-2H3/b15-13-,16-14-/t37-/m0/s1	InChI=1S/C39H72O5/c1-3-5-7-9-11-13-15-17-19-21-23-25-27-29-31-33-38(41)43-36-37(35-40)44-39(42)34-32-30-28-26-24-22-20-18-16-14-12-10-8-6-4-2/h17-20,37,40H,3-16,21-36H2,1-2H3/b19-17-,20-18-/t37-/m0/s1
DG 18:1_18:2	InChI=1S/C39H70O5/c1-3-5-7-9-11-13-15-17-19-21-23-25-27-29-31-33-38(41)43-36-37(35-40)44-39(42)34-32-30-28-26-24-22-20-18-16-14-12-10-8-6-4-2/h12,14,17-20,37,40H,3-11,13,15-16,21-36H2,1-2H3/b14-12-,19-17-,20-18-/t37-/m0/s1
DG 18:1_18:3	InChI=1S/C39H68O5/c1-3-5-7-9-11-13-15-17-19-21-23-25-27-29-31-33-38(41)43-36-37(35-40)44-39(42)34-32-30-28-26-24-22-20-18-16-14-12-10-8-6-4-2/h6,8,12,14,17-20,37,40H,3-5,7,9-11,13,15-16,21-36H2,1-2H3/b8-6-,14-12-,19-17-,20-18-/t37-/m0/s1	InChI=1S/C39H68O5/c1-3-5-7-9-11-13-15-17-19-21-23-25-27-29-31-33-38(41)43-36-37(35-40)44-39(42)34-32-30-28-26-24-22-20-18-16-14-12-10-8-6-4-2/h11,13,17-20,23,25,37,40H,3-10,12,14-16,21-22,24,26-36H2,1-2H3/b13-11-,19-17-,20-18-,25-23-/t37-/m0/s1
DG 18:1_18:4	InChI=1S/C39H66O5/c1-3-5-7-9-11-13-15-17-19-21-23-25-27-29-31-33-38(41)43-36-37(35-40)44-39(42)34-32-30-28-26-24-22-20-18-16-14-12-10-8-6-4-2/h5,7,11,13,17-20,23,25,37,40H,3-4,6,8-10,12,14-16,21-22,24,26-36H2,1-2H3/b7-5-,13-11-,19-17-,20-18-,25-23-/t37-/m0/s1
DG 18:1_20:0	InChI=1S/C41H78O5/c1-3-5-7-9-11-13-15-17-19-20-22-24-26-28-30-32-34-36-41(44)46-39(37-42)38-45-40(43)35-33-31-29-27-25-23-21-18-16-14-12-10-8-6-4-2/h18,21,39,42H,3-17,19-20,22-38H2,1-2H3/b21-18-/t39-/m0/s1
DG 18:1_20:1	InChI=1S/C41H76O5/c1-3-5-7-9-11-13-15-17-19-20-22-24-26-28-30-32-34-36-41(44)46-39(37-42)38-45-40(43)35-33-31-29-27-25-23-21-18-16-14-12-10-8-6-4-2/h17-19,21,39,42H,3-16,20,22-38H2,1-2H3/b19-17-,21-18-/t39-/m0/s1
DG 18:1_20:2	InChI=1S/C41H74O5/c1-3-5-7-9-11-13-15-17-19-20-22-24-26-28-30-32-34-36-41(44)46-39(37-42)38-45-40(43)35-33-31-29-27-25-23-21-18-16-14-12-10-8-6-4-2/h11,13,17-19,21,39,42H,3-10,12,14-16,20,22-38H2,1-2H3/b13-11-,19-17-,21-18-/t39-/m0/s1
DG 18:1_20:3	InChI=1S/C41H72O5/c1-3-5-7-9-11-13-15-17-19-20-22-24-26-28-30-32-34-36-41(44)46-39(37-42)38-45-40(43)35-33-31-29-27-25-23-21-18-16-14-12-10-8-6-4-2/h11,13,17-19,21-22,24,39,42H,3-10,12,14-16,20,23,25-38H2,1-2H3/b13-11-,19-17-,21-18-,24-22-/t39-/m0/s1
DG 18:1_20:4	InChI=1S/C41H70O5/c1-3-5-7-9-11-13-15-17-19-20-22-24-26-28-30-32-34-36-41(44)46-39(37-42)38-45-40(43)35-33-31-29-27-25-23-21-18-16-14-12-10-8-6-4-2/h11,13,17-19,21-22,24,28,30,39,42H,3-10,12,14-16,20,23,25-27,29,31-38H2,1-2H3/b13-11-,19-17-,21-18-,24-22-,30-28-/t39-/m0/s1
DG 18:1_22:5	InChI=1S/C43H72O5/c1-3-5-7-9-11-13-15-17-19-20-21-22-24-26-28-30-32-34-36-38-43(46)48-41(39-44)40-47-42(45)37-35-33-31-29-27-25-23-18-16-14-12-10-8-6-4-2/h5,7,11,13,17-19,21-23,26,28,41,44H,3-4,6,8-10,12,14-16,20,24-25,27,29-40H2,1-2H3/b7-5-,13-11-,19-17-,22-21-,23-18-,28-26-/t41-/m0/s1
DG 18:1_22:6	InChI=1S/C43H70O5/c1-3-5-7-9-11-13-15-17-19-20-21-22-24-26-28-30-32-34-36-38-43(46)48-41(39-44)40-47-42(45)37-35-33-31-29-27-25-23-18-16-14-12-10-8-6-4-2/h5,7,11,13,17-19,21-23,26,28,32,34,41,44H,3-4,6,8-10,12,14-16,20,24-25,27,29-31,33,35-40H2,1-2H3/b7-5-,13-11-,19-17-,22-21-,23-18-,28-26-,34-32-/t41-/m0/s1
DG 18:2_18:2	InChI=1S/C39H68O5/c1-3-5-7-9-11-13-15-17-19-21-23-25-27-29-31-33-38(41)43-36-37(35-40)44-39(42)34-32-30-28-26-24-22-20-18-16-14-12-10-8-6-4-2/h11-14,17-20,37,40H,3-10,15-16,21-36H2,1-2H3/b13-11-,14-12-,19-17-,20-18-/t37-/m0/s1
DG 18:2_18:3	InChI=1S/C39H66O5/c1-3-5-7-9-11-13-15-17-19-21-23-25-27-29-31-33-38(41)43-36-37(35-40)44-39(42)34-32-30-28-26-24-22-20-18-16-14-12-10-8-6-4-2/h6,8,11-14,17-20,37,40H,3-5,7,9-10,15-16,21-36H2,1-2H3/b8-6-,13-11-,14-12-,19-17-,20-18-/t37-/m0/s1	InChI=1S/C39H66O5/c1-3-5-7-9-11-13-15-17-19-21-23-25-27-29-31-33-38(41)43-36-37(35-40)44-39(42)34-32-30-28-26-24-22-20-18-16-14-12-10-8-6-4-2/h11-14,17-20,23,25,37,40H,3-10,15-16,21-22,24,26-36H2,1-2H3/b13-11-,14-12-,19-17-,20-18-,25-23-/t37-/m0/s1
DG 18:2_18:4	InChI=1S/C39H64O5/c1-3-5-7-9-11-13-15-17-19-21-23-25-27-29-31-33-38(41)43-36-37(35-40)44-39(42)34-32-30-28-26-24-22-20-18-16-14-12-10-8-6-4-2/h5,7,11-14,17-20,23,25,37,40H,3-4,6,8-10,15-16,21-22,24,26-36H2,1-2H3/b7-5-,13-11-,14-12-,19-17-,20-18-,25-23-/t37-/m0/s1
DG 18:2_20:0	InChI=1S/C41H76O5/c1-3-5-7-9-11-13-15-17-19-20-22-24-26-28-30-32-34-36-41(44)46-39(37-42)38-45-40(43)35-33-31-29-27-25-23-21-18-16-14-12-10-8-6-4-2/h12,14,18,21,39,42H,3-11,13,15-17,19-20,22-38H2,1-2H3/b14-12-,21-18-/t39-/m0/s1
DG 18:2_20:4	InChI=1S/C41H68O5/c1-3-5-7-9-11-13-15-17-19-20-22-24-26-28-30-32-34-36-41(44)46-39(37-42)38-45-40(43)35-33-31-29-27-25-23-21-18-16-14-12-10-8-6-4-2/h11-14,17-19,21-22,24,28,30,39,42H,3-10,15-16,20,23,25-27,29,31-38H2,1-2H3/b13-11-,14-12-,19-17-,21-18-,24-22-,30-28-/t39-/m0/s1
DG 18:3_18:3	InChI=1S/C39H64O5/c1-3-5-7-9-11-13-15-17-19-21-23-25-27-29-31-33-38(41)43-36-37(35-40)44-39(42)34-32-30-28-26-24-22-20-18-16-14-12-10-8-6-4-2/h5,7,11-14,17-20,24,26,37,40H,3-4,6,8-10,15-16,21-23,25,27-36H2,1-2H3/b7-5-,13-11-,14-12-,19-17-,20-18-,26-24-/t37-/m0/s1	InChI=1S/C39H64O5/c1-3-5-7-9-11-13-15-17-19-21-23-25-27-29-31-33-38(41)43-36-37(35-40)44-39(42)34-32-30-28-26-24-22-20-18-16-14-12-10-8-6-4-2/h5-8,11-14,17-20,37,40H,3-4,9-10,15-16,21-36H2,1-2H3/b7-5-,8-6-,13-11-,14-12-,19-17-,20-18-/t37-/m0/s1	InChI=1S/C39H64O5/c1-3-5-7-9-11-13-15-17-19-21-23-25-27-29-31-33-38(41)43-36-37(35-40)44-39(42)34-32-30-28-26-24-22-20-18-16-14-12-10-8-6-4-2/h6,8,11-14,17-20,23,25,37,40H,3-5,7,9-10,15-16,21-22,24,26-36H2,1-2H3/b8-6-,13-11-,14-12-,19-17-,20-18-,25-23-/t37-/m0/s1	InChI=1S/C39H64O5/c1-3-5-7-9-11-13-15-17-19-21-23-25-27-29-31-33-38(41)43-36-37(35-40)44-39(42)34-32-30-28-26-24-22-20-18-16-14-12-10-8-6-4-2/h11-14,17-20,23-26,37,40H,3-10,15-16,21-22,27-36H2,1-2H3/b13-11-,14-12-,19-17-,20-18-,25-23-,26-24-/t37-/m0/s1
DG 18:3_20:2	InChI=1S/C41H70O5/c1-3-5-7-9-11-13-15-17-19-20-22-24-26-28-30-32-34-36-41(44)46-39(37-42)38-45-40(43)35-33-31-29-27-25-23-21-18-16-14-12-10-8-6-4-2/h6,8,11-14,17-19,21,39,42H,3-5,7,9-10,15-16,20,22-38H2,1-2H3/b8-6-,13-11-,14-12-,19-17-,21-18-/t39-/m0/s1	InChI=1S/C41H70O5/c1-3-5-7-9-11-13-15-17-19-20-22-24-26-28-30-32-34-36-41(44)46-39(37-42)38-45-40(43)35-33-31-29-27-25-23-21-18-16-14-12-10-8-6-4-2/h11-14,17-19,21,25,27,39,42H,3-10,15-16,20,22-24,26,28-38H2,1-2H3/b13-11-,14-12-,19-17-,21-18-,27-25-/t39-/m0/s1
DG 21:0_22:6	InChI=1S/C46H78O5/c1-3-5-7-9-11-13-15-17-19-21-23-25-27-29-31-33-35-37-39-41-46(49)51-44(42-47)43-50-45(48)40-38-36-34-32-30-28-26-24-22-20-18-16-14-12-10-8-6-4-2/h5,7,11,13,17,19,23,25,29,31,35,37,44,47H,3-4,6,8-10,12,14-16,18,20-22,24,26-28,30,32-34,36,38-43H2,1-2H3/b7-5-,13-11-,19-17-,25-23-,31-29-,37-35-/t44-/m0/s1
DG 22:1_22:2	InChI=1S/C47H86O5/c1-3-5-7-9-11-13-15-17-19-21-23-25-27-29-31-33-35-37-39-41-46(49)51-44-45(43-48)52-47(50)42-40-38-36-34-32-30-28-26-24-22-20-18-16-14-12-10-8-6-4-2/h12,14,17-20,45,48H,3-11,13,15-16,21-44H2,1-2H3/b14-12-,19-17-,20-18-/t45-/m0/s1
DG O-14:0_18:2	InChI=1S/C35H66O4/c1-3-5-7-9-11-13-15-17-18-19-20-22-24-26-28-30-35(37)39-34(32-36)33-38-31-29-27-25-23-21-16-14-12-10-8-6-4-2/h17-18,29,31,34,36H,3-16,19-28,30,32-33H2,1-2H3/b18-17-,31-29-/t34-/m0/s1
DG O-16:0_18:1	InChI=1S/C37H72O4/c1-3-5-7-9-11-13-15-17-19-20-22-24-26-28-30-32-37(39)41-36(34-38)35-40-33-31-29-27-25-23-21-18-16-14-12-10-8-6-4-2/h17,19,36,38H,3-16,18,20-35H2,1-2H3/b19-17-/t36-/m0/s1
DG O-16:0_20:4	InChI=1S/C39H70O4/c1-30(2)19-15-11-7-5-3-4-6-8-13-17-21-37(41)43-29-32(28-40)42-26-18-14-10-9-12-16-20-31-22-23-35-36(27-31)39-34-25-24-33(34)38(35)39/h30-36,38-40H,3-29H2,1-2H3/t31?,32-,33?,34?,35?,36?,38?,39?/m0/s1
Cer d18:0/18:0	InChI=1S/C36H73NO3/c1-3-5-7-9-11-13-15-17-18-20-22-24-26-28-30-32-36(40)37-34(33-38)35(39)31-29-27-25-23-21-19-16-14-12-10-8-6-4-2/h34-35,38-39H,3-33H2,1-2H3,(H,37,40)/t34-,35+/m0/s1
Cer d18:0/18:0-OH	InChI=1S/C36H73NO4/c1-3-5-7-9-11-13-15-17-19-21-23-25-27-29-31-35(40)36(41)37-33(32-38)34(39)30-28-26-24-22-20-18-16-14-12-10-8-6-4-2/h33-35,38-40H,3-32H2,1-2H3,(H,37,41)/t33-,34+,35?/m0/s1
Cer d18:0/20:0	InChI=1S/C38H77NO3/c1-3-5-7-9-11-13-15-17-18-19-20-22-24-26-28-30-32-34-38(42)39-36(35-40)37(41)33-31-29-27-25-23-21-16-14-12-10-8-6-4-2/h36-37,40-41H,3-35H2,1-2H3,(H,39,42)/t36-,37+/m0/s1
Cer d18:0/22:0	InChI=1S/C40H81NO3/c1-3-5-7-9-11-13-15-17-18-19-20-21-22-24-26-28-30-32-34-36-40(44)41-38(37-42)39(43)35-33-31-29-27-25-23-16-14-12-10-8-6-4-2/h38-39,42-43H,3-37H2,1-2H3,(H,41,44)/t38-,39+/m0/s1
Cer d18:0/24:0	InChI=1S/C42H85NO3/c1-3-5-7-9-11-13-15-17-18-19-20-21-22-23-24-26-28-30-32-34-36-38-42(46)43-40(39-44)41(45)37-35-33-31-29-27-25-16-14-12-10-8-6-4-2/h40-41,44-45H,3-39H2,1-2H3,(H,43,46)/t40-,41+/m0/s1
Cer d18:0/24:1	InChI=1S/C42H83NO3/c1-3-5-7-9-11-13-15-17-18-19-20-21-22-23-24-26-28-30-32-34-36-38-42(46)43-40(39-44)41(45)37-35-33-31-29-27-25-16-14-12-10-8-6-4-2/h17-18,40-41,44-45H,3-16,19-39H2,1-2H3,(H,43,46)/b18-17-/t40-,41+/m0/s1
Cer d18:0/26:1	InChI=1S/C44H87NO3/c1-3-5-7-9-11-13-15-17-18-19-20-21-22-23-24-25-26-28-30-32-34-36-38-40-44(48)45-42(41-46)43(47)39-37-35-33-31-29-27-16-14-12-10-8-6-4-2/h17-18,42-43,46-47H,3-16,19-41H2,1-2H3,(H,45,48)/b18-17-/t42-,43+/m0/s1
Cer d18:0/26:1-OH
FA 12:0	InChI=1S/C12H24O2/c1-2-3-4-5-6-7-8-9-10-11-12(13)14/h2-11H2,1H3,(H,13,14)
FA 14:0	InChI=1S/C14H28O2/c1-2-3-4-5-6-7-8-9-10-11-12-13-14(15)16/h2-13H2,1H3,(H,15,16)
FA 16:0	InChI=1S/C16H32O2/c1-2-3-4-5-6-7-8-9-10-11-12-13-14-15-16(17)18/h2-15H2,1H3,(H,17,18)
FA 18:0	InChI=1S/C18H36O2/c1-2-3-4-5-6-7-8-9-10-11-12-13-14-15-16-17-18(19)20/h2-17H2,1H3,(H,19,20)
FA 18:1	InChI=1S/C18H34O2/c1-2-3-4-5-6-7-8-9-10-11-12-13-14-15-16-17-18(19)20/h5-6H,2-4,7-17H2,1H3,(H,19,20)/b6-5+	InChI=1S/C18H34O2/c1-2-3-4-5-6-7-8-9-10-11-12-13-14-15-16-17-18(19)20/h5-6H,2-4,7-17H2,1H3,(H,19,20)/b6-5-	InChI=1S/C18H34O2/c1-2-3-4-5-6-7-8-9-10-11-12-13-14-15-16-17-18(19)20/h7-8H,2-6,9-17H2,1H3,(H,19,20)/b8-7+	InChI=1S/C18H34O2/c1-2-3-4-5-6-7-8-9-10-11-12-13-14-15-16-17-18(19)20/h9-10H,2-8,11-17H2,1H3,(H,19,20)	InChI=1S/C18H34O2/c1-2-3-4-5-6-7-8-9-10-11-12-13-14-15-16-17-18(19)20/h9-10H,2-8,11-17H2,1H3,(H,19,20)/b10-9+	InChI=1S/C18H34O2/c1-2-3-4-5-6-7-8-9-10-11-12-13-14-15-16-17-18(19)20/h11-12H,2-10,13-17H2,1H3,(H,19,20)/b12-11-	InChI=1S/C18H34O2/c1-2-3-4-5-6-7-8-9-10-11-12-13-14-15-16-17-18(19)20/h12-13H,2-11,14-17H2,1H3,(H,19,20)
FA 18:2	InChI=1S/C18H32O2/c1-2-3-4-5-6-7-8-9-10-11-12-13-14-15-16-17-18(19)20/h3-4,9-10H,2,5-8,11-17H2,1H3,(H,19,20)/b4-3+,10-9+	InChI=1S/C18H32O2/c1-2-3-4-5-6-7-8-9-10-11-12-13-14-15-16-17-18(19)20/h6-7,9-10H,2-5,8,11-17H2,1H3,(H,19,20)/b7-6+,10-9+	InChI=1S/C18H32O2/c1-2-3-4-5-6-7-8-9-10-11-12-13-14-15-16-17-18(19)20/h6-7,9-10H,2-5,8,11-17H2,1H3,(H,19,20)/b7-6-,10-9-	InChI=1S/C18H32O2/c1-2-3-4-5-6-7-8-9-10-11-12-13-14-15-16-17-18(19)20/h6-9H,2-5,10-17H2,1H3,(H,19,20)/b7-6-,9-8+	InChI=1S/C18H32O2/c1-2-3-4-5-6-7-8-9-10-11-12-13-14-15-16-17-18(19)20/h7-10H,2-6,11-17H2,1H3,(H,19,20)/b8-7+,10-9+	InChI=1S/C18H32O2/c1-2-3-4-5-6-7-8-9-10-11-12-13-14-15-16-17-18(19)20/h7-10H,2-6,11-17H2,1H3,(H,19,20)/b8-7+,10-9-	InChI=1S/C18H32O2/c1-2-3-4-5-6-7-8-9-10-11-12-13-14-15-16-17-18(19)20/h9-10,12-13H,2-8,11,14-17H2,1H3,(H,19,20)/b10-9-,13-12-	InChI=1S/C18H32O2/c1-2-3-4-5-6-7-8-9-10-11-12-13-14-15-16-17-18(19)20/h14-17H,2-13H2,1H3,(H,19,20)/b15-14+,17-16+
FA 20:1	InChI=1S/C20H38O2/c1-2-3-4-5-6-7-8-9-10-11-12-13-14-15-16-17-18-19-20(21)22/h7-8H,2-6,9-19H2,1H3,(H,21,22)/b8-7-	InChI=1S/C20H38O2/c1-2-3-4-5-6-7-8-9-10-11-12-13-14-15-16-17-18-19-20(21)22/h9-10H,2-8,11-19H2,1H3,(H,21,22)	InChI=1S/C20H38O2/c1-2-3-4-5-6-7-8-9-10-11-12-13-14-15-16-17-18-19-20(21)22/h9-10H,2-8,11-19H2,1H3,(H,21,22)/b10-9-	InChI=1S/C20H38O2/c1-2-3-4-5-6-7-8-9-10-11-12-13-14-15-16-17-18-19-20(21)22/h11-12H,2-10,13-19H2,1H3,(H,21,22)/b12-11-
FA 20:2	InChI=1S/C20H36O2/c1-2-3-4-5-6-7-8-9-10-11-12-13-14-15-16-17-18-19-20(21)22/h6-7,9-10H,2-5,8,11-19H2,1H3,(H,21,22)/b7-6-,10-9-	InChI=1S/C20H36O2/c1-2-3-4-5-6-7-8-9-10-11-12-13-14-15-16-17-18-19-20(21)22/h6-7,9-10H,2-5,8,11-19H2,1H3,(H,21,22)/p-1/b7-6-,10-9-
FA 20:3	InChI=1S/C20H34O2/c1-2-3-4-5-6-7-8-9-10-11-12-13-14-15-16-17-18-19-20(21)22/h6-7,9-10,12-13H,2-5,8,11,14-19H2,1H3,(H,21,22)/b7-6-,10-9-,13-12-
FA 20:4	InChI=1S/C20H32O2/c1-2-3-4-5-6-7-8-9-10-11-12-13-14-15-16-17-18-19-20(21)22/h6-7,9-10,12-13,15-16H,2-5,8,11,14,17-19H2,1H3,(H,21,22)/b7-6-,10-9-,13-12-,16-15-
FA 20:5	InChI=1S/C20H30O2/c1-2-3-4-5-6-7-8-9-10-11-12-13-14-15-16-17-18-19-20(21)22/h3-4,6-7,9-10,12-13,15-16H,2,5,8,11,14,17-19H2,1H3,(H,21,22)/b4-3-,7-6-,10-9-,13-12-,16-15-
FA 22:6	InChI=1S/C22H32O2/c1-2-3-4-5-6-7-8-9-10-11-12-13-14-15-16-17-18-19-20-21-22(23)24/h3-4,6-7,9-10,12-13,15-16,18-19H,2,5,8,11,14,17,20-21H2,1H3,(H,23,24)/b4-3-,7-6-,10-9-,13-12-,16-15-,19-18-
Hex2Cer d18:1/14:0	InChI=1S/C44H83NO13/c1-3-5-7-9-11-13-15-16-18-19-21-23-25-27-33(48)32(45-36(49)28-26-24-22-20-17-14-12-10-8-6-4-2)31-55-43-41(54)39(52)42(35(30-47)57-43)58-44-40(53)38(51)37(50)34(29-46)56-44/h25,27,32-35,37-44,46-48,50-54H,3-24,26,28-31H2,1-2H3,(H,45,49)/b27-25+/t32-,33+,34?,35?,37-,38-,39+,40?,41?,42+,43+,44-/m0/s1
Hex2Cer d18:1/16:0	InChI=1S/C46H87NO13/c1-3-5-7-9-11-13-15-17-19-21-23-25-27-29-35(50)34(47-38(51)30-28-26-24-22-20-18-16-14-12-10-8-6-4-2)33-57-45-43(56)41(54)44(37(32-49)59-45)60-46-42(55)40(53)39(52)36(31-48)58-46/h27,29,34-37,39-46,48-50,52-56H,3-26,28,30-33H2,1-2H3,(H,47,51)/b29-27+/t34-,35+,36+,37+,39-,40-,41+,42+,43+,44+,45+,46-/m0/s1	InChI=1S/C46H87NO13/c1-3-5-7-9-11-13-15-17-19-21-23-25-27-29-35(50)34(47-38(51)30-28-26-24-22-20-18-16-14-12-10-8-6-4-2)33-57-45-43(56)41(54)44(37(32-49)59-45)60-46-42(55)40(53)39(52)36(31-48)58-46/h27,29,34-37,39-46,48-50,52-56H,3-26,28,30-33H2,1-2H3,(H,47,51)/b29-27+/t34-,35+,36?,37?,39+,40-,41+,42?,43?,44+,45+,46-/m0/s1	InChI=1S/C46H87NO13/c1-3-5-7-9-11-13-15-17-19-21-23-25-27-29-35(50)34(47-38(51)30-28-26-24-22-20-18-16-14-12-10-8-6-4-2)33-57-45-43(56)41(54)44(37(32-49)59-45)60-46-42(55)40(53)39(52)36(31-48)58-46/h27,29,34-37,39-46,48-50,52-56H,3-26,28,30-33H2,1-2H3,(H,47,51)/b29-27+/t34-,35+,36?,37?,39-,40-,41+,42?,43?,44+,45+,46-/m0/s1	InChI=1S/C46H87NO13/c1-3-5-7-9-11-13-15-17-19-21-23-25-27-29-35(50)34(47-38(51)30-28-26-24-22-20-18-16-14-12-10-8-6-4-2)33-57-45-43(56)41(54)44(37(32-49)59-45)60-46-42(55)40(53)39(52)36(31-48)58-46/h27,29,34-37,39-46,48-50,52-56H,3-26,28,30-33H2,1-2H3,(H,47,51)/b29-27+/t34-,35+,36?,37?,39-,40-,41+,42?,43?,44-,45+,46?/m0/s1	InChI=1S/C46H87NO13/c1-3-5-7-9-11-13-15-17-19-21-23-25-27-29-35(50)34(47-38(51)30-28-26-24-22-20-18-16-14-12-10-8-6-4-2)33-57-45-43(56)41(54)44(37(32-49)59-45)60-46-42(55)40(53)39(52)36(31-48)58-46/h27,29,34-37,39-46,48-50,52-56H,3-26,28,30-33H2,1-2H3,(H,47,51)/b29-27-/t34?,35?,36-,37-,39+,40+,41-,42-,43-,44+,45-,46-/m1/s1
Hex2Cer d18:1/18:0	InChI=1S/C48H91NO13/c1-3-5-7-9-11-13-15-17-18-20-22-24-26-28-30-32-40(53)49-36(37(52)31-29-27-25-23-21-19-16-14-12-10-8-6-4-2)35-59-47-45(58)43(56)46(39(34-51)61-47)62-48-44(57)42(55)41(54)38(33-50)60-48/h29,31,36-39,41-48,50-52,54-58H,3-28,30,32-35H2,1-2H3,(H,49,53)/b31-29+/t36-,37+,38+,39+,41-,42-,43+,44+,45+,46+,47+,48-/m0/s1	InChI=1S/C48H91NO13/c1-3-5-7-9-11-13-15-17-18-20-22-24-26-28-30-32-40(53)49-36(37(52)31-29-27-25-23-21-19-16-14-12-10-8-6-4-2)35-59-47-45(58)43(56)46(39(34-51)61-47)62-48-44(57)42(55)41(54)38(33-50)60-48/h29,31,36-39,41-48,50-52,54-58H,3-28,30,32-35H2,1-2H3,(H,49,53)/b31-29+/t36-,37+,38?,39?,41+,42-,43+,44?,45?,46+,47+,48-/m0/s1	InChI=1S/C48H91NO13/c1-3-5-7-9-11-13-15-17-18-20-22-24-26-28-30-32-40(53)49-36(37(52)31-29-27-25-23-21-19-16-14-12-10-8-6-4-2)35-59-47-45(58)43(56)46(39(34-51)61-47)62-48-44(57)42(55)41(54)38(33-50)60-48/h29,31,36-39,41-48,50-52,54-58H,3-28,30,32-35H2,1-2H3,(H,49,53)/b31-29+/t36-,37+,38?,39?,41-,42-,43+,44?,45?,46+,47+,48-/m0/s1	InChI=1S/C48H91NO13/c1-3-5-7-9-11-13-15-17-18-20-22-24-26-28-30-32-40(53)49-36(37(52)31-29-27-25-23-21-19-16-14-12-10-8-6-4-2)35-59-47-45(58)43(56)46(39(34-51)61-47)62-48-44(57)42(55)41(54)38(33-50)60-48/h29,31,36-39,41-48,50-52,54-58H,3-28,30,32-35H2,1-2H3,(H,49,53)/b31-29+/t36-,37+,38?,39?,41-,42-,43+,44?,45?,46-,47+,48?/m0/s1	InChI=1S/C48H91NO13/c1-3-5-7-9-11-13-15-17-18-20-22-24-26-28-30-32-40(53)49-36(37(52)31-29-27-25-23-21-19-16-14-12-10-8-6-4-2)35-59-47-45(58)43(56)46(39(34-51)61-47)62-48-44(57)42(55)41(54)38(33-50)60-48/h29,31,36-39,41-48,50-52,54-58H,3-28,30,32-35H2,1-2H3,(H,49,53)/b31-29-/t36?,37?,38-,39-,41+,42+,43-,44-,45-,46+,47-,48-/m1/s1
Hex2Cer d18:1/20:0	InChI=1S/C50H95NO13/c1-3-5-7-9-11-13-15-17-18-19-20-22-24-26-28-30-32-34-42(55)51-38(39(54)33-31-29-27-25-23-21-16-14-12-10-8-6-4-2)37-61-49-47(60)45(58)48(41(36-53)63-49)64-50-46(59)44(57)43(56)40(35-52)62-50/h31,33,38-41,43-50,52-54,56-60H,3-30,32,34-37H2,1-2H3,(H,51,55)/b33-31+/t38-,39+,40+,41+,43-,44-,45+,46+,47+,48+,49+,50-/m0/s1	InChI=1S/C50H95NO13/c1-3-5-7-9-11-13-15-17-18-19-20-22-24-26-28-30-32-34-42(55)51-38(39(54)33-31-29-27-25-23-21-16-14-12-10-8-6-4-2)37-61-49-47(60)45(58)48(41(36-53)63-49)64-50-46(59)44(57)43(56)40(35-52)62-50/h31,33,38-41,43-50,52-54,56-60H,3-30,32,34-37H2,1-2H3,(H,51,55)/b33-31+/t38-,39+,40?,41?,43+,44-,45+,46?,47?,48+,49+,50-/m0/s1	InChI=1S/C50H95NO13/c1-3-5-7-9-11-13-15-17-18-19-20-22-24-26-28-30-32-34-42(55)51-38(39(54)33-31-29-27-25-23-21-16-14-12-10-8-6-4-2)37-61-49-47(60)45(58)48(41(36-53)63-49)64-50-46(59)44(57)43(56)40(35-52)62-50/h31,33,38-41,43-50,52-54,56-60H,3-30,32,34-37H2,1-2H3,(H,51,55)/b33-31+/t38-,39+,40?,41?,43-,44-,45+,46?,47?,48+,49+,50-/m0/s1	InChI=1S/C50H95NO13/c1-3-5-7-9-11-13-15-17-18-19-20-22-24-26-28-30-32-34-42(55)51-38(39(54)33-31-29-27-25-23-21-16-14-12-10-8-6-4-2)37-61-49-47(60)45(58)48(41(36-53)63-49)64-50-46(59)44(57)43(56)40(35-52)62-50/h31,33,38-41,43-50,52-54,56-60H,3-30,32,34-37H2,1-2H3,(H,51,55)/b33-31+/t38-,39+,40?,41?,43-,44-,45+,46?,47?,48-,49+,50?/m0/s1	InChI=1S/C50H95NO13/c1-3-5-7-9-11-13-15-17-18-19-20-22-24-26-28-30-32-34-42(55)51-38(39(54)33-31-29-27-25-23-21-16-14-12-10-8-6-4-2)37-61-49-47(60)45(58)48(41(36-53)63-49)64-50-46(59)44(57)43(56)40(35-52)62-50/h31,33,38-41,43-50,52-54,56-60H,3-30,32,34-37H2,1-2H3,(H,51,55)/b33-31-/t38?,39?,40-,41-,43+,44+,45-,46-,47-,48+,49-,50-/m1/s1
Hex2Cer d18:1/22:0	InChI=1S/C52H99NO13/c1-3-5-7-9-11-13-15-17-18-19-20-21-22-24-26-28-30-32-34-36-44(57)53-40(41(56)35-33-31-29-27-25-23-16-14-12-10-8-6-4-2)39-63-51-49(62)47(60)50(43(38-55)65-51)66-52-48(61)46(59)45(58)42(37-54)64-52/h33,35,40-43,45-52,54-56,58-62H,3-32,34,36-39H2,1-2H3,(H,53,57)/b35-33+/t40-,41+,42+,43+,45-,46-,47+,48+,49+,50+,51+,52-/m0/s1	InChI=1S/C52H99NO13/c1-3-5-7-9-11-13-15-17-18-19-20-21-22-24-26-28-30-32-34-36-44(57)53-40(41(56)35-33-31-29-27-25-23-16-14-12-10-8-6-4-2)39-63-51-49(62)47(60)50(43(38-55)65-51)66-52-48(61)46(59)45(58)42(37-54)64-52/h33,35,40-43,45-52,54-56,58-62H,3-32,34,36-39H2,1-2H3,(H,53,57)/b35-33+/t40-,41+,42?,43?,45+,46-,47+,48?,49?,50+,51+,52-/m0/s1	InChI=1S/C52H99NO13/c1-3-5-7-9-11-13-15-17-18-19-20-21-22-24-26-28-30-32-34-36-44(57)53-40(41(56)35-33-31-29-27-25-23-16-14-12-10-8-6-4-2)39-63-51-49(62)47(60)50(43(38-55)65-51)66-52-48(61)46(59)45(58)42(37-54)64-52/h33,35,40-43,45-52,54-56,58-62H,3-32,34,36-39H2,1-2H3,(H,53,57)/b35-33+/t40-,41+,42?,43?,45-,46-,47+,48?,49?,50+,51+,52-/m0/s1	InChI=1S/C52H99NO13/c1-3-5-7-9-11-13-15-17-18-19-20-21-22-24-26-28-30-32-34-36-44(57)53-40(41(56)35-33-31-29-27-25-23-16-14-12-10-8-6-4-2)39-63-51-49(62)47(60)50(43(38-55)65-51)66-52-48(61)46(59)45(58)42(37-54)64-52/h33,35,40-43,45-52,54-56,58-62H,3-32,34,36-39H2,1-2H3,(H,53,57)/b35-33+/t40-,41+,42?,43?,45-,46-,47+,48?,49?,50-,51+,52?/m0/s1	InChI=1S/C52H99NO13/c1-3-5-7-9-11-13-15-17-18-19-20-21-22-24-26-28-30-32-34-36-44(57)53-40(41(56)35-33-31-29-27-25-23-16-14-12-10-8-6-4-2)39-63-51-49(62)47(60)50(43(38-55)65-51)66-52-48(61)46(59)45(58)42(37-54)64-52/h33,35,40-43,45-52,54-56,58-62H,3-32,34,36-39H2,1-2H3,(H,53,57)/b35-33-/t40?,41?,42-,43-,45+,46+,47-,48-,49-,50+,51-,52-/m1/s1
Hex2Cer d18:1/24:0	InChI=1S/C54H103NO13/c1-3-5-7-9-11-13-15-17-18-19-20-21-22-23-24-26-28-30-32-34-36-38-46(59)55-42(43(58)37-35-33-31-29-27-25-16-14-12-10-8-6-4-2)41-65-53-51(64)49(62)52(45(40-57)67-53)68-54-50(63)48(61)47(60)44(39-56)66-54/h35,37,42-45,47-54,56-58,60-64H,3-34,36,38-41H2,1-2H3,(H,55,59)/b37-35+/t42-,43+,44+,45+,47-,48-,49+,50+,51+,52+,53+,54-/m0/s1	InChI=1S/C54H103NO13/c1-3-5-7-9-11-13-15-17-18-19-20-21-22-23-24-26-28-30-32-34-36-38-46(59)55-42(43(58)37-35-33-31-29-27-25-16-14-12-10-8-6-4-2)41-65-53-51(64)49(62)52(45(40-57)67-53)68-54-50(63)48(61)47(60)44(39-56)66-54/h35,37,42-45,47-54,56-58,60-64H,3-34,36,38-41H2,1-2H3,(H,55,59)/b37-35+/t42-,43+,44?,45?,47+,48-,49+,50?,51?,52+,53+,54-/m0/s1	InChI=1S/C54H103NO13/c1-3-5-7-9-11-13-15-17-18-19-20-21-22-23-24-26-28-30-32-34-36-38-46(59)55-42(43(58)37-35-33-31-29-27-25-16-14-12-10-8-6-4-2)41-65-53-51(64)49(62)52(45(40-57)67-53)68-54-50(63)48(61)47(60)44(39-56)66-54/h35,37,42-45,47-54,56-58,60-64H,3-34,36,38-41H2,1-2H3,(H,55,59)/b37-35+/t42-,43+,44?,45?,47-,48-,49+,50?,51?,52+,53+,54-/m0/s1	InChI=1S/C54H103NO13/c1-3-5-7-9-11-13-15-17-18-19-20-21-22-23-24-26-28-30-32-34-36-38-46(59)55-42(43(58)37-35-33-31-29-27-25-16-14-12-10-8-6-4-2)41-65-53-51(64)49(62)52(45(40-57)67-53)68-54-50(63)48(61)47(60)44(39-56)66-54/h35,37,42-45,47-54,56-58,60-64H,3-34,36,38-41H2,1-2H3,(H,55,59)/b37-35+/t42-,43+,44?,45?,47-,48-,49+,50?,51?,52-,53+,54?/m0/s1	InChI=1S/C54H103NO13/c1-3-5-7-9-11-13-15-17-18-19-20-21-22-23-24-26-28-30-32-34-36-38-46(59)55-42(43(58)37-35-33-31-29-27-25-16-14-12-10-8-6-4-2)41-65-53-51(64)49(62)52(45(40-57)67-53)68-54-50(63)48(61)47(60)44(39-56)66-54/h35,37,42-45,47-54,56-58,60-64H,3-34,36,38-41H2,1-2H3,(H,55,59)/b37-35-/t42?,43?,44-,45-,47+,48+,49-,50-,51-,52+,53-,54-/m1/s1
Hex2Cer d18:1/24:1	InChI=1S/C54H101NO13/c1-3-5-7-9-11-13-15-17-18-19-20-21-22-23-24-26-28-30-32-34-36-38-46(59)55-42(43(58)37-35-33-31-29-27-25-16-14-12-10-8-6-4-2)41-65-53-51(64)49(62)52(45(40-57)67-53)68-54-50(63)48(61)47(60)44(39-56)66-54/h17-18,35,37,42-45,47-54,56-58,60-64H,3-16,19-34,36,38-41H2,1-2H3,(H,55,59)/b18-17-,37-35+/t42-,43+,44+,45+,47-,48-,49+,50+,51?,52+,53+,54-/m0/s1	InChI=1S/C54H101NO13/c1-3-5-7-9-11-13-15-17-18-19-20-21-22-23-24-26-28-30-32-34-36-38-46(59)55-42(43(58)37-35-33-31-29-27-25-16-14-12-10-8-6-4-2)41-65-53-51(64)49(62)52(45(40-57)67-53)68-54-50(63)48(61)47(60)44(39-56)66-54/h17-18,35,37,42-45,47-54,56-58,60-64H,3-16,19-34,36,38-41H2,1-2H3,(H,55,59)/b18-17-,37-35+/t42-,43+,44?,45?,47+,48-,49+,50?,51?,52+,53+,54-/m0/s1	InChI=1S/C54H101NO13/c1-3-5-7-9-11-13-15-17-18-19-20-21-22-23-24-26-28-30-32-34-36-38-46(59)55-42(43(58)37-35-33-31-29-27-25-16-14-12-10-8-6-4-2)41-65-53-51(64)49(62)52(45(40-57)67-53)68-54-50(63)48(61)47(60)44(39-56)66-54/h17-18,35,37,42-45,47-54,56-58,60-64H,3-16,19-34,36,38-41H2,1-2H3,(H,55,59)/b18-17-,37-35+/t42-,43+,44?,45?,47-,48-,49+,50?,51?,52+,53+,54-/m0/s1	InChI=1S/C54H101NO13/c1-3-5-7-9-11-13-15-17-18-19-20-21-22-23-24-26-28-30-32-34-36-38-46(59)55-42(43(58)37-35-33-31-29-27-25-16-14-12-10-8-6-4-2)41-65-53-51(64)49(62)52(45(40-57)67-53)68-54-50(63)48(61)47(60)44(39-56)66-54/h17-18,35,37,42-45,47-54,56-58,60-64H,3-16,19-34,36,38-41H2,1-2H3,(H,55,59)/b18-17-,37-35+/t42-,43+,44?,45?,47-,48-,49+,50?,51?,52-,53+,54?/m0/s1	InChI=1S/C54H101NO13/c1-3-5-7-9-11-13-15-17-18-19-20-21-22-23-24-26-28-30-32-34-36-38-46(59)55-42(43(58)37-35-33-31-29-27-25-16-14-12-10-8-6-4-2)41-65-53-51(64)49(62)52(45(40-57)67-53)68-54-50(63)48(61)47(60)44(39-56)66-54/h17-18,35,37,42-45,47-54,56-58,60-64H,3-16,19-34,36,38-41H2,1-2H3,(H,55,59)/b18-17-,37-35-/t42?,43?,44-,45-,47+,48+,49-,50-,51-,52+,53-,54-/m1/s1
Hex2Cer d18:1/26:0	InChI=1S/C56H107NO13/c1-3-5-7-9-11-13-15-17-18-19-20-21-22-23-24-25-26-28-30-32-34-36-38-40-48(61)57-44(45(60)39-37-35-33-31-29-27-16-14-12-10-8-6-4-2)43-67-55-53(66)51(64)54(47(42-59)69-55)70-56-52(65)50(63)49(62)46(41-58)68-56/h37,39,44-47,49-56,58-60,62-66H,3-36,38,40-43H2,1-2H3,(H,57,61)/b39-37+/t44-,45+,46+,47+,49-,50-,51+,52+,53?,54+,55+,56-/m0/s1	InChI=1S/C56H107NO13/c1-3-5-7-9-11-13-15-17-18-19-20-21-22-23-24-25-26-28-30-32-34-36-38-40-48(61)57-44(45(60)39-37-35-33-31-29-27-16-14-12-10-8-6-4-2)43-67-55-53(66)51(64)54(47(42-59)69-55)70-56-52(65)50(63)49(62)46(41-58)68-56/h37,39,44-47,49-56,58-60,62-66H,3-36,38,40-43H2,1-2H3,(H,57,61)/b39-37+/t44-,45+,46?,47?,49+,50-,51+,52?,53?,54+,55+,56-/m0/s1	InChI=1S/C56H107NO13/c1-3-5-7-9-11-13-15-17-18-19-20-21-22-23-24-25-26-28-30-32-34-36-38-40-48(61)57-44(45(60)39-37-35-33-31-29-27-16-14-12-10-8-6-4-2)43-67-55-53(66)51(64)54(47(42-59)69-55)70-56-52(65)50(63)49(62)46(41-58)68-56/h37,39,44-47,49-56,58-60,62-66H,3-36,38,40-43H2,1-2H3,(H,57,61)/b39-37+/t44-,45+,46?,47?,49-,50-,51+,52?,53?,54+,55+,56-/m0/s1	InChI=1S/C56H107NO13/c1-3-5-7-9-11-13-15-17-18-19-20-21-22-23-24-25-26-28-30-32-34-36-38-40-48(61)57-44(45(60)39-37-35-33-31-29-27-16-14-12-10-8-6-4-2)43-67-55-53(66)51(64)54(47(42-59)69-55)70-56-52(65)50(63)49(62)46(41-58)68-56/h37,39,44-47,49-56,58-60,62-66H,3-36,38,40-43H2,1-2H3,(H,57,61)/b39-37+/t44-,45+,46?,47?,49-,50-,51+,52?,53?,54-,55+,56?/m0/s1	InChI=1S/C56H107NO13/c1-3-5-7-9-11-13-15-17-18-19-20-21-22-23-24-25-26-28-30-32-34-36-38-40-48(61)57-44(45(60)39-37-35-33-31-29-27-16-14-12-10-8-6-4-2)43-67-55-53(66)51(64)54(47(42-59)69-55)70-56-52(65)50(63)49(62)46(41-58)68-56/h37,39,44-47,49-56,58-60,62-66H,3-36,38,40-43H2,1-2H3,(H,57,61)/b39-37-/t44?,45?,46-,47-,49+,50+,51-,52-,53-,54+,55-,56-/m1/s1
Hex2Cer d18:1/26:1	InChI=1S/C56H105NO13/c1-3-5-7-9-11-13-15-17-18-19-20-21-22-23-24-25-26-28-30-32-34-36-38-40-48(61)57-44(45(60)39-37-35-33-31-29-27-16-14-12-10-8-6-4-2)43-67-55-53(66)51(64)54(47(42-59)69-55)70-56-52(65)50(63)49(62)46(41-58)68-56/h17-18,37,39,44-47,49-56,58-60,62-66H,3-16,19-36,38,40-43H2,1-2H3,(H,57,61)/b18-17-,39-37+/t44-,45+,46+,47+,49-,50-,51+,52+,53?,54+,55+,56-/m0/s1	InChI=1S/C56H105NO13/c1-3-5-7-9-11-13-15-17-18-19-20-21-22-23-24-25-26-28-30-32-34-36-38-40-48(61)57-44(45(60)39-37-35-33-31-29-27-16-14-12-10-8-6-4-2)43-67-55-53(66)51(64)54(47(42-59)69-55)70-56-52(65)50(63)49(62)46(41-58)68-56/h17-18,37,39,44-47,49-56,58-60,62-66H,3-16,19-36,38,40-43H2,1-2H3,(H,57,61)/b18-17-,39-37+/t44-,45+,46?,47?,49+,50-,51+,52?,53?,54+,55+,56-/m0/s1	InChI=1S/C56H105NO13/c1-3-5-7-9-11-13-15-17-18-19-20-21-22-23-24-25-26-28-30-32-34-36-38-40-48(61)57-44(45(60)39-37-35-33-31-29-27-16-14-12-10-8-6-4-2)43-67-55-53(66)51(64)54(47(42-59)69-55)70-56-52(65)50(63)49(62)46(41-58)68-56/h17-18,37,39,44-47,49-56,58-60,62-66H,3-16,19-36,38,40-43H2,1-2H3,(H,57,61)/b18-17-,39-37+/t44-,45+,46?,47?,49-,50-,51+,52?,53?,54+,55+,56-/m0/s1	InChI=1S/C56H105NO13/c1-3-5-7-9-11-13-15-17-18-19-20-21-22-23-24-25-26-28-30-32-34-36-38-40-48(61)57-44(45(60)39-37-35-33-31-29-27-16-14-12-10-8-6-4-2)43-67-55-53(66)51(64)54(47(42-59)69-55)70-56-52(65)50(63)49(62)46(41-58)68-56/h17-18,37,39,44-47,49-56,58-60,62-66H,3-16,19-36,38,40-43H2,1-2H3,(H,57,61)/b18-17-,39-37+/t44-,45+,46?,47?,49-,50-,51+,52?,53?,54-,55+,56?/m0/s1	InChI=1S/C56H105NO13/c1-3-5-7-9-11-13-15-17-18-19-20-21-22-23-24-25-26-28-30-32-34-36-38-40-48(61)57-44(45(60)39-37-35-33-31-29-27-16-14-12-10-8-6-4-2)43-67-55-53(66)51(64)54(47(42-59)69-55)70-56-52(65)50(63)49(62)46(41-58)68-56/h17-18,37,39,44-47,49-56,58-60,62-66H,3-16,19-36,38,40-43H2,1-2H3,(H,57,61)/b18-17-,39-37-/t44?,45?,46-,47-,49+,50+,51-,52-,53-,54+,55-,56-/m1/s1
Hex3Cer d18:1/16:0	InChI=1S/C52H97NO18/c1-3-5-7-9-11-13-15-17-19-21-23-25-27-29-36(57)35(53-40(58)30-28-26-24-22-20-18-16-14-12-10-8-6-4-2)34-66-50-46(64)43(61)48(38(32-55)68-50)71-52-47(65)44(62)49(39(33-56)69-52)70-51-45(63)42(60)41(59)37(31-54)67-51/h27,29,35-39,41-52,54-57,59-65H,3-26,28,30-34H2,1-2H3,(H,53,58)/b29-27+	InChI=1S/C52H97NO18/c1-3-5-7-9-11-13-15-17-19-21-23-25-27-29-36(57)35(53-40(58)30-28-26-24-22-20-18-16-14-12-10-8-6-4-2)34-66-50-46(64)43(61)48(38(32-55)68-50)71-52-47(65)44(62)49(39(33-56)69-52)70-51-45(63)42(60)41(59)37(31-54)67-51/h27,29,35-39,41-52,54-57,59-65H,3-26,28,30-34H2,1-2H3,(H,53,58)/b29-27+/t35-,36+,37?,38?,39?,41-,42-,43+,44+,45?,46?,47?,48+,49-,50+,51?,52-/m0/s1	InChI=1S/C52H97NO18/c1-3-5-7-9-11-13-15-17-19-21-23-25-27-29-36(57)35(53-40(58)30-28-26-24-22-20-18-16-14-12-10-8-6-4-2)34-66-50-46(64)44(62)48(39(33-56)69-50)70-52-47(65)49(42(60)38(32-55)68-52)71-51-45(63)43(61)41(59)37(31-54)67-51/h27,29,35-39,41-52,54-57,59-65H,3-26,28,30-34H2,1-2H3,(H,53,58)/b29-27+/t35-,36+,37?,38?,39?,41+,42+,43-,44+,45?,46?,47?,48+,49-,50+,51?,52-/m0/s1
Hex3Cer d18:1/18:0	InChI=1S/C54H101NO18/c1-3-5-7-9-11-13-15-17-18-20-22-24-26-28-30-32-42(60)55-37(38(59)31-29-27-25-23-21-19-16-14-12-10-8-6-4-2)36-68-52-48(66)45(63)50(40(34-57)70-52)73-54-49(67)46(64)51(41(35-58)71-54)72-53-47(65)44(62)43(61)39(33-56)69-53/h29,31,37-41,43-54,56-59,61-67H,3-28,30,32-36H2,1-2H3,(H,55,60)/b31-29+	InChI=1S/C54H101NO18/c1-3-5-7-9-11-13-15-17-18-20-22-24-26-28-30-32-42(60)55-37(38(59)31-29-27-25-23-21-19-16-14-12-10-8-6-4-2)36-68-52-48(66)45(63)50(40(34-57)70-52)73-54-49(67)46(64)51(41(35-58)71-54)72-53-47(65)44(62)43(61)39(33-56)69-53/h29,31,37-41,43-54,56-59,61-67H,3-28,30,32-36H2,1-2H3,(H,55,60)/b31-29+/t37-,38+,39?,40?,41?,43-,44-,45+,46+,47?,48?,49?,50+,51-,52+,53?,54-/m0/s1	InChI=1S/C54H101NO18/c1-3-5-7-9-11-13-15-17-18-20-22-24-26-28-30-32-42(60)55-37(38(59)31-29-27-25-23-21-19-16-14-12-10-8-6-4-2)36-68-52-48(66)46(64)50(41(35-58)71-52)72-54-49(67)51(44(62)40(34-57)70-54)73-53-47(65)45(63)43(61)39(33-56)69-53/h29,31,37-41,43-54,56-59,61-67H,3-28,30,32-36H2,1-2H3,(H,55,60)/b31-29+/t37-,38+,39?,40?,41?,43+,44+,45-,46+,47?,48?,49?,50+,51-,52+,53?,54-/m0/s1
Hex3Cer d18:1/20:0	InChI=1S/C56H105NO18/c1-3-5-7-9-11-13-15-17-18-19-20-22-24-26-28-30-32-34-44(62)57-39(40(61)33-31-29-27-25-23-21-16-14-12-10-8-6-4-2)38-70-54-50(68)47(65)52(42(36-59)72-54)75-56-51(69)48(66)53(43(37-60)73-56)74-55-49(67)46(64)45(63)41(35-58)71-55/h31,33,39-43,45-56,58-61,63-69H,3-30,32,34-38H2,1-2H3,(H,57,62)/b33-31+	InChI=1S/C56H105NO18/c1-3-5-7-9-11-13-15-17-18-19-20-22-24-26-28-30-32-34-44(62)57-39(40(61)33-31-29-27-25-23-21-16-14-12-10-8-6-4-2)38-70-54-50(68)47(65)52(42(36-59)72-54)75-56-51(69)48(66)53(43(37-60)73-56)74-55-49(67)46(64)45(63)41(35-58)71-55/h31,33,39-43,45-56,58-61,63-69H,3-30,32,34-38H2,1-2H3,(H,57,62)/b33-31+/t39-,40+,41?,42?,43?,45-,46-,47+,48+,49?,50?,51?,52+,53-,54+,55?,56-/m0/s1	InChI=1S/C56H105NO18/c1-3-5-7-9-11-13-15-17-18-19-20-22-24-26-28-30-32-34-44(62)57-39(40(61)33-31-29-27-25-23-21-16-14-12-10-8-6-4-2)38-70-54-50(68)48(66)52(43(37-60)73-54)74-56-51(69)53(46(64)42(36-59)72-56)75-55-49(67)47(65)45(63)41(35-58)71-55/h31,33,39-43,45-56,58-61,63-69H,3-30,32,34-38H2,1-2H3,(H,57,62)/b33-31+/t39-,40+,41?,42?,43?,45+,46+,47-,48+,49?,50?,51?,52+,53-,54+,55?,56-/m0/s1
Hex3Cer d18:1/22:0	InChI=1S/C58H109NO18/c1-3-5-7-9-11-13-15-17-18-19-20-21-22-24-26-28-30-32-34-36-46(64)59-41(42(63)35-33-31-29-27-25-23-16-14-12-10-8-6-4-2)40-72-56-52(70)49(67)54(44(38-61)74-56)77-58-53(71)50(68)55(45(39-62)75-58)76-57-51(69)48(66)47(65)43(37-60)73-57/h33,35,41-45,47-58,60-63,65-71H,3-32,34,36-40H2,1-2H3,(H,59,64)/b35-33+	InChI=1S/C58H109NO18/c1-3-5-7-9-11-13-15-17-18-19-20-21-22-24-26-28-30-32-34-36-46(64)59-41(42(63)35-33-31-29-27-25-23-16-14-12-10-8-6-4-2)40-72-56-52(70)49(67)54(44(38-61)74-56)77-58-53(71)50(68)55(45(39-62)75-58)76-57-51(69)48(66)47(65)43(37-60)73-57/h33,35,41-45,47-58,60-63,65-71H,3-32,34,36-40H2,1-2H3,(H,59,64)/b35-33+/t41-,42+,43?,44?,45?,47-,48-,49+,50+,51?,52?,53?,54+,55-,56+,57?,58-/m0/s1	InChI=1S/C58H109NO18/c1-3-5-7-9-11-13-15-17-18-19-20-21-22-24-26-28-30-32-34-36-46(64)59-41(42(63)35-33-31-29-27-25-23-16-14-12-10-8-6-4-2)40-72-56-52(70)50(68)54(45(39-62)75-56)76-58-53(71)55(48(66)44(38-61)74-58)77-57-51(69)49(67)47(65)43(37-60)73-57/h33,35,41-45,47-58,60-63,65-71H,3-32,34,36-40H2,1-2H3,(H,59,64)/b35-33+/t41-,42+,43?,44?,45?,47+,48+,49-,50+,51?,52?,53?,54+,55-,56+,57?,58-/m0/s1
Hex3Cer d18:1/24:1	InChI=1S/C60H111NO18/c1-3-5-7-9-11-13-15-17-18-19-20-21-22-23-24-26-28-30-32-34-36-38-48(66)61-43(44(65)37-35-33-31-29-27-25-16-14-12-10-8-6-4-2)42-74-58-54(72)51(69)56(46(40-63)76-58)79-60-55(73)52(70)57(47(41-64)77-60)78-59-53(71)50(68)49(67)45(39-62)75-59/h17-18,35,37,43-47,49-60,62-65,67-73H,3-16,19-34,36,38-42H2,1-2H3,(H,61,66)/b18-17+,37-35+	InChI=1S/C60H111NO18/c1-3-5-7-9-11-13-15-17-18-19-20-21-22-23-24-26-28-30-32-34-36-38-48(66)61-43(44(65)37-35-33-31-29-27-25-16-14-12-10-8-6-4-2)42-74-58-54(72)51(69)56(46(40-63)76-58)79-60-55(73)52(70)57(47(41-64)77-60)78-59-53(71)50(68)49(67)45(39-62)75-59/h17-18,35,37,43-47,49-60,62-65,67-73H,3-16,19-34,36,38-42H2,1-2H3,(H,61,66)/b18-17-,37-35+/t43-,44+,45?,46?,47?,49-,50-,51+,52+,53?,54?,55?,…	InChI=1S/C60H111NO18/c1-3-5-7-9-11-13-15-17-18-19-20-21-22-23-24-26-28-30-32-34-36-38-48(66)61-43(44(65)37-35-33-31-29-27-25-16-14-12-10-8-6-4-2)42-74-58-54(72)52(70)56(47(41-64)77-58)78-60-55(73)57(50(68)46(40-63)76-60)79-59-53(71)51(69)49(67)45(39-62)75-59/h17-18,35,37,43-47,49-60,62-65,67-73H,3-16,19-34,36,38-42H2,1-2H3,(H,61,66)/b18-17-,37-35+/t43-,44+,45?,46?,47?,49+,50+,51-,52+,53?,54?,55?,…
Hex3Cer d18:1/26:1	InChI=1S/C62H115NO18/c1-3-5-7-9-11-13-15-17-18-19-20-21-22-23-24-25-26-28-30-32-34-36-38-40-50(68)63-45(46(67)39-37-35-33-31-29-27-16-14-12-10-8-6-4-2)44-76-60-56(74)53(71)58(48(42-65)78-60)81-62-57(75)54(72)59(49(43-66)79-62)80-61-55(73)52(70)51(69)47(41-64)77-61/h17-18,37,39,45-49,51-62,64-67,69-75H,3-16,19-36,38,40-44H2,1-2H3,(H,63,68)/b18-17-,39-37+/t45-,46+,47?,48?,49?,51-,52-,53+,54+,55?,56…	InChI=1S/C62H115NO18/c1-3-5-7-9-11-13-15-17-18-19-20-21-22-23-24-25-26-28-30-32-34-36-38-40-50(68)63-45(46(67)39-37-35-33-31-29-27-16-14-12-10-8-6-4-2)44-76-60-56(74)54(72)58(49(43-66)79-60)80-62-57(75)59(52(70)48(42-65)78-62)81-61-55(73)53(71)51(69)47(41-64)77-61/h17-18,37,39,45-49,51-62,64-67,69-75H,3-16,19-36,38,40-44H2,1-2H3,(H,63,68)/b18-17-,39-37+/t45-,46+,47?,48?,49?,51+,52+,53-,54+,55?,56…	InChI=1S/C62H117NO18/c1-3-5-7-9-11-13-15-17-18-19-20-21-22-23-24-25-26-28-30-32-34-36-38-40-50(68)63-45(46(67)39-37-35-33-31-29-27-16-14-12-10-8-6-4-2)44-76-60-56(74)53(71)58(48(42-65)78-60)81-62-57(75)54(72)59(49(43-66)79-62)80-61-55(73)52(70)51(69)47(41-64)77-61/h37,39,45-49,51-62,64-67,69-75H,3-36,38,40-44H2,1-2H3,(H,63,68)/b39-37+
Hex-Cer d16:1/22:0	InChI=1S/C44H85NO8/c1-3-5-7-9-11-13-15-16-17-18-19-20-21-22-24-26-28-30-32-34-40(48)45-37(36-52-44-43(51)42(50)41(49)39(35-46)53-44)38(47)33-31-29-27-25-23-14-12-10-8-6-4-2/h31,33,37-39,41-44,46-47,49-51H,3-30,32,34-36H2,1-2H3,(H,45,48)/b33-31+/t37-,38+,39+,41+,42?,43?,44+/m0/s1	InChI=1S/C44H85NO8/c1-3-5-7-9-11-13-15-16-17-18-19-20-21-22-24-26-28-30-32-34-40(48)45-37(36-52-44-43(51)42(50)41(49)39(35-46)53-44)38(47)33-31-29-27-25-23-14-12-10-8-6-4-2/h31,33,37-39,41-44,46-47,49-51H,3-30,32,34-36H2,1-2H3,(H,45,48)/b33-31+/t37-,38+,39+,41-,42?,43?,44+/m0/s1
Hex-Cer d16:1/24:0	InChI=1S/C46H89NO8/c1-3-5-7-9-11-13-15-16-17-18-19-20-21-22-23-24-26-28-30-32-34-36-42(50)47-39(38-54-46-45(53)44(52)43(51)41(37-48)55-46)40(49)35-33-31-29-27-25-14-12-10-8-6-4-2/h33,35,39-41,43-46,48-49,51-53H,3-32,34,36-38H2,1-2H3,(H,47,50)/b35-33+/t39-,40+,41+,43+,44?,45?,46+/m0/s1
Hex-Cer d18:1/14:0	InChI=1S/C38H73NO8/c1-3-5-7-9-11-13-15-16-18-19-21-23-25-27-32(41)31(30-46-38-37(45)36(44)35(43)33(29-40)47-38)39-34(42)28-26-24-22-20-17-14-12-10-8-6-4-2/h25,27,31-33,35-38,40-41,43-45H,3-24,26,28-30H2,1-2H3,(H,39,42)/b27-25+/t31-,32+,33+,35+,36?,37?,38+/m0/s1	InChI=1S/C38H73NO8/c1-3-5-7-9-11-13-15-16-18-19-21-23-25-27-32(41)31(30-46-38-37(45)36(44)35(43)33(29-40)47-38)39-34(42)28-26-24-22-20-17-14-12-10-8-6-4-2/h25,27,31-33,35-38,40-41,43-45H,3-24,26,28-30H2,1-2H3,(H,39,42)/b27-25-/t31?,32?,33-,35+,36+,37-,38-/m1/s1
Hex-Cer d18:1/16:0	InChI=1S/C40H77NO8/c1-3-5-7-9-11-13-15-17-19-21-23-25-27-29-34(43)33(32-48-40-39(47)38(46)37(45)35(31-42)49-40)41-36(44)30-28-26-24-22-20-18-16-14-12-10-8-6-4-2/h27,29,33-35,37-40,42-43,45-47H,3-26,28,30-32H2,1-2H3,(H,41,44)/b29-27+/t33-,34+,35+,37+,38-,39+,40+/m0/s1	InChI=1S/C40H77NO8/c1-3-5-7-9-11-13-15-17-19-21-23-25-27-29-34(43)33(32-48-40-39(47)38(46)37(45)35(31-42)49-40)41-36(44)30-28-26-24-22-20-18-16-14-12-10-8-6-4-2/h27,29,33-35,37-40,42-43,45-47H,3-26,28,30-32H2,1-2H3,(H,41,44)/b29-27+/t33-,34+,35+,37+,38?,39?,40+/m0/s1	InChI=1S/C40H77NO8/c1-3-5-7-9-11-13-15-17-19-21-23-25-27-29-34(43)33(32-48-40-39(47)38(46)37(45)35(31-42)49-40)41-36(44)30-28-26-24-22-20-18-16-14-12-10-8-6-4-2/h27,29,33-35,37-40,42-43,45-47H,3-26,28,30-32H2,1-2H3,(H,41,44)/b29-27+/t33-,34+,35?,37-,38-,39?,40+/m0/s1	InChI=1S/C40H77NO8/c1-3-5-7-9-11-13-15-17-19-21-23-25-27-29-34(43)33(32-48-40-39(47)38(46)37(45)35(31-42)49-40)41-36(44)30-28-26-24-22-20-18-16-14-12-10-8-6-4-2/h27,29,33-35,37-40,42-43,45-47H,3-26,28,30-32H2,1-2H3,(H,41,44)/b29-27-/t33?,34?,35-,37+,38+,39-,40-/m1/s1
Hex-Cer d18:1/18:0	InChI=1S/C42H81NO8/c1-3-5-7-9-11-13-15-17-18-20-22-24-26-28-30-32-38(46)43-35(34-50-42-41(49)40(48)39(47)37(33-44)51-42)36(45)31-29-27-25-23-21-19-16-14-12-10-8-6-4-2/h29,31,35-37,39-42,44-45,47-49H,3-28,30,32-34H2,1-2H3,(H,43,46)/b31-29+/t35-,36+,37+,39+,40-,41+,42+/m0/s1	InChI=1S/C42H81NO8/c1-3-5-7-9-11-13-15-17-18-20-22-24-26-28-30-32-38(46)43-35(34-50-42-41(49)40(48)39(47)37(33-44)51-42)36(45)31-29-27-25-23-21-19-16-14-12-10-8-6-4-2/h29,31,35-37,39-42,44-45,47-49H,3-28,30,32-34H2,1-2H3,(H,43,46)/b31-29+/t35-,36+,37+,39+,40?,41?,42+/m0/s1	InChI=1S/C42H81NO8/c1-3-5-7-9-11-13-15-17-18-20-22-24-26-28-30-32-38(46)43-35(34-50-42-41(49)40(48)39(47)37(33-44)51-42)36(45)31-29-27-25-23-21-19-16-14-12-10-8-6-4-2/h29,31,35-37,39-42,44-45,47-49H,3-28,30,32-34H2,1-2H3,(H,43,46)/b31-29+/t35-,36+,37?,39-,40-,41?,42+/m0/s1	InChI=1S/C42H81NO8/c1-3-5-7-9-11-13-15-17-18-20-22-24-26-28-30-32-38(46)43-35(34-50-42-41(49)40(48)39(47)37(33-44)51-42)36(45)31-29-27-25-23-21-19-16-14-12-10-8-6-4-2/h29,31,35-37,39-42,44-45,47-49H,3-28,30,32-34H2,1-2H3,(H,43,46)/b31-29-/t35?,36?,37-,39+,40+,41-,42-/m1/s1
Hex-Cer d18:1/18:1	InChI=1S/C42H79NO8/c1-3-5-7-9-11-13-15-17-18-20-22-24-26-28-30-32-38(46)43-35(34-50-42-41(49)40(48)39(47)37(33-44)51-42)36(45)31-29-27-25-23-21-19-16-14-12-10-8-6-4-2/h17-18,29,31,35-37,39-42,44-45,47-49H,3-16,19-28,30,32-34H2,1-2H3,(H,43,46)/b18-17-,31-29+/t35-,36+,37+,39+,40-,41+,42+/m0/s1	InChI=1S/C42H79NO8/c1-3-5-7-9-11-13-15-17-18-20-22-24-26-28-30-32-38(46)43-35(34-50-42-41(49)40(48)39(47)37(33-44)51-42)36(45)31-29-27-25-23-21-19-16-14-12-10-8-6-4-2/h17-18,29,31,35-37,39-42,44-45,47-49H,3-16,19-28,30,32-34H2,1-2H3,(H,43,46)/b18-17-,31-29+/t35-,36+,37+,39+,40?,41?,42+/m0/s1	InChI=1S/C42H79NO8/c1-3-5-7-9-11-13-15-17-18-20-22-24-26-28-30-32-38(46)43-35(34-50-42-41(49)40(48)39(47)37(33-44)51-42)36(45)31-29-27-25-23-21-19-16-14-12-10-8-6-4-2/h17-18,29,31,35-37,39-42,44-45,47-49H,3-16,19-28,30,32-34H2,1-2H3,(H,43,46)/b18-17-,31-29-/t35?,36?,37-,39+,40+,41-,42-/m1/s1
Hex-Cer d18:1/20:0	InChI=1S/C44H85NO8/c1-3-5-7-9-11-13-15-17-18-19-20-22-24-26-28-30-32-34-40(48)45-37(36-52-44-43(51)42(50)41(49)39(35-46)53-44)38(47)33-31-29-27-25-23-21-16-14-12-10-8-6-4-2/h31,33,37-39,41-44,46-47,49-51H,3-30,32,34-36H2,1-2H3,(H,45,48)/b33-31+/t37-,38+,39+,41+,42-,43+,44+/m0/s1	InChI=1S/C44H85NO8/c1-3-5-7-9-11-13-15-17-18-19-20-22-24-26-28-30-32-34-40(48)45-37(36-52-44-43(51)42(50)41(49)39(35-46)53-44)38(47)33-31-29-27-25-23-21-16-14-12-10-8-6-4-2/h31,33,37-39,41-44,46-47,49-51H,3-30,32,34-36H2,1-2H3,(H,45,48)/b33-31+/t37-,38+,39+,41+,42?,43?,44+/m0/s1	InChI=1S/C44H85NO8/c1-3-5-7-9-11-13-15-17-18-19-20-22-24-26-28-30-32-34-40(48)45-37(36-52-44-43(51)42(50)41(49)39(35-46)53-44)38(47)33-31-29-27-25-23-21-16-14-12-10-8-6-4-2/h31,33,37-39,41-44,46-47,49-51H,3-30,32,34-36H2,1-2H3,(H,45,48)/b33-31+/t37-,38+,39?,41-,42-,43?,44+/m0/s1	InChI=1S/C44H85NO8/c1-3-5-7-9-11-13-15-17-18-19-20-22-24-26-28-30-32-34-40(48)45-37(36-52-44-43(51)42(50)41(49)39(35-46)53-44)38(47)33-31-29-27-25-23-21-16-14-12-10-8-6-4-2/h31,33,37-39,41-44,46-47,49-51H,3-30,32,34-36H2,1-2H3,(H,45,48)/b33-31-/t37?,38?,39-,41+,42+,43-,44-/m1/s1
Hex-Cer d18:1/22:0	InChI=1S/C46H89NO8/c1-3-5-7-9-11-13-15-17-18-19-20-21-22-24-26-28-30-32-34-36-42(50)47-39(38-54-46-45(53)44(52)43(51)41(37-48)55-46)40(49)35-33-31-29-27-25-23-16-14-12-10-8-6-4-2/h33,35,39-41,43-46,48-49,51-53H,3-32,34,36-38H2,1-2H3,(H,47,50)/b35-33+/t39-,40+,41+,43+,44-,45+,46+/m0/s1	InChI=1S/C46H89NO8/c1-3-5-7-9-11-13-15-17-18-19-20-21-22-24-26-28-30-32-34-36-42(50)47-39(38-54-46-45(53)44(52)43(51)41(37-48)55-46)40(49)35-33-31-29-27-25-23-16-14-12-10-8-6-4-2/h33,35,39-41,43-46,48-49,51-53H,3-32,34,36-38H2,1-2H3,(H,47,50)/b35-33+/t39-,40+,41+,43+,44?,45?,46+/m0/s1	InChI=1S/C46H89NO8/c1-3-5-7-9-11-13-15-17-18-19-20-21-22-24-26-28-30-32-34-36-42(50)47-39(38-54-46-45(53)44(52)43(51)41(37-48)55-46)40(49)35-33-31-29-27-25-23-16-14-12-10-8-6-4-2/h33,35,39-41,43-46,48-49,51-53H,3-32,34,36-38H2,1-2H3,(H,47,50)/b35-33+/t39-,40+,41?,43-,44-,45?,46+/m0/s1	InChI=1S/C46H89NO8/c1-3-5-7-9-11-13-15-17-18-19-20-21-22-24-26-28-30-32-34-36-42(50)47-39(38-54-46-45(53)44(52)43(51)41(37-48)55-46)40(49)35-33-31-29-27-25-23-16-14-12-10-8-6-4-2/h33,35,39-41,43-46,48-49,51-53H,3-32,34,36-38H2,1-2H3,(H,47,50)/b35-33-/t39?,40?,41-,43+,44+,45-,46-/m1/s1
Hex-Cer d18:1/23:0	InChI=1S/C47H91NO8/c1-3-5-7-9-11-13-15-17-18-19-20-21-22-23-25-27-29-31-33-35-37-43(51)48-40(39-55-47-46(54)45(53)44(52)42(38-49)56-47)41(50)36-34-32-30-28-26-24-16-14-12-10-8-6-4-2/h34,36,40-42,44-47,49-50,52-54H,3-33,35,37-39H2,1-2H3,(H,48,51)/b36-34+/t40-,41+,42+,44+,45?,46?,47+/m0/s1	InChI=1S/C47H91NO8/c1-3-5-7-9-11-13-15-17-18-19-20-21-22-23-25-27-29-31-33-35-37-43(51)48-40(39-55-47-46(54)45(53)44(52)42(38-49)56-47)41(50)36-34-32-30-28-26-24-16-14-12-10-8-6-4-2/h34,36,40-42,44-47,49-50,52-54H,3-33,35,37-39H2,1-2H3,(H,48,51)/b36-34+/t40-,41+,42+,44-,45?,46?,47+/m0/s1
Hex-Cer d18:1/24:0	InChI=1S/C48H93NO8/c1-3-5-7-9-11-13-15-17-18-19-20-21-22-23-24-26-28-30-32-34-36-38-44(52)49-41(40-56-48-47(55)46(54)45(53)43(39-50)57-48)42(51)37-35-33-31-29-27-25-16-14-12-10-8-6-4-2/h35,37,41-43,45-48,50-51,53-55H,3-34,36,38-40H2,1-2H3,(H,49,52)/b37-35+/t41-,42+,43+,45+,46?,47?,48+/m0/s1	InChI=1S/C48H93NO8/c1-3-5-7-9-11-13-15-17-18-19-20-21-22-23-24-26-28-30-32-34-36-38-44(52)49-41(40-56-48-47(55)46(54)45(53)43(39-50)57-48)42(51)37-35-33-31-29-27-25-16-14-12-10-8-6-4-2/h35,37,41-43,45-48,50-51,53-55H,3-34,36,38-40H2,1-2H3,(H,49,52)/b37-35+/t41-,42+,43?,45-,46-,47?,48+/m0/s1
Hex-Cer d18:1/24:1	InChI=1S/C48H91NO8/c1-3-5-7-9-11-13-15-17-18-19-20-21-22-23-24-26-28-30-32-34-36-38-44(52)49-41(40-56-48-47(55)46(54)45(53)43(39-50)57-48)42(51)37-35-33-31-29-27-25-16-14-12-10-8-6-4-2/h17-18,35,37,41-43,45-48,50-51,53-55H,3-16,19-34,36,38-40H2,1-2H3,(H,49,52)/b18-17-,37-35+/t41-,42+,43+,45+,46-,47+,48+/m0/s1	InChI=1S/C48H91NO8/c1-3-5-7-9-11-13-15-17-18-19-20-21-22-23-24-26-28-30-32-34-36-38-44(52)49-41(40-56-48-47(55)46(54)45(53)43(39-50)57-48)42(51)37-35-33-31-29-27-25-16-14-12-10-8-6-4-2/h17-18,35,37,41-43,45-48,50-51,53-55H,3-16,19-34,36,38-40H2,1-2H3,(H,49,52)/b18-17-,37-35+/t41-,42+,43+,45+,46?,47?,48+/m0/s1	InChI=1S/C48H91NO8/c1-3-5-7-9-11-13-15-17-18-19-20-21-22-23-24-26-28-30-32-34-36-38-44(52)49-41(40-56-48-47(55)46(54)45(53)43(39-50)57-48)42(51)37-35-33-31-29-27-25-16-14-12-10-8-6-4-2/h17-18,35,37,41-43,45-48,50-51,53-55H,3-16,19-34,36,38-40H2,1-2H3,(H,49,52)/b18-17-,37-35+/t41-,42+,43?,45-,46-,47?,48+/m0/s1	InChI=1S/C48H91NO8/c1-3-5-7-9-11-13-15-17-18-19-20-21-22-23-24-26-28-30-32-34-36-38-44(52)49-41(40-56-48-47(55)46(54)45(53)43(39-50)57-48)42(51)37-35-33-31-29-27-25-16-14-12-10-8-6-4-2/h17-18,35,37,41-43,45-48,50-51,53-55H,3-16,19-34,36,38-40H2,1-2H3,(H,49,52)/b18-17-,37-35-/t41?,42?,43-,45+,46+,47-,48-/m1/s1
Hex-Cer d18:1/26:0	InChI=1S/C50H97NO8/c1-3-5-7-9-11-13-15-17-18-19-20-21-22-23-24-25-26-28-30-32-34-36-38-40-46(54)51-43(42-58-50-49(57)48(56)47(55)45(41-52)59-50)44(53)39-37-35-33-31-29-27-16-14-12-10-8-6-4-2/h37,39,43-45,47-50,52-53,55-57H,3-36,38,40-42H2,1-2H3,(H,51,54)/b39-37+/t43-,44+,45+,47+,48-,49+,50+/m0/s1	InChI=1S/C50H97NO8/c1-3-5-7-9-11-13-15-17-18-19-20-21-22-23-24-25-26-28-30-32-34-36-38-40-46(54)51-43(42-58-50-49(57)48(56)47(55)45(41-52)59-50)44(53)39-37-35-33-31-29-27-16-14-12-10-8-6-4-2/h37,39,43-45,47-50,52-53,55-57H,3-36,38,40-42H2,1-2H3,(H,51,54)/b39-37+/t43-,44+,45+,47+,48?,49?,50+/m0/s1	InChI=1S/C50H97NO8/c1-3-5-7-9-11-13-15-17-18-19-20-21-22-23-24-25-26-28-30-32-34-36-38-40-46(54)51-43(42-58-50-49(57)48(56)47(55)45(41-52)59-50)44(53)39-37-35-33-31-29-27-16-14-12-10-8-6-4-2/h37,39,43-45,47-50,52-53,55-57H,3-36,38,40-42H2,1-2H3,(H,51,54)/b39-37+/t43-,44+,45?,47-,48-,49?,50+/m0/s1
Hex-Cer d18:1/26:1	InChI=1S/C50H95NO8/c1-3-5-7-9-11-13-15-17-18-19-20-21-22-23-24-25-26-28-30-32-34-36-38-40-46(54)51-43(42-58-50-49(57)48(56)47(55)45(41-52)59-50)44(53)39-37-35-33-31-29-27-16-14-12-10-8-6-4-2/h17-18,37,39,43-45,47-50,52-53,55-57H,3-16,19-36,38,40-42H2,1-2H3,(H,51,54)/b18-17-,39-37+/t43-,44+,45+,47+,48-,49+,50+/m0/s1	InChI=1S/C50H95NO8/c1-3-5-7-9-11-13-15-17-18-19-20-21-22-23-24-25-26-28-30-32-34-36-38-40-46(54)51-43(42-58-50-49(57)48(56)47(55)45(41-52)59-50)44(53)39-37-35-33-31-29-27-16-14-12-10-8-6-4-2/h17-18,37,39,43-45,47-50,52-53,55-57H,3-16,19-36,38,40-42H2,1-2H3,(H,51,54)/b18-17-,39-37+/t43-,44+,45+,47+,48?,49?,50+/m0/s1	InChI=1S/C50H95NO8/c1-3-5-7-9-11-13-15-17-18-19-20-21-22-23-24-25-26-28-30-32-34-36-38-40-46(54)51-43(42-58-50-49(57)48(56)47(55)45(41-52)59-50)44(53)39-37-35-33-31-29-27-16-14-12-10-8-6-4-2/h17-18,37,39,43-45,47-50,52-53,55-57H,3-16,19-36,38,40-42H2,1-2H3,(H,51,54)/b18-17-,39-37+/t43-,44+,45?,47-,48-,49?,50+/m0/s1	InChI=1S/C50H95NO8/c1-3-5-7-9-11-13-15-17-18-19-20-21-22-23-24-25-26-28-30-32-34-36-38-40-46(54)51-43(42-58-50-49(57)48(56)47(55)45(41-52)59-50)44(53)39-37-35-33-31-29-27-16-14-12-10-8-6-4-2/h17-18,37,39,43-45,47-50,52-53,55-57H,3-16,19-36,38,40-42H2,1-2H3,(H,51,54)/b18-17-,39-37-/t43?,44?,45-,47+,48+,49-,50-/m1/s1
Hex-Cer d18:2/16:0	InChI=1S/C40H75NO8/c1-3-5-7-9-11-13-15-17-19-21-23-25-27-29-34(43)33(32-48-40-39(47)38(46)37(45)35(31-42)49-40)41-36(44)30-28-26-24-22-20-18-16-14-12-10-8-6-4-2/h7,9,27,29,33-35,37-40,42-43,45-47H,3-6,8,10-26,28,30-32H2,1-2H3,(H,41,44)/b9-7-,29-27+/t33-,34+,35+,37+,38?,39?,40+/m0/s1	InChI=1S/C40H75NO8/c1-3-5-7-9-11-13-15-17-19-21-23-25-27-29-34(43)33(32-48-40-39(47)38(46)37(45)35(31-42)49-40)41-36(44)30-28-26-24-22-20-18-16-14-12-10-8-6-4-2/h7,9,27,29,33-35,37-40,42-43,45-47H,3-6,8,10-26,28,30-32H2,1-2H3,(H,41,44)/b9-7-,29-27+/t33-,34+,35+,37-,38?,39?,40+/m0/s1
Hex-Cer d18:2/18:0	InChI=1S/C42H79NO8/c1-3-5-7-9-11-13-15-17-18-20-22-24-26-28-30-32-38(46)43-35(34-50-42-41(49)40(48)39(47)37(33-44)51-42)36(45)31-29-27-25-23-21-19-16-14-12-10-8-6-4-2/h21,23,29,31,35-37,39-42,44-45,47-49H,3-20,22,24-28,30,32-34H2,1-2H3,(H,43,46)/b23-21+,31-29+/t35-,36+,37+,39+,40-,41+,42+/m0/s1
Hex-Cer d18:2/20:0	InChI=1S/C44H83NO8/c1-3-5-7-9-11-13-15-17-18-19-20-22-24-26-28-30-32-34-40(48)45-37(36-52-44-43(51)42(50)41(49)39(35-46)53-44)38(47)33-31-29-27-25-23-21-16-14-12-10-8-6-4-2/h8,10,31,33,37-39,41-44,46-47,49-51H,3-7,9,11-30,32,34-36H2,1-2H3,(H,45,48)/b10-8-,33-31+/t37-,38+,39+,41+,42?,43?,44+/m0/s1	InChI=1S/C44H83NO8/c1-3-5-7-9-11-13-15-17-18-19-20-22-24-26-28-30-32-34-40(48)45-37(36-52-44-43(51)42(50)41(49)39(35-46)53-44)38(47)33-31-29-27-25-23-21-16-14-12-10-8-6-4-2/h8,10,31,33,37-39,41-44,46-47,49-51H,3-7,9,11-30,32,34-36H2,1-2H3,(H,45,48)/b10-8-,33-31+/t37-,38+,39+,41-,42?,43?,44+/m0/s1
Hex-Cer d18:2/22:0	InChI=1S/C46H87NO8/c1-3-5-7-9-11-13-15-17-18-19-20-21-22-24-26-28-30-32-34-36-42(50)47-39(38-54-46-45(53)44(52)43(51)41(37-48)55-46)40(49)35-33-31-29-27-25-23-16-14-12-10-8-6-4-2/h8,10,33,35,39-41,43-46,48-49,51-53H,3-7,9,11-32,34,36-38H2,1-2H3,(H,47,50)/b10-8-,35-33+/t39-,40+,41+,43+,44?,45?,46+/m0/s1	InChI=1S/C46H87NO8/c1-3-5-7-9-11-13-15-17-18-19-20-21-22-24-26-28-30-32-34-36-42(50)47-39(38-54-46-45(53)44(52)43(51)41(37-48)55-46)40(49)35-33-31-29-27-25-23-16-14-12-10-8-6-4-2/h8,10,33,35,39-41,43-46,48-49,51-53H,3-7,9,11-32,34,36-38H2,1-2H3,(H,47,50)/b10-8-,35-33+/t39-,40+,41+,43-,44?,45?,46+/m0/s1
Hex-Cer d18:2/23:0	InChI=1S/C47H89NO8/c1-3-5-7-9-11-13-15-17-18-19-20-21-22-23-25-27-29-31-33-35-37-43(51)48-40(39-55-47-46(54)45(53)44(52)42(38-49)56-47)41(50)36-34-32-30-28-26-24-16-14-12-10-8-6-4-2/h8,10,34,36,40-42,44-47,49-50,52-54H,3-7,9,11-33,35,37-39H2,1-2H3,(H,48,51)/b10-8-,36-34+/t40-,41+,42+,44+,45?,46?,47+/m0/s1	InChI=1S/C47H89NO8/c1-3-5-7-9-11-13-15-17-18-19-20-21-22-23-25-27-29-31-33-35-37-43(51)48-40(39-55-47-46(54)45(53)44(52)42(38-49)56-47)41(50)36-34-32-30-28-26-24-16-14-12-10-8-6-4-2/h8,10,34,36,40-42,44-47,49-50,52-54H,3-7,9,11-33,35,37-39H2,1-2H3,(H,48,51)/b10-8-,36-34+/t40-,41+,42+,44-,45?,46?,47+/m0/s1
Hex-Cer d18:2/24:0	InChI=1S/C48H91NO8/c1-3-5-7-9-11-13-15-17-18-19-20-21-22-23-24-26-28-30-32-34-36-38-44(52)49-41(40-56-48-47(55)46(54)45(53)43(39-50)57-48)42(51)37-35-33-31-29-27-25-16-14-12-10-8-6-4-2/h27,29,35,37,41-43,45-48,50-51,53-55H,3-26,28,30-34,36,38-40H2,1-2H3,(H,49,52)/b29-27+,37-35+/t41-,42+,43-,45-,46?,47?,48-/m0/s1
AbsAcid	InChI=1S/C15H20O4/c1-10(7-13(17)18)5-6-15(19)11(2)8-12(16)9-14(15,3)4/h5-8,19H,9H2,1-4H3,(H,17,18)/b6-5+,10-7+/t15-/m1/s1	InChI=1S/C15H20O4/c1-10(7-13(17)18)5-6-15(19)11(2)8-12(16)9-14(15,3)4/h5-8,19H,9H2,1-4H3,(H,17,18)/b6-5+,10-7-/t15-/m0/s1
Cortisol	InChI=1S/C21H30O5/c1-19-7-5-13(23)9-12(19)3-4-14-15-6-8-21(26,17(25)11-22)20(15,2)10-16(24)18(14)19/h9,14-16,18,22,24,26H,3-8,10-11H2,1-2H3/t14-,15-,16-,18+,19-,20-,21-/m0/s1
Cortisone	InChI=1S/C21H28O5/c1-19-7-5-13(23)9-12(19)3-4-14-15-6-8-21(26,17(25)11-22)20(15,2)10-16(24)18(14)19/h9,14-15,18,22,26H,3-8,10-11H2,1-2H3/t14-,15-,18+,19-,20-,21-/m0/s1
DHEAS	InChI=1S/C19H28O5S/c1-18-9-7-13(24-25(21,22)23)11-12(18)3-4-14-15-5-6-17(20)19(15,2)10-8-16(14)18/h3,13-16H,4-11H2,1-2H3,(H,21,22,23)/t13-,14-,15-,16-,18-,19-/m0/s1
3-IAA	InChI=1S/C10H9NO2/c12-10(13)5-7-6-11-9-4-2-1-3-8(7)9/h1-4,6,11H,5H2,(H,12,13)
3-IPA	InChI=1S/C11H11NO2/c13-11(14)6-5-8-7-12-10-4-2-1-3-9(8)10/h1-4,7,12H,5-6H2,(H,13,14)
Ind-SO4	InChI=1S/C8H7NO4S/c10-14(11,12)13-8-5-9-7-4-2-1-3-6(7)8/h1-5,9H,(H,10,11,12)
Indole	InChI=1S/C8H7N/c1-2-4-8-7(3-1)5-6-9-8/h1-6,9H
MG 16:1	InChI=1S/C19H36O4/c1-2-3-4-5-6-7-8-9-10-11-12-13-14-15-19(22)23-17-18(21)16-20/h7-8,18,20-21H,2-6,9-17H2,1H3/b8-7-	InChI=1S/C19H36O4/c1-2-3-4-5-6-7-8-9-10-11-12-13-14-15-19(22)23-17-18(21)16-20/h7-8,18,20-21H,2-6,9-17H2,1H3/b8-7-/t18-/m0/s1	InChI=1S/C19H36O4/c1-2-3-4-5-6-7-8-9-10-11-12-13-14-15-19(22)23-18(16-20)17-21/h7-8,18,20-21H,2-6,9-17H2,1H3/b8-7-
MG 18:1	InChI=1S/C21H40O4/c1-2-3-4-5-6-7-8-9-10-11-12-13-14-15-16-17-21(24)25-19-20(23)18-22/h7-8,20,22-23H,2-6,9-19H2,1H3/b8-7+	InChI=1S/C21H40O4/c1-2-3-4-5-6-7-8-9-10-11-12-13-14-15-16-17-21(24)25-19-20(23)18-22/h9-10,20,22-23H,2-8,11-19H2,1H3/b10-9-	InChI=1S/C21H40O4/c1-2-3-4-5-6-7-8-9-10-11-12-13-14-15-16-17-21(24)25-20(18-22)19-23/h9-10,20,22-23H,2-8,11-19H2,1H3/b10-9-
MG 18:2	InChI=1S/C21H38O4/c1-2-3-4-5-6-7-8-9-10-11-12-13-14-15-16-17-21(24)25-19-20(23)18-22/h6-7,9-10,20,22-23H,2-5,8,11-19H2,1H3/b7-6-,10-9-
MG 18:3	InChI=1S/C21H36O4/c1-2-3-4-5-6-7-8-9-10-11-12-13-14-15-16-17-21(24)25-19-20(23)18-22/h6-7,9-10,12-13,20,22-23H,2-5,8,11,14-19H2,1H3/b7-6-,10-9-,13-12-/t20-/m0/s1
MG 20:1	InChI=1S/C23H44O4/c1-2-3-4-5-6-7-8-9-10-11-12-13-14-15-16-17-18-19-23(26)27-21-22(25)20-24/h9-10,22,24-25H,2-8,11-21H2,1H3/b10-9-/t22-/m0/s1	InChI=1S/C23H44O4/c1-2-3-4-5-6-7-8-9-10-11-12-13-14-15-16-17-18-19-23(26)27-22(20-24)21-25/h9-10,22,24-25H,2-8,11-21H2,1H3/b10-9-
MG 20:3	InChI=1S/C23H40O4/c1-2-3-4-5-6-7-8-9-10-11-12-13-14-15-16-17-18-19-23(26)27-22(20-24)21-25/h6-7,9-10,15-16,22,24-25H,2-5,8,11-14,17-21H2,1H3/b7-6-,10-9-,16-15-
MG 20:4	InChI=1S/C23H38O4/c1-2-3-4-5-6-7-8-9-10-11-12-13-14-15-16-17-18-19-23(26)27-22(20-24)21-25/h6-7,9-10,12-13,15-16,22,24-25H,2-5,8,11,14,17-21H2,1H3/b7-6-,10-9-,13-12-,16-15-
MG 20:5	InChI=1S/C23H36O4/c1-2-3-4-5-6-7-8-9-10-11-12-13-14-15-16-17-18-19-23(26)27-22(20-24)21-25/h3-4,6-7,9-10,12-13,15-16,22,24-25H,2,5,8,11,14,17-21H2,1H3/b4-3-,7-6-,10-9-,13-12-,16-15-
MG 22:1	InChI=1S/C25H48O4/c1-23(2)19-17-15-13-11-9-7-5-3-4-6-8-10-12-14-16-18-20-25(28)29-22-24(27)21-26/h12,14,23-24,26-27H,3-11,13,15-22H2,1-2H3/b14-12-/t24-/m0/s1
MG 22:2	InChI=1S/C25H46O4/c1-2-3-4-5-6-7-8-9-10-11-12-13-14-15-16-17-18-19-20-21-25(28)29-23-24(27)22-26/h6-7,9-10,24,26-27H,2-5,8,11-23H2,1H3/b7-6+,10-9+/t24-/m0/s1	InChI=1S/C25H46O4/c1-2-3-4-5-6-7-8-9-10-11-12-13-14-15-16-17-18-19-20-21-25(28)29-23-24(27)22-26/h6-7,9-10,24,26-27H,2-5,8,11-23H2,1H3/b7-6-,10-9-/t24-/m0/s1	InChI=1S/C25H46O4/c1-2-3-4-5-6-7-8-9-10-11-12-13-14-15-16-17-18-19-20-21-25(28)29-24(22-26)23-27/h6-7,9-10,24,26-27H,2-5,8,11-23H2,1H3/b7-6-,10-9-
MG 22:4	InChI=1S/C25H42O4/c1-2-3-4-5-6-7-8-9-10-11-12-13-14-15-16-17-18-19-20-21-25(28)29-23-24(27)22-26/h6-7,9-10,12-13,15-16,24,26-27H,2-5,8,11,14,17-23H2,1H3/b7-6+,10-9+,13-12+,16-15+/t24-/m0/s1	InChI=1S/C25H42O4/c1-2-3-4-5-6-7-8-9-10-11-12-13-14-15-16-17-18-19-20-21-25(28)29-23-24(27)22-26/h6-7,9-10,12-13,15-16,24,26-27H,2-5,8,11,14,17-23H2,1H3/b7-6-,10-9-,13-12-,16-15-/t24-/m0/s1	InChI=1S/C25H42O4/c1-2-3-4-5-6-7-8-9-10-11-12-13-14-15-16-17-18-19-20-21-25(28)29-24(22-26)23-27/h6-7,9-10,12-13,15-16,24,26-27H,2-5,8,11,14,17-23H2,1H3/b7-6-,10-9-,13-12-,16-15-
MG 22:6	InChI=1S/C25H38O4/c1-2-3-4-5-6-7-8-9-10-11-12-13-14-15-16-17-18-19-20-21-25(28)29-24(22-26)23-27/h3-4,6-7,9-10,12-13,15-16,18-19,24,26-27H,2,5,8,11,14,17,20-23H2,1H3/b4-3-,7-6-,10-9-,13-12-,16-15-,19-18-
Hypoxanthine	InChI=1S/C5H4N4O/c10-5-3-4(7-1-6-3)8-2-9-5/h1-2H,(H2,6,7,8,9,10)
Xanthine	InChI=1S/C5H4N4O2/c10-4-2-3(7-1-6-2)8-5(11)9-4/h1H,(H3,6,7,8,9,10,11)
LPA 14:0	InChI=1S/C17H35O7P/c1-2-3-4-5-6-7-8-9-10-11-12-13-17(19)23-14-16(18)15-24-25(20,21)22/h16,18H,2-15H2,1H3,(H2,20,21,22)/t16-/m1/s1
LPA 14:1	InChI=1S/C17H33O7P/c1-2-3-4-5-6-7-8-9-10-11-12-13-17(19)23-14-16(18)15-24-25(20,21)22/h5-6,16,18H,2-4,7-15H2,1H3,(H2,20,21,22)/b6-5-/t16-/m1/s1
LPA 15:0	InChI=1S/C18H37O7P/c1-2-3-4-5-6-7-8-9-10-11-12-13-14-18(20)24-15-17(19)16-25-26(21,22)23/h17,19H,2-16H2,1H3,(H2,21,22,23)/t17-/m1/s1
LPA 16:0	InChI=1S/C19H39O7P/c1-2-3-4-5-6-7-8-9-10-11-12-13-14-15-19(21)25-16-18(20)17-26-27(22,23)24/h18,20H,2-17H2,1H3,(H2,22,23,24)/t18-/m1/s1	InChI=1S/C19H39O7P/c1-2-3-4-5-6-7-8-9-10-11-12-13-14-15-19(21)26-18(16-20)17-25-27(22,23)24/h18,20H,2-17H2,1H3,(H2,22,23,24)/t18-/m1/s1
LPA 18:1	InChI=1S/C21H41O7P/c1-2-3-4-5-6-7-8-9-10-11-12-13-14-15-16-17-21(23)27-18-20(22)19-28-29(24,25)26/h9-10,20,22H,2-8,11-19H2,1H3,(H2,24,25,26)/b10-9-/t20-/m1/s1	InChI=1S/C21H41O7P/c1-2-3-4-5-6-7-8-9-10-11-12-13-14-15-16-17-21(23)28-20(18-22)19-27-29(24,25)26/h9-10,20,22H,2-8,11-19H2,1H3,(H2,24,25,26)/b10-9-/t20-/m1/s1
LPA 18:2	InChI=1S/C21H39O7P/c1-2-3-4-5-6-7-8-9-10-11-12-13-14-15-16-17-21(23)27-18-20(22)19-28-29(24,25)26/h6-7,9-10,20,22H,2-5,8,11-19H2,1H3,(H2,24,25,26)/b7-6-,10-9-/t20-/m1/s1	InChI=1S/C21H39O7P/c1-2-3-4-5-6-7-8-9-10-11-12-13-14-15-16-17-21(23)28-20(18-22)19-27-29(24,25)26/h6-7,9-10,20,22H,2-5,8,11-19H2,1H3,(H2,24,25,26)/b7-6-,10-9-/t20-/m1/s1
LPA 22:3	InChI=1S/C25H45O7P/c1-2-3-4-5-6-7-8-9-10-11-12-13-14-15-16-17-18-19-20-21-25(27)31-22-24(26)23-32-33(28,29)30/h6-7,9-10,12-13,24,26H,2-5,8,11,14-23H2,1H3,(H2,28,29,30)/b7-6-,10-9-,13-12-
LPA 22:4	InChI=1S/C25H43O7P/c1-2-3-4-5-6-7-8-9-10-11-12-13-14-15-16-17-18-19-20-21-25(27)31-22-24(26)23-32-33(28,29)30/h6-7,9-10,12-13,15-16,24,26H,2-5,8,11,14,17-23H2,1H3,(H2,28,29,30)/b7-6-,10-9-,13-12-,16-15-/t24-/m1/s1
PA 14:0_14:1	InChI=1S/C31H59O8P/c1-3-5-7-9-11-13-15-17-19-21-23-25-30(32)37-27-29(28-38-40(34,35)36)39-31(33)26-24-22-20-18-16-14-12-10-8-6-4-2/h9,11,29H,3-8,10,12-28H2,1-2H3,(H2,34,35,36)/b11-9-/t29-/m1/s1	InChI=1S/C31H59O8P/c1-3-5-7-9-11-13-15-17-19-21-23-25-30(32)37-27-29(28-38-40(34,35)36)39-31(33)26-24-22-20-18-16-14-12-10-8-6-4-2/h10,12,29H,3-9,11,13-28H2,1-2H3,(H2,34,35,36)/b12-10-/t29-/m1/s1
PA 16:0_18:1	InChI=1S/C37H71O8P/c1-3-5-7-9-11-13-15-17-18-20-21-23-25-27-29-31-36(38)43-33-35(34-44-46(40,41)42)45-37(39)32-30-28-26-24-22-19-16-14-12-10-8-6-4-2/h17-18,35H,3-16,19-34H2,1-2H3,(H2,40,41,42)/b18-17-/t35-/m1/s1	InChI=1S/C37H71O8P/c1-3-5-7-9-11-13-15-17-18-20-22-24-26-28-30-32-37(39)45-35(34-44-46(40,41)42)33-43-36(38)31-29-27-25-23-21-19-16-14-12-10-8-6-4-2/h13,15,35H,3-12,14,16-34H2,1-2H3,(H2,40,41,42)/b15-13-/t35-/m1/s1	InChI=1S/C37H71O8P/c1-3-5-7-9-11-13-15-17-18-20-22-24-26-28-30-32-37(39)45-35(34-44-46(40,41)42)33-43-36(38)31-29-27-25-23-21-19-16-14-12-10-8-6-4-2/h17-18,35H,3-16,19-34H2,1-2H3,(H2,40,41,42)/b18-17-/t35-/m1/s1
PA 16:0_18:2	InChI=1S/C37H69O8P/c1-3-5-7-9-11-13-15-17-18-20-21-23-25-27-29-31-36(38)43-33-35(34-44-46(40,41)42)45-37(39)32-30-28-26-24-22-19-16-14-12-10-8-6-4-2/h11,13,17-18,35H,3-10,12,14-16,19-34H2,1-2H3,(H2,40,41,42)/b13-11-,18-17-/t35-/m1/s1	InChI=1S/C37H69O8P/c1-3-5-7-9-11-13-15-17-18-20-22-24-26-28-30-32-37(39)45-35(34-44-46(40,41)42)33-43-36(38)31-29-27-25-23-21-19-16-14-12-10-8-6-4-2/h11,13,17-18,35H,3-10,12,14-16,19-34H2,1-2H3,(H2,40,41,42)/b13-11-,18-17-/t35-/m1/s1
PA 16:0_18:3	InChI=1S/C37H67O8P/c1-3-5-7-9-11-13-15-17-18-20-21-23-25-27-29-31-36(38)43-33-35(34-44-46(40,41)42)45-37(39)32-30-28-26-24-22-19-16-14-12-10-8-6-4-2/h5,7,11,13,17-18,35H,3-4,6,8-10,12,14-16,19-34H2,1-2H3,(H2,40,41,42)/b7-5-,13-11-,18-17-/t35-/m1/s1	InChI=1S/C37H67O8P/c1-3-5-7-9-11-13-15-17-18-20-21-23-25-27-29-31-36(38)43-33-35(34-44-46(40,41)42)45-37(39)32-30-28-26-24-22-19-16-14-12-10-8-6-4-2/h11,13,17-18,21,23,35H,3-10,12,14-16,19-20,22,24-34H2,1-2H3,(H2,40,41,42)/b13-11-,18-17-,23-21-/t35-/m1/s1	InChI=1S/C37H67O8P/c1-3-5-7-9-11-13-15-17-18-20-22-24-26-28-30-32-37(39)45-35(34-44-46(40,41)42)33-43-36(38)31-29-27-25-23-21-19-16-14-12-10-8-6-4-2/h5,7,11,13,17-18,35H,3-4,6,8-10,12,14-16,19-34H2,1-2H3,(H2,40,41,42)/b7-5-,13-11-,18-17-/t35-/m1/s1	InChI=1S/C37H67O8P/c1-3-5-7-9-11-13-15-17-18-20-22-24-26-28-30-32-37(39)45-35(34-44-46(40,41)42)33-43-36(38)31-29-27-25-23-21-19-16-14-12-10-8-6-4-2/h11,13,17-18,22,24,35H,3-10,12,14-16,19-21,23,25-34H2,1-2H3,(H2,40,41,42)/b13-11-,18-17-,24-22-/t35-/m1/s1
PA 16:0_19:2
PA 16:1_18:1	InChI=1S/C37H69O8P/c1-3-5-7-9-11-13-15-17-18-20-21-23-25-27-29-31-36(38)43-33-35(34-44-46(40,41)42)45-37(39)32-30-28-26-24-22-19-16-14-12-10-8-6-4-2/h14,16-18,35H,3-13,15,19-34H2,1-2H3,(H2,40,41,42)/b16-14-,18-17-/t35-/m1/s1	InChI=1S/C37H69O8P/c1-3-5-7-9-11-13-15-17-18-20-22-24-26-28-30-32-37(39)45-35(34-44-46(40,41)42)33-43-36(38)31-29-27-25-23-21-19-16-14-12-10-8-6-4-2/h14,16-18,35H,3-13,15,19-34H2,1-2H3,(H2,40,41,42)/b16-14-,18-17-/t35-/m1/s1
PA 16:1_18:2	InChI=1S/C37H67O8P/c1-3-5-7-9-11-13-15-17-18-20-21-23-25-27-29-31-36(38)43-33-35(34-44-46(40,41)42)45-37(39)32-30-28-26-24-22-19-16-14-12-10-8-6-4-2/h11,13-14,16-18,35H,3-10,12,15,19-34H2,1-2H3,(H2,40,41,42)/b13-11-,16-14-,18-17-/t35-/m1/s1	InChI=1S/C37H67O8P/c1-3-5-7-9-11-13-15-17-18-20-22-24-26-28-30-32-37(39)45-35(34-44-46(40,41)42)33-43-36(38)31-29-27-25-23-21-19-16-14-12-10-8-6-4-2/h11,13-14,16-18,35H,3-10,12,15,19-34H2,1-2H3,(H2,40,41,42)/b13-11-,16-14-,18-17-/t35-/m1/s1
PA 16:1_22:0	InChI=1S/C41H79O8P/c1-3-5-7-9-11-13-15-17-18-19-20-21-22-24-25-27-29-31-33-35-40(42)47-37-39(38-48-50(44,45)46)49-41(43)36-34-32-30-28-26-23-16-14-12-10-8-6-4-2/h14,16,39H,3-13,15,17-38H2,1-2H3,(H2,44,45,46)/b16-14-/t39-/m1/s1	InChI=1S/C41H79O8P/c1-3-5-7-9-11-13-15-17-18-19-20-21-22-24-26-28-30-32-34-36-41(43)49-39(38-48-50(44,45)46)37-47-40(42)35-33-31-29-27-25-23-16-14-12-10-8-6-4-2/h14,16,39H,3-13,15,17-38H2,1-2H3,(H2,44,45,46)/b16-14-/t39-/m1/s1
PA 16:2_18:1
PA 17:0_18:1	InChI=1S/C38H73O8P/c1-3-5-7-9-11-13-15-17-19-21-22-24-26-28-30-32-37(39)44-34-36(35-45-47(41,42)43)46-38(40)33-31-29-27-25-23-20-18-16-14-12-10-8-6-4-2/h17,19,36H,3-16,18,20-35H2,1-2H3,(H2,41,42,43)/b19-17-/t36-/m1/s1	InChI=1S/C38H73O8P/c1-3-5-7-9-11-13-15-17-19-21-23-25-27-29-31-33-38(40)46-36(35-45-47(41,42)43)34-44-37(39)32-30-28-26-24-22-20-18-16-14-12-10-8-6-4-2/h17,19,36H,3-16,18,20-35H2,1-2H3,(H2,41,42,43)/b19-17-/t36-/m1/s1
PA 17:0_18:2	InChI=1S/C38H71O8P/c1-3-5-7-9-11-13-15-17-19-21-22-24-26-28-30-32-37(39)44-34-36(35-45-47(41,42)43)46-38(40)33-31-29-27-25-23-20-18-16-14-12-10-8-6-4-2/h11,13,17,19,36H,3-10,12,14-16,18,20-35H2,1-2H3,(H2,41,42,43)/b13-11-,19-17-/t36-/m1/s1	InChI=1S/C38H71O8P/c1-3-5-7-9-11-13-15-17-19-21-23-25-27-29-31-33-38(40)46-36(35-45-47(41,42)43)34-44-37(39)32-30-28-26-24-22-20-18-16-14-12-10-8-6-4-2/h11,13,17,19,36H,3-10,12,14-16,18,20-35H2,1-2H3,(H2,41,42,43)/b13-11-,19-17-/t36-/m1/s1
PA 17:0_18:3	InChI=1S/C38H69O8P/c1-3-5-7-9-11-13-15-17-19-21-22-24-26-28-30-32-37(39)44-34-36(35-45-47(41,42)43)46-38(40)33-31-29-27-25-23-20-18-16-14-12-10-8-6-4-2/h5,7,11,13,17,19,36H,3-4,6,8-10,12,14-16,18,20-35H2,1-2H3,(H2,41,42,43)/b7-5-,13-11-,19-17-/t36-/m1/s1	InChI=1S/C38H69O8P/c1-3-5-7-9-11-13-15-17-19-21-22-24-26-28-30-32-37(39)44-34-36(35-45-47(41,42)43)46-38(40)33-31-29-27-25-23-20-18-16-14-12-10-8-6-4-2/h11,13,17,19,22,24,36H,3-10,12,14-16,18,20-21,23,25-35H2,1-2H3,(H2,41,42,43)/b13-11-,19-17-,24-22-/t36-/m1/s1	InChI=1S/C38H69O8P/c1-3-5-7-9-11-13-15-17-19-21-23-25-27-29-31-33-38(40)46-36(35-45-47(41,42)43)34-44-37(39)32-30-28-26-24-22-20-18-16-14-12-10-8-6-4-2/h5,7,11,13,17,19,36H,3-4,6,8-10,12,14-16,18,20-35H2,1-2H3,(H2,41,42,43)/b7-5-,13-11-,19-17-/t36-/m1/s1	InChI=1S/C38H69O8P/c1-3-5-7-9-11-13-15-17-19-21-23-25-27-29-31-33-38(40)46-36(35-45-47(41,42)43)34-44-37(39)32-30-28-26-24-22-20-18-16-14-12-10-8-6-4-2/h11,13,17,19,23,25,36H,3-10,12,14-16,18,20-22,24,26-35H2,1-2H3,(H2,41,42,43)/b13-11-,19-17-,25-23-/t36-/m1/s1
PA 17:1_18:1	InChI=1S/C38H71O8P/c1-3-5-7-9-11-13-15-17-19-21-22-24-26-28-30-32-37(39)44-34-36(35-45-47(41,42)43)46-38(40)33-31-29-27-25-23-20-18-16-14-12-10-8-6-4-2/h16-19,36H,3-15,20-35H2,1-2H3,(H2,41,42,43)/b18-16-,19-17-/t36-/m1/s1	InChI=1S/C38H71O8P/c1-3-5-7-9-11-13-15-17-19-21-23-25-27-29-31-33-38(40)46-36(35-45-47(41,42)43)34-44-37(39)32-30-28-26-24-22-20-18-16-14-12-10-8-6-4-2/h16-19,36H,3-15,20-35H2,1-2H3,(H2,41,42,43)/b18-16-,19-17-/t36-/m1/s1
PA 17:1_18:2	InChI=1S/C38H69O8P/c1-3-5-7-9-11-13-15-17-19-21-22-24-26-28-30-32-37(39)44-34-36(35-45-47(41,42)43)46-38(40)33-31-29-27-25-23-20-18-16-14-12-10-8-6-4-2/h11,13,16-19,36H,3-10,12,14-15,20-35H2,1-2H3,(H2,41,42,43)/b13-11-,18-16-,19-17-/t36-/m1/s1	InChI=1S/C38H69O8P/c1-3-5-7-9-11-13-15-17-19-21-23-25-27-29-31-33-38(40)46-36(35-45-47(41,42)43)34-44-37(39)32-30-28-26-24-22-20-18-16-14-12-10-8-6-4-2/h11,13,16-19,36H,3-10,12,14-15,20-35H2,1-2H3,(H2,41,42,43)/b13-11-,18-16-,19-17-/t36-/m1/s1
PA 17:2_18:1	InChI=1S/C38H69O8P/c1-3-5-7-9-11-13-15-17-19-21-22-24-26-28-30-32-37(39)44-34-36(35-45-47(41,42)43)46-38(40)33-31-29-27-25-23-20-18-16-14-12-10-8-6-4-2/h10,12,16-19,36H,3-9,11,13-15,20-35H2,1-2H3,(H2,41,42,43)/b12-10-,18-16-,19-17-/t36-/m1/s1	InChI=1S/C38H69O8P/c1-3-5-7-9-11-13-15-17-19-21-23-25-27-29-31-33-38(40)46-36(35-45-47(41,42)43)34-44-37(39)32-30-28-26-24-22-20-18-16-14-12-10-8-6-4-2/h10,12,16-19,36H,3-9,11,13-15,20-35H2,1-2H3,(H2,41,42,43)/b12-10-,18-16-,19-17-/t36-/m1/s1
PA 18:0_18:1	InChI=1S/C39H75O8P/c1-3-5-7-9-11-13-15-17-19-21-23-25-27-29-31-33-38(40)45-35-37(36-46-48(42,43)44)47-39(41)34-32-30-28-26-24-22-20-18-16-14-12-10-8-6-4-2/h17,19,37H,3-16,18,20-36H2,1-2H3,(H2,42,43,44)/b19-17-/t37-/m1/s1	InChI=1S/C39H75O8P/c1-3-5-7-9-11-13-15-17-19-21-23-25-27-29-31-33-38(40)45-35-37(36-46-48(42,43)44)47-39(41)34-32-30-28-26-24-22-20-18-16-14-12-10-8-6-4-2/h18,20,37H,3-17,19,21-36H2,1-2H3,(H2,42,43,44)/b20-18-/t37-/m1/s1
PA 18:0_18:2	InChI=1S/C39H73O8P/c1-3-5-7-9-11-13-15-17-19-21-23-25-27-29-31-33-38(40)45-35-37(36-46-48(42,43)44)47-39(41)34-32-30-28-26-24-22-20-18-16-14-12-10-8-6-4-2/h11,13,17,19,37H,3-10,12,14-16,18,20-36H2,1-2H3,(H2,42,43,44)/b13-11-,19-17-/t37-/m1/s1	InChI=1S/C39H73O8P/c1-3-5-7-9-11-13-15-17-19-21-23-25-27-29-31-33-38(40)45-35-37(36-46-48(42,43)44)47-39(41)34-32-30-28-26-24-22-20-18-16-14-12-10-8-6-4-2/h12,14,18,20,37H,3-11,13,15-17,19,21-36H2,1-2H3,(H2,42,43,44)/b14-12-,20-18-/t37-/m1/s1
PA 18:0_18:3	InChI=1S/C39H71O8P/c1-3-5-7-9-11-13-15-17-19-21-23-25-27-29-31-33-38(40)45-35-37(36-46-48(42,43)44)47-39(41)34-32-30-28-26-24-22-20-18-16-14-12-10-8-6-4-2/h5,7,11,13,17,19,37H,3-4,6,8-10,12,14-16,18,20-36H2,1-2H3,(H2,42,43,44)/b7-5-,13-11-,19-17-/t37-/m1/s1	InChI=1S/C39H71O8P/c1-3-5-7-9-11-13-15-17-19-21-23-25-27-29-31-33-38(40)45-35-37(36-46-48(42,43)44)47-39(41)34-32-30-28-26-24-22-20-18-16-14-12-10-8-6-4-2/h6,8,12,14,18,20,37H,3-5,7,9-11,13,15-17,19,21-36H2,1-2H3,(H2,42,43,44)/b8-6-,14-12-,20-18-/t37-/m1/s1	InChI=1S/C39H71O8P/c1-3-5-7-9-11-13-15-17-19-21-23-25-27-29-31-33-38(40)45-35-37(36-46-48(42,43)44)47-39(41)34-32-30-28-26-24-22-20-18-16-14-12-10-8-6-4-2/h11,13,17,19,23,25,37H,3-10,12,14-16,18,20-22,24,26-36H2,1-2H3,(H2,42,43,44)/b13-11-,19-17-,25-23-/t37-/m1/s1	InChI=1S/C39H71O8P/c1-3-5-7-9-11-13-15-17-19-21-23-25-27-29-31-33-38(40)45-35-37(36-46-48(42,43)44)47-39(41)34-32-30-28-26-24-22-20-18-16-14-12-10-8-6-4-2/h12,14,18,20,24,26,37H,3-11,13,15-17,19,21-23,25,27-36H2,1-2H3,(H2,42,43,44)/b14-12-,20-18-,26-24-/t37-/m1/s1
PA 18:1_18:1	InChI=1S/C39H73O8P/c1-3-5-7-9-11-13-15-17-19-21-23-25-27-29-31-33-38(40)45-35-37(36-46-48(42,43)44)47-39(41)34-32-30-28-26-24-22-20-18-16-14-12-10-8-6-4-2/h17-20,37H,3-16,21-36H2,1-2H3,(H2,42,43,44)/b19-17-,20-18-/t37-/m1/s1
PA 18:1_18:2	InChI=1S/C39H71O8P/c1-3-5-7-9-11-13-15-17-19-21-23-25-27-29-31-33-38(40)45-35-37(36-46-48(42,43)44)47-39(41)34-32-30-28-26-24-22-20-18-16-14-12-10-8-6-4-2/h11,13,17-20,37H,3-10,12,14-16,21-36H2,1-2H3,(H2,42,43,44)/b13-11-,19-17-,20-18-/t37-/m1/s1	InChI=1S/C39H71O8P/c1-3-5-7-9-11-13-15-17-19-21-23-25-27-29-31-33-38(40)45-35-37(36-46-48(42,43)44)47-39(41)34-32-30-28-26-24-22-20-18-16-14-12-10-8-6-4-2/h12,14,17-20,37H,3-11,13,15-16,21-36H2,1-2H3,(H2,42,43,44)/b14-12-,19-17-,20-18-/t37-/m1/s1
PA 18:1_18:3	InChI=1S/C39H69O8P/c1-3-5-7-9-11-13-15-17-19-21-23-25-27-29-31-33-38(40)45-35-37(36-46-48(42,43)44)47-39(41)34-32-30-28-26-24-22-20-18-16-14-12-10-8-6-4-2/h5,7,11,13,17-20,37H,3-4,6,8-10,12,14-16,21-36H2,1-2H3,(H2,42,43,44)/b7-5-,13-11-,19-17-,20-18-/t37-/m1/s1	InChI=1S/C39H69O8P/c1-3-5-7-9-11-13-15-17-19-21-23-25-27-29-31-33-38(40)45-35-37(36-46-48(42,43)44)47-39(41)34-32-30-28-26-24-22-20-18-16-14-12-10-8-6-4-2/h6,8,12,14,17-20,37H,3-5,7,9-11,13,15-16,21-36H2,1-2H3,(H2,42,43,44)/b8-6-,14-12-,19-17-,20-18-/t37-/m1/s1	InChI=1S/C39H69O8P/c1-3-5-7-9-11-13-15-17-19-21-23-25-27-29-31-33-38(40)45-35-37(36-46-48(42,43)44)47-39(41)34-32-30-28-26-24-22-20-18-16-14-12-10-8-6-4-2/h11,13,17-20,23,25,37H,3-10,12,14-16,21-22,24,26-36H2,1-2H3,(H2,42,43,44)/b13-11-,19-17-,20-18-,25-23-/t37-/m1/s1	InChI=1S/C39H69O8P/c1-3-5-7-9-11-13-15-17-19-21-23-25-27-29-31-33-38(40)45-35-37(36-46-48(42,43)44)47-39(41)34-32-30-28-26-24-22-20-18-16-14-12-10-8-6-4-2/h12,14,17-20,24,26,37H,3-11,13,15-16,21-23,25,27-36H2,1-2H3,(H2,42,43,44)/b14-12-,19-17-,20-18-,26-24-/t37-/m1/s1
PA 18:1_18:4	InChI=1S/C39H67O8P/c1-3-5-7-9-11-13-15-17-19-21-23-25-27-29-31-33-38(40)45-35-37(36-46-48(42,43)44)47-39(41)34-32-30-28-26-24-22-20-18-16-14-12-10-8-6-4-2/h5,7,11,13,17-20,23,25,37H,3-4,6,8-10,12,14-16,21-22,24,26-36H2,1-2H3,(H2,42,43,44)/b7-5-,13-11-,19-17-,20-18-,25-23-/t37-/m1/s1	InChI=1S/C39H67O8P/c1-3-5-7-9-11-13-15-17-19-21-23-25-27-29-31-33-38(40)45-35-37(36-46-48(42,43)44)47-39(41)34-32-30-28-26-24-22-20-18-16-14-12-10-8-6-4-2/h6,8,12,14,17-20,24,26,37H,3-5,7,9-11,13,15-16,21-23,25,27-36H2,1-2H3,(H2,42,43,44)/b8-6-,14-12-,19-17-,20-18-,26-24-/t37-/m1/s1
PA 18:1_20:0	InChI=1S/C41H79O8P/c1-3-5-7-9-11-13-15-17-19-20-22-23-25-27-29-31-33-35-40(42)47-37-39(38-48-50(44,45)46)49-41(43)36-34-32-30-28-26-24-21-18-16-14-12-10-8-6-4-2/h18,21,39H,3-17,19-20,22-38H2,1-2H3,(H2,44,45,46)/b21-18-/t39-/m1/s1	InChI=1S/C41H79O8P/c1-3-5-7-9-11-13-15-17-19-20-22-24-26-28-30-32-34-36-41(43)49-39(38-48-50(44,45)46)37-47-40(42)35-33-31-29-27-25-23-21-18-16-14-12-10-8-6-4-2/h18,21,39H,3-17,19-20,22-38H2,1-2H3,(H2,44,45,46)/b21-18-/t39-/m1/s1
PA 18:1_20:1	InChI=1S/C41H77O8P/c1-3-5-7-9-11-13-15-17-19-20-22-23-25-27-29-31-33-35-40(42)47-37-39(38-48-50(44,45)46)49-41(43)36-34-32-30-28-26-24-21-18-16-14-12-10-8-6-4-2/h17-19,21,39H,3-16,20,22-38H2,1-2H3,(H2,44,45,46)/b19-17-,21-18-/t39-/m1/s1	InChI=1S/C41H77O8P/c1-3-5-7-9-11-13-15-17-19-20-22-24-26-28-30-32-34-36-41(43)49-39(38-48-50(44,45)46)37-47-40(42)35-33-31-29-27-25-23-21-18-16-14-12-10-8-6-4-2/h17-19,21,39H,3-16,20,22-38H2,1-2H3,(H2,44,45,46)/b19-17-,21-18-/t39-/m1/s1
PA 18:1_20:2	InChI=1S/C41H75O8P/c1-3-5-7-9-11-13-15-17-19-20-22-23-25-27-29-31-33-35-40(42)47-37-39(38-48-50(44,45)46)49-41(43)36-34-32-30-28-26-24-21-18-16-14-12-10-8-6-4-2/h11,13,17-19,21,39H,3-10,12,14-16,20,22-38H2,1-2H3,(H2,44,45,46)/b13-11-,19-17-,21-18-/t39-/m1/s1	InChI=1S/C41H75O8P/c1-3-5-7-9-11-13-15-17-19-20-22-24-26-28-30-32-34-36-41(43)49-39(38-48-50(44,45)46)37-47-40(42)35-33-31-29-27-25-23-21-18-16-14-12-10-8-6-4-2/h11,13,17-19,21,39H,3-10,12,14-16,20,22-38H2,1-2H3,(H2,44,45,46)/b13-11-,19-17-,21-18-/t39-/m1/s1
PA 18:1_20:3	InChI=1S/C41H73O8P/c1-3-5-7-9-11-13-15-17-19-20-22-23-25-27-29-31-33-35-40(42)47-37-39(38-48-50(44,45)46)49-41(43)36-34-32-30-28-26-24-21-18-16-14-12-10-8-6-4-2/h11,13,17-19,21-23,39H,3-10,12,14-16,20,24-38H2,1-2H3,(H2,44,45,46)/b13-11-,19-17-,21-18-,23-22-/t39-/m1/s1	InChI=1S/C41H73O8P/c1-3-5-7-9-11-13-15-17-19-20-22-24-26-28-30-32-34-36-41(43)49-39(38-48-50(44,45)46)37-47-40(42)35-33-31-29-27-25-23-21-18-16-14-12-10-8-6-4-2/h11,13,17-19,21-22,24,39H,3-10,12,14-16,20,23,25-38H2,1-2H3,(H2,44,45,46)/b13-11-,19-17-,21-18-,24-22-/t39-/m1/s1
PA 18:1_22:0	InChI=1S/C43H83O8P/c1-3-5-7-9-11-13-15-17-19-20-21-22-24-25-27-29-31-33-35-37-42(44)49-39-41(40-50-52(46,47)48)51-43(45)38-36-34-32-30-28-26-23-18-16-14-12-10-8-6-4-2/h18,23,41H,3-17,19-22,24-40H2,1-2H3,(H2,46,47,48)/b23-18-/t41-/m1/s1	InChI=1S/C43H83O8P/c1-3-5-7-9-11-13-15-17-19-20-21-22-24-26-28-30-32-34-36-38-43(45)51-41(40-50-52(46,47)48)39-49-42(44)37-35-33-31-29-27-25-23-18-16-14-12-10-8-6-4-2/h18,23,41H,3-17,19-22,24-40H2,1-2H3,(H2,46,47,48)/b23-18-/t41-/m1/s1
PA 18:1_22:1	InChI=1S/C43H81O8P/c1-3-5-7-9-11-13-15-17-19-20-21-22-24-25-27-29-31-33-35-37-42(44)49-39-41(40-50-52(46,47)48)51-43(45)38-36-34-32-30-28-26-23-18-16-14-12-10-8-6-4-2/h18,20-21,23,41H,3-17,19,22,24-40H2,1-2H3,(H2,46,47,48)/b21-20-,23-18-/t41-/m1/s1	InChI=1S/C43H81O8P/c1-3-5-7-9-11-13-15-17-19-20-21-22-24-26-28-30-32-34-36-38-43(45)51-41(40-50-52(46,47)48)39-49-42(44)37-35-33-31-29-27-25-23-18-16-14-12-10-8-6-4-2/h18,20-21,23,41H,3-17,19,22,24-40H2,1-2H3,(H2,46,47,48)/b21-20-,23-18-/t41-/m1/s1
PA 18:1_22:2	InChI=1S/C43H79O8P/c1-3-5-7-9-11-13-15-17-19-20-21-22-24-25-27-29-31-33-35-37-42(44)49-39-41(40-50-52(46,47)48)51-43(45)38-36-34-32-30-28-26-23-18-16-14-12-10-8-6-4-2/h11,13,17-19,23,41H,3-10,12,14-16,20-22,24-40H2,1-2H3,(H2,46,47,48)/b13-11-,19-17-,23-18-/t41-/m1/s1	InChI=1S/C43H79O8P/c1-3-5-7-9-11-13-15-17-19-20-21-22-24-26-28-30-32-34-36-38-43(45)51-41(40-50-52(46,47)48)39-49-42(44)37-35-33-31-29-27-25-23-18-16-14-12-10-8-6-4-2/h11,13,17-19,23,41H,3-10,12,14-16,20-22,24-40H2,1-2H3,(H2,46,47,48)/b13-11-,19-17-,23-18-/t41-/m1/s1
PA 18:1_22:3
PA 18:2_18:2	InChI=1S/C39H69O8P/c1-3-5-7-9-11-13-15-17-19-21-23-25-27-29-31-33-38(40)45-35-37(36-46-48(42,43)44)47-39(41)34-32-30-28-26-24-22-20-18-16-14-12-10-8-6-4-2/h11-14,17-20,37H,3-10,15-16,21-36H2,1-2H3,(H2,42,43,44)/b13-11-,14-12-,19-17-,20-18-/t37-/m1/s1
PA 18:2_18:3	InChI=1S/C39H67O8P/c1-3-5-7-9-11-13-15-17-19-21-23-25-27-29-31-33-38(40)45-35-37(36-46-48(42,43)44)47-39(41)34-32-30-28-26-24-22-20-18-16-14-12-10-8-6-4-2/h5,7,11-14,17-20,37H,3-4,6,8-10,15-16,21-36H2,1-2H3,(H2,42,43,44)/b7-5-,13-11-,14-12-,19-17-,20-18-/t37-/m1/s1	InChI=1S/C39H67O8P/c1-3-5-7-9-11-13-15-17-19-21-23-25-27-29-31-33-38(40)45-35-37(36-46-48(42,43)44)47-39(41)34-32-30-28-26-24-22-20-18-16-14-12-10-8-6-4-2/h6,8,11-14,17-20,37H,3-5,7,9-10,15-16,21-36H2,1-2H3,(H2,42,43,44)/b8-6-,13-11-,14-12-,19-17-,20-18-/t37-/m1/s1	InChI=1S/C39H67O8P/c1-3-5-7-9-11-13-15-17-19-21-23-25-27-29-31-33-38(40)45-35-37(36-46-48(42,43)44)47-39(41)34-32-30-28-26-24-22-20-18-16-14-12-10-8-6-4-2/h11-14,17-20,23,25,37H,3-10,15-16,21-22,24,26-36H2,1-2H3,(H2,42,43,44)/b13-11-,14-12-,19-17-,20-18-,25-23-/t37-/m1/s1	InChI=1S/C39H67O8P/c1-3-5-7-9-11-13-15-17-19-21-23-25-27-29-31-33-38(40)45-35-37(36-46-48(42,43)44)47-39(41)34-32-30-28-26-24-22-20-18-16-14-12-10-8-6-4-2/h11-14,17-20,24,26,37H,3-10,15-16,21-23,25,27-36H2,1-2H3,(H2,42,43,44)/b13-11-,14-12-,19-17-,20-18-,26-24-/t37-/m1/s1
PA 18:2_20:0	InChI=1S/C41H77O8P/c1-3-5-7-9-11-13-15-17-19-20-22-23-25-27-29-31-33-35-40(42)47-37-39(38-48-50(44,45)46)49-41(43)36-34-32-30-28-26-24-21-18-16-14-12-10-8-6-4-2/h12,14,18,21,39H,3-11,13,15-17,19-20,22-38H2,1-2H3,(H2,44,45,46)/b14-12-,21-18-/t39-/m1/s1	InChI=1S/C41H77O8P/c1-3-5-7-9-11-13-15-17-19-20-22-24-26-28-30-32-34-36-41(43)49-39(38-48-50(44,45)46)37-47-40(42)35-33-31-29-27-25-23-21-18-16-14-12-10-8-6-4-2/h12,14,18,21,39H,3-11,13,15-17,19-20,22-38H2,1-2H3,(H2,44,45,46)/b14-12-,21-18-/t39-/m1/s1
PA 18:2_20:1	InChI=1S/C41H75O8P/c1-3-5-7-9-11-13-15-17-19-20-22-23-25-27-29-31-33-35-40(42)47-37-39(38-48-50(44,45)46)49-41(43)36-34-32-30-28-26-24-21-18-16-14-12-10-8-6-4-2/h12,14,17-19,21,39H,3-11,13,15-16,20,22-38H2,1-2H3,(H2,44,45,46)/b14-12-,19-17-,21-18-/t39-/m1/s1	InChI=1S/C41H75O8P/c1-3-5-7-9-11-13-15-17-19-20-22-24-26-28-30-32-34-36-41(43)49-39(38-48-50(44,45)46)37-47-40(42)35-33-31-29-27-25-23-21-18-16-14-12-10-8-6-4-2/h12,14,17-19,21,39H,3-11,13,15-16,20,22-38H2,1-2H3,(H2,44,45,46)/b14-12-,19-17-,21-18-/t39-/m1/s1
PA 18:2_20:2	InChI=1S/C41H73O8P/c1-3-5-7-9-11-13-15-17-19-20-22-23-25-27-29-31-33-35-40(42)47-37-39(38-48-50(44,45)46)49-41(43)36-34-32-30-28-26-24-21-18-16-14-12-10-8-6-4-2/h11-14,17-19,21,39H,3-10,15-16,20,22-38H2,1-2H3,(H2,44,45,46)/b13-11-,14-12-,19-17-,21-18-/t39-/m1/s1	InChI=1S/C41H73O8P/c1-3-5-7-9-11-13-15-17-19-20-22-24-26-28-30-32-34-36-41(43)49-39(38-48-50(44,45)46)37-47-40(42)35-33-31-29-27-25-23-21-18-16-14-12-10-8-6-4-2/h11-14,17-19,21,39H,3-10,15-16,20,22-38H2,1-2H3,(H2,44,45,46)/b13-11-,14-12-,19-17-,21-18-/t39-/m1/s1
PA 18:2_22:0	InChI=1S/C43H81O8P/c1-3-5-7-9-11-13-15-17-19-20-21-22-24-25-27-29-31-33-35-37-42(44)49-39-41(40-50-52(46,47)48)51-43(45)38-36-34-32-30-28-26-23-18-16-14-12-10-8-6-4-2/h12,14,18,23,41H,3-11,13,15-17,19-22,24-40H2,1-2H3,(H2,46,47,48)/b14-12-,23-18-/t41-/m1/s1	InChI=1S/C43H81O8P/c1-3-5-7-9-11-13-15-17-19-20-21-22-24-26-28-30-32-34-36-38-43(45)51-41(40-50-52(46,47)48)39-49-42(44)37-35-33-31-29-27-25-23-18-16-14-12-10-8-6-4-2/h12,14,18,23,41H,3-11,13,15-17,19-22,24-40H2,1-2H3,(H2,46,47,48)/b14-12-,23-18-/t41-/m1/s1
PA 18:2_22:1	InChI=1S/C43H79O8P/c1-3-5-7-9-11-13-15-17-19-20-21-22-24-25-27-29-31-33-35-37-42(44)49-39-41(40-50-52(46,47)48)51-43(45)38-36-34-32-30-28-26-23-18-16-14-12-10-8-6-4-2/h12,14,18,20-21,23,41H,3-11,13,15-17,19,22,24-40H2,1-2H3,(H2,46,47,48)/b14-12-,21-20-,23-18-/t41-/m1/s1	InChI=1S/C43H79O8P/c1-3-5-7-9-11-13-15-17-19-20-21-22-24-26-28-30-32-34-36-38-43(45)51-41(40-50-52(46,47)48)39-49-42(44)37-35-33-31-29-27-25-23-18-16-14-12-10-8-6-4-2/h12,14,18,20-21,23,41H,3-11,13,15-17,19,22,24-40H2,1-2H3,(H2,46,47,48)/b14-12-,21-20-,23-18-/t41-/m1/s1
PA 18:2_22:3
PA 18:2_22:4	InChI=1S/C43H73O8P/c1-3-5-7-9-11-13-15-17-19-20-21-22-24-25-27-29-31-33-35-37-42(44)49-39-41(40-50-52(46,47)48)51-43(45)38-36-34-32-30-28-26-23-18-16-14-12-10-8-6-4-2/h11-14,17-19,21-23,25,27,41H,3-10,15-16,20,24,26,28-40H2,1-2H3,(H2,46,47,48)/b13-11-,14-12-,19-17-,22-21-,23-18-,27-25-/t41-/m1/s1	InChI=1S/C43H73O8P/c1-3-5-7-9-11-13-15-17-19-20-21-22-24-26-28-30-32-34-36-38-43(45)51-41(40-50-52(46,47)48)39-49-42(44)37-35-33-31-29-27-25-23-18-16-14-12-10-8-6-4-2/h11-14,17-19,21-23,26,28,41H,3-10,15-16,20,24-25,27,29-40H2,1-2H3,(H2,46,47,48)/b13-11-,14-12-,19-17-,22-21-,23-18-,28-26-/t41-/m1/s1
PA 18:3_18:3	InChI=1S/C39H65O8P/c1-3-5-7-9-11-13-15-17-19-21-23-25-27-29-31-33-38(40)45-35-37(36-46-48(42,43)44)47-39(41)34-32-30-28-26-24-22-20-18-16-14-12-10-8-6-4-2/h5,7,11-14,17-20,24,26,37H,3-4,6,8-10,15-16,21-23,25,27-36H2,1-2H3,(H2,42,43,44)/b7-5-,13-11-,14-12-,19-17-,20-18-,26-24-/t37-/m1/s1	InChI=1S/C39H65O8P/c1-3-5-7-9-11-13-15-17-19-21-23-25-27-29-31-33-38(40)45-35-37(36-46-48(42,43)44)47-39(41)34-32-30-28-26-24-22-20-18-16-14-12-10-8-6-4-2/h5-8,11-14,17-20,37H,3-4,9-10,15-16,21-36H2,1-2H3,(H2,42,43,44)/b7-5-,8-6-,13-11-,14-12-,19-17-,20-18-/t37-/m1/s1	InChI=1S/C39H65O8P/c1-3-5-7-9-11-13-15-17-19-21-23-25-27-29-31-33-38(40)45-35-37(36-46-48(42,43)44)47-39(41)34-32-30-28-26-24-22-20-18-16-14-12-10-8-6-4-2/h6,8,11-14,17-20,23,25,37H,3-5,7,9-10,15-16,21-22,24,26-36H2,1-2H3,(H2,42,43,44)/b8-6-,13-11-,14-12-,19-17-,20-18-,25-23-/t37-/m1/s1	InChI=1S/C39H65O8P/c1-3-5-7-9-11-13-15-17-19-21-23-25-27-29-31-33-38(40)45-35-37(36-46-48(42,43)44)47-39(41)34-32-30-28-26-24-22-20-18-16-14-12-10-8-6-4-2/h11-14,17-20,23-26,37H,3-10,15-16,21-22,27-36H2,1-2H3,(H2,42,43,44)/b13-11-,14-12-,19-17-,20-18-,25-23-,26-24-/t37-/m1/s1
PA 20:0_20:4	InChI=1S/C43H77O8P/c1-3-5-7-9-11-13-15-17-19-21-23-25-27-29-31-33-35-37-42(44)49-39-41(40-50-52(46,47)48)51-43(45)38-36-34-32-30-28-26-24-22-20-18-16-14-12-10-8-6-4-2/h11,13,17,19,23,25,29,31,41H,3-10,12,14-16,18,20-22,24,26-28,30,32-40H2,1-2H3,(H2,46,47,48)/b13-11-,19-17-,25-23-,31-29-/t41-/m1/s1	InChI=1S/C43H77O8P/c1-3-5-7-9-11-13-15-17-19-21-23-25-27-29-31-33-35-37-42(44)49-39-41(40-50-52(46,47)48)51-43(45)38-36-34-32-30-28-26-24-22-20-18-16-14-12-10-8-6-4-2/h12,14,18,20,24,26,30,32,41H,3-11,13,15-17,19,21-23,25,27-29,31,33-40H2,1-2H3,(H2,46,47,48)/b14-12-,20-18-,26-24-,32-30-/t41-/m1/s1
LPC 14:0	InChI=1S/C22H46NO7P/c1-5-6-7-8-9-10-11-12-13-14-15-16-22(25)28-19-21(24)20-30-31(26,27)29-18-17-23(2,3)4/h21,24H,5-20H2,1-4H3/t21-/m1/s1
LPC 16:0	InChI=1S/C24H50NO7P/c1-5-6-7-8-9-10-11-12-13-14-15-16-17-18-24(27)30-21-23(26)22-32-33(28,29)31-20-19-25(2,3)4/h23,26H,5-22H2,1-4H3/t23-/m1/s1	InChI=1S/C24H50NO7P/c1-5-6-7-8-9-10-11-12-13-14-15-16-17-18-24(27)32-23(21-26)22-31-33(28,29)30-20-19-25(2,3)4/h23,26H,5-22H2,1-4H3/p+1
LPC 16:1	InChI=1S/C24H48NO7P/c1-5-6-7-8-9-10-11-12-13-14-15-16-17-18-24(27)30-21-23(26)22-32-33(28,29)31-20-19-25(2,3)4/h10-11,23,26H,5-9,12-22H2,1-4H3/b11-10+/t23-/m1/s1	InChI=1S/C24H48NO7P/c1-5-6-7-8-9-10-11-12-13-14-15-16-17-18-24(27)30-21-23(26)22-32-33(28,29)31-20-19-25(2,3)4/h10-11,23,26H,5-9,12-22H2,1-4H3/b11-10-/t23-/m1/s1
LPC 17:0	InChI=1S/C25H52NO7P/c1-5-6-7-8-9-10-11-12-13-14-15-16-17-18-19-25(28)31-22-24(27)23-33-34(29,30)32-21-20-26(2,3)4/h24,27H,5-23H2,1-4H3/t24-/m1/s1
LPC 18:0	InChI=1S/C26H54NO7P/c1-5-6-7-8-9-10-11-12-13-14-15-16-17-18-19-20-26(29)32-23-25(28)24-34-35(30,31)33-22-21-27(2,3)4/h25,28H,5-24H2,1-4H3/t25-/m1/s1	InChI=1S/C26H54NO7P/c1-5-6-7-8-9-10-11-12-13-14-15-16-17-18-19-20-26(29)34-25(23-28)24-33-35(30,31)32-22-21-27(2,3)4/h25,28H,5-24H2,1-4H3/t25-/m1/s1
LPC 18:1	InChI=1S/C26H52NO7P/c1-5-6-7-8-9-10-11-12-13-14-15-16-17-18-19-20-26(29)32-23-25(28)24-34-35(30,31)33-22-21-27(2,3)4/h10-11,25,28H,5-9,12-24H2,1-4H3/b11-10-/t25-/m1/s1	InChI=1S/C26H52NO7P/c1-5-6-7-8-9-10-11-12-13-14-15-16-17-18-19-20-26(29)32-23-25(28)24-34-35(30,31)33-22-21-27(2,3)4/h12-13,25,28H,5-11,14-24H2,1-4H3/b13-12+/t25-/m1/s1	InChI=1S/C26H52NO7P/c1-5-6-7-8-9-10-11-12-13-14-15-16-17-18-19-20-26(29)32-23-25(28)24-34-35(30,31)33-22-21-27(2,3)4/h12-13,25,28H,5-11,14-24H2,1-4H3/b13-12-/t25-/m1/s1	InChI=1S/C26H52NO7P/c1-5-6-7-8-9-10-11-12-13-14-15-16-17-18-19-20-26(29)34-25(23-28)24-33-35(30,31)32-22-21-27(2,3)4/h12-13,25,28H,5-11,14-24H2,1-4H3/p+1/b13-12-
LPC 18:2	InChI=1S/C26H50NO7P/c1-5-6-7-8-9-10-11-12-13-14-15-16-17-18-19-20-26(29)32-23-25(28)24-34-35(30,31)33-22-21-27(2,3)4/h9-10,12-13,25,28H,5-8,11,14-24H2,1-4H3/b10-9-,13-12-/t25-/m1/s1	InChI=1S/C27H52NO7P/c1-5-6-7-8-9-10-11-12-13-14-15-16-17-18-19-20-21-27(30)35-26(24-29)25-34-36(31,32)33-23-22-28(2,3)4/h10-11,13-14,26,29H,5-9,12,15-25H2,1-4H3/p+1/b11-10-,14-13-
LPC 20:3	InChI=1S/C28H52NO7P/c1-5-6-7-8-9-10-11-12-13-14-15-16-17-18-19-20-21-22-28(31)34-25-27(30)26-36-37(32,33)35-24-23-29(2,3)4/h9-10,12-13,15-16,27,30H,5-8,11,14,17-26H2,1-4H3/b10-9-,13-12-,16-15-/t27-/m1/s1	InChI=1S/C28H52NO7P/c1-5-6-7-8-9-10-11-12-13-14-15-16-17-18-19-20-21-22-28(31)34-25-27(30)26-36-37(32,33)35-24-23-29(2,3)4/h12-13,15-16,18-19,27,30H,5-11,14,17,20-26H2,1-4H3/b13-12-,16-15-,19-18-/t27-/m1/s1
LPC 20:4	InChI=1S/C28H50NO7P/c1-5-6-7-8-9-10-11-12-13-14-15-16-17-18-19-20-21-22-28(31)34-25-27(30)26-36-37(32,33)35-24-23-29(2,3)4/h6-7,9-10,12-13,15-16,27,30H,5,8,11,14,17-26H2,1-4H3/b7-6-,10-9-,13-12-,16-15-/t27-/m1/s1	InChI=1S/C28H50NO7P/c1-5-6-7-8-9-10-11-12-13-14-15-16-17-18-19-20-21-22-28(31)34-25-27(30)26-36-37(32,33)35-24-23-29(2,3)4/h9-10,12-13,15-16,18-19,27,30H,5-8,11,14,17,20-26H2,1-4H3/b10-9-,13-12-,16-15-,19-18-/t27-/m1/s1	InChI=1S/C28H50NO7P/c1-5-6-7-8-9-10-11-12-13-14-15-16-17-18-19-20-21-22-28(31)36-27(25-30)26-35-37(32,33)34-24-23-29(2,3)4/h9-10,12-13,15-16,18-19,27,30H,5-8,11,14,17,20-26H2,1-4H3/b10-9-,13-12-,16-15-,19-18-/t27-/m1/s1
LPC 24:0	InChI=1S/C32H66NO7P/c1-5-6-7-8-9-10-11-12-13-14-15-16-17-18-19-20-21-22-23-24-25-26-32(35)38-29-31(34)30-40-41(36,37)39-28-27-33(2,3)4/h31,34H,5-30H2,1-4H3/t31-/m1/s1
LPC 26:0	InChI=1S/C34H70NO7P/c1-5-6-7-8-9-10-11-12-13-14-15-16-17-18-19-20-21-22-23-24-25-26-27-28-34(37)40-31-33(36)32-42-43(38,39)41-30-29-35(2,3)4/h33,36H,5-32H2,1-4H3/t33-/m1/s1
LPC 26:1	InChI=1S/C34H68NO7P/c1-5-6-7-8-9-10-11-12-13-14-15-16-17-18-19-20-21-22-23-24-25-26-27-28-34(37)40-31-33(36)32-42-43(38,39)41-30-29-35(2,3)4/h24-25,33,36H,5-23,26-32H2,1-4H3/b25-24+/t33-/m1/s1
PC 24:0	InChI=1S/C32H64NO8P/c1-6-8-10-12-13-14-15-16-17-18-19-21-22-24-31(34)38-28-30(41-32(35)25-23-20-11-9-7-2)29-40-42(36,37)39-27-26-33(3,4)5/h30H,6-29H2,1-5H3/t30-/m1/s1	InChI=1S/C32H64NO8P/c1-6-8-10-12-14-15-16-17-18-19-21-23-25-32(35)41-30(28-38-31(34)24-22-20-13-11-9-7-2)29-40-42(36,37)39-27-26-33(3,4)5/h30H,6-29H2,1-5H3/t30-/m1/s1	InChI=1S/C32H64NO8P/c1-6-8-10-12-14-15-16-17-19-20-22-24-31(34)38-28-30(29-40-42(36,37)39-27-26-33(3,4)5)41-32(35)25-23-21-18-13-11-9-7-2/h30H,6-29H2,1-5H3/t30-/m1/s1	InChI=1S/C32H64NO8P/c1-6-8-10-12-14-16-17-19-20-22-24-31(34)38-28-30(29-40-42(36,37)39-27-26-33(3,4)5)41-32(35)25-23-21-18-15-13-11-9-7-2/h30H,6-29H2,1-5H3/t30-/m1/s1	InChI=1S/C32H64NO8P/c1-6-8-10-12-14-16-17-19-21-23-25-32(35)41-30(29-40-42(36,37)39-27-26-33(3,4)5)28-38-31(34)24-22-20-18-15-13-11-9-7-2/h30H,6-29H2,1-5H3/t30-/m1/s1	InChI=1S/C32H64NO8P/c1-6-8-10-12-14-16-18-20-22-24-31(34)38-28-30(29-40-42(36,37)39-27-26-33(3,4)5)41-32(35)25-23-21-19-17-15-13-11-9-7-2/h30H,6-29H2,1-5H3/t30-/m1/s1
PC 26:0	InChI=1S/C34H68NO8P/c1-6-8-10-12-14-15-16-17-18-19-21-22-24-26-33(36)40-30-32(31-42-44(38,39)41-29-28-35(3,4)5)43-34(37)27-25-23-20-13-11-9-7-2/h32H,6-31H2,1-5H3/t32-/m1/s1
PC 28:1	InChI=1S/C36H70NO8P/c1-6-8-10-12-14-15-16-17-18-19-20-21-23-25-27-29-36(39)45-34(33-44-46(40,41)43-31-30-37(3,4)5)32-42-35(38)28-26-24-22-13-11-9-7-2/h17-18,34H,6-16,19-33H2,1-5H3/b18-17-/t34-/m1/s1	InChI=1S/C36H70NO8P/c1-6-8-10-12-14-16-18-20-22-24-26-28-35(38)42-32-34(33-44-46(40,41)43-31-30-37(3,4)5)45-36(39)29-27-25-23-21-19-17-15-13-11-9-7-2/h12,14,34H,6-11,13,15-33H2,1-5H3/b14-12-/t34-/m1/s1	InChI=1S/C36H70NO8P/c1-6-8-10-12-14-16-18-20-22-24-26-28-35(38)42-32-34(33-44-46(40,41)43-31-30-37(3,4)5)45-36(39)29-27-25-23-21-19-17-15-13-11-9-7-2/h13,15,34H,6-12,14,16-33H2,1-5H3/b15-13-/t34-/m1/s1
PC 30:0	InChI=1S/C38H76NO8P/c1-6-8-10-12-14-16-18-19-21-22-24-26-28-30-37(40)44-34-36(35-46-48(42,43)45-33-32-39(3,4)5)47-38(41)31-29-27-25-23-20-17-15-13-11-9-7-2/h36H,6-35H2,1-5H3/t36-/m1/s1	InChI=1S/C38H76NO8P/c1-6-8-10-12-14-16-18-19-21-23-25-27-29-31-38(41)47-36(35-46-48(42,43)45-33-32-39(3,4)5)34-44-37(40)30-28-26-24-22-20-17-15-13-11-9-7-2/h36H,6-35H2,1-5H3/t36-/m1/s1	InChI=1S/C38H76NO8P/c1-6-8-10-12-14-16-18-20-22-24-26-28-30-37(40)44-34-36(35-46-48(42,43)45-33-32-39(3,4)5)47-38(41)31-29-27-25-23-21-19-17-15-13-11-9-7-2/h36H,6-35H2,1-5H3/t36-/m1/s1
PC 30:2	InChI=1S/C38H72NO8P/c1-6-8-10-12-14-16-18-19-21-22-24-26-28-30-37(40)44-34-36(35-46-48(42,43)45-33-32-39(3,4)5)47-38(41)31-29-27-25-23-20-17-15-13-11-9-7-2/h13,15-16,18,36H,6-12,14,17,19-35H2,1-5H3/b15-13-,18-16-/t36-/m1/s1
PC 32:0	InChI=1S/C40H80NO8P/c1-6-8-10-12-14-16-18-19-20-21-23-24-26-28-30-32-39(42)46-36-38(37-48-50(44,45)47-35-34-41(3,4)5)49-40(43)33-31-29-27-25-22-17-15-13-11-9-7-2/h38H,6-37H2,1-5H3/t38-/m1/s1	InChI=1S/C40H80NO8P/c1-6-8-10-12-14-16-18-19-20-21-23-25-27-29-31-33-40(43)49-38(37-48-50(44,45)47-35-34-41(3,4)5)36-46-39(42)32-30-28-26-24-22-17-15-13-11-9-7-2/h38H,6-37H2,1-5H3/t38-/m1/s1	InChI=1S/C40H80NO8P/c1-6-8-10-12-14-16-18-20-22-24-26-28-30-32-39(42)46-36-38(37-48-50(44,45)47-35-34-41(3,4)5)49-40(43)33-31-29-27-25-23-21-19-17-15-13-11-9-7-2/h38H,6-37H2,1-5H3/t38-/m1/s1
PC 32:1	InChI=1S/C40H78NO8P/c1-6-8-10-12-14-16-18-19-20-21-23-24-26-28-30-32-39(42)46-36-38(37-48-50(44,45)47-35-34-41(3,4)5)49-40(43)33-31-29-27-25-22-17-15-13-11-9-7-2/h19-20,38H,6-18,21-37H2,1-5H3/b20-19-/t38-/m1/s1	InChI=1S/C40H78NO8P/c1-6-8-10-12-14-16-18-19-20-21-23-25-27-29-31-33-40(43)49-38(37-48-50(44,45)47-35-34-41(3,4)5)36-46-39(42)32-30-28-26-24-22-17-15-13-11-9-7-2/h16,18,38H,6-15,17,19-37H2,1-5H3/b18-16-/t38-/m1/s1	InChI=1S/C40H78NO8P/c1-6-8-10-12-14-16-18-19-20-21-23-25-27-29-31-33-40(43)49-38(37-48-50(44,45)47-35-34-41(3,4)5)36-46-39(42)32-30-28-26-24-22-17-15-13-11-9-7-2/h19-20,38H,6-18,21-37H2,1-5H3/b20-19-/t38-/m1/s1	InChI=1S/C40H78NO8P/c1-6-8-10-12-14-16-18-20-22-24-26-28-30-32-39(42)46-36-38(37-48-50(44,45)47-35-34-41(3,4)5)49-40(43)33-31-29-27-25-23-21-19-17-15-13-11-9-7-2/h17,19,38H,6-16,18,20-37H2,1-5H3/b19-17-/t38-/m1/s1
PC 32:2	InChI=1S/C40H76NO8P/c1-6-8-10-12-14-16-18-19-20-21-23-25-27-29-31-33-40(43)49-38(37-48-50(44,45)47-35-34-41(3,4)5)36-46-39(42)32-30-28-26-24-22-17-15-13-11-9-7-2/h14,16,19-20,38H,6-13,15,17-18,21-37H2,1-5H3/b16-14-,20-19-/t38-/m1/s1	InChI=1S/C40H76NO8P/c1-6-8-10-12-14-16-18-20-22-24-26-28-30-32-39(42)46-36-38(37-48-50(44,45)47-35-34-41(3,4)5)49-40(43)33-31-29-27-25-23-21-19-17-15-13-11-9-7-2/h16-19,38H,6-15,20-37H2,1-5H3/b18-16-,19-17-/t38-/m1/s1
PC 32:3	InChI=1S/C40H74NO8P/c1-6-8-10-12-14-16-18-19-20-21-23-25-27-29-31-33-40(43)49-38(37-48-50(44,45)47-35-34-41(3,4)5)36-46-39(42)32-30-28-26-24-22-17-15-13-11-9-7-2/h8,10,14,16,19-20,38H,6-7,9,11-13,15,17-18,21-37H2,1-5H3/b10-8-,16-14-,20-19-/t38-/m1/s1
PC 34:1	InChI=1S/C42H82NO8P/c1-6-8-10-12-14-16-18-20-21-23-24-26-28-30-32-34-41(44)48-38-40(39-50-52(46,47)49-37-36-43(3,4)5)51-42(45)35-33-31-29-27-25-22-19-17-15-13-11-9-7-2/h17,19,40H,6-16,18,20-39H2,1-5H3/b19-17-/t40-/m1/s1	InChI=1S/C42H82NO8P/c1-6-8-10-12-14-16-18-20-21-23-24-26-28-30-32-34-41(44)48-38-40(39-50-52(46,47)49-37-36-43(3,4)5)51-42(45)35-33-31-29-27-25-22-19-17-15-13-11-9-7-2/h20-21,40H,6-19,22-39H2,1-5H3/b21-20-/t40-/m1/s1	InChI=1S/C42H82NO8P/c1-6-8-10-12-14-16-18-20-21-23-25-27-29-31-33-35-42(45)51-40(39-50-52(46,47)49-37-36-43(3,4)5)38-48-41(44)34-32-30-28-26-24-22-19-17-15-13-11-9-7-2/h16,18,40H,6-15,17,19-39H2,1-5H3/b18-16-/t40-/m1/s1	InChI=1S/C42H82NO8P/c1-6-8-10-12-14-16-18-20-21-23-25-27-29-31-33-35-42(45)51-40(39-50-52(46,47)49-37-36-43(3,4)5)38-48-41(44)34-32-30-28-26-24-22-19-17-15-13-11-9-7-2/h17,19,40H,6-16,18,20-39H2,1-5H3/b19-17-/t40-/m1/s1	InChI=1S/C42H82NO8P/c1-6-8-10-12-14-16-18-20-21-23-25-27-29-31-33-35-42(45)51-40(39-50-52(46,47)49-37-36-43(3,4)5)38-48-41(44)34-32-30-28-26-24-22-19-17-15-13-11-9-7-2/h20-21,40H,6-19,22-39H2,1-5H3/b21-20-/t40-/m1/s1
PC 34:2	InChI=1S/C42H80NO8P/c1-6-8-10-12-14-16-18-20-21-23-24-26-28-30-32-34-41(44)48-38-40(39-50-52(46,47)49-37-36-43(3,4)5)51-42(45)35-33-31-29-27-25-22-19-17-15-13-11-9-7-2/h14,16,20-21,40H,6-13,15,17-19,22-39H2,1-5H3/b16-14-,21-20-/t40-/m1/s1	InChI=1S/C42H80NO8P/c1-6-8-10-12-14-16-18-20-21-23-24-26-28-30-32-34-41(44)48-38-40(39-50-52(46,47)49-37-36-43(3,4)5)51-42(45)35-33-31-29-27-25-22-19-17-15-13-11-9-7-2/h17,19-21,40H,6-16,18,22-39H2,1-5H3/b19-17-,21-20-/t40-/m1/s1	InChI=1S/C42H80NO8P/c1-6-8-10-12-14-16-18-20-21-23-25-27-29-31-33-35-42(45)51-40(39-50-52(46,47)49-37-36-43(3,4)5)38-48-41(44)34-32-30-28-26-24-22-19-17-15-13-11-9-7-2/h14,16,20-21,40H,6-13,15,17-19,22-39H2,1-5H3/b16-14-,21-20-/t40-/m1/s1	InChI=1S/C42H80NO8P/c1-6-8-10-12-14-16-18-20-21-23-25-27-29-31-33-35-42(45)51-40(39-50-52(46,47)49-37-36-43(3,4)5)38-48-41(44)34-32-30-28-26-24-22-19-17-15-13-11-9-7-2/h16-19,40H,6-15,20-39H2,1-5H3/b18-16-,19-17-/t40-/m1/s1	InChI=1S/C42H80NO8P/c1-6-8-10-12-14-16-18-20-21-23-25-27-29-31-33-35-42(45)51-40(39-50-52(46,47)49-37-36-43(3,4)5)38-48-41(44)34-32-30-28-26-24-22-19-17-15-13-11-9-7-2/h17,19-21,40H,6-16,18,22-39H2,1-5H3/b19-17-,21-20-/t40-/m1/s1	InChI=1S/C42H80NO8P/c1-6-8-10-12-14-16-18-20-21-23-25-27-29-31-33-35-42(45)51-40(39-50-52(46,47)49-37-36-43(3,4)5)38-48-41(44)34-32-30-28-26-24-22-19-17-15-13-11-9-7-2/h20-21,32,34,40H,6-19,22-31,33,35-39H2,1-5H3/b21-20-,34-32-/t40-/m1/s1
PC 34:3	InChI=1S/C42H78NO8P/c1-6-8-10-12-14-16-18-20-21-23-25-27-29-31-33-35-42(45)51-40(39-50-52(46,47)49-37-36-43(3,4)5)38-48-41(44)34-32-30-28-26-24-22-19-17-15-13-11-9-7-2/h8,10,14,16,20-21,40H,6-7,9,11-13,15,17-19,22-39H2,1-5H3/b10-8-,16-14-,21-20-/t40-/m1/s1	InChI=1S/C42H78NO8P/c1-6-8-10-12-14-16-18-20-21-23-25-27-29-31-33-35-42(45)51-40(39-50-52(46,47)49-37-36-43(3,4)5)38-48-41(44)34-32-30-28-26-24-22-19-17-15-13-11-9-7-2/h14,16,20-21,25,27,40H,6-13,15,17-19,22-24,26,28-39H2,1-5H3/b16-14-,21-20-,27-25-/t40-/m1/s1	InChI=1S/C42H78NO8P/c1-6-8-10-12-14-16-18-20-21-23-25-27-29-31-33-35-42(45)51-40(39-50-52(46,47)49-37-36-43(3,4)5)38-48-41(44)34-32-30-28-26-24-22-19-17-15-13-11-9-7-2/h14,16-17,19-21,40H,6-13,15,18,22-39H2,1-5H3/b16-14-,19-17-,21-20-/t40-/m1/s1
PC 34:4	InChI=1S/C42H76NO8P/c1-6-8-10-12-14-16-18-19-20-21-22-23-25-27-29-31-33-35-42(45)51-40(39-50-52(46,47)49-37-36-43(3,4)5)38-48-41(44)34-32-30-28-26-24-17-15-13-11-9-7-2/h14,16,19-20,22-23,27,29,40H,6-13,15,17-18,21,24-26,28,30-39H2,1-5H3/b16-14-,20-19-,23-22-,29-27-/t40-/m1/s1	InChI=1S/C42H76NO8P/c1-6-8-10-12-14-16-18-20-21-23-25-27-29-31-33-35-42(45)51-40(39-50-52(46,47)49-37-36-43(3,4)5)38-48-41(44)34-32-30-28-26-24-22-19-17-15-13-11-9-7-2/h8,10,14,16,20-21,25,27,40H,6-7,9,11-13,15,17-19,22-24,26,28-39H2,1-5H3/b10-8-,16-14-,21-20-,27-25-/t40-/m1/s1
PC 36:0	InChI=1S/C44H88NO8P/c1-6-8-10-12-14-16-18-19-20-21-22-23-24-25-27-28-30-32-34-36-43(46)50-40-42(41-52-54(48,49)51-39-38-45(3,4)5)53-44(47)37-35-33-31-29-26-17-15-13-11-9-7-2/h42H,6-41H2,1-5H3/t42-/m1/s1	InChI=1S/C44H88NO8P/c1-6-8-10-12-14-16-18-19-20-21-22-23-24-25-27-29-31-33-35-37-44(47)53-42(41-52-54(48,49)51-39-38-45(3,4)5)40-50-43(46)36-34-32-30-28-26-17-15-13-11-9-7-2/h42H,6-41H2,1-5H3/t42-/m1/s1	InChI=1S/C44H88NO8P/c1-6-8-10-12-14-16-18-20-21-22-23-25-26-28-30-32-34-36-43(46)50-40-42(41-52-54(48,49)51-39-38-45(3,4)5)53-44(47)37-35-33-31-29-27-24-19-17-15-13-11-9-7-2/h42H,6-41H2,1-5H3/t42-/m1/s1	InChI=1S/C44H88NO8P/c1-6-8-10-12-14-16-18-20-22-24-26-28-30-32-34-36-43(46)50-40-42(41-52-54(48,49)51-39-38-45(3,4)5)53-44(47)37-35-33-31-29-27-25-23-21-19-17-15-13-11-9-7-2/h42H,6-41H2,1-5H3/t42-/m1/s1
PC 36:1	InChI=1S/C44H86NO8P/c1-6-8-10-12-14-16-18-20-21-22-23-25-27-29-31-33-35-37-44(47)53-42(41-52-54(48,49)51-39-38-45(3,4)5)40-50-43(46)36-34-32-30-28-26-24-19-17-15-13-11-9-7-2/h20-21,42H,6-19,22-41H2,1-5H3/b21-20-/t42-/m1/s1	InChI=1S/C44H86NO8P/c1-6-8-10-12-14-16-18-20-22-24-26-28-30-32-34-36-43(46)50-40-42(41-52-54(48,49)51-39-38-45(3,4)5)53-44(47)37-35-33-31-29-27-25-23-21-19-17-15-13-11-9-7-2/h16,18,42H,6-15,17,19-41H2,1-5H3/b18-16-/t42-/m1/s1	InChI=1S/C44H86NO8P/c1-6-8-10-12-14-16-18-20-22-24-26-28-30-32-34-36-43(46)50-40-42(41-52-54(48,49)51-39-38-45(3,4)5)53-44(47)37-35-33-31-29-27-25-23-21-19-17-15-13-11-9-7-2/h20,22,42H,6-19,21,23-41H2,1-5H3/b22-20-/t42-/m1/s1	InChI=1S/C44H86NO8P/c1-6-8-10-12-14-16-18-20-22-24-26-28-30-32-34-36-43(46)50-40-42(41-52-54(48,49)51-39-38-45(3,4)5)53-44(47)37-35-33-31-29-27-25-23-21-19-17-15-13-11-9-7-2/h21,23,42H,6-20,22,24-41H2,1-5H3/b23-21-/t42-/m1/s1
PC 36:2	InChI=1S/C44H84NO8P/c1-6-8-10-12-14-16-18-20-21-22-23-25-27-29-31-33-35-37-44(47)53-42(41-52-54(48,49)51-39-38-45(3,4)5)40-50-43(46)36-34-32-30-28-26-24-19-17-15-13-11-9-7-2/h14,16,20-21,42H,6-13,15,17-19,22-41H2,1-5H3/b16-14-,21-20-/t42-/m1/s1	InChI=1S/C44H84NO8P/c1-6-8-10-12-14-16-18-20-22-24-26-28-30-32-34-36-43(46)50-40-42(41-52-54(48,49)51-39-38-45(3,4)5)53-44(47)37-35-33-31-29-27-25-23-21-19-17-15-13-11-9-7-2/h14,16,20,22,42H,6-13,15,17-19,21,23-41H2,1-5H3/b16-14-,22-20-/t42-/m1/s1	InChI=1S/C44H84NO8P/c1-6-8-10-12-14-16-18-20-22-24-26-28-30-32-34-36-43(46)50-40-42(41-52-54(48,49)51-39-38-45(3,4)5)53-44(47)37-35-33-31-29-27-25-23-21-19-17-15-13-11-9-7-2/h15,17,19,21,42H,6-14,16,18,20,22-41H2,1-5H3/b17-15-,21-19-/t42-/m1/s1	InChI=1S/C44H84NO8P/c1-6-8-10-12-14-16-18-20-22-24-26-28-30-32-34-36-43(46)50-40-42(41-52-54(48,49)51-39-38-45(3,4)5)53-44(47)37-35-33-31-29-27-25-23-21-19-17-15-13-11-9-7-2/h15,17,21,23,42H,6-14,16,18-20,22,24-41H2,1-5H3/b17-15-,23-21-/t42-/m1/s1	InChI=1S/C44H84NO8P/c1-6-8-10-12-14-16-18-20-22-24-26-28-30-32-34-36-43(46)50-40-42(41-52-54(48,49)51-39-38-45(3,4)5)53-44(47)37-35-33-31-29-27-25-23-21-19-17-15-13-11-9-7-2/h16-19,42H,6-15,20-41H2,1-5H3/b18-16-,19-17-/t42-/m1/s1	InChI=1S/C44H84NO8P/c1-6-8-10-12-14-16-18-20-22-24-26-28-30-32-34-36-43(46)50-40-42(41-52-54(48,49)51-39-38-45(3,4)5)53-44(47)37-35-33-31-29-27-25-23-21-19-17-15-13-11-9-7-2/h20-23,42H,6-19,24-41H2,1-5H3/b22-20-,23-21-/t42-/m1/s1	InChI=1S/C44H84NO8P/c1-6-8-10-12-14-16-18-20-22-24-26-28-30-32-34-36-43(46)50-40-42(41-52-54(48,49)51-39-38-45(3,4)5)53-44(47)37-35-33-31-29-27-25-23-21-19-17-15-13-11-9-7-2/h21,23,27,29,42H,6-20,22,24-26,28,30-41H2,1-5H3/b23-21-,29-27-/t42-/m1/s1	InChI=1S/C44H84NO8P/c1-6-8-10-12-14-16-18-20-22-24-26-28-30-32-34-36-43(46)50-40-42(41-52-54(48,49)51-39-38-45(3,4)5)53-44(47)37-35-33-31-29-27-25-23-21-19-17-15-13-11-9-7-2/h31,33,35,37,42H,6-30,32,34,36,38-41H2,1-5H3/b33-31+,37-35+/t42-/m1/s1
PC 36:3	InChI=1S/C44H82NO8P/c1-6-8-10-12-14-16-18-20-21-22-23-25-27-29-31-33-35-37-44(47)53-42(41-52-54(48,49)51-39-38-45(3,4)5)40-50-43(46)36-34-32-30-28-26-24-19-17-15-13-11-9-7-2/h14,16,20-21,23,25,42H,6-13,15,17-19,22,24,26-41H2,1-5H3/b16-14-,21-20-,25-23-/t42-/m1/s1	InChI=1S/C44H82NO8P/c1-6-8-10-12-14-16-18-20-21-22-23-25-27-29-31-33-35-37-44(47)53-42(41-52-54(48,49)51-39-38-45(3,4)5)40-50-43(46)36-34-32-30-28-26-24-19-17-15-13-11-9-7-2/h20-21,23,25,29,31,42H,6-19,22,24,26-28,30,32-41H2,1-5H3/b21-20-,25-23-,31-29-/t42-/m1/s1	InChI=1S/C44H82NO8P/c1-6-8-10-12-14-16-18-20-22-24-26-28-30-32-34-36-43(46)50-40-42(41-52-54(48,49)51-39-38-45(3,4)5)53-44(47)37-35-33-31-29-27-25-23-21-19-17-15-13-11-9-7-2/h15,17,20-23,42H,6-14,16,18-19,24-41H2,1-5H3/b17-15-,22-20-,23-21-/t42-/m1/s1	InChI=1S/C44H82NO8P/c1-6-8-10-12-14-16-18-20-22-24-26-28-30-32-34-36-43(46)50-40-42(41-52-54(48,49)51-39-38-45(3,4)5)53-44(47)37-35-33-31-29-27-25-23-21-19-17-15-13-11-9-7-2/h15,17,21,23,27,29,42H,6-14,16,18-20,22,24-26,28,30-41H2,1-5H3/b17-15-,23-21-,29-27-/t42-/m1/s1	InChI=1S/C44H82NO8P/c1-6-8-10-12-14-16-18-20-22-24-26-28-30-32-34-36-43(46)50-40-42(41-52-54(48,49)51-39-38-45(3,4)5)53-44(47)37-35-33-31-29-27-25-23-21-19-17-15-13-11-9-7-2/h20-23,27,29,42H,6-19,24-26,28,30-41H2,1-5H3/b22-20-,23-21-,29-27-/t42-/m1/s1
PC 36:4	InChI=1S/C44H80NO8P/c1-6-8-10-12-14-16-18-20-21-22-23-25-26-28-30-32-34-36-43(46)50-40-42(41-52-54(48,49)51-39-38-45(3,4)5)53-44(47)37-35-33-31-29-27-24-19-17-15-13-11-9-7-2/h14,16,20-21,23,25,28,30,42H,6-13,15,17-19,22,24,26-27,29,31-41H2,1-5H3/b16-14-,21-20-,25-23-,30-28-/t42-/m1/s1	InChI=1S/C44H80NO8P/c1-6-8-10-12-14-16-18-20-21-22-23-25-27-29-31-33-35-37-44(47)53-42(41-52-54(48,49)51-39-38-45(3,4)5)40-50-43(46)36-34-32-30-28-26-24-19-17-15-13-11-9-7-2/h14,16,20-21,23,25,29,31,42H,6-13,15,17-19,22,24,26-28,30,32-41H2,1-5H3/b16-14+,21-20+,25-23+,31-29+/t42-/m1/s1	InChI=1S/C44H80NO8P/c1-6-8-10-12-14-16-18-20-21-22-23-25-27-29-31-33-35-37-44(47)53-42(41-52-54(48,49)51-39-38-45(3,4)5)40-50-43(46)36-34-32-30-28-26-24-19-17-15-13-11-9-7-2/h14,16,20-21,23,25,29,31,42H,6-13,15,17-19,22,24,26-28,30,32-41H2,1-5H3/b16-14-,21-20-,25-23-,31-29-/t42-/m1/s1	InChI=1S/C44H80NO8P/c1-6-8-10-12-14-16-18-20-22-24-26-28-30-32-34-36-43(46)50-40-42(41-52-54(48,49)51-39-38-45(3,4)5)53-44(47)37-35-33-31-29-27-25-23-21-19-17-15-13-11-9-7-2/h8,10,14,16,20,22,26,28,42H,6-7,9,11-13,15,17-19,21,23-25,27,29-41H2,1-5H3/b10-8-,16-14-,22-20-,28-26-/t42-/m1/s1	InChI=1S/C44H80NO8P/c1-6-8-10-12-14-16-18-20-22-24-26-28-30-32-34-36-43(46)50-40-42(41-52-54(48,49)51-39-38-45(3,4)5)53-44(47)37-35-33-31-29-27-25-23-21-19-17-15-13-11-9-7-2/h8,10,14,16,20-23,42H,6-7,9,11-13,15,17-19,24-41H2,1-5H3/b10-8-,16-14-,22-20-,23-21-/t42-/m1/s1	InChI=1S/C44H80NO8P/c1-6-8-10-12-14-16-18-20-22-24-26-28-30-32-34-36-43(46)50-40-42(41-52-54(48,49)51-39-38-45(3,4)5)53-44(47)37-35-33-31-29-27-25-23-21-19-17-15-13-11-9-7-2/h9,11,15,17,20-23,42H,6-8,10,12-14,16,18-19,24-41H2,1-5H3/b11-9-,17-15-,22-20-,23-21-/t42-/m1/s1	InChI=1S/C44H80NO8P/c1-6-8-10-12-14-16-18-20-22-24-26-28-30-32-34-36-43(46)50-40-42(41-52-54(48,49)51-39-38-45(3,4)5)53-44(47)37-35-33-31-29-27-25-23-21-19-17-15-13-11-9-7-2/h9,11,15,17,21,23,27,29,42H,6-8,10,12-14,16,18-20,22,24-26,28,30-41H2,1-5H3/b11-9-,17-15-,23-21-,29-27-/t42-/m1/s1	InChI=1S/C44H80NO8P/c1-6-8-10-12-14-16-18-20-22-24-26-28-30-32-34-36-43(46)50-40-42(41-52-54(48,49)51-39-38-45(3,4)5)53-44(47)37-35-33-31-29-27-25-23-21-19-17-15-13-11-9-7-2/h14,16,20-23,26,28,42H,6-13,15,17-19,24-25,27,29-41H2,1-5H3/b16-14-,22-20-,23-21-,28-26-/t42-/m1/s1	InChI=1S/C44H80NO8P/c1-6-8-10-12-14-16-18-20-22-24-26-28-30-32-34-36-43(46)50-40-42(41-52-54(48,49)51-39-38-45(3,4)5)53-44(47)37-35-33-31-29-27-25-23-21-19-17-15-13-11-9-7-2/h14-17,20-23,42H,6-13,18-19,24-41H2,1-5H3/b16-14-,17-15-,22-20-,23-21-/t42-/m1/s1	InChI=1S/C44H80NO8P/c1-6-8-10-12-14-16-18-20-22-24-26-28-30-32-34-36-43(46)50-40-42(41-52-54(48,49)51-39-38-45(3,4)5)53-44(47)37-35-33-31-29-27-25-23-21-19-17-15-13-11-9-7-2/h15,17,20-23,27,29,42H,6-14,16,18-19,24-26,28,30-41H2,1-5H3/b17-15-,22-20-,23-21-,29-27-/t42-/m1/s1
PC 36:5	InChI=1S/C44H78NO8P/c1-6-8-10-12-14-16-18-20-21-22-23-25-27-29-31-33-35-37-44(47)53-42(41-52-54(48,49)51-39-38-45(3,4)5)40-50-43(46)36-34-32-30-28-26-24-19-17-15-13-11-9-7-2/h8,10,14,16,20-21,23,25,29,31,42H,6-7,9,11-13,15,17-19,22,24,26-28,30,32-41H2,1-5H3/b10-8-,16-14-,21-20-,25-23-,31-29-/t42-/m1/s1	InChI=1S/C44H78NO8P/c1-6-8-10-12-14-16-18-20-21-22-23-25-27-29-31-33-35-37-44(47)53-42(41-52-54(48,49)51-39-38-45(3,4)5)40-50-43(46)36-34-32-30-28-26-24-19-17-15-13-11-9-7-2/h14,16,20-21,23-26,29,31,42H,6-13,15,17-19,22,27-28,30,32-41H2,1-5H3/b16-14-,21-20-,25-23-,26-24-,31-29-/t42-/m1/s1	InChI=1S/C44H78NO8P/c1-6-8-10-12-14-16-18-20-21-22-23-25-27-29-31-33-35-37-44(47)53-42(41-52-54(48,49)51-39-38-45(3,4)5)40-50-43(46)36-34-32-30-28-26-24-19-17-15-13-11-9-7-2/h14,16-17,19-21,23,25,29,31,42H,6-13,15,18,22,24,26-28,30,32-41H2,1-5H3/b16-14-,19-17-,21-20-,25-23-,31-29-/t42-/m1/s1
PC 36:6	InChI=1S/C44H76NO8P/c1-6-8-10-12-14-16-18-19-20-21-22-23-24-25-27-29-31-33-35-37-44(47)53-42(41-52-54(48,49)51-39-38-45(3,4)5)40-50-43(46)36-34-32-30-28-26-17-15-13-11-9-7-2/h8,10,14,16,19-20,22-23,25,27,31,33,42H,6-7,9,11-13,15,17-18,21,24,26,28-30,32,34-41H2,1-5H3/b10-8-,16-14-,20-19-,23-22-,27-25-,33-31-/t42-/m1/s1	InChI=1S/C44H76NO8P/c1-6-8-10-12-14-16-18-20-22-24-26-28-30-32-34-36-43(46)50-40-42(41-52-54(48,49)51-39-38-45(3,4)5)53-44(47)37-35-33-31-29-27-25-23-21-19-17-15-13-11-9-7-2/h8-11,14-17,20-23,42H,6-7,12-13,18-19,24-41H2,1-5H3/b10-8-,11-9-,16-14-,17-15-,22-20-,23-21-/t42-/m1/s1
PC 38:0	InChI=1S/C46H92NO8P/c1-6-8-10-12-14-16-18-19-20-21-22-23-24-25-26-27-29-30-32-34-36-38-45(48)52-42-44(43-54-56(50,51)53-41-40-47(3,4)5)55-46(49)39-37-35-33-31-28-17-15-13-11-9-7-2/h44H,6-43H2,1-5H3/t44-/m1/s1	InChI=1S/C46H92NO8P/c1-6-8-10-12-14-16-18-19-20-21-22-23-24-25-26-27-29-31-33-35-37-39-46(49)55-44(43-54-56(50,51)53-41-40-47(3,4)5)42-52-45(48)38-36-34-32-30-28-17-15-13-11-9-7-2/h44H,6-43H2,1-5H3/t44-/m1/s1	InChI=1S/C46H92NO8P/c1-6-8-10-12-14-16-18-20-21-22-23-24-25-27-28-30-32-34-36-38-45(48)52-42-44(43-54-56(50,51)53-41-40-47(3,4)5)55-46(49)39-37-35-33-31-29-26-19-17-15-13-11-9-7-2/h44H,6-43H2,1-5H3/t44-/m1/s1	InChI=1S/C46H92NO8P/c1-6-8-10-12-14-16-18-20-21-22-23-24-25-27-29-31-33-35-37-39-46(49)55-44(43-54-56(50,51)53-41-40-47(3,4)5)42-52-45(48)38-36-34-32-30-28-26-19-17-15-13-11-9-7-2/h44H,6-43H2,1-5H3/t44-/m1/s1	InChI=1S/C46H92NO8P/c1-6-8-10-12-14-16-18-20-22-23-25-26-28-30-32-34-36-38-45(48)52-42-44(43-54-56(50,51)53-41-40-47(3,4)5)55-46(49)39-37-35-33-31-29-27-24-21-19-17-15-13-11-9-7-2/h44H,6-43H2,1-5H3/t44-/m1/s1	InChI=1S/C46H92NO8P/c1-6-8-10-12-14-16-18-20-22-23-25-27-29-31-33-35-37-39-46(49)55-44(43-54-56(50,51)53-41-40-47(3,4)5)42-52-45(48)38-36-34-32-30-28-26-24-21-19-17-15-13-11-9-7-2/h44H,6-43H2,1-5H3/t44-/m1/s1
PC 38:1	InChI=1S/C46H90NO8P/c1-6-8-10-12-14-16-18-19-20-21-22-23-24-25-26-27-29-31-33-35-37-39-46(49)55-44(43-54-56(50,51)53-41-40-47(3,4)5)42-52-45(48)38-36-34-32-30-28-17-15-13-11-9-7-2/h19-20,44H,6-18,21-43H2,1-5H3/b20-19-/t44-/m1/s1	InChI=1S/C46H90NO8P/c1-6-8-10-12-14-16-18-20-21-22-23-24-25-27-29-31-33-35-37-39-46(49)55-44(43-54-56(50,51)53-41-40-47(3,4)5)42-52-45(48)38-36-34-32-30-28-26-19-17-15-13-11-9-7-2/h20-21,44H,6-19,22-43H2,1-5H3/b21-20-/t44-/m1/s1	InChI=1S/C46H90NO8P/c1-6-8-10-12-14-16-18-20-22-23-25-26-28-30-32-34-36-38-45(48)52-42-44(43-54-56(50,51)53-41-40-47(3,4)5)55-46(49)39-37-35-33-31-29-27-24-21-19-17-15-13-11-9-7-2/h17,19,44H,6-16,18,20-43H2,1-5H3/b19-17-/t44-/m1/s1	InChI=1S/C46H90NO8P/c1-6-8-10-12-14-16-18-20-22-23-25-26-28-30-32-34-36-38-45(48)52-42-44(43-54-56(50,51)53-41-40-47(3,4)5)55-46(49)39-37-35-33-31-29-27-24-21-19-17-15-13-11-9-7-2/h21,24,44H,6-20,22-23,25-43H2,1-5H3/b24-21-/t44-/m1/s1	InChI=1S/C46H90NO8P/c1-6-8-10-12-14-16-18-20-22-23-25-27-29-31-33-35-37-39-46(49)55-44(43-54-56(50,51)53-41-40-47(3,4)5)42-52-45(48)38-36-34-32-30-28-26-24-21-19-17-15-13-11-9-7-2/h20,22,44H,6-19,21,23-43H2,1-5H3/b22-20-/t44-/m1/s1	InChI=1S/C46H90NO8P/c1-6-8-10-12-14-16-18-20-22-23-25-27-29-31-33-35-37-39-46(49)55-44(43-54-56(50,51)53-41-40-47(3,4)5)42-52-45(48)38-36-34-32-30-28-26-24-21-19-17-15-13-11-9-7-2/h21,24,44H,6-20,22-23,25-43H2,1-5H3/b24-21-/t44-/m1/s1
PC 38:3	InChI=1S/C46H86NO8P/c1-6-8-10-12-14-16-18-20-21-22-23-24-25-27-29-31-33-35-37-39-46(49)55-44(43-54-56(50,51)53-41-40-47(3,4)5)42-52-45(48)38-36-34-32-30-28-26-19-17-15-13-11-9-7-2/h14,16-17,19-21,44H,6-13,15,18,22-43H2,1-5H3/b16-14-,19-17-,21-20-/t44-/m1/s1	InChI=1S/C46H86NO8P/c1-6-8-10-12-14-16-18-20-22-23-25-27-29-31-33-35-37-39-46(49)55-44(43-54-56(50,51)53-41-40-47(3,4)5)42-52-45(48)38-36-34-32-30-28-26-24-21-19-17-15-13-11-9-7-2/h14,16,20,22,25,27,44H,6-13,15,17-19,21,23-24,26,28-43H2,1-5H3/b16-14-,22-20-,27-25-/t44-/m1/s1	InChI=1S/C46H86NO8P/c1-6-8-10-12-14-16-18-20-22-23-25-27-29-31-33-35-37-39-46(49)55-44(43-54-56(50,51)53-41-40-47(3,4)5)42-52-45(48)38-36-34-32-30-28-26-24-21-19-17-15-13-11-9-7-2/h20,22,25,27,31,33,44H,6-19,21,23-24,26,28-30,32,34-43H2,1-5H3/b22-20-,27-25-,33-31-/t44-/m1/s1
PC 38:4	InChI=1S/C46H84NO8P/c1-6-8-10-12-14-16-18-20-21-22-23-24-25-27-29-31-33-35-37-39-46(49)55-44(43-54-56(50,51)53-41-40-47(3,4)5)42-52-45(48)38-36-34-32-30-28-26-19-17-15-13-11-9-7-2/h14,16,20-21,23-24,27,29,44H,6-13,15,17-19,22,25-26,28,30-43H2,1-5H3/b16-14-,21-20-,24-23-,29-27-/t44-/m1/s1	InChI=1S/C46H84NO8P/c1-6-8-10-12-14-16-18-20-22-23-25-27-29-31-33-35-37-39-46(49)55-44(43-54-56(50,51)53-41-40-47(3,4)5)42-52-45(48)38-36-34-32-30-28-26-24-21-19-17-15-13-11-9-7-2/h14,16,18,20,22-23,25,27,44H,6-13,15,17,19,21,24,26,28-43H2,1-5H3/b16-14-,20-18-,23-22-,27-25-/t44-/m1/s1	InChI=1S/C46H84NO8P/c1-6-8-10-12-14-16-18-20-22-23-25-27-29-31-33-35-37-39-46(49)55-44(43-54-56(50,51)53-41-40-47(3,4)5)42-52-45(48)38-36-34-32-30-28-26-24-21-19-17-15-13-11-9-7-2/h14,16,20,22,25,27,31,33,44H,6-13,15,17-19,21,23-24,26,28-30,32,34-43H2,1-5H3/b16-14-,22-20-,27-25-,33-31-/t44-/m1/s1	InChI=1S/C46H84NO8P/c1-6-8-10-12-14-16-18-20-22-23-25-27-29-31-33-35-37-39-46(49)55-44(43-54-56(50,51)53-41-40-47(3,4)5)42-52-45(48)38-36-34-32-30-28-26-24-21-19-17-15-13-11-9-7-2/h14,16,20-22,24-25,27,44H,6-13,15,17-19,23,26,28-43H2,1-5H3/b16-14-,22-20-,24-21-,27-25-/t44-/m1/s1	InChI=1S/C46H84NO8P/c1-6-8-10-12-14-16-18-20-22-23-25-27-29-31-33-35-37-39-46(49)55-44(43-54-56(50,51)53-41-40-47(3,4)5)42-52-45(48)38-36-34-32-30-28-26-24-21-19-17-15-13-11-9-7-2/h20-22,24-25,27,31,33,44H,6-19,23,26,28-30,32,34-43H2,1-5H3/b22-20-,24-21-,27-25-,33-31-/t44-/m1/s1
PC 38:5	InChI=1S/C46H82NO8P/c1-6-8-10-12-14-16-18-20-21-22-23-24-25-27-29-31-33-35-37-39-46(49)55-44(43-54-56(50,51)53-41-40-47(3,4)5)42-52-45(48)38-36-34-32-30-28-26-19-17-15-13-11-9-7-2/h8,10,14,16,20-21,23-24,27,29,44H,6-7,9,11-13,15,17-19,22,25-26,28,30-43H2,1-5H3/b10-8-,16-14-,21-20-,24-23-,29-27-/t44-/m1/s1	InChI=1S/C46H82NO8P/c1-6-8-10-12-14-16-18-20-21-22-23-24-25-27-29-31-33-35-37-39-46(49)55-44(43-54-56(50,51)53-41-40-47(3,4)5)42-52-45(48)38-36-34-32-30-28-26-19-17-15-13-11-9-7-2/h14,16,20-21,23-24,27,29,33,35,44H,6-13,15,17-19,22,25-26,28,30-32,34,36-43H2,1-5H3/b16-14-,21-20-,24-23-,29-27-,35-33-/t44-/m1/s1	InChI=1S/C46H82NO8P/c1-6-8-10-12-14-16-18-20-22-23-25-27-29-31-33-35-37-39-46(49)55-44(43-54-56(50,51)53-41-40-47(3,4)5)42-52-45(48)38-36-34-32-30-28-26-24-21-19-17-15-13-11-9-7-2/h8,10,14,16,20,22,25,27,31,33,44H,6-7,9,11-13,15,17-19,21,23-24,26,28-30,32,34-43H2,1-5H3/b10-8-,16-14-,22-20-,27-25-,33-31-/t44-/m1/s1	InChI=1S/C46H82NO8P/c1-6-8-10-12-14-16-18-20-22-23-25-27-29-31-33-35-37-39-46(49)55-44(43-54-56(50,51)53-41-40-47(3,4)5)42-52-45(48)38-36-34-32-30-28-26-24-21-19-17-15-13-11-9-7-2/h14,16,20-22,24-25,27,31,33,44H,6-13,15,17-19,23,26,28-30,32,34-43H2,1-5H3/b16-14-,22-20-,24-21-,27-25-,33-31-/t44-/m1/s1
PC 38:6	InChI=1S/C46H80NO8P/c1-6-8-10-12-14-16-18-20-21-22-23-24-25-27-28-30-32-34-36-38-45(48)52-42-44(43-54-56(50,51)53-41-40-47(3,4)5)55-46(49)39-37-35-33-31-29-26-19-17-15-13-11-9-7-2/h8,10,14,16,20-21,23-24,27-28,32,34,44H,6-7,9,11-13,15,17-19,22,25-26,29-31,33,35-43H2,1-5H3/b10-8-,16-14-,21-20-,24-23-,28-27-,34-32-/t44-/m1/s1	InChI=1S/C46H80NO8P/c1-6-8-10-12-14-16-18-20-21-22-23-24-25-27-29-31-33-35-37-39-46(49)55-44(43-54-56(50,51)53-41-40-47(3,4)5)42-52-45(48)38-36-34-32-30-28-26-19-17-15-13-11-9-7-2/h8,10,14,16,20-21,23-24,27,29,33,35,44H,6-7,9,11-13,15,17-19,22,25-26,28,30-32,34,36-43H2,1-5H3/b10-8+,16-14+,21-20+,24-23+,29-27+,35-33+/t44-/m1/s1	InChI=1S/C46H80NO8P/c1-6-8-10-12-14-16-18-20-21-22-23-24-25-27-29-31-33-35-37-39-46(49)55-44(43-54-56(50,51)53-41-40-47(3,4)5)42-52-45(48)38-36-34-32-30-28-26-19-17-15-13-11-9-7-2/h8,10,14,16,20-21,23-24,27,29,33,35,44H,6-7,9,11-13,15,17-19,22,25-26,28,30-32,34,36-43H2,1-5H3/b10-8-,16-14-,21-20-,24-23-,29-27-,35-33-/t44-/m1/s1	InChI=1S/C46H80NO8P/c1-6-8-10-12-14-16-18-20-22-23-25-26-28-30-32-34-36-38-45(48)52-42-44(43-54-56(50,51)53-41-40-47(3,4)5)55-46(49)39-37-35-33-31-29-27-24-21-19-17-15-13-11-9-7-2/h8,10,14,16,20-22,24-26,30,32,44H,6-7,9,11-13,15,17-19,23,27-29,31,33-43H2,1-5H3/b10-8-,16-14-,22-20-,24-21-,26-25-,32-30-/t44-/m1/s1	InChI=1S/C46H80NO8P/c1-6-8-10-12-14-16-18-20-22-23-25-26-28-30-32-34-36-38-45(48)52-42-44(43-54-56(50,51)53-41-40-47(3,4)5)55-46(49)39-37-35-33-31-29-27-24-21-19-17-15-13-11-9-7-2/h14-17,20-22,24-26,30,32,44H,6-13,18-19,23,27-29,31,33-43H2,1-5H3/b16-14-,17-15-,22-20-,24-21-,26-25-,32-30-/t44-/m1/s1	InChI=1S/C46H80NO8P/c1-6-8-10-12-14-16-18-20-22-23-25-27-29-31-33-35-37-39-46(49)55-44(43-54-56(50,51)53-41-40-47(3,4)5)42-52-45(48)38-36-34-32-30-28-26-24-21-19-17-15-13-11-9-7-2/h8,10,14,16,20-22,24-25,27,31,33,44H,6-7,9,11-13,15,17-19,23,26,28-30,32,34-43H2,1-5H3/b10-8-,16-14-,22-20-,24-21-,27-25-,33-31-/t44-/m1/s1	InChI=1S/C46H80NO8P/c1-6-8-10-12-14-16-18-20-22-23-25-27-29-31-33-35-37-39-46(49)55-44(43-54-56(50,51)53-41-40-47(3,4)5)42-52-45(48)38-36-34-32-30-28-26-24-21-19-17-15-13-11-9-7-2/h8,10,14,16-17,19-20,22,25,27,31,33,44H,6-7,9,11-13,15,18,21,23-24,26,28-30,32,34-43H2,1-5H3/b10-8-,16-14-,19-17-,22-20-,27-25-,33-31-/t44-/m1/s1	InChI=1S/C46H80NO8P/c1-6-8-10-12-14-16-18-20-22-23-25-27-29-31-33-35-37-39-46(49)55-44(43-54-56(50,51)53-41-40-47(3,4)5)42-52-45(48)38-36-34-32-30-28-26-24-21-19-17-15-13-11-9-7-2/h14-17,20-22,24-25,27,31,33,44H,6-13,18-19,23,26,28-30,32,34-43H2,1-5H3/b16-14-,17-15-,22-20-,24-21-,27-25-,33-31-/t44-/m1/s1
PC 40:1	InChI=1S/C48H94NO8P/c1-6-8-10-12-14-16-18-20-21-22-23-24-25-26-27-29-31-33-35-37-39-41-48(51)57-46(45-56-58(52,53)55-43-42-49(3,4)5)44-54-47(50)40-38-36-34-32-30-28-19-17-15-13-11-9-7-2/h20-21,46H,6-19,22-45H2,1-5H3/b21-20-/t46-/m1/s1	InChI=1S/C48H94NO8P/c1-6-8-10-12-14-16-18-20-22-23-24-25-27-29-31-33-35-37-39-41-48(51)57-46(45-56-58(52,53)55-43-42-49(3,4)5)44-54-47(50)40-38-36-34-32-30-28-26-21-19-17-15-13-11-9-7-2/h17,19,46H,6-16,18,20-45H2,1-5H3/b19-17-/t46-/m1/s1	InChI=1S/C48H94NO8P/c1-6-8-10-12-14-16-18-20-22-23-24-25-27-29-31-33-35-37-39-41-48(51)57-46(45-56-58(52,53)55-43-42-49(3,4)5)44-54-47(50)40-38-36-34-32-30-28-26-21-19-17-15-13-11-9-7-2/h20,22,46H,6-19,21,23-45H2,1-5H3/b22-20-/t46-/m1/s1	InChI=1S/C48H94NO8P/c1-6-8-10-12-14-16-18-20-22-23-24-25-27-29-31-33-35-37-39-41-48(51)57-46(45-56-58(52,53)55-43-42-49(3,4)5)44-54-47(50)40-38-36-34-32-30-28-26-21-19-17-15-13-11-9-7-2/h21,26,46H,6-20,22-25,27-45H2,1-5H3/b26-21-/t46-/m1/s1	InChI=1S/C48H94NO8P/c1-6-8-10-12-14-16-18-20-22-24-26-28-30-32-34-36-38-40-47(50)54-44-46(45-56-58(52,53)55-43-42-49(3,4)5)57-48(51)41-39-37-35-33-31-29-27-25-23-21-19-17-15-13-11-9-7-2/h21,23,46H,6-20,22,24-45H2,1-5H3/b23-21-/t46-/m1/s1
PC 40:2	InChI=1S/C48H92NO8P/c1-6-8-10-12-14-16-18-20-22-24-26-28-30-32-34-36-38-40-47(50)54-44-46(45-56-58(52,53)55-43-42-49(3,4)5)57-48(51)41-39-37-35-33-31-29-27-25-23-21-19-17-15-13-11-9-7-2/h15,17,21,23,46H,6-14,16,18-20,22,24-45H2,1-5H3/b17-15-,23-21-/t46-/m1/s1	InChI=1S/C48H92NO8P/c1-6-8-10-12-14-16-18-20-22-24-26-28-30-32-34-36-38-40-47(50)54-44-46(45-56-58(52,53)55-43-42-49(3,4)5)57-48(51)41-39-37-35-33-31-29-27-25-23-21-19-17-15-13-11-9-7-2/h20-23,46H,6-19,24-45H2,1-5H3/b22-20-,23-21-/t46-/m1/s1
PC 40:3	InChI=1S/C48H90NO8P/c1-6-8-10-12-14-16-18-20-22-23-24-25-27-29-31-33-35-37-39-41-48(51)57-46(45-56-58(52,53)55-43-42-49(3,4)5)44-54-47(50)40-38-36-34-32-30-28-26-21-19-17-15-13-11-9-7-2/h14,16,20-22,26,46H,6-13,15,17-19,23-25,27-45H2,1-5H3/b16-14-,22-20-,26-21-/t46-/m1/s1	InChI=1S/C48H90NO8P/c1-6-8-10-12-14-16-18-20-22-23-24-25-27-29-31-33-35-37-39-41-48(51)57-46(45-56-58(52,53)55-43-42-49(3,4)5)44-54-47(50)40-38-36-34-32-30-28-26-21-19-17-15-13-11-9-7-2/h14,16-17,19-20,22,46H,6-13,15,18,21,23-45H2,1-5H3/b16-14-,19-17-,22-20-/t46-/m1/s1	InChI=1S/C48H90NO8P/c1-6-8-10-12-14-16-18-20-22-24-26-28-30-32-34-36-38-40-47(50)54-44-46(45-56-58(52,53)55-43-42-49(3,4)5)57-48(51)41-39-37-35-33-31-29-27-25-23-21-19-17-15-13-11-9-7-2/h9,11,15,17,21,23,46H,6-8,10,12-14,16,18-20,22,24-45H2,1-5H3/b11-9-,17-15-,23-21-/t46-/m1/s1	InChI=1S/C48H90NO8P/c1-6-8-10-12-14-16-18-20-22-24-26-28-30-32-34-36-38-40-47(50)54-44-46(45-56-58(52,53)55-43-42-49(3,4)5)57-48(51)41-39-37-35-33-31-29-27-25-23-21-19-17-15-13-11-9-7-2/h15,17,21,23,27,29,46H,6-14,16,18-20,22,24-26,28,30-45H2,1-5H3/b17-15-,23-21-,29-27-/t46-/m1/s1	InChI=1S/C48H90NO8P/c1-6-8-10-12-14-16-18-20-22-24-26-28-30-32-34-36-38-40-47(50)54-44-46(45-56-58(52,53)55-43-42-49(3,4)5)57-48(51)41-39-37-35-33-31-29-27-25-23-21-19-17-15-13-11-9-7-2/h21,23,27,29,33,35,46H,6-20,22,24-26,28,30-32,34,36-45H2,1-5H3/b23-21-,29-27-,35-33-/t46-/m1/s1
PC 40:4	InChI=1S/C48H88NO8P/c1-6-8-10-12-14-16-18-20-22-23-24-25-27-28-30-32-34-36-38-40-47(50)54-44-46(45-56-58(52,53)55-43-42-49(3,4)5)57-48(51)41-39-37-35-33-31-29-26-21-19-17-15-13-11-9-7-2/h14,16,20,22,24-25,28,30,46H,6-13,15,17-19,21,23,26-27,29,31-45H2,1-5H3/b16-14-,22-20-,25-24-,30-28-/t46-/m1/s1	InChI=1S/C48H88NO8P/c1-6-8-10-12-14-16-18-20-22-23-24-25-27-29-31-33-35-37-39-41-48(51)57-46(45-56-58(52,53)55-43-42-49(3,4)5)44-54-47(50)40-38-36-34-32-30-28-26-21-19-17-15-13-11-9-7-2/h14,16,20,22,24-25,29,31,46H,6-13,15,17-19,21,23,26-28,30,32-45H2,1-5H3/b16-14-,22-20-,25-24-,31-29-/t46-/m1/s1	InChI=1S/C48H88NO8P/c1-6-8-10-12-14-16-18-20-22-24-26-28-30-32-34-36-38-40-47(50)54-44-46(45-56-58(52,53)55-43-42-49(3,4)5)57-48(51)41-39-37-35-33-31-29-27-25-23-21-19-17-15-13-11-9-7-2/h15,17,21,23,27,29,33,35,46H,6-14,16,18-20,22,24-26,28,30-32,34,36-45H2,1-5H3/b17-15-,23-21-,29-27-,35-33-/t46-/m1/s1
PC 40:5	InChI=1S/C48H86NO8P/c1-6-8-10-12-14-16-18-20-22-23-24-25-27-29-31-33-35-37-39-41-48(51)57-46(45-56-58(52,53)55-43-42-49(3,4)5)44-54-47(50)40-38-36-34-32-30-28-26-21-19-17-15-13-11-9-7-2/h8,10,14,16,20,22,24-25,29,31,46H,6-7,9,11-13,15,17-19,21,23,26-28,30,32-45H2,1-5H3/b10-8-,16-14-,22-20-,25-24-,31-29-/t46-/m1/s1	InChI=1S/C48H86NO8P/c1-6-8-10-12-14-16-18-20-22-23-24-25-27-29-31-33-35-37-39-41-48(51)57-46(45-56-58(52,53)55-43-42-49(3,4)5)44-54-47(50)40-38-36-34-32-30-28-26-21-19-17-15-13-11-9-7-2/h10,12,16,18,22-23,25,27,31,33,46H,6-9,11,13-15,17,19-21,24,26,28-30,32,34-45H2,1-5H3/b12-10-,18-16-,23-22-,27-25-,33-31-/t46-/m1/s1	InChI=1S/C48H86NO8P/c1-6-8-10-12-14-16-18-20-22-23-24-25-27-29-31-33-35-37-39-41-48(51)57-46(45-56-58(52,53)55-43-42-49(3,4)5)44-54-47(50)40-38-36-34-32-30-28-26-21-19-17-15-13-11-9-7-2/h14,16,20,22,24-25,29,31,35,37,46H,6-13,15,17-19,21,23,26-28,30,32-34,36,38-45H2,1-5H3/b16-14-,22-20-,25-24-,31-29-,37-35-/t46-/m1/s1	InChI=1S/C48H86NO8P/c1-6-8-10-12-14-16-18-20-22-23-24-25-27-29-31-33-35-37-39-41-48(51)57-46(45-56-58(52,53)55-43-42-49(3,4)5)44-54-47(50)40-38-36-34-32-30-28-26-21-19-17-15-13-11-9-7-2/h14,16,20-22,24-26,29,31,46H,6-13,15,17-19,23,27-28,30,32-45H2,1-5H3/b16-14-,22-20-,25-24-,26-21-,31-29-/t46-/m1/s1
PC 40:6	InChI=1S/C48H84NO8P/c1-6-8-10-12-14-16-18-20-22-23-24-25-27-29-31-33-35-37-39-41-48(51)57-46(45-56-58(52,53)55-43-42-49(3,4)5)44-54-47(50)40-38-36-34-32-30-28-26-21-19-17-15-13-11-9-7-2/h8,10,12,14,16,18,20,22-25,27,46H,6-7,9,11,13,15,17,19,21,26,28-45H2,1-5H3/b10-8+,14-12-,18-16-,22-20-,24-23-,27-25-/t46-/m1/s1	InChI=1S/C48H84NO8P/c1-6-8-10-12-14-16-18-20-22-23-24-25-27-29-31-33-35-37-39-41-48(51)57-46(45-56-58(52,53)55-43-42-49(3,4)5)44-54-47(50)40-38-36-34-32-30-28-26-21-19-17-15-13-11-9-7-2/h8,10,14,16,20,22,24-25,29,31,35,37,46H,6-7,9,11-13,15,17-19,21,23,26-28,30,32-34,36,38-45H2,1-5H3/b10-8-,16-14-,22-20-,25-24-,31-29-,37-35-/t46-/m1/s1	InChI=1S/C48H84NO8P/c1-6-8-10-12-14-16-18-20-22-23-24-25-27-29-31-33-35-37-39-41-48(51)57-46(45-56-58(52,53)55-43-42-49(3,4)5)44-54-47(50)40-38-36-34-32-30-28-26-21-19-17-15-13-11-9-7-2/h8,10,14,16,20-22,24-26,29,31,46H,6-7,9,11-13,15,17-19,23,27-28,30,32-45H2,1-5H3/b10-8-,16-14-,22-20-,25-24-,26-21-,31-29-/t46-/m1/s1	InChI=1S/C48H84NO8P/c1-6-8-10-12-14-16-18-20-22-23-24-25-27-29-31-33-35-37-39-41-48(51)57-46(45-56-58(52,53)55-43-42-49(3,4)5)44-54-47(50)40-38-36-34-32-30-28-26-21-19-17-15-13-11-9-7-2/h8,10,14,16-17,19-20,22,24-25,29,31,46H,6-7,9,11-13,15,18,21,23,26-28,30,32-45H2,1-5H3/b10-8-,16-14-,19-17-,22-20-,25-24-,31-29-/t46-/m1/s1
PC 42:0	InChI=1S/C50H100NO8P/c1-6-8-10-12-14-16-18-20-22-23-24-25-26-27-29-30-32-34-36-38-40-42-49(52)56-46-48(47-58-60(54,55)57-45-44-51(3,4)5)59-50(53)43-41-39-37-35-33-31-28-21-19-17-15-13-11-9-7-2/h48H,6-47H2,1-5H3/t48-/m1/s1	InChI=1S/C50H100NO8P/c1-6-8-10-12-14-16-18-20-22-23-24-25-26-27-29-31-33-35-37-39-41-43-50(53)59-48(47-58-60(54,55)57-45-44-51(3,4)5)46-56-49(52)42-40-38-36-34-32-30-28-21-19-17-15-13-11-9-7-2/h48H,6-47H2,1-5H3/t48-/m1/s1	InChI=1S/C50H100NO8P/c1-6-8-10-12-14-16-18-20-22-24-25-27-28-30-32-34-36-38-40-42-49(52)56-46-48(47-58-60(54,55)57-45-44-51(3,4)5)59-50(53)43-41-39-37-35-33-31-29-26-23-21-19-17-15-13-11-9-7-2/h48H,6-47H2,1-5H3/t48-/m1/s1	InChI=1S/C50H100NO8P/c1-6-8-10-12-14-16-18-20-22-24-25-27-29-31-33-35-37-39-41-43-50(53)59-48(47-58-60(54,55)57-45-44-51(3,4)5)46-56-49(52)42-40-38-36-34-32-30-28-26-23-21-19-17-15-13-11-9-7-2/h48H,6-47H2,1-5H3/t48-/m1/s1
PC 42:1	InChI=1S/C50H98NO8P/c1-6-8-10-12-14-16-18-20-22-23-24-25-26-27-29-30-32-34-36-38-40-42-49(52)56-46-48(47-58-60(54,55)57-45-44-51(3,4)5)59-50(53)43-41-39-37-35-33-31-28-21-19-17-15-13-11-9-7-2/h21,28,48H,6-20,22-27,29-47H2,1-5H3/b28-21-/t48-/m1/s1	InChI=1S/C50H98NO8P/c1-6-8-10-12-14-16-18-20-22-23-24-25-26-27-29-31-33-35-37-39-41-43-50(53)59-48(47-58-60(54,55)57-45-44-51(3,4)5)46-56-49(52)42-40-38-36-34-32-30-28-21-19-17-15-13-11-9-7-2/h20,22,48H,6-19,21,23-47H2,1-5H3/b22-20-/t48-/m1/s1	InChI=1S/C50H98NO8P/c1-6-8-10-12-14-16-18-20-22-23-24-25-26-27-29-31-33-35-37-39-41-43-50(53)59-48(47-58-60(54,55)57-45-44-51(3,4)5)46-56-49(52)42-40-38-36-34-32-30-28-21-19-17-15-13-11-9-7-2/h21,28,48H,6-20,22-27,29-47H2,1-5H3/b28-21-/t48-/m1/s1	InChI=1S/C50H98NO8P/c1-6-8-10-12-14-16-18-20-22-24-25-27-28-30-32-34-36-38-40-42-49(52)56-46-48(47-58-60(54,55)57-45-44-51(3,4)5)59-50(53)43-41-39-37-35-33-31-29-26-23-21-19-17-15-13-11-9-7-2/h21,23,48H,6-20,22,24-47H2,1-5H3/b23-21-/t48-/m1/s1	InChI=1S/C50H98NO8P/c1-6-8-10-12-14-16-18-20-22-24-25-27-29-31-33-35-37-39-41-43-50(53)59-48(47-58-60(54,55)57-45-44-51(3,4)5)46-56-49(52)42-40-38-36-34-32-30-28-26-23-21-19-17-15-13-11-9-7-2/h20,22,48H,6-19,21,23-47H2,1-5H3/b22-20-/t48-/m1/s1
PC 42:2	InChI=1S/C50H96NO7P/c1-6-8-10-12-14-16-18-20-22-24-25-26-27-28-29-31-33-35-37-39-41-43-50(52)58-49(48-57-59(53,54)56-46-44-51(3,4)5)47-55-45-42-40-38-36-34-32-30-23-21-19-17-15-13-11-9-7-2/h20-23,42,45,49H,6-19,24-41,43-44,46-48H2,1-5H3/b22-20-,23-21-,45-42-/t49-/m1/s1	InChI=1S/C50H96NO8P/c1-6-8-10-12-14-16-18-20-21-22-23-24-25-26-27-28-29-31-33-35-37-39-41-43-50(53)59-48(47-58-60(54,55)57-45-44-51(3,4)5)46-56-49(52)42-40-38-36-34-32-30-19-17-15-13-11-9-7-2/h28-29,35,37,48H,6-27,30-34,36,38-47H2,1-5H3/b29-28-,37-35-/t48-/m1/s1	InChI=1S/C50H96NO8P/c1-6-8-10-12-14-16-18-20-22-23-24-25-26-27-29-30-32-34-36-38-40-42-49(52)56-46-48(47-58-60(54,55)57-45-44-51(3,4)5)59-50(53)43-41-39-37-35-33-31-28-21-19-17-15-13-11-9-7-2/h15,17,21,28,48H,6-14,16,18-20,22-27,29-47H2,1-5H3/b17-15-,28-21-/t48-/m1/s1	InChI=1S/C50H96NO8P/c1-6-8-10-12-14-16-18-20-22-23-24-25-26-27-29-30-32-34-36-38-40-42-49(52)56-46-48(47-58-60(54,55)57-45-44-51(3,4)5)59-50(53)43-41-39-37-35-33-31-28-21-19-17-15-13-11-9-7-2/h17,19-20,22,48H,6-16,18,21,23-47H2,1-5H3/b19-17-,22-20-/t48-/m1/s1	InChI=1S/C50H96NO8P/c1-6-8-10-12-14-16-18-20-22-23-24-25-26-27-29-30-32-34-36-38-40-42-49(52)56-46-48(47-58-60(54,55)57-45-44-51(3,4)5)59-50(53)43-41-39-37-35-33-31-28-21-19-17-15-13-11-9-7-2/h20-22,28,48H,6-19,23-27,29-47H2,1-5H3/b22-20-,28-21-/t48-/m1/s1	InChI=1S/C50H96NO8P/c1-6-8-10-12-14-16-18-20-22-23-24-25-26-27-29-31-33-35-37-39-41-43-50(53)59-48(47-58-60(54,55)57-45-44-51(3,4)5)46-56-49(52)42-40-38-36-34-32-30-28-21-19-17-15-13-11-9-7-2/h15,17,21,28,48H,6-14,16,18-20,22-27,29-47H2,1-5H3/b17-15-,28-21-/t48-/m1/s1	InChI=1S/C50H96NO8P/c1-6-8-10-12-14-16-18-20-22-23-24-25-26-27-29-31-33-35-37-39-41-43-50(53)59-48(47-58-60(54,55)57-45-44-51(3,4)5)46-56-49(52)42-40-38-36-34-32-30-28-21-19-17-15-13-11-9-7-2/h17,19-20,22,48H,6-16,18,21,23-47H2,1-5H3/b19-17-,22-20-/t48-/m1/s1	InChI=1S/C50H96NO8P/c1-6-8-10-12-14-16-18-20-22-23-24-25-26-27-29-31-33-35-37-39-41-43-50(53)59-48(47-58-60(54,55)57-45-44-51(3,4)5)46-56-49(52)42-40-38-36-34-32-30-28-21-19-17-15-13-11-9-7-2/h20-22,28,48H,6-19,23-27,29-47H2,1-5H3/b22-20-,28-21-/t48-/m1/s1	InChI=1S/C50H96NO8P/c1-6-8-10-12-14-16-18-20-22-24-25-27-28-30-32-34-36-38-40-42-49(52)56-46-48(47-58-60(54,55)57-45-44-51(3,4)5)59-50(53)43-41-39-37-35-33-31-29-26-23-21-19-17-15-13-11-9-7-2/h14,16,20,22,48H,6-13,15,17-19,21,23-47H2,1-5H3/b16-14-,22-20-/t48-/m1/s1	InChI=1S/C50H96NO8P/c1-6-8-10-12-14-16-18-20-22-24-25-27-28-30-32-34-36-38-40-42-49(52)56-46-48(47-58-60(54,55)57-45-44-51(3,4)5)59-50(53)43-41-39-37-35-33-31-29-26-23-21-19-17-15-13-11-9-7-2/h15,17,21,23,48H,6-14,16,18-20,22,24-47H2,1-5H3/b17-15-,23-21-/t48-/m1/s1	InChI=1S/C50H96NO8P/c1-6-8-10-12-14-16-18-20-22-24-25-27-28-30-32-34-36-38-40-42-49(52)56-46-48(47-58-60(54,55)57-45-44-51(3,4)5)59-50(53)43-41-39-37-35-33-31-29-26-23-21-19-17-15-13-11-9-7-2/h20-23,48H,6-19,24-47H2,1-5H3/b22-20-,23-21-/t48-/m1/s1	InChI=1S/C50H96NO8P/c1-6-8-10-12-14-16-18-20-22-24-25-27-29-31-33-35-37-39-41-43-50(53)59-48(47-58-60(54,55)57-45-44-51(3,4)5)46-56-49(52)42-40-38-36-34-32-30-28-26-23-21-19-17-15-13-11-9-7-2/h14,16,20,22,48H,6-13,15,17-19,21,23-47H2,1-5H3/b16-14-,22-20-/t48-/m1/s1	InChI=1S/C50H96NO8P/c1-6-8-10-12-14-16-18-20-22-24-25-27-29-31-33-35-37-39-41-43-50(53)59-48(47-58-60(54,55)57-45-44-51(3,4)5)46-56-49(52)42-40-38-36-34-32-30-28-26-23-21-19-17-15-13-11-9-7-2/h15,17,21,23,48H,6-14,16,18-20,22,24-47H2,1-5H3/b17-15-,23-21-/t48-/m1/s1	InChI=1S/C50H96NO8P/c1-6-8-10-12-14-16-18-20-22-24-25-27-29-31-33-35-37-39-41-43-50(53)59-48(47-58-60(54,55)57-45-44-51(3,4)5)46-56-49(52)42-40-38-36-34-32-30-28-26-23-21-19-17-15-13-11-9-7-2/h20-23,48H,6-19,24-47H2,1-5H3/b22-20-,23-21-/t48-/m1/s1
PC 42:4	InChI=1S/C50H92NO8P/c1-6-8-10-12-14-16-18-20-22-23-24-25-26-27-29-31-33-35-37-39-41-43-50(53)59-48(47-58-60(54,55)57-45-44-51(3,4)5)46-56-49(52)42-40-38-36-34-32-30-28-21-19-17-15-13-11-9-7-2/h15,17,20-22,28,32,34,48H,6-14,16,18-19,23-27,29-31,33,35-47H2,1-5H3/b17-15-,22-20-,28-21-,34-32-/t48-/m1/s1
PC 42:5	InChI=1S/C50H90NO8P/c1-6-8-10-12-14-16-18-20-22-24-25-27-29-31-33-35-37-39-41-43-50(53)59-48(47-58-60(54,55)57-45-44-51(3,4)5)46-56-49(52)42-40-38-36-34-32-30-28-26-23-21-19-17-15-13-11-9-7-2/h8,10,14,16,20,22,25,27,31,33,48H,6-7,9,11-13,15,17-19,21,23-24,26,28-30,32,34-47H2,1-5H3/b10-8-,16-14-,22-20-,27-25-,33-31-/t48-/m1/s1
PC 42:6	InChI=1S/C50H88NO8P/c1-6-8-10-12-14-16-18-20-22-24-25-27-29-31-33-35-37-39-41-43-50(53)59-48(47-58-60(54,55)57-45-44-51(3,4)5)46-56-49(52)42-40-38-36-34-32-30-28-26-23-21-19-17-15-13-11-9-7-2/h8,10,14,16,20,22,25,27,31,33,37,39,48H,6-7,9,11-13,15,17-19,21,23-24,26,28-30,32,34-36,38,40-47H2,1-5H3/b10-8-,16-14-,22-20-,27-25-,33-31-,39-37-/t48-/m1/s1
PC O-28:0	InChI=1S/C36H74NO7P/c1-5-6-7-8-9-10-11-12-13-14-15-16-17-18-19-20-21-22-23-24-25-26-27-28-29-30-36(39)42-33-35(38)34-44-45(40,41)43-32-31-37(2,3)4/h35,38H,5-34H2,1-4H3/t35-/m1/s1	InChI=1S/C36H74NO7P/c1-6-8-10-12-14-16-17-18-19-20-22-24-26-28-31-41-33-35(34-43-45(39,40)42-32-30-37(3,4)5)44-36(38)29-27-25-23-21-15-13-11-9-7-2/h35H,6-34H2,1-5H3/t35-/m1/s1
PC O-28:1	InChI=1S/C36H72NO7P/c1-5-6-7-8-9-10-11-12-13-14-15-16-17-18-19-20-21-22-23-24-25-26-27-28-29-30-36(39)42-33-35(38)34-44-45(40,41)43-32-31-37(2,3)4/h26-27,35,38H,5-25,28-34H2,1-4H3/b27-26+/t35-/m1/s1	InChI=1S/C36H72NO7P/c1-6-8-10-12-14-16-17-18-19-20-22-24-26-28-31-41-33-35(34-43-45(39,40)42-32-30-37(3,4)5)44-36(38)29-27-25-23-21-15-13-11-9-7-2/h28,31,35H,6-27,29-30,32-34H2,1-5H3/b31-28-/t35-/m1/s1
PC O-30:0	InChI=1S/C38H78NO7P/c1-6-8-10-12-14-16-18-20-21-23-25-27-29-31-38(40)46-37(36-45-47(41,42)44-34-32-39(3,4)5)35-43-33-30-28-26-24-22-19-17-15-13-11-9-7-2/h37H,6-36H2,1-5H3/t37-/m1/s1
PC O-30:1	InChI=1S/C38H76NO7P/c1-6-8-10-12-14-16-18-19-20-22-24-26-28-30-33-43-35-37(36-45-47(41,42)44-34-32-39(3,4)5)46-38(40)31-29-27-25-23-21-17-15-13-11-9-7-2/h13,15,37H,6-12,14,16-36H2,1-5H3/b15-13-/t37-/m1/s1	InChI=1S/C38H76NO7P/c1-6-8-10-12-14-16-18-20-21-23-25-27-29-31-38(40)46-37(36-45-47(41,42)44-34-32-39(3,4)5)35-43-33-30-28-26-24-22-19-17-15-13-11-9-7-2/h16,18,37H,6-15,17,19-36H2,1-5H3/b18-16-/t37-/m1/s1
PC O-30:2	InChI=1S/C38H74NO7P/c1-6-8-10-12-14-16-18-19-20-22-24-26-28-30-33-43-35-37(36-45-47(41,42)44-34-32-39(3,4)5)46-38(40)31-29-27-25-23-21-17-15-13-11-9-7-2/h13,15-16,18,37H,6-12,14,17,19-36H2,1-5H3/b15-13-,18-16-/t37-/m1/s1
PC O-32:1	InChI=1S/C40H80NO7P/c1-6-8-10-12-14-16-18-19-20-21-22-24-26-28-30-32-35-45-39(38-48-49(43,44)47-36-34-41(3,4)5)37-46-40(42)33-31-29-27-25-23-17-15-13-11-9-7-2/h32,35,39H,6-31,33-34,36-38H2,1-5H3/b35-32-	InChI=1S/C40H80NO7P/c1-6-8-10-12-14-16-18-20-21-22-23-25-27-29-31-33-40(42)48-39(38-47-49(43,44)46-36-34-41(3,4)5)37-45-35-32-30-28-26-24-19-17-15-13-11-9-7-2/h20-21,39H,6-19,22-38H2,1-5H3/b21-20-/t39-/m1/s1	InChI=1S/C40H80NO7P/c1-6-8-10-12-14-16-18-20-22-24-26-28-30-32-35-45-37-39(38-47-49(43,44)46-36-34-41(3,4)5)48-40(42)33-31-29-27-25-23-21-19-17-15-13-11-9-7-2/h17,19,39H,6-16,18,20-38H2,1-5H3/b19-17-/t39-/m1/s1	InChI=1S/C40H80NO7P/c1-6-8-10-12-14-16-18-20-22-24-26-28-30-32-35-45-39(38-48-49(43,44)47-36-34-41(3,4)5)37-46-40(42)33-31-29-27-25-23-21-19-17-15-13-11-9-7-2/h32,35,39H,6-31,33-34,36-38H2,1-5H3/b35-32-
PC O-32:2	InChI=1S/C40H78NO7P/c1-6-8-10-12-14-16-18-20-22-24-26-28-30-32-35-45-37-39(38-47-49(43,44)46-36-34-41(3,4)5)48-40(42)33-31-29-27-25-23-21-19-17-15-13-11-9-7-2/h16-19,39H,6-15,20-38H2,1-5H3/b18-16-,19-17-/t39-/m1/s1
PC O-34:0	InChI=1S/C42H86NO7P/c1-6-8-10-12-14-16-18-20-22-23-25-27-29-31-33-35-42(44)50-41(40-49-51(45,46)48-38-36-43(3,4)5)39-47-37-34-32-30-28-26-24-21-19-17-15-13-11-9-7-2/h41H,6-40H2,1-5H3/t41-/m1/s1
PC O-34:1	InChI=1S/C42H84NO7P/c1-6-8-10-12-14-16-18-20-21-22-24-26-28-30-32-34-37-47-39-41(40-49-51(45,46)48-38-36-43(3,4)5)50-42(44)35-33-31-29-27-25-23-19-17-15-13-11-9-7-2/h20-21,41H,6-19,22-40H2,1-5H3/b21-20-/t41-/m1/s1
PC O-34:2	InChI=1S/C42H82NO7P/c1-6-8-10-12-14-16-18-20-22-23-25-27-29-31-33-35-42(44)50-41(40-49-51(45,46)48-38-36-43(3,4)5)39-47-37-34-32-30-28-26-24-21-19-17-15-13-11-9-7-2/h14,16,20,22,41H,6-13,15,17-19,21,23-40H2,1-5H3/b16-14-,22-20-/t41-/m1/s1
PC O-34:3	InChI=1S/C42H80NO7P/c1-6-8-10-12-14-16-18-20-22-23-25-27-29-31-33-35-42(44)50-41(40-49-51(45,46)48-38-36-43(3,4)5)39-47-37-34-32-30-28-26-24-21-19-17-15-13-11-9-7-2/h14,16,20,22,25,27,41H,6-13,15,17-19,21,23-24,26,28-40H2,1-5H3/b16-14-,22-20-,27-25-/t41-/m1/s1	InChI=1S/C42H80NO7P/c1-6-8-10-12-14-16-18-20-22-23-25-27-29-31-33-35-42(44)50-41(40-49-51(45,46)48-38-36-43(3,4)5)39-47-37-34-32-30-28-26-24-21-19-17-15-13-11-9-7-2/h14,16-17,19-20,22,41H,6-13,15,18,21,23-40H2,1-5H3/b16-14-,19-17-,22-20-/t41-/m1/s1
PC O-36:0	InChI=1S/C44H90NO7P/c1-6-8-10-12-14-16-18-20-22-23-24-25-27-29-31-33-35-37-44(46)52-43(42-51-53(47,48)50-40-38-45(3,4)5)41-49-39-36-34-32-30-28-26-21-19-17-15-13-11-9-7-2/h43H,6-42H2,1-5H3/t43-/m1/s1	InChI=1S/C44H90NO7P/c1-6-8-10-12-14-16-18-20-22-24-26-28-30-32-34-36-39-49-41-43(42-51-53(47,48)50-40-38-45(3,4)5)52-44(46)37-35-33-31-29-27-25-23-21-19-17-15-13-11-9-7-2/h43H,6-42H2,1-5H3/t43-/m1/s1
PC O-36:1	InChI=1S/C44H88NO7P/c1-6-8-10-12-14-16-18-20-22-23-24-25-27-29-31-33-35-37-44(46)52-43(42-51-53(47,48)50-40-38-45(3,4)5)41-49-39-36-34-32-30-28-26-21-19-17-15-13-11-9-7-2/h17,19,43H,6-16,18,20-42H2,1-5H3/b19-17-/t43-/m1/s1	InChI=1S/C44H88NO7P/c1-6-8-10-12-14-16-18-20-22-23-24-25-27-29-31-33-35-37-44(46)52-43(42-51-53(47,48)50-40-38-45(3,4)5)41-49-39-36-34-32-30-28-26-21-19-17-15-13-11-9-7-2/h23-24,43H,6-22,25-42H2,1-5H3/b24-23-/t43-/m1/s1	InChI=1S/C44H88NO7P/c1-6-8-10-12-14-16-18-20-22-24-26-28-30-32-34-36-39-49-41-43(42-51-53(47,48)50-40-38-45(3,4)5)52-44(46)37-35-33-31-29-27-25-23-21-19-17-15-13-11-9-7-2/h20,22,43H,6-19,21,23-42H2,1-5H3/b22-20-/t43-/m1/s1
PC O-36:2	InChI=1S/C44H86NO7P/c1-6-8-10-12-14-16-18-20-22-23-24-25-27-29-31-33-35-37-44(46)52-43(42-51-53(47,48)50-40-38-45(3,4)5)41-49-39-36-34-32-30-28-26-21-19-17-15-13-11-9-7-2/h14,16,20,22,43H,6-13,15,17-19,21,23-42H2,1-5H3/b16-14-,22-20-/t43-/m1/s1	InChI=1S/C44H86NO7P/c1-6-8-10-12-14-16-18-20-22-24-26-28-30-32-34-36-39-49-41-43(42-51-53(47,48)50-40-38-45(3,4)5)52-44(46)37-35-33-31-29-27-25-23-21-19-17-15-13-11-9-7-2/h15,17,21,23,43H,6-14,16,18-20,22,24-42H2,1-5H3/b17-15-,23-21-/t43-/m1/s1	InChI=1S/C44H86NO7P/c1-6-8-10-12-14-16-18-20-22-24-26-28-30-32-34-36-39-49-41-43(42-51-53(47,48)50-40-38-45(3,4)5)52-44(46)37-35-33-31-29-27-25-23-21-19-17-15-13-11-9-7-2/h17,19-20,22,43H,6-16,18,21,23-42H2,1-5H3/b19-17-,22-20-/t43-/m1/s1	InChI=1S/C44H86NO7P/c1-6-8-10-12-14-16-18-20-22-24-26-28-30-32-34-36-39-49-41-43(42-51-53(47,48)50-40-38-45(3,4)5)52-44(46)37-35-33-31-29-27-25-23-21-19-17-15-13-11-9-7-2/h21,23,36,39,43H,6-20,22,24-35,37-38,40-42H2,1-5H3/b23-21-,39-36-/t43-/m1/s1
PC O-36:3	InChI=1S/C44H84NO7P/c1-6-8-10-12-14-16-18-20-22-23-24-25-27-29-31-33-35-37-44(46)52-43(42-51-53(47,48)50-40-38-45(3,4)5)41-49-39-36-34-32-30-28-26-21-19-17-15-13-11-9-7-2/h14,16,20,22,24-25,43H,6-13,15,17-19,21,23,26-42H2,1-5H3/b16-14-,22-20-,25-24-/t43-/m1/s1	InChI=1S/C44H84NO7P/c1-6-8-10-12-14-16-18-20-22-24-26-28-30-32-34-36-39-49-41-43(42-51-53(47,48)50-40-38-45(3,4)5)52-44(46)37-35-33-31-29-27-25-23-21-19-17-15-13-11-9-7-2/h15,17,20-23,43H,6-14,16,18-19,24-42H2,1-5H3/b17-15-,22-20-,23-21-/t43-/m1/s1	InChI=1S/C44H84NO7P/c1-6-8-10-12-14-16-18-20-22-24-26-28-30-32-34-36-39-49-41-43(42-51-53(47,48)50-40-38-45(3,4)5)52-44(46)37-35-33-31-29-27-25-23-21-19-17-15-13-11-9-7-2/h15-18,21,23,43H,6-14,19-20,22,24-42H2,1-5H3/b17-15-,18-16-,23-21-/t43-/m1/s1
PC O-36:4	InChI=1S/C44H82NO7P/c1-6-8-10-12-14-16-18-20-22-23-24-25-27-29-31-33-35-37-44(46)52-43(42-51-53(47,48)50-40-38-45(3,4)5)41-49-39-36-34-32-30-28-26-21-19-17-15-13-11-9-7-2/h8,10,14,16,20,22,24-25,43H,6-7,9,11-13,15,17-19,21,23,26-42H2,1-5H3/b10-8-,16-14-,22-20-,25-24-/t43-/m1/s1	InChI=1S/C44H82NO7P/c1-6-8-10-12-14-16-18-20-22-23-24-25-27-29-31-33-35-37-44(46)52-43(42-51-53(47,48)50-40-38-45(3,4)5)41-49-39-36-34-32-30-28-26-21-19-17-15-13-11-9-7-2/h14,16,20,22,24-25,29,31,43H,6-13,15,17-19,21,23,26-28,30,32-42H2,1-5H3/b16-14-,22-20-,25-24-,31-29-/t43-/m1/s1	InChI=1S/C44H82NO7P/c1-6-8-10-12-14-16-18-20-22-24-26-28-30-32-34-36-39-49-41-43(42-51-53(47,48)50-40-38-45(3,4)5)52-44(46)37-35-33-31-29-27-25-23-21-19-17-15-13-11-9-7-2/h14-17,20-23,43H,6-13,18-19,24-42H2,1-5H3/b16-14-,17-15-,22-20-,23-21-/t43-/m1/s1
PC O-36:5	InChI=1S/C44H80NO7P/c1-6-8-10-12-14-16-18-20-22-23-24-25-27-29-31-33-35-37-44(46)52-43(42-51-53(47,48)50-40-38-45(3,4)5)41-49-39-36-34-32-30-28-26-21-19-17-15-13-11-9-7-2/h8,10,14,16,20,22,24-25,29,31,43H,6-7,9,11-13,15,17-19,21,23,26-28,30,32-42H2,1-5H3/b10-8-,16-14-,22-20-,25-24-,31-29-/t43-/m1/s1	InChI=1S/C44H80NO7P/c1-6-8-10-12-14-16-18-20-22-23-24-25-27-29-31-33-35-37-44(46)52-43(42-51-53(47,48)50-40-38-45(3,4)5)41-49-39-36-34-32-30-28-26-21-19-17-15-13-11-9-7-2/h14,16,20,22,24-25,29,31,36,39,43H,6-13,15,17-19,21,23,26-28,30,32-35,37-38,40-42H2,1-5H3/b16-14-,22-20-,25-24-,31-29-,39-36-/t43-/m1/s1	InChI=1S/C44H80NO7P/c1-6-8-10-12-14-16-18-20-22-23-24-25-27-29-31-33-35-37-44(46)52-43(42-51-53(47,48)50-40-38-45(3,4)5)41-49-39-36-34-32-30-28-26-21-19-17-15-13-11-9-7-2/h14,16-17,19-20,22,24-25,29,31,43H,6-13,15,18,21,23,26-28,30,32-42H2,1-5H3/b16-14-,19-17-,22-20-,25-24-,31-29-/t43-/m1/s1
PC O-38:0	InChI=1S/C46H94NO7P/c1-6-8-10-12-14-16-18-20-22-23-24-25-26-27-29-31-33-35-37-39-46(48)54-45(44-53-55(49,50)52-42-40-47(3,4)5)43-51-41-38-36-34-32-30-28-21-19-17-15-13-11-9-7-2/h45H,6-44H2,1-5H3/t45-/m1/s1	InChI=1S/C46H94NO7P/c1-6-8-10-12-14-16-18-20-22-24-25-27-29-31-33-35-37-39-46(48)54-45(44-53-55(49,50)52-42-40-47(3,4)5)43-51-41-38-36-34-32-30-28-26-23-21-19-17-15-13-11-9-7-2/h45H,6-44H2,1-5H3/t45-/m1/s1
PC O-38:1	InChI=1S/C46H92NO7P/c1-6-8-10-12-14-16-18-20-22-24-25-27-29-31-33-35-37-39-46(48)54-45(44-53-55(49,50)52-42-40-47(3,4)5)43-51-41-38-36-34-32-30-28-26-23-21-19-17-15-13-11-9-7-2/h24-25,45H,6-23,26-44H2,1-5H3/b25-24-/t45-/m1/s1	InChI=1S/C46H94NO7P/c1-6-8-10-12-14-16-18-20-22-23-24-25-26-27-29-31-33-35-37-39-46(48)54-45(44-53-55(49,50)52-42-40-47(3,4)5)43-51-41-38-36-34-32-30-28-21-19-17-15-13-11-9-7-2/h45H,6-44H2,1-5H3/t45-/m1/s1	InChI=1S/C46H94NO7P/c1-6-8-10-12-14-16-18-20-22-24-25-27-29-31-33-35-37-39-46(48)54-45(44-53-55(49,50)52-42-40-47(3,4)5)43-51-41-38-36-34-32-30-28-26-23-21-19-17-15-13-11-9-7-2/h45H,6-44H2,1-5H3/t45-/m1/s1
PC O-38:2	InChI=1S/C46H90NO7P/c1-6-8-10-12-14-16-18-20-22-24-25-27-29-31-33-35-37-39-46(48)54-45(44-53-55(49,50)52-42-40-47(3,4)5)43-51-41-38-36-34-32-30-28-26-23-21-19-17-15-13-11-9-7-2/h14,16,20,22,45H,6-13,15,17-19,21,23-44H2,1-5H3/b16-14-,22-20-/t45-/m1/s1	InChI=1S/C46H92NO7P/c1-6-8-10-12-14-16-18-20-22-23-24-25-26-27-29-31-33-35-37-39-46(48)54-45(44-53-55(49,50)52-42-40-47(3,4)5)43-51-41-38-36-34-32-30-28-21-19-17-15-13-11-9-7-2/h17,19,45H,6-16,18,20-44H2,1-5H3/b19-17-/t45-/m1/s1	InChI=1S/C46H92NO7P/c1-6-8-10-12-14-16-18-20-22-24-25-27-29-31-33-35-37-39-46(48)54-45(44-53-55(49,50)52-42-40-47(3,4)5)43-51-41-38-36-34-32-30-28-26-23-21-19-17-15-13-11-9-7-2/h21,23,45H,6-20,22,24-44H2,1-5H3/b23-21-/t45-/m1/s1
PC O-38:3	InChI=1S/C46H88NO7P/c1-6-8-10-12-14-16-18-20-22-24-25-27-29-31-33-35-37-39-46(48)54-45(44-53-55(49,50)52-42-40-47(3,4)5)43-51-41-38-36-34-32-30-28-26-23-21-19-17-15-13-11-9-7-2/h14,16,20,22,25,27,45H,6-13,15,17-19,21,23-24,26,28-44H2,1-5H3/b16-14-,22-20-,27-25-/t45-/m1/s1	InChI=1S/C46H90NO7P/c1-6-8-10-12-14-16-18-20-22-24-25-27-29-31-33-35-37-39-46(48)54-45(44-53-55(49,50)52-42-40-47(3,4)5)43-51-41-38-36-34-32-30-28-26-23-21-19-17-15-13-11-9-7-2/h15,17,21,23,45H,6-14,16,18-20,22,24-44H2,1-5H3/b17-15-,23-21-/t45-/m1/s1	InChI=1S/C46H90NO7P/c1-6-8-10-12-14-16-18-20-22-24-25-27-29-31-33-35-37-39-46(48)54-45(44-53-55(49,50)52-42-40-47(3,4)5)43-51-41-38-36-34-32-30-28-26-23-21-19-17-15-13-11-9-7-2/h20-23,45H,6-19,24-44H2,1-5H3/b22-20-,23-21-/t45-/m1/s1
PC O-38:4	InChI=1S/C46H86NO7P/c1-6-8-10-12-14-16-18-20-22-24-25-27-29-31-33-35-37-39-46(48)54-45(44-53-55(49,50)52-42-40-47(3,4)5)43-51-41-38-36-34-32-30-28-26-23-21-19-17-15-13-11-9-7-2/h14,16,20,22,25,27,31,33,45H,6-13,15,17-19,21,23-24,26,28-30,32,34-44H2,1-5H3/b16-14-,22-20-,27-25-,33-31-/t45-/m1/s1
PC O-38:5	InChI=1S/C46H84NO7P/c1-6-8-10-12-14-16-18-20-22-24-25-27-29-31-33-35-37-39-46(48)54-45(44-53-55(49,50)52-42-40-47(3,4)5)43-51-41-38-36-34-32-30-28-26-23-21-19-17-15-13-11-9-7-2/h14,16,20,22,25,27,31,33,38,41,45H,6-13,15,17-19,21,23-24,26,28-30,32,34-37,39-40,42-44H2,1-5H3/b16-14-,22-20-,27-25-,33-31-,41-38-/t45-/m1/s1	InChI=1S/C46H84NO7P/c1-6-8-10-12-14-16-18-20-22-24-25-27-29-31-33-35-37-39-46(48)54-45(44-53-55(49,50)52-42-40-47(3,4)5)43-51-41-38-36-34-32-30-28-26-23-21-19-17-15-13-11-9-7-2/h14,16,20-23,25,27,31,33,45H,6-13,15,17-19,24,26,28-30,32,34-44H2,1-5H3/b16-14-,22-20-,23-21-,27-25-,33-31-/t45-/m1/s1
PC O-38:6	InChI=1S/C46H82NO7P/c1-6-8-10-12-14-16-18-20-22-23-24-25-26-27-29-31-33-35-37-39-46(48)54-45(44-53-55(49,50)52-42-40-47(3,4)5)43-51-41-38-36-34-32-30-28-21-19-17-15-13-11-9-7-2/h8,10,14,16,20,22,24-25,27,29,33,35,45H,6-7,9,11-13,15,17-19,21,23,26,28,30-32,34,36-44H2,1-5H3/b10-8-,16-14-,22-20-,25-24-,29-27-,35-33-/t45-/m1/s1
PC O-40:1	InChI=1S/C48H96NO7P/c1-6-8-10-12-14-16-18-20-22-24-25-26-27-29-31-33-35-37-39-41-48(50)56-47(46-55-57(51,52)54-44-42-49(3,4)5)45-53-43-40-38-36-34-32-30-28-23-21-19-17-15-13-11-9-7-2/h21,23,47H,6-20,22,24-46H2,1-5H3/b23-21-/t47-/m1/s1	InChI=1S/C48H96NO7P/c1-6-8-10-12-14-16-18-20-22-24-25-26-27-29-31-33-35-37-39-41-48(50)56-47(46-55-57(51,52)54-44-42-49(3,4)5)45-53-43-40-38-36-34-32-30-28-23-21-19-17-15-13-11-9-7-2/h24-25,47H,6-23,26-46H2,1-5H3/b25-24-/t47-/m1/s1
PC O-40:2	InChI=1S/C48H94NO7P/c1-6-8-10-12-14-16-18-20-22-24-25-26-27-29-31-33-35-37-39-41-48(50)56-47(46-55-57(51,52)54-44-42-49(3,4)5)45-53-43-40-38-36-34-32-30-28-23-21-19-17-15-13-11-9-7-2/h14,16,20,22,47H,6-13,15,17-19,21,23-46H2,1-5H3/b16-14-,22-20-/t47-/m1/s1	InChI=1S/C48H94NO7P/c1-6-8-10-12-14-16-18-20-22-24-25-26-27-29-31-33-35-37-39-41-48(50)56-47(46-55-57(51,52)54-44-42-49(3,4)5)45-53-43-40-38-36-34-32-30-28-23-21-19-17-15-13-11-9-7-2/h15,17,21,23,47H,6-14,16,18-20,22,24-46H2,1-5H3/b17-15-,23-21-/t47-/m1/s1
PC O-40:3	InChI=1S/C48H92NO7P/c1-6-8-10-12-14-16-18-20-22-23-24-25-26-28-30-32-34-36-38-40-43-53-45-47(46-55-57(51,52)54-44-42-49(3,4)5)56-48(50)41-39-37-35-33-31-29-27-21-19-17-15-13-11-9-7-2/h9,11,15,17,21,27,47H,6-8,10,12-14,16,18-20,22-26,28-46H2,1-5H3/b11-9-,17-15-,27-21-/t47-/m1/s1	InChI=1S/C48H92NO7P/c1-6-8-10-12-14-16-18-20-22-23-24-25-26-28-30-32-34-36-38-40-43-53-45-47(46-55-57(51,52)54-44-42-49(3,4)5)56-48(50)41-39-37-35-33-31-29-27-21-19-17-15-13-11-9-7-2/h15,17,21,27,31,33,47H,6-14,16,18-20,22-26,28-30,32,34-46H2,1-5H3/b17-15-,27-21-,33-31-/t47-/m1/s1	InChI=1S/C48H92NO7P/c1-6-8-10-12-14-16-18-20-22-24-26-28-30-32-34-36-38-40-43-53-45-47(46-55-57(51,52)54-44-42-49(3,4)5)56-48(50)41-39-37-35-33-31-29-27-25-23-21-19-17-15-13-11-9-7-2/h15,17,21,23,27,29,47H,6-14,16,18-20,22,24-26,28,30-46H2,1-5H3/b17-15-,23-21-,29-27-/t47-/m1/s1
PC O-40:4	InChI=1S/C48H90NO7P/c1-6-8-10-12-14-16-18-20-22-24-25-26-27-29-31-33-35-37-39-41-48(50)56-47(46-55-57(51,52)54-44-42-49(3,4)5)45-53-43-40-38-36-34-32-30-28-23-21-19-17-15-13-11-9-7-2/h14,16,20,22,25-26,29,31,47H,6-13,15,17-19,21,23-24,27-28,30,32-46H2,1-5H3/b16-14-,22-20-,26-25-,31-29-/t47-/m1/s1	InChI=1S/C48H90NO7P/c1-6-8-10-12-14-16-18-20-22-24-26-28-30-32-34-36-38-40-43-53-45-47(46-55-57(51,52)54-44-42-49(3,4)5)56-48(50)41-39-37-35-33-31-29-27-25-23-21-19-17-15-13-11-9-7-2/h15,17,21,23,27,29,33,35,47H,6-14,16,18-20,22,24-26,28,30-32,34,36-46H2,1-5H3/b17-15-,23-21-,29-27-,35-33-/t47-/m1/s1
PC O-40:5	InChI=1S/C48H88NO7P/c1-6-8-10-12-14-16-18-20-22-24-25-26-27-29-31-33-35-37-39-41-48(50)56-47(46-55-57(51,52)54-44-42-49(3,4)5)45-53-43-40-38-36-34-32-30-28-23-21-19-17-15-13-11-9-7-2/h14,16,20,22,25-26,29,31,35,37,47H,6-13,15,17-19,21,23-24,27-28,30,32-34,36,38-46H2,1-5H3/b16-14-,22-20-,26-25-,31-29-,37-35-/t47-/m1/s1	InChI=1S/C48H88NO7P/c1-6-8-10-12-14-16-18-20-22-24-26-28-30-32-34-36-38-40-43-53-45-47(46-55-57(51,52)54-44-42-49(3,4)5)56-48(50)41-39-37-35-33-31-29-27-25-23-21-19-17-15-13-11-9-7-2/h15,17,20-23,27,29,33,35,47H,6-14,16,18-19,24-26,28,30-32,34,36-46H2,1-5H3/b17-15-,22-20-,23-21-,29-27-,35-33-/t47-/m1/s1
PC O-40:6	InChI=1S/C48H86NO7P/c1-6-8-10-12-14-16-18-20-22-24-25-26-27-29-31-33-35-37-39-41-48(50)56-47(46-55-57(51,52)54-44-42-49(3,4)5)45-53-43-40-38-36-34-32-30-28-23-21-19-17-15-13-11-9-7-2/h8,10,14,16,20,22,25-26,29,31,35,37,47H,6-7,9,11-13,15,17-19,21,23-24,27-28,30,32-34,36,38-46H2,1-5H3/b10-8-,16-14-,22-20-,26-25-,31-29-,37-35-/t47-/m1/s1
PC O-42:0	InChI=1S/C50H102NO7P/c1-6-8-10-12-14-16-18-20-22-24-25-26-27-28-29-31-33-35-37-39-41-43-50(52)58-49(48-57-59(53,54)56-46-44-51(3,4)5)47-55-45-42-40-38-36-34-32-30-23-21-19-17-15-13-11-9-7-2/h49H,6-48H2,1-5H3/t49-/m1/s1
PC O-42:1	InChI=1S/C50H100NO7P/c1-6-8-10-12-14-16-18-20-22-24-25-26-27-28-29-31-33-35-37-39-41-43-50(52)58-49(48-57-59(53,54)56-46-44-51(3,4)5)47-55-45-42-40-38-36-34-32-30-23-21-19-17-15-13-11-9-7-2/h21,23,49H,6-20,22,24-48H2,1-5H3/b23-21-/t49-/m1/s1	InChI=1S/C50H100NO7P/c1-6-8-10-12-14-16-18-20-22-24-25-26-28-30-32-34-36-38-40-42-45-55-47-49(48-57-59(53,54)56-46-44-51(3,4)5)58-50(52)43-41-39-37-35-33-31-29-27-23-21-19-17-15-13-11-9-7-2/h21,23,49H,6-20,22,24-48H2,1-5H3/b23-21-/t49-/m1/s1	InChI=1S/C50H100NO7P/c1-6-8-10-12-14-16-18-20-22-24-26-27-29-31-33-35-37-39-41-43-50(52)58-49(48-57-59(53,54)56-46-44-51(3,4)5)47-55-45-42-40-38-36-34-32-30-28-25-23-21-19-17-15-13-11-9-7-2/h24,26,49H,6-23,25,27-48H2,1-5H3/b26-24-/t49-/m1/s1
PC O-42:2	InChI=1S/C50H98NO7P/c1-6-8-10-12-14-16-18-20-22-24-25-26-27-28-29-31-33-35-37-39-41-43-50(52)58-49(48-57-59(53,54)56-46-44-51(3,4)5)47-55-45-42-40-38-36-34-32-30-23-21-19-17-15-13-11-9-7-2/h15,17,21,23,49H,6-14,16,18-20,22,24-48H2,1-5H3/b17-15-,23-21-/t49-/m1/s1	InChI=1S/C50H98NO7P/c1-6-8-10-12-14-16-18-20-22-24-26-27-29-31-33-35-37-39-41-43-50(52)58-49(48-57-59(53,54)56-46-44-51(3,4)5)47-55-45-42-40-38-36-34-32-30-28-25-23-21-19-17-15-13-11-9-7-2/h14,16,20,22,49H,6-13,15,17-19,21,23-48H2,1-5H3/b16-14-,22-20-/t49-/m1/s1
PC O-42:3	InChI=1S/C50H96NO7P/c1-6-8-10-12-14-16-18-20-22-23-24-25-26-27-28-30-32-34-36-38-40-42-45-55-47-49(48-57-59(53,54)56-46-44-51(3,4)5)58-50(52)43-41-39-37-35-33-31-29-21-19-17-15-13-11-9-7-2/h9,11,15,17,21,29,49H,6-8,10,12-14,16,18-20,22-28,30-48H2,1-5H3/b11-9-,17-15-,29-21-/t49-/m1/s1	InChI=1S/C50H96NO7P/c1-6-8-10-12-14-16-18-20-22-23-24-25-26-27-28-30-32-34-36-38-40-42-45-55-47-49(48-57-59(53,54)56-46-44-51(3,4)5)58-50(52)43-41-39-37-35-33-31-29-21-19-17-15-13-11-9-7-2/h15,17,21,29,33,35,49H,6-14,16,18-20,22-28,30-32,34,36-48H2,1-5H3/b17-15-,29-21-,35-33-/t49-/m1/s1
PC O-42:4	InChI=1S/C50H94NO7P/c1-6-8-10-12-14-16-18-20-22-24-25-26-28-30-32-34-36-38-40-42-45-55-47-49(48-57-59(53,54)56-46-44-51(3,4)5)58-50(52)43-41-39-37-35-33-31-29-27-23-21-19-17-15-13-11-9-7-2/h14-17,20-23,49H,6-13,18-19,24-48H2,1-5H3/b16-14-,17-15-,22-20-,23-21-/t49-/m1/s1	InChI=1S/C50H94NO7P/c1-6-8-10-12-14-16-18-20-22-24-25-26-28-30-32-34-36-38-40-42-45-55-47-49(48-57-59(53,54)56-46-44-51(3,4)5)58-50(52)43-41-39-37-35-33-31-29-27-23-21-19-17-15-13-11-9-7-2/h15,17,21,23,29,31,35,37,49H,6-14,16,18-20,22,24-28,30,32-34,36,38-48H2,1-5H3/b17-15-,23-21-,31-29-,37-35-/t49-/m1/s1	InChI=1S/C50H94NO7P/c1-6-8-10-12-14-16-18-20-22-24-26-27-29-31-33-35-37-39-41-43-50(52)58-49(48-57-59(53,54)56-46-44-51(3,4)5)47-55-45-42-40-38-36-34-32-30-28-25-23-21-19-17-15-13-11-9-7-2/h14,16,20,22,26-27,31,33,49H,6-13,15,17-19,21,23-25,28-30,32,34-48H2,1-5H3/b16-14-,22-20-,27-26-,33-31-/t49-/m1/s1
PC O-42:5	InChI=1S/C50H92NO7P/c1-6-8-10-12-14-16-18-20-22-24-25-26-28-30-32-34-36-38-40-42-45-55-47-49(48-57-59(53,54)56-46-44-51(3,4)5)58-50(52)43-41-39-37-35-33-31-29-27-23-21-19-17-15-13-11-9-7-2/h15,17,20-23,29,31,35,37,49H,6-14,16,18-19,24-28,30,32-34,36,38-48H2,1-5H3/b17-15-,22-20-,23-21-,31-29-,37-35-/t49-/m1/s1
PC O-44:3	InChI=1S/C52H100NO7P/c1-6-8-10-12-14-16-18-20-22-24-26-28-30-32-34-36-38-40-42-44-47-57-49-51(50-59-61(55,56)58-48-46-53(3,4)5)60-52(54)45-43-41-39-37-35-33-31-29-27-25-23-21-19-17-15-13-11-9-7-2/h15,17,20-23,51H,6-14,16,18-19,24-50H2,1-5H3/b17-15-,22-20-,23-21-/t51-/m1/s1	InChI=1S/C52H100NO7P/c1-6-8-10-12-14-16-18-20-22-24-26-28-30-32-34-36-38-40-42-44-47-57-49-51(50-59-61(55,56)58-48-46-53(3,4)5)60-52(54)45-43-41-39-37-35-33-31-29-27-25-23-21-19-17-15-13-11-9-7-2/h15,17,21,23,27,29,51H,6-14,16,18-20,22,24-26,28,30-50H2,1-5H3/b17-15-,23-21-,29-27-/t51-/m1/s1
PC O-44:4	InChI=1S/C52H98NO7P/c1-6-8-10-12-14-16-18-20-22-24-25-26-27-28-30-32-34-36-38-40-42-44-47-57-49-51(50-59-61(55,56)58-48-46-53(3,4)5)60-52(54)45-43-41-39-37-35-33-31-29-23-21-19-17-15-13-11-9-7-2/h9,11,15,17,21,23,31,33,51H,6-8,10,12-14,16,18-20,22,24-30,32,34-50H2,1-5H3/b11-9-,17-15-,23-21-,33-31-/t51-/m1/s1	InChI=1S/C52H98NO7P/c1-6-8-10-12-14-16-18-20-22-24-25-26-27-28-30-32-34-36-38-40-42-44-47-57-49-51(50-59-61(55,56)58-48-46-53(3,4)5)60-52(54)45-43-41-39-37-35-33-31-29-23-21-19-17-15-13-11-9-7-2/h15,17,21,23,31,33,37,39,51H,6-14,16,18-20,22,24-30,32,34-36,38,40-50H2,1-5H3/b17-15-,23-21-,33-31-,39-37-/t51-/m1/s1	InChI=1S/C52H98NO7P/c1-6-8-10-12-14-16-18-20-22-24-26-28-30-32-34-36-38-40-42-44-47-57-49-51(50-59-61(55,56)58-48-46-53(3,4)5)60-52(54)45-43-41-39-37-35-33-31-29-27-25-23-21-19-17-15-13-11-9-7-2/h14-17,20-23,51H,6-13,18-19,24-50H2,1-5H3/b16-14-,17-15-,22-20-,23-21-/t51-/m1/s1	InChI=1S/C52H98NO7P/c1-6-8-10-12-14-16-18-20-22-24-26-28-30-32-34-36-38-40-42-44-47-57-49-51(50-59-61(55,56)58-48-46-53(3,4)5)60-52(54)45-43-41-39-37-35-33-31-29-27-25-23-21-19-17-15-13-11-9-7-2/h15,17,20-23,27,29,51H,6-14,16,18-19,24-26,28,30-50H2,1-5H3/b17-15-,22-20-,23-21-,29-27-/t51-/m1/s1
PC O-44:5	InChI=1S/C52H96NO7P/c1-6-8-10-12-14-16-18-20-22-24-26-28-30-32-34-36-38-40-42-44-47-57-49-51(50-59-61(55,56)58-48-46-53(3,4)5)60-52(54)45-43-41-39-37-35-33-31-29-27-25-23-21-19-17-15-13-11-9-7-2/h14-17,20-23,27,29,51H,6-13,18-19,24-26,28,30-50H2,1-5H3/b16-14-,17-15-,22-20-,23-21-,29-27-/t51-/m1/s1
PC O-44:6	InChI=1S/C52H94NO7P/c1-6-8-10-12-14-16-18-20-22-24-26-28-30-32-34-36-38-40-42-44-47-57-49-51(50-59-61(55,56)58-48-46-53(3,4)5)60-52(54)45-43-41-39-37-35-33-31-29-27-25-23-21-19-17-15-13-11-9-7-2/h9,11,15,17,21,23,27,29,33,35,39,41,51H,6-8,10,12-14,16,18-20,22,24-26,28,30-32,34,36-38,40,42-50H2,1-5H3/b11-9-,17-15-,23-21-,29-27-,35-33-,41-39-/t51-/m1/s1	InChI=1S/C52H94NO7P/c1-6-8-10-12-14-16-18-20-22-24-26-28-30-32-34-36-38-40-42-44-47-57-49-51(50-59-61(55,56)58-48-46-53(3,4)5)60-52(54)45-43-41-39-37-35-33-31-29-27-25-23-21-19-17-15-13-11-9-7-2/h14-17,20-23,26-29,51H,6-13,18-19,24-25,30-50H2,1-5H3/b16-14-,17-15-,22-20-,23-21-,28-26-,29-27-/t51-/m1/s1
LPE 12:0	InChI=1S/C17H36NO7P/c1-2-3-4-5-6-7-8-9-10-11-17(20)23-14-16(19)15-25-26(21,22)24-13-12-18/h16,19H,2-15,18H2,1H3,(H,21,22)/t16-/m1/s1
LPE 14:0	InChI=1S/C19H40NO7P/c1-2-3-4-5-6-7-8-9-10-11-12-13-19(22)25-16-18(21)17-27-28(23,24)26-15-14-20/h18,21H,2-17,20H2,1H3,(H,23,24)/t18-/m1/s1	InChI=1S/C19H40NO7P/c1-2-3-4-5-6-7-8-9-10-11-12-13-19(22)27-18(16-21)17-26-28(23,24)25-15-14-20/h18,21H,2-17,20H2,1H3,(H,23,24)/t18-/m1/s1
LPE 14:1	InChI=1S/C19H38NO7P/c1-2-3-4-5-6-7-8-9-10-11-12-13-19(22)25-16-18(21)17-27-28(23,24)26-15-14-20/h5-6,18,21H,2-4,7-17,20H2,1H3,(H,23,24)/b6-5-/t18-/m1/s1	InChI=1S/C19H38NO7P/c1-2-3-4-5-6-7-8-9-10-11-12-13-19(22)27-18(16-21)17-26-28(23,24)25-15-14-20/h5-6,18,21H,2-4,7-17,20H2,1H3,(H,23,24)/b6-5-/t18-/m1/s1
LPE 15:0	InChI=1S/C20H42NO7P/c1-2-3-4-5-6-7-8-9-10-11-12-13-14-20(23)26-17-19(22)18-28-29(24,25)27-16-15-21/h19,22H,2-18,21H2,1H3,(H,24,25)/t19-/m1/s1	InChI=1S/C20H42NO7P/c1-2-3-4-5-6-7-8-9-10-11-12-13-14-20(23)28-19(17-22)18-27-29(24,25)26-16-15-21/h19,22H,2-18,21H2,1H3,(H,24,25)/t19-/m1/s1	InChI=1S/C20H42NO7P/c1-18(2)12-10-8-6-4-3-5-7-9-11-13-20(23)26-16-19(22)17-28-29(24,25)27-15-14-21/h18-19,22H,3-17,21H2,1-2H3,(H,24,25)/t19-/m1/s1
LPE 16:0	InChI=1S/C21H44NO7P/c1-2-3-4-5-6-7-8-9-10-11-12-13-14-15-21(24)27-18-20(23)19-29-30(25,26)28-17-16-22/h20,23H,2-19,22H2,1H3,(H,25,26)/t20-/m1/s1	InChI=1S/C21H44NO7P/c1-2-3-4-5-6-7-8-9-10-11-12-13-14-15-21(24)29-20(18-23)19-28-30(25,26)27-17-16-22/h20,23H,2-19,22H2,1H3,(H,25,26)/t20-/m1/s1
LPE 16:1	InChI=1S/C21H42NO7P/c1-2-3-4-5-6-7-8-9-10-11-12-13-14-15-21(24)27-18-20(23)19-29-30(25,26)28-17-16-22/h7-8,20,23H,2-6,9-19,22H2,1H3,(H,25,26)/b8-7-/t20-/m1/s1	InChI=1S/C21H42NO7P/c1-2-3-4-5-6-7-8-9-10-11-12-13-14-15-21(24)29-20(18-23)19-28-30(25,26)27-17-16-22/h7-8,20,23H,2-6,9-19,22H2,1H3,(H,25,26)/b8-7-/t20-/m1/s1
LPE 17:0	InChI=1S/C22H46NO7P/c1-2-3-4-5-6-7-8-9-10-11-12-13-14-15-16-22(25)28-19-21(24)20-30-31(26,27)29-18-17-23/h21,24H,2-20,23H2,1H3,(H,26,27)/t21-/m1/s1
LPE 17:1	InChI=1S/C22H44NO7P/c1-2-3-4-5-6-7-8-9-10-11-12-13-14-15-16-22(25)28-19-21(24)20-30-31(26,27)29-18-17-23/h8-9,21,24H,2-7,10-20,23H2,1H3,(H,26,27)/b9-8-/t21-/m1/s1
LPE 18:0	InChI=1S/C23H48NO7P/c1-2-3-4-5-6-7-8-9-10-11-12-13-14-15-16-17-23(26)29-20-22(25)21-31-32(27,28)30-19-18-24/h22,25H,2-21,24H2,1H3,(H,27,28)/t22-/m1/s1	InChI=1S/C23H48NO7P/c1-2-3-4-5-6-7-8-9-10-11-12-13-14-15-16-17-23(26)31-22(20-25)21-30-32(27,28)29-19-18-24/h22,25H,2-21,24H2,1H3,(H,27,28)/t22-/m1/s1
LPE 18:1	InChI=1S/C23H46NO7P/c1-2-3-4-5-6-7-8-9-10-11-12-13-14-15-16-17-23(26)29-20-22(25)21-31-32(27,28)30-19-18-24/h7-8,22,25H,2-6,9-21,24H2,1H3,(H,27,28)/b8-7-/t22-/m1/s1	InChI=1S/C23H46NO7P/c1-2-3-4-5-6-7-8-9-10-11-12-13-14-15-16-17-23(26)29-20-22(25)21-31-32(27,28)30-19-18-24/h9-10,22,25H,2-8,11-21,24H2,1H3,(H,27,28)/b10-9-/t22-/m1/s1	InChI=1S/C23H46NO7P/c1-2-3-4-5-6-7-8-9-10-11-12-13-14-15-16-17-23(26)31-22(20-25)21-30-32(27,28)29-19-18-24/h7-8,22,25H,2-6,9-21,24H2,1H3,(H,27,28)/b8-7-/t22-/m1/s1	InChI=1S/C23H46NO7P/c1-2-3-4-5-6-7-8-9-10-11-12-13-14-15-16-17-23(26)31-22(20-25)21-30-32(27,28)29-19-18-24/h9-10,22,25H,2-8,11-21,24H2,1H3,(H,27,28)/b10-9-/t22-/m1/s1
LPE 18:2	InChI=1S/C23H44NO7P/c1-2-3-4-5-6-7-8-9-10-11-12-13-14-15-16-17-23(26)29-20-22(25)21-31-32(27,28)30-19-18-24/h6-7,9-10,22,25H,2-5,8,11-21,24H2,1H3,(H,27,28)/b7-6-,10-9-/t22-/m1/s1	InChI=1S/C23H44NO7P/c1-2-3-4-5-6-7-8-9-10-11-12-13-14-15-16-17-23(26)31-22(20-25)21-30-32(27,28)29-19-18-24/h6-7,9-10,22,25H,2-5,8,11-21,24H2,1H3,(H,27,28)/b7-6-,10-9-/t22-/m1/s1
LPE 18:3	InChI=1S/C23H42NO7P/c1-2-3-4-5-6-7-8-9-10-11-12-13-14-15-16-17-23(26)29-20-22(25)21-31-32(27,28)30-19-18-24/h3-4,6-7,9-10,22,25H,2,5,8,11-21,24H2,1H3,(H,27,28)/b4-3-,7-6-,10-9-/t22-/m1/s1	InChI=1S/C23H42NO7P/c1-2-3-4-5-6-7-8-9-10-11-12-13-14-15-16-17-23(26)29-20-22(25)21-31-32(27,28)30-19-18-24/h6-7,9-10,12-13,22,25H,2-5,8,11,14-21,24H2,1H3,(H,27,28)/b7-6-,10-9-,13-12-/t22-/m1/s1	InChI=1S/C23H42NO7P/c1-2-3-4-5-6-7-8-9-10-11-12-13-14-15-16-17-23(26)31-22(20-25)21-30-32(27,28)29-19-18-24/h3-4,6-7,9-10,22,25H,2,5,8,11-21,24H2,1H3,(H,27,28)/b4-3-,7-6-,10-9-/t22-/m1/s1	InChI=1S/C23H42NO7P/c1-2-3-4-5-6-7-8-9-10-11-12-13-14-15-16-17-23(26)31-22(20-25)21-30-32(27,28)29-19-18-24/h6-7,9-10,12-13,22,25H,2-5,8,11,14-21,24H2,1H3,(H,27,28)/b7-6-,10-9-,13-12-/t22-/m1/s1
LPE 19:0	InChI=1S/C24H50NO7P/c1-2-3-4-5-6-7-8-9-10-11-12-13-14-15-16-17-18-24(27)30-21-23(26)22-32-33(28,29)31-20-19-25/h23,26H,2-22,25H2,1H3,(H,28,29)/t23-/m1/s1
LPE 19:1	InChI=1S/C24H48NO7P/c1-2-3-4-5-6-7-8-9-10-11-12-13-14-15-16-17-18-24(27)30-21-23(26)22-32-33(28,29)31-20-19-25/h10-11,23,26H,2-9,12-22,25H2,1H3,(H,28,29)/b11-10-/t23-/m1/s1
LPE 19:2	InChI=1S/C24H46NO7P/c1-2-3-4-5-6-7-8-9-10-11-12-13-14-15-16-17-18-24(27)30-21-23(26)22-32-33(28,29)31-20-19-25/h7-8,10-11,23,26H,2-6,9,12-22,25H2,1H3,(H,28,29)/b8-7-,11-10-
LPE 20:0	InChI=1S/C25H52NO7P/c1-2-3-4-5-6-7-8-9-10-11-12-13-14-15-16-17-18-19-25(28)31-22-24(27)23-33-34(29,30)32-21-20-26/h24,27H,2-23,26H2,1H3,(H,29,30)/t24-/m1/s1	InChI=1S/C25H52NO7P/c1-2-3-4-5-6-7-8-9-10-11-12-13-14-15-16-17-18-19-25(28)33-24(22-27)23-32-34(29,30)31-21-20-26/h24,27H,2-23,26H2,1H3,(H,29,30)/t24-/m1/s1
LPE 20:1	InChI=1S/C25H50NO7P/c1-2-3-4-5-6-7-8-9-10-11-12-13-14-15-16-17-18-19-25(28)31-22-24(27)23-33-34(29,30)32-21-20-26/h9-10,24,27H,2-8,11-23,26H2,1H3,(H,29,30)/b10-9-/t24-/m1/s1	InChI=1S/C25H50NO7P/c1-2-3-4-5-6-7-8-9-10-11-12-13-14-15-16-17-18-19-25(28)33-24(22-27)23-32-34(29,30)31-21-20-26/h9-10,24,27H,2-8,11-23,26H2,1H3,(H,29,30)/b10-9-/t24-/m1/s1
LPE 20:2	InChI=1S/C25H48NO7P/c1-2-3-4-5-6-7-8-9-10-11-12-13-14-15-16-17-18-19-25(28)31-22-24(27)23-33-34(29,30)32-21-20-26/h6-7,9-10,24,27H,2-5,8,11-23,26H2,1H3,(H,29,30)/b7-6-,10-9-/t24-/m1/s1	InChI=1S/C25H48NO7P/c1-2-3-4-5-6-7-8-9-10-11-12-13-14-15-16-17-18-19-25(28)33-24(22-27)23-32-34(29,30)31-21-20-26/h6-7,9-10,24,27H,2-5,8,11-23,26H2,1H3,(H,29,30)/b7-6-,10-9-/t24-/m1/s1
LPE 20:3	InChI=1S/C25H46NO7P/c1-2-3-4-5-6-7-8-9-10-11-12-13-14-15-16-17-18-19-25(28)31-22-24(27)23-33-34(29,30)32-21-20-26/h3-4,6-7,9-10,24,27H,2,5,8,11-23,26H2,1H3,(H,29,30)/b4-3-,7-6-,10-9-/t24-/m1/s1	InChI=1S/C25H46NO7P/c1-2-3-4-5-6-7-8-9-10-11-12-13-14-15-16-17-18-19-25(28)31-22-24(27)23-33-34(29,30)32-21-20-26/h6-7,9-10,12-13,24,27H,2-5,8,11,14-23,26H2,1H3,(H,29,30)/b7-6-,10-9-,13-12-/t24-/m1/s1	InChI=1S/C25H46NO7P/c1-2-3-4-5-6-7-8-9-10-11-12-13-14-15-16-17-18-19-25(28)31-22-24(27)23-33-34(29,30)32-21-20-26/h9-10,12-13,15-16,24,27H,2-8,11,14,17-23,26H2,1H3,(H,29,30)/b10-9-,13-12-,16-15-/t24-/m1/s1	InChI=1S/C25H46NO7P/c1-2-3-4-5-6-7-8-9-10-11-12-13-14-15-16-17-18-19-25(28)33-24(22-27)23-32-34(29,30)31-21-20-26/h3-4,6-7,9-10,24,27H,2,5,8,11-23,26H2,1H3,(H,29,30)/b4-3-,7-6-,10-9-/t24-/m1/s1	InChI=1S/C25H46NO7P/c1-2-3-4-5-6-7-8-9-10-11-12-13-14-15-16-17-18-19-25(28)33-24(22-27)23-32-34(29,30)31-21-20-26/h6-7,9-10,12-13,24,27H,2-5,8,11,14-23,26H2,1H3,(H,29,30)/b7-6-,10-9-,13-12-/t24-/m1/s1	InChI=1S/C25H46NO7P/c1-2-3-4-5-6-7-8-9-10-11-12-13-14-15-16-17-18-19-25(28)33-24(22-27)23-32-34(29,30)31-21-20-26/h9-10,12-13,15-16,24,27H,2-8,11,14,17-23,26H2,1H3,(H,29,30)/b10-9-,13-12-,16-15-/t24-/m1/s1
LPE 20:4	InChI=1S/C25H44NO7P/c1-2-3-4-5-6-7-8-9-10-11-12-13-14-15-16-17-18-19-25(28)31-22-24(27)23-33-34(29,30)32-21-20-26/h3-4,6-7,9-10,12-13,24,27H,2,5,8,11,14-23,26H2,1H3,(H,29,30)/b4-3-,7-6-,10-9-,13-12-/t24-/m1/s1	InChI=1S/C25H44NO7P/c1-2-3-4-5-6-7-8-9-10-11-12-13-14-15-16-17-18-19-25(28)31-22-24(27)23-33-34(29,30)32-21-20-26/h6-7,9-10,12-13,15-16,24,27H,2-5,8,11,14,17-23,26H2,1H3,(H,29,30)/b7-6-,10-9-,13-12-,16-15-/t24-/m1/s1	InChI=1S/C25H44NO7P/c1-2-3-4-5-6-7-8-9-10-11-12-13-14-15-16-17-18-19-25(28)33-24(22-27)23-32-34(29,30)31-21-20-26/h3-4,6-7,9-10,12-13,24,27H,2,5,8,11,14-23,26H2,1H3,(H,29,30)/b4-3-,7-6-,10-9-,13-12-/t24-/m1/s1	InChI=1S/C25H44NO7P/c1-2-3-4-5-6-7-8-9-10-11-12-13-14-15-16-17-18-19-25(28)33-24(22-27)23-32-34(29,30)31-21-20-26/h6-7,9-10,12-13,15-16,24,27H,2-5,8,11,14,17-23,26H2,1H3,(H,29,30)/b7-6-,10-9-,13-12-,16-15-/t24-/m1/s1
LPE 20:5	InChI=1S/C25H42NO7P/c1-2-3-4-5-6-7-8-9-10-11-12-13-14-15-16-17-18-19-25(28)31-22-24(27)23-33-34(29,30)32-21-20-26/h3-4,6-7,9-10,12-13,15-16,24,27H,2,5,8,11,14,17-23,26H2,1H3,(H,29,30)/b4-3-,7-6-,10-9-,13-12-,16-15-/t24-/m1/s1	InChI=1S/C25H42NO7P/c1-2-3-4-5-6-7-8-9-10-11-12-13-14-15-16-17-18-19-25(28)33-24(22-27)23-32-34(29,30)31-21-20-26/h3-4,6-7,9-10,12-13,15-16,24,27H,2,5,8,11,14,17-23,26H2,1H3,(H,29,30)/b4-3-,7-6-,10-9-,13-12-,16-15-/t24-/m1/s1
LPE 22:0	InChI=1S/C27H56NO7P/c1-2-3-4-5-6-7-8-9-10-11-12-13-14-15-16-17-18-19-20-21-27(30)33-24-26(29)25-35-36(31,32)34-23-22-28/h26,29H,2-25,28H2,1H3,(H,31,32)/t26-/m1/s1	InChI=1S/C27H56NO7P/c1-2-3-4-5-6-7-8-9-10-11-12-13-14-15-16-17-18-19-20-21-27(30)35-26(24-29)25-34-36(31,32)33-23-22-28/h26,29H,2-25,28H2,1H3,(H,31,32)/t26-/m1/s1
LPE 22:1	InChI=1S/C27H54NO7P/c1-2-3-4-5-6-7-8-9-10-11-12-13-14-15-16-17-18-19-20-21-27(30)33-24-26(29)25-35-36(31,32)34-23-22-28/h9-10,26,29H,2-8,11-25,28H2,1H3,(H,31,32)/b10-9-/t26-/m1/s1	InChI=1S/C27H54NO7P/c1-2-3-4-5-6-7-8-9-10-11-12-13-14-15-16-17-18-19-20-21-27(30)33-24-26(29)25-35-36(31,32)34-23-22-28/h11-12,26,29H,2-10,13-25,28H2,1H3,(H,31,32)/b12-11-/t26-/m1/s1	InChI=1S/C27H54NO7P/c1-2-3-4-5-6-7-8-9-10-11-12-13-14-15-16-17-18-19-20-21-27(30)35-26(24-29)25-34-36(31,32)33-23-22-28/h9-10,26,29H,2-8,11-25,28H2,1H3,(H,31,32)/b10-9-/t26-/m1/s1
LPE 22:4	InChI=1S/C27H48NO7P/c1-2-3-4-5-6-7-8-9-10-11-12-13-14-15-16-17-18-19-20-21-27(30)33-24-26(29)25-35-36(31,32)34-23-22-28/h6-7,9-10,12-13,15-16,26,29H,2-5,8,11,14,17-25,28H2,1H3,(H,31,32)/b7-6-,10-9-,13-12-,16-15-/t26-/m1/s1	InChI=1S/C27H48NO7P/c1-2-3-4-5-6-7-8-9-10-11-12-13-14-15-16-17-18-19-20-21-27(30)35-26(24-29)25-34-36(31,32)33-23-22-28/h6-7,9-10,12-13,15-16,26,29H,2-5,8,11,14,17-25,28H2,1H3,(H,31,32)/b7-6-,10-9-,13-12-,16-15-/t26-/m1/s1
LPE 22:5	InChI=1S/C27H46NO7P/c1-2-3-4-5-6-7-8-9-10-11-12-13-14-15-16-17-18-19-20-21-27(30)33-24-26(29)25-35-36(31,32)34-23-22-28/h3-4,6-7,9-10,12-13,15-16,26,29H,2,5,8,11,14,17-25,28H2,1H3,(H,31,32)/b4-3-,7-6-,10-9-,13-12-,16-15-/t26-/m1/s1	InChI=1S/C27H46NO7P/c1-2-3-4-5-6-7-8-9-10-11-12-13-14-15-16-17-18-19-20-21-27(30)33-24-26(29)25-35-36(31,32)34-23-22-28/h6-7,9-10,12-13,15-16,18-19,26,29H,2-5,8,11,14,17,20-25,28H2,1H3,(H,31,32)/b7-6-,10-9-,13-12-,16-15-,19-18-/t26-/m1/s1	InChI=1S/C27H46NO7P/c1-2-3-4-5-6-7-8-9-10-11-12-13-14-15-16-17-18-19-20-21-27(30)35-26(24-29)25-34-36(31,32)33-23-22-28/h3-4,6-7,9-10,12-13,15-16,26,29H,2,5,8,11,14,17-25,28H2,1H3,(H,31,32)/b4-3-,7-6-,10-9-,13-12-,16-15-/t26-/m1/s1	InChI=1S/C27H46NO7P/c1-2-3-4-5-6-7-8-9-10-11-12-13-14-15-16-17-18-19-20-21-27(30)35-26(24-29)25-34-36(31,32)33-23-22-28/h6-7,9-10,12-13,15-16,18-19,26,29H,2-5,8,11,14,17,20-25,28H2,1H3,(H,31,32)/b7-6-,10-9-,13-12-,16-15-,19-18-/t26-/m1/s1
LPE 22:6	InChI=1S/C27H44NO7P/c1-2-3-4-5-6-7-8-9-10-11-12-13-14-15-16-17-18-19-20-21-27(30)33-24-26(29)25-35-36(31,32)34-23-22-28/h3-4,6-7,9-10,12-13,15-16,18-19,26,29H,2,5,8,11,14,17,20-25,28H2,1H3,(H,31,32)/b4-3-,7-6-,10-9-,13-12-,16-15-,19-18-/t26-/m1/s1	InChI=1S/C27H44NO7P/c1-2-3-4-5-6-7-8-9-10-11-12-13-14-15-16-17-18-19-20-21-27(30)35-26(24-29)25-34-36(31,32)33-23-22-28/h3-4,6-7,9-10,12-13,15-16,18-19,26,29H,2,5,8,11,14,17,20-25,28H2,1H3,(H,31,32)/b4-3-,7-6-,10-9-,13-12-,16-15-,19-18-/t26-/m1/s1
LPE 24:0	InChI=1S/C29H60NO7P/c1-2-3-4-5-6-7-8-9-10-11-12-13-14-15-16-17-18-19-20-21-22-23-29(32)35-26-28(31)27-37-38(33,34)36-25-24-30/h28,31H,2-27,30H2,1H3,(H,33,34)/t28-/m1/s1	InChI=1S/C29H60NO7P/c1-2-3-4-5-6-7-8-9-10-11-12-13-14-15-16-17-18-19-20-21-22-23-29(32)37-28(26-31)27-36-38(33,34)35-25-24-30/h28,31H,2-27,30H2,1H3,(H,33,34)/t28-/m1/s1
LPE P-14:0
LPE P-15:0
LPE P-16:0	InChI=1S/C21H44NO6P/c1-2-3-4-5-6-7-8-9-10-11-12-13-14-15-17-26-19-21(23)20-28-29(24,25)27-18-16-22/h15,17,21,23H,2-14,16,18-20,22H2,1H3,(H,24,25)/b17-15-/t21-/m1/s1
LPE P-17:0
LPE P-18:0	InChI=1S/C23H48NO6P/c1-2-3-4-5-6-7-8-9-10-11-12-13-14-15-16-17-19-28-21-23(25)22-30-31(26,27)29-20-18-24/h17,19,23,25H,2-16,18,20-22,24H2,1H3,(H,26,27)/b19-17-/t23-/m1/s1
LPE P-18:1	InChI=1S/C23H46NO6P/c1-2-3-4-5-6-7-8-9-10-11-12-13-14-15-16-17-19-28-21-23(25)22-30-31(26,27)29-20-18-24/h9-10,17,19,23,25H,2-8,11-16,18,20-22,24H2,1H3,(H,26,27)/b10-9-,19-17-/t23-/m1/s1
LPE P-18:2
LPE P-20:0	InChI=1S/C25H52NO6P/c1-2-3-4-5-6-7-8-9-10-11-12-13-14-15-16-17-18-19-21-30-23-25(27)24-32-33(28,29)31-22-20-26/h19,21,25,27H,2-18,20,22-24,26H2,1H3,(H,28,29)/b21-19-/t25-/m1/s1
LPE P-20:1
LPE P-20:4
LPE P-20:5
LPE P-22:0
LPE P-22:1
LPE P-22:4
LPE P-22:5
LPE P-22:6
PE 20:0	InChI=1S/C25H50NO8P/c1-3-5-7-9-11-13-15-17-24(27)31-21-23(22-33-35(29,30)32-20-19-26)34-25(28)18-16-14-12-10-8-6-4-2/h23H,3-22,26H2,1-2H3,(H,29,30)/t23-/m1/s1
PE 28:0	InChI=1S/C33H66NO8P/c1-3-5-7-9-11-12-13-14-15-16-17-18-20-21-23-25-32(35)39-29-31(30-41-43(37,38)40-28-27-34)42-33(36)26-24-22-19-10-8-6-4-2/h31H,3-30,34H2,1-2H3,(H,37,38)/t31-/m1/s1	InChI=1S/C33H66NO8P/c1-3-5-7-9-11-13-14-15-16-18-19-21-23-25-32(35)39-29-31(30-41-43(37,38)40-28-27-34)42-33(36)26-24-22-20-17-12-10-8-6-4-2/h31H,3-30,34H2,1-2H3,(H,37,38)/t31-/m1/s1	InChI=1S/C33H66NO8P/c1-3-5-7-9-11-13-14-15-16-18-20-22-24-26-33(36)42-31(30-41-43(37,38)40-28-27-34)29-39-32(35)25-23-21-19-17-12-10-8-6-4-2/h31H,3-30,34H2,1-2H3,(H,37,38)/t31-/m1/s1	InChI=1S/C33H66NO8P/c1-3-5-7-9-11-13-15-16-18-19-21-23-25-32(35)39-29-31(30-41-43(37,38)40-28-27-34)42-33(36)26-24-22-20-17-14-12-10-8-6-4-2/h31H,3-30,34H2,1-2H3,(H,37,38)/t31-/m1/s1	InChI=1S/C33H66NO8P/c1-3-5-7-9-11-13-15-16-18-20-22-24-26-33(36)42-31(30-41-43(37,38)40-28-27-34)29-39-32(35)25-23-21-19-17-14-12-10-8-6-4-2/h31H,3-30,34H2,1-2H3,(H,37,38)/t31-/m1/s1	InChI=1S/C33H66NO8P/c1-3-5-7-9-11-13-15-17-19-21-23-25-32(35)39-29-31(30-41-43(37,38)40-28-27-34)42-33(36)26-24-22-20-18-16-14-12-10-8-6-4-2/h31H,3-30,34H2,1-2H3,(H,37,38)/t31-/m1/s1	InChI=1S/C33H66NO8P/c1-29(2)21-17-13-9-6-5-7-11-16-20-24-33(36)42-31(28-41-43(37,38)40-26-25-34)27-39-32(35)23-19-15-12-8-10-14-18-22-30(3)4/h29-31H,5-28,34H2,1-4H3,(H,37,38)/t31-/m1/s1
PE 28:1	InChI=1S/C33H64NO8P/c1-3-5-7-9-11-13-14-15-16-18-19-21-23-25-32(35)39-29-31(30-41-43(37,38)40-28-27-34)42-33(36)26-24-22-20-17-12-10-8-6-4-2/h13-14,31H,3-12,15-30,34H2,1-2H3,(H,37,38)/b14-13-/t31-/m1/s1	InChI=1S/C33H64NO8P/c1-3-5-7-9-11-13-14-15-16-18-20-22-24-26-33(36)42-31(30-41-43(37,38)40-28-27-34)29-39-32(35)25-23-21-19-17-12-10-8-6-4-2/h13-14,31H,3-12,15-30,34H2,1-2H3,(H,37,38)/b14-13-/t31-/m1/s1	InChI=1S/C33H64NO8P/c1-3-5-7-9-11-13-15-16-18-19-21-23-25-32(35)39-29-31(30-41-43(37,38)40-28-27-34)42-33(36)26-24-22-20-17-14-12-10-8-6-4-2/h11,13,31H,3-10,12,14-30,34H2,1-2H3,(H,37,38)/b13-11-/t31-/m1/s1	InChI=1S/C33H64NO8P/c1-3-5-7-9-11-13-15-16-18-20-22-24-26-33(36)42-31(30-41-43(37,38)40-28-27-34)29-39-32(35)25-23-21-19-17-14-12-10-8-6-4-2/h11,13,31H,3-10,12,14-30,34H2,1-2H3,(H,37,38)/b13-11-/t31-/m1/s1	InChI=1S/C33H64NO8P/c1-3-5-7-9-11-13-15-17-19-21-23-25-32(35)39-29-31(30-41-43(37,38)40-28-27-34)42-33(36)26-24-22-20-18-16-14-12-10-8-6-4-2/h9,11,31H,3-8,10,12-30,34H2,1-2H3,(H,37,38)/b11-9-/t31-/m1/s1	InChI=1S/C33H64NO8P/c1-3-5-7-9-11-13-15-17-19-21-23-25-32(35)39-29-31(30-41-43(37,38)40-28-27-34)42-33(36)26-24-22-20-18-16-14-12-10-8-6-4-2/h10,12,31H,3-9,11,13-30,34H2,1-2H3,(H,37,38)/b12-10-/t31-/m1/s1
PE 30:0	InChI=1S/C35H70NO8P/c1-3-5-7-9-11-13-14-15-16-17-18-20-21-23-25-27-34(37)41-31-33(32-43-45(39,40)42-30-29-36)44-35(38)28-26-24-22-19-12-10-8-6-4-2/h33H,3-32,36H2,1-2H3,(H,39,40)/t33-/m1/s1	InChI=1S/C35H70NO8P/c1-3-5-7-9-11-13-14-15-16-17-18-20-22-24-26-28-35(38)44-33(32-43-45(39,40)42-30-29-36)31-41-34(37)27-25-23-21-19-12-10-8-6-4-2/h33H,3-32,36H2,1-2H3,(H,39,40)/t33-/m1/s1	InChI=1S/C35H70NO8P/c1-3-5-7-9-11-13-15-16-17-18-20-21-23-25-27-34(37)41-31-33(32-43-45(39,40)42-30-29-36)44-35(38)28-26-24-22-19-14-12-10-8-6-4-2/h33H,3-32,36H2,1-2H3,(H,39,40)/t33-/m1/s1	InChI=1S/C35H70NO8P/c1-3-5-7-9-11-13-15-16-17-18-20-22-24-26-28-35(38)44-33(32-43-45(39,40)42-30-29-36)31-41-34(37)27-25-23-21-19-14-12-10-8-6-4-2/h33H,3-32,36H2,1-2H3,(H,39,40)/t33-/m1/s1	InChI=1S/C35H70NO8P/c1-3-5-7-9-11-13-15-16-18-19-21-23-25-27-34(37)41-31-33(32-43-45(39,40)42-30-29-36)44-35(38)28-26-24-22-20-17-14-12-10-8-6-4-2/h33H,3-32,36H2,1-2H3,(H,39,40)/t33-/m1/s1	InChI=1S/C35H70NO8P/c1-3-5-7-9-11-13-15-16-18-20-22-24-26-28-35(38)44-33(32-43-45(39,40)42-30-29-36)31-41-34(37)27-25-23-21-19-17-14-12-10-8-6-4-2/h33H,3-32,36H2,1-2H3,(H,39,40)/t33-/m1/s1	InChI=1S/C35H70NO8P/c1-3-5-7-9-11-13-15-17-19-21-23-25-27-34(37)41-31-33(32-43-45(39,40)42-30-29-36)44-35(38)28-26-24-22-20-18-16-14-12-10-8-6-4-2/h33H,3-32,36H2,1-2H3,(H,39,40)/t33-/m1/s1	InChI=1S/C35H70NO8P/c1-5-7-9-11-13-15-17-19-21-23-25-27-34(37)41-31-33(32-43-45(39,40)42-30-29-36(3)4)44-35(38)28-26-24-22-20-18-16-14-12-10-8-6-2/h33H,5-32H2,1-4H3,(H,39,40)/t33-/m1/s1	InChI=1S/C35H70NO8P/c1-31(2)23-19-15-11-7-5-9-13-17-21-25-34(37)41-29-33(30-43-45(39,40)42-28-27-36)44-35(38)26-22-18-14-10-6-8-12-16-20-24-32(3)4/h31-33H,5-30,36H2,1-4H3,(H,39,40)/t33-/m1/s1
PE 30:1	InChI=1S/C35H68NO8P/c1-3-5-7-9-11-13-14-15-16-17-18-20-21-23-25-27-34(37)41-31-33(32-43-45(39,40)42-30-29-36)44-35(38)28-26-24-22-19-12-10-8-6-4-2/h15-16,33H,3-14,17-32,36H2,1-2H3,(H,39,40)/b16-15-/t33-/m1/s1	InChI=1S/C35H68NO8P/c1-3-5-7-9-11-13-14-15-16-17-18-20-22-24-26-28-35(38)44-33(32-43-45(39,40)42-30-29-36)31-41-34(37)27-25-23-21-19-12-10-8-6-4-2/h15-16,33H,3-14,17-32,36H2,1-2H3,(H,39,40)/b16-15-/t33-/m1/s1	InChI=1S/C35H68NO8P/c1-3-5-7-9-11-13-15-16-17-18-20-21-23-25-27-34(37)41-31-33(32-43-45(39,40)42-30-29-36)44-35(38)28-26-24-22-19-14-12-10-8-6-4-2/h15-16,33H,3-14,17-32,36H2,1-2H3,(H,39,40)/b16-15-/t33-/m1/s1	InChI=1S/C35H68NO8P/c1-3-5-7-9-11-13-15-16-17-18-20-22-24-26-28-35(38)44-33(32-43-45(39,40)42-30-29-36)31-41-34(37)27-25-23-21-19-14-12-10-8-6-4-2/h15-16,33H,3-14,17-32,36H2,1-2H3,(H,39,40)/b16-15-/t33-/m1/s1	InChI=1S/C35H68NO8P/c1-3-5-7-9-11-13-15-16-18-19-21-23-25-27-34(37)41-31-33(32-43-45(39,40)42-30-29-36)44-35(38)28-26-24-22-20-17-14-12-10-8-6-4-2/h10,12,33H,3-9,11,13-32,36H2,1-2H3,(H,39,40)/b12-10-/t33-/m1/s1	InChI=1S/C35H68NO8P/c1-3-5-7-9-11-13-15-16-18-19-21-23-25-27-34(37)41-31-33(32-43-45(39,40)42-30-29-36)44-35(38)28-26-24-22-20-17-14-12-10-8-6-4-2/h13,15,33H,3-12,14,16-32,36H2,1-2H3,(H,39,40)/b15-13-/t33-/m1/s1	InChI=1S/C35H68NO8P/c1-3-5-7-9-11-13-15-16-18-20-22-24-26-28-35(38)44-33(32-43-45(39,40)42-30-29-36)31-41-34(37)27-25-23-21-19-17-14-12-10-8-6-4-2/h10,12,33H,3-9,11,13-32,36H2,1-2H3,(H,39,40)/b12-10-/t33-/m1/s1	InChI=1S/C35H68NO8P/c1-3-5-7-9-11-13-15-16-18-20-22-24-26-28-35(38)44-33(32-43-45(39,40)42-30-29-36)31-41-34(37)27-25-23-21-19-17-14-12-10-8-6-4-2/h13,15,33H,3-12,14,16-32,36H2,1-2H3,(H,39,40)/b15-13-/t33-/m1/s1	InChI=1S/C35H68NO8P/c1-3-5-7-9-11-13-15-17-19-21-23-25-27-34(37)41-31-33(32-43-45(39,40)42-30-29-36)44-35(38)28-26-24-22-20-18-16-14-12-10-8-6-4-2/h11,13,33H,3-10,12,14-32,36H2,1-2H3,(H,39,40)/b13-11-/t33-/m1/s1	InChI=1S/C35H68NO8P/c1-3-5-7-9-11-13-15-17-19-21-23-25-27-34(37)41-31-33(32-43-45(39,40)42-30-29-36)44-35(38)28-26-24-22-20-18-16-14-12-10-8-6-4-2/h12,14,33H,3-11,13,15-32,36H2,1-2H3,(H,39,40)/b14-12-/t33-/m1/s1
PE 31:0	InChI=1S/C36H72NO8P/c1-3-5-7-9-11-13-14-15-16-17-18-19-21-22-24-26-28-35(38)42-32-34(33-44-46(40,41)43-31-30-37)45-36(39)29-27-25-23-20-12-10-8-6-4-2/h34H,3-33,37H2,1-2H3,(H,40,41)/t34-/m1/s1	InChI=1S/C36H72NO8P/c1-3-5-7-9-11-13-14-15-16-17-18-19-21-23-25-27-29-36(39)45-34(33-44-46(40,41)43-31-30-37)32-42-35(38)28-26-24-22-20-12-10-8-6-4-2/h34H,3-33,37H2,1-2H3,(H,40,41)/t34-/m1/s1	InChI=1S/C36H72NO8P/c1-3-5-7-9-11-13-15-16-17-18-19-21-22-24-26-28-35(38)42-32-34(33-44-46(40,41)43-31-30-37)45-36(39)29-27-25-23-20-14-12-10-8-6-4-2/h34H,3-33,37H2,1-2H3,(H,40,41)/t34-/m1/s1	InChI=1S/C36H72NO8P/c1-3-5-7-9-11-13-15-16-17-18-19-21-23-25-27-29-36(39)45-34(33-44-46(40,41)43-31-30-37)32-42-35(38)28-26-24-22-20-14-12-10-8-6-4-2/h34H,3-33,37H2,1-2H3,(H,40,41)/t34-/m1/s1	InChI=1S/C36H72NO8P/c1-3-5-7-9-11-13-15-16-17-19-20-22-24-26-28-35(38)42-32-34(33-44-46(40,41)43-31-30-37)45-36(39)29-27-25-23-21-18-14-12-10-8-6-4-2/h34H,3-33,37H2,1-2H3,(H,40,41)/t34-/m1/s1	InChI=1S/C36H72NO8P/c1-3-5-7-9-11-13-15-16-17-19-21-23-25-27-29-36(39)45-34(33-44-46(40,41)43-31-30-37)32-42-35(38)28-26-24-22-20-18-14-12-10-8-6-4-2/h34H,3-33,37H2,1-2H3,(H,40,41)/t34-/m1/s1	InChI=1S/C36H72NO8P/c1-3-5-7-9-11-13-15-17-19-20-22-24-26-28-35(38)42-32-34(33-44-46(40,41)43-31-30-37)45-36(39)29-27-25-23-21-18-16-14-12-10-8-6-4-2/h34H,3-33,37H2,1-2H3,(H,40,41)/t34-/m1/s1	InChI=1S/C36H72NO8P/c1-3-5-7-9-11-13-15-17-19-21-23-25-27-29-36(39)45-34(33-44-46(40,41)43-31-30-37)32-42-35(38)28-26-24-22-20-18-16-14-12-10-8-6-4-2/h34H,3-33,37H2,1-2H3,(H,40,41)/t34-/m1/s1
PE 32:0	InChI=1S/C35H70NO8P/c1-31(2)23-19-15-11-7-5-9-13-17-21-25-34(37)41-29-33(30-43-45(39,40)42-28-27-36)44-35(38)26-22-18-14-10-6-8-12-16-20-24-32(3)4/h31-33H,5-30,36H2,1-4H3,(H,39,40)/t33-/m1/s1	InChI=1S/C37H74NO8P/c1-3-5-7-9-11-13-14-15-16-17-18-19-20-22-23-25-27-29-36(39)43-33-35(34-45-47(41,42)44-32-31-38)46-37(40)30-28-26-24-21-12-10-8-6-4-2/h35H,3-34,38H2,1-2H3,(H,41,42)/t35-/m1/s1	InChI=1S/C37H74NO8P/c1-3-5-7-9-11-13-14-15-16-17-18-19-20-22-24-26-28-30-37(40)46-35(34-45-47(41,42)44-32-31-38)33-43-36(39)29-27-25-23-21-12-10-8-6-4-2/h35H,3-34,38H2,1-2H3,(H,41,42)/t35-/m1/s1	InChI=1S/C37H74NO8P/c1-3-5-7-9-11-13-15-16-17-18-19-20-22-23-25-27-29-36(39)43-33-35(34-45-47(41,42)44-32-31-38)46-37(40)30-28-26-24-21-14-12-10-8-6-4-2/h35H,3-34,38H2,1-2H3,(H,41,42)/t35-/m1/s1	InChI=1S/C37H74NO8P/c1-3-5-7-9-11-13-15-16-17-18-19-20-22-24-26-28-30-37(40)46-35(34-45-47(41,42)44-32-31-38)33-43-36(39)29-27-25-23-21-14-12-10-8-6-4-2/h35H,3-34,38H2,1-2H3,(H,41,42)/t35-/m1/s1	InChI=1S/C37H74NO8P/c1-3-5-7-9-11-13-15-16-17-18-20-21-23-25-27-29-36(39)43-33-35(34-45-47(41,42)44-32-31-38)46-37(40)30-28-26-24-22-19-14-12-10-8-6-4-2/h35H,3-34,38H2,1-2H3,(H,41,42)/t35-/m1/s1	InChI=1S/C37H74NO8P/c1-3-5-7-9-11-13-15-16-17-18-20-22-24-26-28-30-37(40)46-35(34-45-47(41,42)44-32-31-38)33-43-36(39)29-27-25-23-21-19-14-12-10-8-6-4-2/h35H,3-34,38H2,1-2H3,(H,41,42)/t35-/m1/s1	InChI=1S/C37H74NO8P/c1-3-5-7-9-11-13-15-17-18-20-21-23-25-27-29-36(39)43-33-35(34-45-47(41,42)44-32-31-38)46-37(40)30-28-26-24-22-19-16-14-12-10-8-6-4-2/h35H,3-34,38H2,1-2H3,(H,41,42)/t35-/m1/s1	InChI=1S/C37H74NO8P/c1-3-5-7-9-11-13-15-17-18-20-22-24-26-28-30-37(40)46-35(34-45-47(41,42)44-32-31-38)33-43-36(39)29-27-25-23-21-19-16-14-12-10-8-6-4-2/h35H,3-34,38H2,1-2H3,(H,41,42)/t35-/m1/s1	InChI=1S/C37H74NO8P/c1-3-5-7-9-11-13-15-17-19-21-23-25-27-29-36(39)43-33-35(34-45-47(41,42)44-32-31-38)46-37(40)30-28-26-24-22-20-18-16-14-12-10-8-6-4-2/h35H,3-34,38H2,1-2H3,(H,41,42)/t35-/m1/s1	InChI=1S/C37H74NO8P/c1-33(2)25-21-17-13-9-6-5-7-11-15-19-23-27-36(39)43-31-35(32-45-47(41,42)44-30-29-38)46-37(40)28-24-20-16-12-8-10-14-18-22-26-34(3)4/h33-35H,5-32,38H2,1-4H3,(H,41,42)/t35-/m1/s1
PE 32:1	InChI=1S/C37H72NO8P/c1-3-5-7-9-10-11-12-13-14-15-18-22-26-36(39)43-31-35(32-45-47(41,42)44-29-28-38)46-37(40)27-23-19-16-17-21-25-34-30-33(34)24-20-8-6-4-2/h33-35H,3-32,38H2,1-2H3,(H,41,42)/t33-,34+,35+/m0/s1	InChI=1S/C37H72NO8P/c1-3-5-7-9-11-13-14-15-16-17-18-19-20-22-23-25-27-29-36(39)43-33-35(34-45-47(41,42)44-32-31-38)46-37(40)30-28-26-24-21-12-10-8-6-4-2/h15-16,35H,3-14,17-34,38H2,1-2H3,(H,41,42)/b16-15-/t35-/m1/s1	InChI=1S/C37H72NO8P/c1-3-5-7-9-11-13-14-15-16-17-18-19-20-22-24-26-28-30-37(40)46-35(34-45-47(41,42)44-32-31-38)33-43-36(39)29-27-25-23-21-12-10-8-6-4-2/h15-16,35H,3-14,17-34,38H2,1-2H3,(H,41,42)/b16-15-/t35-/m1/s1	InChI=1S/C37H72NO8P/c1-3-5-7-9-11-13-15-16-17-18-19-20-22-23-25-27-29-36(39)43-33-35(34-45-47(41,42)44-32-31-38)46-37(40)30-28-26-24-21-14-12-10-8-6-4-2/h17-18,35H,3-16,19-34,38H2,1-2H3,(H,41,42)/b18-17-/t35-/m1/s1	InChI=1S/C37H72NO8P/c1-3-5-7-9-11-13-15-16-17-18-19-20-22-24-26-28-30-37(40)46-35(34-45-47(41,42)44-32-31-38)33-43-36(39)29-27-25-23-21-14-12-10-8-6-4-2/h17-18,35H,3-16,19-34,38H2,1-2H3,(H,41,42)/b18-17-/t35-/m1/s1	InChI=1S/C37H72NO8P/c1-3-5-7-9-11-13-15-16-17-18-20-21-23-25-27-29-36(39)43-33-35(34-45-47(41,42)44-32-31-38)46-37(40)30-28-26-24-22-19-14-12-10-8-6-4-2/h10,12,35H,3-9,11,13-34,38H2,1-2H3,(H,41,42)/b12-10-/t35-/m1/s1	InChI=1S/C37H72NO8P/c1-3-5-7-9-11-13-15-16-17-18-20-21-23-25-27-29-36(39)43-33-35(34-45-47(41,42)44-32-31-38)46-37(40)30-28-26-24-22-19-14-12-10-8-6-4-2/h16-17,35H,3-15,18-34,38H2,1-2H3,(H,41,42)/b17-16-/t35-/m1/s1	InChI=1S/C37H72NO8P/c1-3-5-7-9-11-13-15-16-17-18-20-22-24-26-28-30-37(40)46-35(34-45-47(41,42)44-32-31-38)33-43-36(39)29-27-25-23-21-19-14-12-10-8-6-4-2/h10,12,35H,3-9,11,13-34,38H2,1-2H3,(H,41,42)/b12-10-/t35-/m1/s1	InChI=1S/C37H72NO8P/c1-3-5-7-9-11-13-15-16-17-18-20-22-24-26-28-30-37(40)46-35(34-45-47(41,42)44-32-31-38)33-43-36(39)29-27-25-23-21-19-14-12-10-8-6-4-2/h16-17,35H,3-15,18-34,38H2,1-2H3,(H,41,42)/b17-16-/t35-/m1/s1	InChI=1S/C37H72NO8P/c1-3-5-7-9-11-13-15-17-18-20-21-23-25-27-29-36(39)43-33-35(34-45-47(41,42)44-32-31-38)46-37(40)30-28-26-24-22-19-16-14-12-10-8-6-4-2/h12,14,35H,3-11,13,15-34,38H2,1-2H3,(H,41,42)/b14-12-/t35-/m1/s1	InChI=1S/C37H72NO8P/c1-3-5-7-9-11-13-15-17-18-20-21-23-25-27-29-36(39)43-33-35(34-45-47(41,42)44-32-31-38)46-37(40)30-28-26-24-22-19-16-14-12-10-8-6-4-2/h15,17,35H,3-14,16,18-34,38H2,1-2H3,(H,41,42)/b17-15-/t35-/m1/s1	InChI=1S/C37H72NO8P/c1-3-5-7-9-11-13-15-17-18-20-22-24-26-28-30-37(40)46-35(34-45-47(41,42)44-32-31-38)33-43-36(39)29-27-25-23-21-19-16-14-12-10-8-6-4-2/h12,14,35H,3-11,13,15-34,38H2,1-2H3,(H,41,42)/b14-12-/t35-/m1/s1	InChI=1S/C37H72NO8P/c1-3-5-7-9-11-13-15-17-18-20-22-24-26-28-30-37(40)46-35(34-45-47(41,42)44-32-31-38)33-43-36(39)29-27-25-23-21-19-16-14-12-10-8-6-4-2/h15,17,35H,3-14,16,18-34,38H2,1-2H3,(H,41,42)/b17-15-/t35-/m1/s1	InChI=1S/C37H72NO8P/c1-3-5-7-9-11-13-15-17-19-21-23-25-27-29-36(39)43-33-35(34-45-47(41,42)44-32-31-38)46-37(40)30-28-26-24-22-20-18-16-14-12-10-8-6-4-2/h13,15,35H,3-12,14,16-34,38H2,1-2H3,(H,41,42)/b15-13-/t35-/m1/s1	InChI=1S/C37H72NO8P/c1-3-5-7-9-11-13-15-17-19-21-23-25-27-29-36(39)43-33-35(34-45-47(41,42)44-32-31-38)46-37(40)30-28-26-24-22-20-18-16-14-12-10-8-6-4-2/h14,16,35H,3-13,15,17-34,38H2,1-2H3,(H,41,42)/b16-14-/t35-/m1/s1
PE 32:2	InChI=1S/C37H70NO8P/c1-3-5-7-9-11-13-14-15-16-17-18-19-20-22-23-25-27-29-36(39)43-33-35(34-45-47(41,42)44-32-31-38)46-37(40)30-28-26-24-21-12-10-8-6-4-2/h11,13,15-16,35H,3-10,12,14,17-34,38H2,1-2H3,(H,41,42)/b13-11-,16-15-/t35-/m1/s1	InChI=1S/C37H70NO8P/c1-3-5-7-9-11-13-14-15-16-17-18-19-20-22-24-26-28-30-37(40)46-35(34-45-47(41,42)44-32-31-38)33-43-36(39)29-27-25-23-21-12-10-8-6-4-2/h11,13,15-16,35H,3-10,12,14,17-34,38H2,1-2H3,(H,41,42)/b13-11-,16-15-/t35-/m1/s1	InChI=1S/C37H70NO8P/c1-3-5-7-9-11-13-15-16-17-18-20-21-23-25-27-29-36(39)43-33-35(34-45-47(41,42)44-32-31-38)46-37(40)30-28-26-24-22-19-14-12-10-8-6-4-2/h10,12,16-17,35H,3-9,11,13-15,18-34,38H2,1-2H3,(H,41,42)/b12-10-,17-16-/t35-/m1/s1	InChI=1S/C37H70NO8P/c1-3-5-7-9-11-13-15-16-17-18-20-21-23-25-27-29-36(39)43-33-35(34-45-47(41,42)44-32-31-38)46-37(40)30-28-26-24-22-19-14-12-10-8-6-4-2/h11,13,16-17,35H,3-10,12,14-15,18-34,38H2,1-2H3,(H,41,42)/b13-11-,17-16-/t35-/m1/s1	InChI=1S/C37H70NO8P/c1-3-5-7-9-11-13-15-16-17-18-20-22-24-26-28-30-37(40)46-35(34-45-47(41,42)44-32-31-38)33-43-36(39)29-27-25-23-21-19-14-12-10-8-6-4-2/h10,12,16-17,35H,3-9,11,13-15,18-34,38H2,1-2H3,(H,41,42)/b12-10-,17-16-/t35-/m1/s1	InChI=1S/C37H70NO8P/c1-3-5-7-9-11-13-15-16-17-18-20-22-24-26-28-30-37(40)46-35(34-45-47(41,42)44-32-31-38)33-43-36(39)29-27-25-23-21-19-14-12-10-8-6-4-2/h11,13,16-17,35H,3-10,12,14-15,18-34,38H2,1-2H3,(H,41,42)/b13-11-,17-16-/t35-/m1/s1	InChI=1S/C37H70NO8P/c1-3-5-7-9-11-13-15-17-18-20-21-23-25-27-29-36(39)43-33-35(34-45-47(41,42)44-32-31-38)46-37(40)30-28-26-24-22-19-16-14-12-10-8-6-4-2/h9,11,15,17,35H,3-8,10,12-14,16,18-34,38H2,1-2H3,(H,41,42)/b11-9-,17-15-/t35-/m1/s1	InChI=1S/C37H70NO8P/c1-3-5-7-9-11-13-15-17-18-20-21-23-25-27-29-36(39)43-33-35(34-45-47(41,42)44-32-31-38)46-37(40)30-28-26-24-22-19-16-14-12-10-8-6-4-2/h12,14-15,17,35H,3-11,13,16,18-34,38H2,1-2H3,(H,41,42)/b14-12-,17-15-/t35-/m1/s1	InChI=1S/C37H70NO8P/c1-3-5-7-9-11-13-15-17-18-20-22-24-26-28-30-37(40)46-35(34-45-47(41,42)44-32-31-38)33-43-36(39)29-27-25-23-21-19-16-14-12-10-8-6-4-2/h9,11,15,17,35H,3-8,10,12-14,16,18-34,38H2,1-2H3,(H,41,42)/b11-9-,17-15-/t35-/m1/s1	InChI=1S/C37H70NO8P/c1-3-5-7-9-11-13-15-17-18-20-22-24-26-28-30-37(40)46-35(34-45-47(41,42)44-32-31-38)33-43-36(39)29-27-25-23-21-19-16-14-12-10-8-6-4-2/h12,14-15,17,35H,3-11,13,16,18-34,38H2,1-2H3,(H,41,42)/b14-12-,17-15-/t35-/m1/s1	InChI=1S/C37H70NO8P/c1-3-5-7-9-11-13-15-17-19-21-23-25-27-29-36(39)43-33-35(34-45-47(41,42)44-32-31-38)46-37(40)30-28-26-24-22-20-18-16-14-12-10-8-6-4-2/h9-12,35H,3-8,13-34,38H2,1-2H3,(H,41,42)/b11-9-,12-10-/t35-/m1/s1	InChI=1S/C37H70NO8P/c1-3-5-7-9-11-13-15-17-19-21-23-25-27-29-36(39)43-33-35(34-45-47(41,42)44-32-31-38)46-37(40)30-28-26-24-22-20-18-16-14-12-10-8-6-4-2/h13-16,35H,3-12,17-34,38H2,1-2H3,(H,41,42)/b15-13-,16-14-/t35-/m1/s1	InChI=1S/C37H70NO8P/c1-3-5-7-9-11-13-15-17-19-21-23-25-27-29-36(39)43-33-35(34-45-47(41,42)44-32-31-38)46-37(40)30-28-26-24-22-20-18-16-14-12-10-8-6-4-2/h21-24,35H,3-20,25-34,38H2,1-2H3,(H,41,42)/b23-21-,24-22-/t35-/m1/s1
PE 33:0	InChI=1S/C38H76NO8P/c1-3-5-7-9-11-13-14-15-16-17-18-19-20-21-23-24-26-28-30-37(40)44-34-36(35-46-48(42,43)45-33-32-39)47-38(41)31-29-27-25-22-12-10-8-6-4-2/h36H,3-35,39H2,1-2H3,(H,42,43)/t36-/m1/s1	InChI=1S/C38H76NO8P/c1-3-5-7-9-11-13-14-15-16-17-18-19-20-21-23-25-27-29-31-38(41)47-36(35-46-48(42,43)45-33-32-39)34-44-37(40)30-28-26-24-22-12-10-8-6-4-2/h36H,3-35,39H2,1-2H3,(H,42,43)/t36-/m1/s1	InChI=1S/C38H76NO8P/c1-3-5-7-9-11-13-15-16-17-18-19-20-21-23-24-26-28-30-37(40)44-34-36(35-46-48(42,43)45-33-32-39)47-38(41)31-29-27-25-22-14-12-10-8-6-4-2/h36H,3-35,39H2,1-2H3,(H,42,43)/t36-/m1/s1	InChI=1S/C38H76NO8P/c1-3-5-7-9-11-13-15-16-17-18-19-20-21-23-25-27-29-31-38(41)47-36(35-46-48(42,43)45-33-32-39)34-44-37(40)30-28-26-24-22-14-12-10-8-6-4-2/h36H,3-35,39H2,1-2H3,(H,42,43)/t36-/m1/s1	InChI=1S/C38H76NO8P/c1-3-5-7-9-11-13-15-16-17-18-19-21-22-24-26-28-30-37(40)44-34-36(35-46-48(42,43)45-33-32-39)47-38(41)31-29-27-25-23-20-14-12-10-8-6-4-2/h36H,3-35,39H2,1-2H3,(H,42,43)/t36-/m1/s1	InChI=1S/C38H76NO8P/c1-3-5-7-9-11-13-15-16-17-18-19-21-23-25-27-29-31-38(41)47-36(35-46-48(42,43)45-33-32-39)34-44-37(40)30-28-26-24-22-20-14-12-10-8-6-4-2/h36H,3-35,39H2,1-2H3,(H,42,43)/t36-/m1/s1	InChI=1S/C38H76NO8P/c1-3-5-7-9-11-13-15-17-18-19-21-22-24-26-28-30-37(40)44-34-36(35-46-48(42,43)45-33-32-39)47-38(41)31-29-27-25-23-20-16-14-12-10-8-6-4-2/h36H,3-35,39H2,1-2H3,(H,42,43)/t36-/m1/s1	InChI=1S/C38H76NO8P/c1-3-5-7-9-11-13-15-17-18-19-21-23-25-27-29-31-38(41)47-36(35-46-48(42,43)45-33-32-39)34-44-37(40)30-28-26-24-22-20-16-14-12-10-8-6-4-2/h36H,3-35,39H2,1-2H3,(H,42,43)/t36-/m1/s1	InChI=1S/C38H76NO8P/c1-3-5-7-9-11-13-15-17-19-20-22-24-26-28-30-37(40)44-34-36(35-46-48(42,43)45-33-32-39)47-38(41)31-29-27-25-23-21-18-16-14-12-10-8-6-4-2/h36H,3-35,39H2,1-2H3,(H,42,43)/t36-/m1/s1	InChI=1S/C38H76NO8P/c1-3-5-7-9-11-13-15-17-19-21-23-25-27-29-31-38(41)47-36(35-46-48(42,43)45-33-32-39)34-44-37(40)30-28-26-24-22-20-18-16-14-12-10-8-6-4-2/h36H,3-35,39H2,1-2H3,(H,42,43)/t36-/m1/s1
PE 33:1	InChI=1S/C38H74NO8P/c1-3-5-7-9-10-11-12-13-14-15-16-19-23-27-37(40)44-32-36(33-46-48(42,43)45-30-29-39)47-38(41)28-24-20-17-18-22-26-35-31-34(35)25-21-8-6-4-2/h34-36H,3-33,39H2,1-2H3,(H,42,43)/t34-,35+,36+/m0/s1	InChI=1S/C38H74NO8P/c1-3-5-7-9-11-13-15-16-17-18-19-20-21-23-24-26-28-30-37(40)44-34-36(35-46-48(42,43)45-33-32-39)47-38(41)31-29-27-25-22-14-12-10-8-6-4-2/h16-17,36H,3-15,18-35,39H2,1-2H3,(H,42,43)/b17-16-/t36-/m1/s1	InChI=1S/C38H74NO8P/c1-3-5-7-9-11-13-15-16-17-18-19-20-21-23-25-27-29-31-38(41)47-36(35-46-48(42,43)45-33-32-39)34-44-37(40)30-28-26-24-22-14-12-10-8-6-4-2/h16-17,36H,3-15,18-35,39H2,1-2H3,(H,42,43)/b17-16-/t36-/m1/s1	InChI=1S/C38H74NO8P/c1-3-5-7-9-11-13-15-16-17-18-19-21-22-24-26-28-30-37(40)44-34-36(35-46-48(42,43)45-33-32-39)47-38(41)31-29-27-25-23-20-14-12-10-8-6-4-2/h10,12,36H,3-9,11,13-35,39H2,1-2H3,(H,42,43)/b12-10-/t36-/m1/s1	InChI=1S/C38H74NO8P/c1-3-5-7-9-11-13-15-16-17-18-19-21-22-24-26-28-30-37(40)44-34-36(35-46-48(42,43)45-33-32-39)47-38(41)31-29-27-25-23-20-14-12-10-8-6-4-2/h17-18,36H,3-16,19-35,39H2,1-2H3,(H,42,43)/b18-17-/t36-/m1/s1	InChI=1S/C38H74NO8P/c1-3-5-7-9-11-13-15-16-17-18-19-21-23-25-27-29-31-38(41)47-36(35-46-48(42,43)45-33-32-39)34-44-37(40)30-28-26-24-22-20-14-12-10-8-6-4-2/h10,12,36H,3-9,11,13-35,39H2,1-2H3,(H,42,43)/b12-10-/t36-/m1/s1	InChI=1S/C38H74NO8P/c1-3-5-7-9-11-13-15-16-17-18-19-21-23-25-27-29-31-38(41)47-36(35-46-48(42,43)45-33-32-39)34-44-37(40)30-28-26-24-22-20-14-12-10-8-6-4-2/h17-18,36H,3-16,19-35,39H2,1-2H3,(H,42,43)/b18-17-/t36-/m1/s1	InChI=1S/C38H74NO8P/c1-3-5-7-9-11-13-15-17-18-19-21-22-24-26-28-30-37(40)44-34-36(35-46-48(42,43)45-33-32-39)47-38(41)31-29-27-25-23-20-16-14-12-10-8-6-4-2/h12,14,36H,3-11,13,15-35,39H2,1-2H3,(H,42,43)/b14-12-/t36-/m1/s1	InChI=1S/C38H74NO8P/c1-3-5-7-9-11-13-15-17-18-19-21-22-24-26-28-30-37(40)44-34-36(35-46-48(42,43)45-33-32-39)47-38(41)31-29-27-25-23-20-16-14-12-10-8-6-4-2/h17-18,36H,3-16,19-35,39H2,1-2H3,(H,42,43)/b18-17-/t36-/m1/s1	InChI=1S/C38H74NO8P/c1-3-5-7-9-11-13-15-17-18-19-21-23-25-27-29-31-38(41)47-36(35-46-48(42,43)45-33-32-39)34-44-37(40)30-28-26-24-22-20-16-14-12-10-8-6-4-2/h12,14,36H,3-11,13,15-35,39H2,1-2H3,(H,42,43)/b14-12-/t36-/m1/s1	InChI=1S/C38H74NO8P/c1-3-5-7-9-11-13-15-17-18-19-21-23-25-27-29-31-38(41)47-36(35-46-48(42,43)45-33-32-39)34-44-37(40)30-28-26-24-22-20-16-14-12-10-8-6-4-2/h17-18,36H,3-16,19-35,39H2,1-2H3,(H,42,43)/b18-17-/t36-/m1/s1	InChI=1S/C38H74NO8P/c1-3-5-7-9-11-13-15-17-19-20-22-24-26-28-30-37(40)44-34-36(35-46-48(42,43)45-33-32-39)47-38(41)31-29-27-25-23-21-18-16-14-12-10-8-6-4-2/h14,16,36H,3-13,15,17-35,39H2,1-2H3,(H,42,43)/b16-14-/t36-/m1/s1	InChI=1S/C38H74NO8P/c1-3-5-7-9-11-13-15-17-19-20-22-24-26-28-30-37(40)44-34-36(35-46-48(42,43)45-33-32-39)47-38(41)31-29-27-25-23-21-18-16-14-12-10-8-6-4-2/h15,17,36H,3-14,16,18-35,39H2,1-2H3,(H,42,43)/b17-15-/t36-/m1/s1	InChI=1S/C38H74NO8P/c1-3-5-7-9-11-13-15-17-19-21-23-25-27-29-31-38(41)47-36(35-46-48(42,43)45-33-32-39)34-44-37(40)30-28-26-24-22-20-18-16-14-12-10-8-6-4-2/h14,16,36H,3-13,15,17-35,39H2,1-2H3,(H,42,43)/b16-14-/t36-/m1/s1	InChI=1S/C38H74NO8P/c1-3-5-7-9-11-13-15-17-19-21-23-25-27-29-31-38(41)47-36(35-46-48(42,43)45-33-32-39)34-44-37(40)30-28-26-24-22-20-18-16-14-12-10-8-6-4-2/h15,17,36H,3-14,16,18-35,39H2,1-2H3,(H,42,43)/b17-15-/t36-/m1/s1
PE 33:2	InChI=1S/C38H72NO8P/c1-3-5-7-9-11-13-15-16-17-18-19-20-21-23-24-26-28-30-37(40)44-34-36(35-46-48(42,43)45-33-32-39)47-38(41)31-29-27-25-22-14-12-10-8-6-4-2/h11,13,16-17,36H,3-10,12,14-15,18-35,39H2,1-2H3,(H,42,43)/b13-11-,17-16-/t36-/m1/s1	InChI=1S/C38H72NO8P/c1-3-5-7-9-11-13-15-16-17-18-19-20-21-23-25-27-29-31-38(41)47-36(35-46-48(42,43)45-33-32-39)34-44-37(40)30-28-26-24-22-14-12-10-8-6-4-2/h11,13,16-17,36H,3-10,12,14-15,18-35,39H2,1-2H3,(H,42,43)/b13-11-,17-16-/t36-/m1/s1	InChI=1S/C38H72NO8P/c1-3-5-7-9-11-13-15-16-17-18-19-21-22-24-26-28-30-37(40)44-34-36(35-46-48(42,43)45-33-32-39)47-38(41)31-29-27-25-23-20-14-12-10-8-6-4-2/h10,12,17-18,36H,3-9,11,13-16,19-35,39H2,1-2H3,(H,42,43)/b12-10-,18-17-/t36-/m1/s1	InChI=1S/C38H72NO8P/c1-3-5-7-9-11-13-15-16-17-18-19-21-23-25-27-29-31-38(41)47-36(35-46-48(42,43)45-33-32-39)34-44-37(40)30-28-26-24-22-20-14-12-10-8-6-4-2/h10,12,17-18,36H,3-9,11,13-16,19-35,39H2,1-2H3,(H,42,43)/b12-10-,18-17-/t36-/m1/s1	InChI=1S/C38H72NO8P/c1-3-5-7-9-11-13-15-17-18-19-21-22-24-26-28-30-37(40)44-34-36(35-46-48(42,43)45-33-32-39)47-38(41)31-29-27-25-23-20-16-14-12-10-8-6-4-2/h11,13,17-18,36H,3-10,12,14-16,19-35,39H2,1-2H3,(H,42,43)/b13-11-,18-17-/t36-/m1/s1	InChI=1S/C38H72NO8P/c1-3-5-7-9-11-13-15-17-18-19-21-22-24-26-28-30-37(40)44-34-36(35-46-48(42,43)45-33-32-39)47-38(41)31-29-27-25-23-20-16-14-12-10-8-6-4-2/h12,14,17-18,36H,3-11,13,15-16,19-35,39H2,1-2H3,(H,42,43)/b14-12-,18-17-/t36-/m1/s1	InChI=1S/C38H72NO8P/c1-3-5-7-9-11-13-15-17-18-19-21-23-25-27-29-31-38(41)47-36(35-46-48(42,43)45-33-32-39)34-44-37(40)30-28-26-24-22-20-16-14-12-10-8-6-4-2/h11,13,17-18,36H,3-10,12,14-16,19-35,39H2,1-2H3,(H,42,43)/b13-11-,18-17-/t36-/m1/s1	InChI=1S/C38H72NO8P/c1-3-5-7-9-11-13-15-17-18-19-21-23-25-27-29-31-38(41)47-36(35-46-48(42,43)45-33-32-39)34-44-37(40)30-28-26-24-22-20-16-14-12-10-8-6-4-2/h12,14,17-18,36H,3-11,13,15-16,19-35,39H2,1-2H3,(H,42,43)/b14-12-,18-17-/t36-/m1/s1	InChI=1S/C38H72NO8P/c1-3-5-7-9-11-13-15-17-19-20-22-24-26-28-30-37(40)44-34-36(35-46-48(42,43)45-33-32-39)47-38(41)31-29-27-25-23-21-18-16-14-12-10-8-6-4-2/h9,11,15,17,36H,3-8,10,12-14,16,18-35,39H2,1-2H3,(H,42,43)/b11-9-,17-15-/t36-/m1/s1	InChI=1S/C38H72NO8P/c1-3-5-7-9-11-13-15-17-19-20-22-24-26-28-30-37(40)44-34-36(35-46-48(42,43)45-33-32-39)47-38(41)31-29-27-25-23-21-18-16-14-12-10-8-6-4-2/h14-17,36H,3-13,18-35,39H2,1-2H3,(H,42,43)/b16-14-,17-15-/t36-/m1/s1	InChI=1S/C38H72NO8P/c1-3-5-7-9-11-13-15-17-19-21-23-25-27-29-31-38(41)47-36(35-46-48(42,43)45-33-32-39)34-44-37(40)30-28-26-24-22-20-18-16-14-12-10-8-6-4-2/h9,11,15,17,36H,3-8,10,12-14,16,18-35,39H2,1-2H3,(H,42,43)/b11-9-,17-15-/t36-/m1/s1	InChI=1S/C38H72NO8P/c1-3-5-7-9-11-13-15-17-19-21-23-25-27-29-31-38(41)47-36(35-46-48(42,43)45-33-32-39)34-44-37(40)30-28-26-24-22-20-18-16-14-12-10-8-6-4-2/h14-17,36H,3-13,18-35,39H2,1-2H3,(H,42,43)/b16-14-,17-15-/t36-/m1/s1
PE 34:0	InChI=1S/C39H78NO8P/c1-3-5-7-9-11-13-14-15-16-17-18-19-20-21-22-24-25-27-29-31-38(41)45-35-37(36-47-49(43,44)46-34-33-40)48-39(42)32-30-28-26-23-12-10-8-6-4-2/h37H,3-36,40H2,1-2H3,(H,43,44)/t37-/m1/s1	InChI=1S/C39H78NO8P/c1-3-5-7-9-11-13-14-15-16-17-18-19-20-21-22-24-26-28-30-32-39(42)48-37(36-47-49(43,44)46-34-33-40)35-45-38(41)31-29-27-25-23-12-10-8-6-4-2/h37H,3-36,40H2,1-2H3,(H,43,44)/t37-/m1/s1	InChI=1S/C39H78NO8P/c1-3-5-7-9-11-13-15-16-17-18-19-20-21-22-24-25-27-29-31-38(41)45-35-37(36-47-49(43,44)46-34-33-40)48-39(42)32-30-28-26-23-14-12-10-8-6-4-2/h37H,3-36,40H2,1-2H3,(H,43,44)/t37-/m1/s1	InChI=1S/C39H78NO8P/c1-3-5-7-9-11-13-15-16-17-18-19-20-21-22-24-26-28-30-32-39(42)48-37(36-47-49(43,44)46-34-33-40)35-45-38(41)31-29-27-25-23-14-12-10-8-6-4-2/h37H,3-36,40H2,1-2H3,(H,43,44)/t37-/m1/s1	InChI=1S/C39H78NO8P/c1-3-5-7-9-11-13-15-16-17-18-19-20-22-23-25-27-29-31-38(41)45-35-37(36-47-49(43,44)46-34-33-40)48-39(42)32-30-28-26-24-21-14-12-10-8-6-4-2/h37H,3-36,40H2,1-2H3,(H,43,44)/t37-/m1/s1	InChI=1S/C39H78NO8P/c1-3-5-7-9-11-13-15-16-17-18-19-20-22-24-26-28-30-32-39(42)48-37(36-47-49(43,44)46-34-33-40)35-45-38(41)31-29-27-25-23-21-14-12-10-8-6-4-2/h37H,3-36,40H2,1-2H3,(H,43,44)/t37-/m1/s1	InChI=1S/C39H78NO8P/c1-3-5-7-9-11-13-15-17-18-19-20-22-23-25-27-29-31-38(41)45-35-37(36-47-49(43,44)46-34-33-40)48-39(42)32-30-28-26-24-21-16-14-12-10-8-6-4-2/h37H,3-36,40H2,1-2H3,(H,43,44)/t37-/m1/s1	InChI=1S/C39H78NO8P/c1-3-5-7-9-11-13-15-17-18-19-20-22-24-26-28-30-32-39(42)48-37(36-47-49(43,44)46-34-33-40)35-45-38(41)31-29-27-25-23-21-16-14-12-10-8-6-4-2/h37H,3-36,40H2,1-2H3,(H,43,44)/t37-/m1/s1	InChI=1S/C39H78NO8P/c1-3-5-7-9-11-13-15-17-18-20-21-23-25-27-29-31-38(41)45-35-37(36-47-49(43,44)46-34-33-40)48-39(42)32-30-28-26-24-22-19-16-14-12-10-8-6-4-2/h37H,3-36,40H2,1-2H3,(H,43,44)/t37-/m1/s1	InChI=1S/C39H78NO8P/c1-3-5-7-9-11-13-15-17-18-20-22-24-26-28-30-32-39(42)48-37(36-47-49(43,44)46-34-33-40)35-45-38(41)31-29-27-25-23-21-19-16-14-12-10-8-6-4-2/h37H,3-36,40H2,1-2H3,(H,43,44)/t37-/m1/s1	InChI=1S/C39H78NO8P/c1-3-5-7-9-11-13-15-17-19-21-23-25-27-29-31-38(41)45-35-37(36-47-49(43,44)46-34-33-40)48-39(42)32-30-28-26-24-22-20-18-16-14-12-10-8-6-4-2/h37H,3-36,40H2,1-2H3,(H,43,44)/t37-/m1/s1
PE 34:1	InChI=1S/C39H76NO8P/c1-3-5-7-9-11-13-14-15-16-17-18-19-20-21-22-24-25-27-29-31-38(41)45-35-37(36-47-49(43,44)46-34-33-40)48-39(42)32-30-28-26-23-12-10-8-6-4-2/h17-18,37H,3-16,19-36,40H2,1-2H3,(H,43,44)/b18-17-/t37-/m1/s1	InChI=1S/C39H76NO8P/c1-3-5-7-9-11-13-14-15-16-17-18-19-20-21-22-24-26-28-30-32-39(42)48-37(36-47-49(43,44)46-34-33-40)35-45-38(41)31-29-27-25-23-12-10-8-6-4-2/h17-18,37H,3-16,19-36,40H2,1-2H3,(H,43,44)/b18-17-/t37-/m1/s1	InChI=1S/C39H76NO8P/c1-3-5-7-9-11-13-15-16-17-18-19-20-22-23-25-27-29-31-38(41)45-35-37(36-47-49(43,44)46-34-33-40)48-39(42)32-30-28-26-24-21-14-12-10-8-6-4-2/h10,12,37H,3-9,11,13-36,40H2,1-2H3,(H,43,44)/b12-10-/t37-/m1/s1	InChI=1S/C39H76NO8P/c1-3-5-7-9-11-13-15-16-17-18-19-20-22-23-25-27-29-31-38(41)45-35-37(36-47-49(43,44)46-34-33-40)48-39(42)32-30-28-26-24-21-14-12-10-8-6-4-2/h16-17,37H,3-15,18-36,40H2,1-2H3,(H,43,44)/b17-16-/t37-/m1/s1	InChI=1S/C39H76NO8P/c1-3-5-7-9-11-13-15-16-17-18-19-20-22-24-26-28-30-32-39(42)48-37(36-47-49(43,44)46-34-33-40)35-45-38(41)31-29-27-25-23-21-14-12-10-8-6-4-2/h10,12,37H,3-9,11,13-36,40H2,1-2H3,(H,43,44)/b12-10-/t37-/m1/s1	InChI=1S/C39H76NO8P/c1-3-5-7-9-11-13-15-16-17-18-19-20-22-24-26-28-30-32-39(42)48-37(36-47-49(43,44)46-34-33-40)35-45-38(41)31-29-27-25-23-21-14-12-10-8-6-4-2/h16-17,37H,3-15,18-36,40H2,1-2H3,(H,43,44)/b17-16-/t37-/m1/s1	InChI=1S/C39H76NO8P/c1-3-5-7-9-11-13-15-17-18-19-20-22-23-25-27-29-31-38(41)45-35-37(36-47-49(43,44)46-34-33-40)48-39(42)32-30-28-26-24-21-16-14-12-10-8-6-4-2/h12,14,37H,3-11,13,15-36,40H2,1-2H3,(H,43,44)/b14-12-/t37-/m1/s1	InChI=1S/C39H76NO8P/c1-3-5-7-9-11-13-15-17-18-19-20-22-23-25-27-29-31-38(41)45-35-37(36-47-49(43,44)46-34-33-40)48-39(42)32-30-28-26-24-21-16-14-12-10-8-6-4-2/h18-19,37H,3-17,20-36,40H2,1-2H3,(H,43,44)/b19-18-/t37-/m1/s1	InChI=1S/C39H76NO8P/c1-3-5-7-9-11-13-15-17-18-19-20-22-24-26-28-30-32-39(42)48-37(36-47-49(43,44)46-34-33-40)35-45-38(41)31-29-27-25-23-21-16-14-12-10-8-6-4-2/h12,14,37H,3-11,13,15-36,40H2,1-2H3,(H,43,44)/b14-12-/t37-/m1/s1	InChI=1S/C39H76NO8P/c1-3-5-7-9-11-13-15-17-18-19-20-22-24-26-28-30-32-39(42)48-37(36-47-49(43,44)46-34-33-40)35-45-38(41)31-29-27-25-23-21-16-14-12-10-8-6-4-2/h18-19,37H,3-17,20-36,40H2,1-2H3,(H,43,44)/b19-18-/t37-/m1/s1	InChI=1S/C39H76NO8P/c1-3-5-7-9-11-13-15-17-18-20-21-23-25-27-29-31-38(41)45-35-37(36-47-49(43,44)46-34-33-40)48-39(42)32-30-28-26-24-22-19-16-14-12-10-8-6-4-2/h14,16,37H,3-13,15,17-36,40H2,1-2H3,(H,43,44)/b16-14-/t37-/m1/s1	InChI=1S/C39H76NO8P/c1-3-5-7-9-11-13-15-17-18-20-21-23-25-27-29-31-38(41)45-35-37(36-47-49(43,44)46-34-33-40)48-39(42)32-30-28-26-24-22-19-16-14-12-10-8-6-4-2/h17-18,37H,3-16,19-36,40H2,1-2H3,(H,43,44)/b18-17-/t37-/m1/s1	InChI=1S/C39H76NO8P/c1-3-5-7-9-11-13-15-17-18-20-22-24-26-28-30-32-39(42)48-37(36-47-49(43,44)46-34-33-40)35-45-38(41)31-29-27-25-23-21-19-16-14-12-10-8-6-4-2/h13,15,37H,3-12,14,16-36,40H2,1-2H3,(H,43,44)/b15-13-/t37-/m1/s1	InChI=1S/C39H76NO8P/c1-3-5-7-9-11-13-15-17-18-20-22-24-26-28-30-32-39(42)48-37(36-47-49(43,44)46-34-33-40)35-45-38(41)31-29-27-25-23-21-19-16-14-12-10-8-6-4-2/h14,16,37H,3-13,15,17-36,40H2,1-2H3,(H,43,44)/b16-14-/t37-/m1/s1	InChI=1S/C39H76NO8P/c1-3-5-7-9-11-13-15-17-18-20-22-24-26-28-30-32-39(42)48-37(36-47-49(43,44)46-34-33-40)35-45-38(41)31-29-27-25-23-21-19-16-14-12-10-8-6-4-2/h17-18,37H,3-16,19-36,40H2,1-2H3,(H,43,44)/b18-17-/t37-/m1/s1	InChI=1S/C39H76NO8P/c1-3-5-7-9-11-13-15-17-18-20-22-24-26-28-30-32-39(42)48-37(36-47-49(43,44)46-34-33-40)35-45-38(41)31-29-27-25-23-21-19-16-14-12-10-8-6-4-2/h20,22,37H,3-19,21,23-36,40H2,1-2H3,(H,43,44)/b22-20-/t37-/m1/s1	InChI=1S/C39H76NO8P/c1-3-5-7-9-11-13-15-17-19-21-23-25-27-29-31-38(41)45-35-37(36-47-49(43,44)46-34-33-40)48-39(42)32-30-28-26-24-22-20-18-16-14-12-10-8-6-4-2/h15,17,37H,3-14,16,18-36,40H2,1-2H3,(H,43,44)/b17-15-/t37-/m1/s1	InChI=1S/C39H76NO8P/c1-3-5-7-9-11-13-15-17-19-21-23-25-27-29-31-38(41)45-35-37(36-47-49(43,44)46-34-33-40)48-39(42)32-30-28-26-24-22-20-18-16-14-12-10-8-6-4-2/h16,18,37H,3-15,17,19-36,40H2,1-2H3,(H,43,44)/b18-16-/t37-/m1/s1
PE 34:2	InChI=1S/C39H74NO8P/c1-3-5-7-9-11-13-14-15-16-17-18-19-20-21-22-24-25-27-29-31-38(41)45-35-37(36-47-49(43,44)46-34-33-40)48-39(42)32-30-28-26-23-12-10-8-6-4-2/h11,13,15-16,37H,3-10,12,14,17-36,40H2,1-2H3,(H,43,44)/b13-11-,16-15-/t37-/m1/s1	InChI=1S/C39H74NO8P/c1-3-5-7-9-11-13-14-15-16-17-18-19-20-21-22-24-26-28-30-32-39(42)48-37(36-47-49(43,44)46-34-33-40)35-45-38(41)31-29-27-25-23-12-10-8-6-4-2/h11,13,15-16,37H,3-10,12,14,17-36,40H2,1-2H3,(H,43,44)/b13-11-,16-15-/t37-/m1/s1	InChI=1S/C39H74NO8P/c1-3-5-7-9-11-13-15-16-17-18-19-20-22-23-25-27-29-31-38(41)45-35-37(36-47-49(43,44)46-34-33-40)48-39(42)32-30-28-26-24-21-14-12-10-8-6-4-2/h10,12,16-17,37H,3-9,11,13-15,18-36,40H2,1-2H3,(H,43,44)/b12-10-,17-16-/t37-/m1/s1	InChI=1S/C39H74NO8P/c1-3-5-7-9-11-13-15-16-17-18-19-20-22-23-25-27-29-31-38(41)45-35-37(36-47-49(43,44)46-34-33-40)48-39(42)32-30-28-26-24-21-14-12-10-8-6-4-2/h11,13,16-17,37H,3-10,12,14-15,18-36,40H2,1-2H3,(H,43,44)/b13-11-,17-16-/t37-/m1/s1	InChI=1S/C39H74NO8P/c1-3-5-7-9-11-13-15-16-17-18-19-20-22-24-26-28-30-32-39(42)48-37(36-47-49(43,44)46-34-33-40)35-45-38(41)31-29-27-25-23-21-14-12-10-8-6-4-2/h10,12,16-17,37H,3-9,11,13-15,18-36,40H2,1-2H3,(H,43,44)/b12-10-,17-16-/t37-/m1/s1	InChI=1S/C39H74NO8P/c1-3-5-7-9-11-13-15-16-17-18-19-20-22-24-26-28-30-32-39(42)48-37(36-47-49(43,44)46-34-33-40)35-45-38(41)31-29-27-25-23-21-14-12-10-8-6-4-2/h11,13,16-17,37H,3-10,12,14-15,18-36,40H2,1-2H3,(H,43,44)/b13-11-,17-16-/t37-/m1/s1	InChI=1S/C39H74NO8P/c1-3-5-7-9-11-13-15-17-18-19-20-22-23-25-27-29-31-38(41)45-35-37(36-47-49(43,44)46-34-33-40)48-39(42)32-30-28-26-24-21-16-14-12-10-8-6-4-2/h12,14,18-19,37H,3-11,13,15-17,20-36,40H2,1-2H3,(H,43,44)/b14-12-,19-18-/t37-/m1/s1	InChI=1S/C39H74NO8P/c1-3-5-7-9-11-13-15-17-18-19-20-22-24-26-28-30-32-39(42)48-37(36-47-49(43,44)46-34-33-40)35-45-38(41)31-29-27-25-23-21-16-14-12-10-8-6-4-2/h12,14,18-19,37H,3-11,13,15-17,20-36,40H2,1-2H3,(H,43,44)/b14-12-,19-18-/t37-/m1/s1	InChI=1S/C39H74NO8P/c1-3-5-7-9-11-13-15-17-18-20-21-23-25-27-29-31-38(41)45-35-37(36-47-49(43,44)46-34-33-40)48-39(42)32-30-28-26-24-22-19-16-14-12-10-8-6-4-2/h11,13,17-18,37H,3-10,12,14-16,19-36,40H2,1-2H3,(H,43,44)/b13-11-,18-17-/t37-/m1/s1	InChI=1S/C39H74NO8P/c1-3-5-7-9-11-13-15-17-18-20-21-23-25-27-29-31-38(41)45-35-37(36-47-49(43,44)46-34-33-40)48-39(42)32-30-28-26-24-22-19-16-14-12-10-8-6-4-2/h14,16-18,37H,3-13,15,19-36,40H2,1-2H3,(H,43,44)/b16-14-,18-17-/t37-/m1/s1	InChI=1S/C39H74NO8P/c1-3-5-7-9-11-13-15-17-18-20-22-24-26-28-30-32-39(42)48-37(36-47-49(43,44)46-34-33-40)35-45-38(41)31-29-27-25-23-21-19-16-14-12-10-8-6-4-2/h11,13,17-18,37H,3-10,12,14-16,19-36,40H2,1-2H3,(H,43,44)/b13-11-,18-17-/t37-/m1/s1	InChI=1S/C39H74NO8P/c1-3-5-7-9-11-13-15-17-18-20-22-24-26-28-30-32-39(42)48-37(36-47-49(43,44)46-34-33-40)35-45-38(41)31-29-27-25-23-21-19-16-14-12-10-8-6-4-2/h14,16-18,37H,3-13,15,19-36,40H2,1-2H3,(H,43,44)/b16-14-,18-17-/t37-/m1/s1	InChI=1S/C39H74NO8P/c1-3-5-7-9-11-13-15-17-19-21-23-25-27-29-31-38(41)45-35-37(36-47-49(43,44)46-34-33-40)48-39(42)32-30-28-26-24-22-20-18-16-14-12-10-8-6-4-2/h9,11,15,17,37H,3-8,10,12-14,16,18-36,40H2,1-2H3,(H,43,44)/b11-9-,17-15-/t37-/m1/s1	InChI=1S/C39H74NO8P/c1-3-5-7-9-11-13-15-17-19-21-23-25-27-29-31-38(41)45-35-37(36-47-49(43,44)46-34-33-40)48-39(42)32-30-28-26-24-22-20-18-16-14-12-10-8-6-4-2/h10,12,16,18,37H,3-9,11,13-15,17,19-36,40H2,1-2H3,(H,43,44)/b12-10-,18-16-/t37-/m1/s1	InChI=1S/C39H74NO8P/c1-3-5-7-9-11-13-15-17-19-21-23-25-27-29-31-38(41)45-35-37(36-47-49(43,44)46-34-33-40)48-39(42)32-30-28-26-24-22-20-18-16-14-12-10-8-6-4-2/h15-18,37H,3-14,19-36,40H2,1-2H3,(H,43,44)/b17-15-,18-16-/t37-/m1/s1	InChI=1S/C39H74NO8P/c1-3-5-7-15-21-33-29-35(33)23-17-11-9-13-19-25-38(41)45-31-37(32-47-49(43,44)46-28-27-40)48-39(42)26-20-14-10-12-18-24-36-30-34(36)22-16-8-6-4-2/h33-37H,3-32,40H2,1-2H3,(H,43,44)/t33-,34-,35+,36+,37+/m0/s1
PE 34:3	InChI=1S/C39H72NO8P/c1-3-5-7-9-11-13-15-16-17-18-19-20-22-23-25-27-29-31-38(41)45-35-37(36-47-49(43,44)46-34-33-40)48-39(42)32-30-28-26-24-21-14-12-10-8-6-4-2/h10-13,16-17,37H,3-9,14-15,18-36,40H2,1-2H3,(H,43,44)/b12-10-,13-11-,17-16-/t37-/m1/s1	InChI=1S/C39H72NO8P/c1-3-5-7-9-11-13-15-16-17-18-19-20-22-23-25-27-29-31-38(41)45-35-37(36-47-49(43,44)46-34-33-40)48-39(42)32-30-28-26-24-21-14-12-10-8-6-4-2/h11,13,16-17,19-20,37H,3-10,12,14-15,18,21-36,40H2,1-2H3,(H,43,44)/b13-11-,17-16-,20-19-/t37-/m1/s1	InChI=1S/C39H72NO8P/c1-3-5-7-9-11-13-15-16-17-18-19-20-22-24-26-28-30-32-39(42)48-37(36-47-49(43,44)46-34-33-40)35-45-38(41)31-29-27-25-23-21-14-12-10-8-6-4-2/h10-13,16-17,37H,3-9,14-15,18-36,40H2,1-2H3,(H,43,44)/b12-10-,13-11-,17-16-/t37-/m1/s1	InChI=1S/C39H72NO8P/c1-3-5-7-9-11-13-15-16-17-18-19-20-22-24-26-28-30-32-39(42)48-37(36-47-49(43,44)46-34-33-40)35-45-38(41)31-29-27-25-23-21-14-12-10-8-6-4-2/h11,13,16-17,19-20,37H,3-10,12,14-15,18,21-36,40H2,1-2H3,(H,43,44)/b13-11-,17-16-,20-19-/t37-/m1/s1	InChI=1S/C39H72NO8P/c1-3-5-7-9-11-13-15-17-18-20-21-23-25-27-29-31-38(41)45-35-37(36-47-49(43,44)46-34-33-40)48-39(42)32-30-28-26-24-22-19-16-14-12-10-8-6-4-2/h5,7,11,13,17-18,37H,3-4,6,8-10,12,14-16,19-36,40H2,1-2H3,(H,43,44)/b7-5-,13-11-,18-17-/t37-/m1/s1	InChI=1S/C39H72NO8P/c1-3-5-7-9-11-13-15-17-18-20-21-23-25-27-29-31-38(41)45-35-37(36-47-49(43,44)46-34-33-40)48-39(42)32-30-28-26-24-22-19-16-14-12-10-8-6-4-2/h11,13,17-18,21,23,37H,3-10,12,14-16,19-20,22,24-36,40H2,1-2H3,(H,43,44)/b13-11-,18-17-,23-21-/t37-/m1/s1	InChI=1S/C39H72NO8P/c1-3-5-7-9-11-13-15-17-18-20-21-23-25-27-29-31-38(41)45-35-37(36-47-49(43,44)46-34-33-40)48-39(42)32-30-28-26-24-22-19-16-14-12-10-8-6-4-2/h11,13-14,16-18,37H,3-10,12,15,19-36,40H2,1-2H3,(H,43,44)/b13-11-,16-14-,18-17-/t37-/m1/s1	InChI=1S/C39H72NO8P/c1-3-5-7-9-11-13-15-17-18-20-22-24-26-28-30-32-39(42)48-37(36-47-49(43,44)46-34-33-40)35-45-38(41)31-29-27-25-23-21-19-16-14-12-10-8-6-4-2/h5,7,11,13,17-18,37H,3-4,6,8-10,12,14-16,19-36,40H2,1-2H3,(H,43,44)/b7-5-,13-11-,18-17-/t37-/m1/s1	InChI=1S/C39H72NO8P/c1-3-5-7-9-11-13-15-17-18-20-22-24-26-28-30-32-39(42)48-37(36-47-49(43,44)46-34-33-40)35-45-38(41)31-29-27-25-23-21-19-16-14-12-10-8-6-4-2/h11,13,17-18,22,24,37H,3-10,12,14-16,19-21,23,25-36,40H2,1-2H3,(H,43,44)/b13-11-,18-17-,24-22-/t37-/m1/s1	InChI=1S/C39H72NO8P/c1-3-5-7-9-11-13-15-17-18-20-22-24-26-28-30-32-39(42)48-37(36-47-49(43,44)46-34-33-40)35-45-38(41)31-29-27-25-23-21-19-16-14-12-10-8-6-4-2/h11,13-14,16-18,37H,3-10,12,15,19-36,40H2,1-2H3,(H,43,44)/b13-11-,16-14-,18-17-/t37-/m1/s1	InChI=1S/C39H72NO8P/c1-3-5-7-9-11-13-15-17-19-21-23-25-27-29-31-38(41)45-35-37(36-47-49(43,44)46-34-33-40)48-39(42)32-30-28-26-24-22-20-18-16-14-12-10-8-6-4-2/h9,11,15-18,37H,3-8,10,12-14,19-36,40H2,1-2H3,(H,43,44)/b11-9-,17-15-,18-16-/t37-/m1/s1	InChI=1S/C39H72NO8P/c1-3-5-7-9-11-13-15-17-19-21-23-25-27-29-31-38(41)45-35-37(36-47-49(43,44)46-34-33-40)48-39(42)32-30-28-26-24-22-20-18-16-14-12-10-8-6-4-2/h10,12,15-18,37H,3-9,11,13-14,19-36,40H2,1-2H3,(H,43,44)/b12-10-,17-15-,18-16-/t37-/m1/s1
PE 34:4	InChI=1S/C39H70NO8P/c1-3-5-7-9-11-13-14-15-16-17-18-19-20-21-22-24-25-27-29-31-38(41)45-35-37(36-47-49(43,44)46-34-33-40)48-39(42)32-30-28-26-23-12-10-8-6-4-2/h11,13,15-16,18-19,21-22,37H,3-10,12,14,17,20,23-36,40H2,1-2H3,(H,43,44)/b13-11-,16-15-,19-18-,22-21-/t37-/m1/s1	InChI=1S/C39H70NO8P/c1-3-5-7-9-11-13-14-15-16-17-18-19-20-21-22-24-26-28-30-32-39(42)48-37(36-47-49(43,44)46-34-33-40)35-45-38(41)31-29-27-25-23-12-10-8-6-4-2/h11,13,15-16,18-19,21-22,37H,3-10,12,14,17,20,23-36,40H2,1-2H3,(H,43,44)/b13-11-,16-15-,19-18-,22-21-/t37-/m1/s1	InChI=1S/C39H70NO8P/c1-3-5-7-9-11-13-15-16-17-18-19-20-22-23-25-27-29-31-38(41)45-35-37(36-47-49(43,44)46-34-33-40)48-39(42)32-30-28-26-24-21-14-12-10-8-6-4-2/h10-13,16-17,19-20,37H,3-9,14-15,18,21-36,40H2,1-2H3,(H,43,44)/b12-10-,13-11-,17-16-,20-19-/t37-/m1/s1	InChI=1S/C39H70NO8P/c1-3-5-7-9-11-13-15-16-17-18-19-20-22-23-25-27-29-31-38(41)45-35-37(36-47-49(43,44)46-34-33-40)48-39(42)32-30-28-26-24-21-14-12-10-8-6-4-2/h11,13,16-17,19-20,23,25,37H,3-10,12,14-15,18,21-22,24,26-36,40H2,1-2H3,(H,43,44)/b13-11-,17-16-,20-19-,25-23-/t37-/m1/s1	InChI=1S/C39H70NO8P/c1-3-5-7-9-11-13-15-16-17-18-19-20-22-24-26-28-30-32-39(42)48-37(36-47-49(43,44)46-34-33-40)35-45-38(41)31-29-27-25-23-21-14-12-10-8-6-4-2/h10-13,16-17,19-20,37H,3-9,14-15,18,21-36,40H2,1-2H3,(H,43,44)/b12-10-,13-11-,17-16-,20-19-/t37-/m1/s1	InChI=1S/C39H70NO8P/c1-3-5-7-9-11-13-15-16-17-18-19-20-22-24-26-28-30-32-39(42)48-37(36-47-49(43,44)46-34-33-40)35-45-38(41)31-29-27-25-23-21-14-12-10-8-6-4-2/h11,13,16-17,19-20,24,26,37H,3-10,12,14-15,18,21-23,25,27-36,40H2,1-2H3,(H,43,44)/b13-11-,17-16-,20-19-,26-24-/t37-/m1/s1	InChI=1S/C39H70NO8P/c1-3-5-7-9-11-13-15-17-18-20-21-23-25-27-29-31-38(41)45-35-37(36-47-49(43,44)46-34-33-40)48-39(42)32-30-28-26-24-22-19-16-14-12-10-8-6-4-2/h5,7,11,13,17-18,21,23,37H,3-4,6,8-10,12,14-16,19-20,22,24-36,40H2,1-2H3,(H,43,44)/b7-5-,13-11-,18-17-,23-21-/t37-/m1/s1	InChI=1S/C39H70NO8P/c1-3-5-7-9-11-13-15-17-18-20-21-23-25-27-29-31-38(41)45-35-37(36-47-49(43,44)46-34-33-40)48-39(42)32-30-28-26-24-22-19-16-14-12-10-8-6-4-2/h5,7,11,13-14,16-18,37H,3-4,6,8-10,12,15,19-36,40H2,1-2H3,(H,43,44)/b7-5-,13-11-,16-14-,18-17-/t37-/m1/s1	InChI=1S/C39H70NO8P/c1-3-5-7-9-11-13-15-17-18-20-21-23-25-27-29-31-38(41)45-35-37(36-47-49(43,44)46-34-33-40)48-39(42)32-30-28-26-24-22-19-16-14-12-10-8-6-4-2/h11,13-14,16-18,21,23,37H,3-10,12,15,19-20,22,24-36,40H2,1-2H3,(H,43,44)/b13-11-,16-14-,18-17-,23-21-/t37-/m1/s1	InChI=1S/C39H70NO8P/c1-3-5-7-9-11-13-15-17-18-20-22-24-26-28-30-32-39(42)48-37(36-47-49(43,44)46-34-33-40)35-45-38(41)31-29-27-25-23-21-19-16-14-12-10-8-6-4-2/h5,7,11,13,17-18,22,24,37H,3-4,6,8-10,12,14-16,19-21,23,25-36,40H2,1-2H3,(H,43,44)/b7-5-,13-11-,18-17-,24-22-/t37-/m1/s1	InChI=1S/C39H70NO8P/c1-3-5-7-9-11-13-15-17-18-20-22-24-26-28-30-32-39(42)48-37(36-47-49(43,44)46-34-33-40)35-45-38(41)31-29-27-25-23-21-19-16-14-12-10-8-6-4-2/h5,7,11,13-14,16-18,37H,3-4,6,8-10,12,15,19-36,40H2,1-2H3,(H,43,44)/b7-5-,13-11-,16-14-,18-17-/t37-/m1/s1	InChI=1S/C39H70NO8P/c1-3-5-7-9-11-13-15-17-18-20-22-24-26-28-30-32-39(42)48-37(36-47-49(43,44)46-34-33-40)35-45-38(41)31-29-27-25-23-21-19-16-14-12-10-8-6-4-2/h11,13-14,16-18,22,24,37H,3-10,12,15,19-21,23,25-36,40H2,1-2H3,(H,43,44)/b13-11-,16-14-,18-17-,24-22-/t37-/m1/s1	InChI=1S/C39H70NO8P/c1-3-5-7-9-11-13-15-17-19-21-23-25-27-29-31-38(41)45-35-37(36-47-49(43,44)46-34-33-40)48-39(42)32-30-28-26-24-22-20-18-16-14-12-10-8-6-4-2/h9-12,15-18,37H,3-8,13-14,19-36,40H2,1-2H3,(H,43,44)/b11-9-,12-10-,17-15-,18-16-/t37-/m1/s1
PE 35:1	InChI=1S/C40H78NO8P/c1-3-5-7-9-10-11-12-13-14-15-18-21-25-29-39(42)46-34-38(35-48-50(44,45)47-32-31-41)49-40(43)30-26-22-19-16-17-20-24-28-37-33-36(37)27-23-8-6-4-2/h36-38H,3-35,41H2,1-2H3,(H,44,45)/t36-,37+,38+/m0/s1	InChI=1S/C40H78NO8P/c1-3-5-7-9-11-13-15-16-17-18-19-20-21-22-23-25-26-28-30-32-39(42)46-36-38(37-48-50(44,45)47-35-34-41)49-40(43)33-31-29-27-24-14-12-10-8-6-4-2/h18-19,38H,3-17,20-37,41H2,1-2H3,(H,44,45)/b19-18-/t38-/m1/s1	InChI=1S/C40H78NO8P/c1-3-5-7-9-11-13-15-16-17-18-19-20-21-22-23-25-27-29-31-33-40(43)49-38(37-48-50(44,45)47-35-34-41)36-46-39(42)32-30-28-26-24-14-12-10-8-6-4-2/h18-19,38H,3-17,20-37,41H2,1-2H3,(H,44,45)/b19-18-/t38-/m1/s1	InChI=1S/C40H78NO8P/c1-3-5-7-9-11-13-15-16-17-18-19-20-21-23-24-26-28-30-32-39(42)46-36-38(37-48-50(44,45)47-35-34-41)49-40(43)33-31-29-27-25-22-14-12-10-8-6-4-2/h10,12,38H,3-9,11,13-37,41H2,1-2H3,(H,44,45)/b12-10-/t38-/m1/s1	InChI=1S/C40H78NO8P/c1-3-5-7-9-11-13-15-16-17-18-19-20-21-23-25-27-29-31-33-40(43)49-38(37-48-50(44,45)47-35-34-41)36-46-39(42)32-30-28-26-24-22-14-12-10-8-6-4-2/h10,12,38H,3-9,11,13-37,41H2,1-2H3,(H,44,45)/b12-10-/t38-/m1/s1	InChI=1S/C40H78NO8P/c1-3-5-7-9-11-13-15-17-18-19-20-21-23-24-26-28-30-32-39(42)46-36-38(37-48-50(44,45)47-35-34-41)49-40(43)33-31-29-27-25-22-16-14-12-10-8-6-4-2/h12,14,38H,3-11,13,15-37,41H2,1-2H3,(H,44,45)/b14-12-/t38-/m1/s1	InChI=1S/C40H78NO8P/c1-3-5-7-9-11-13-15-17-18-19-20-21-23-24-26-28-30-32-39(42)46-36-38(37-48-50(44,45)47-35-34-41)49-40(43)33-31-29-27-25-22-16-14-12-10-8-6-4-2/h17-18,38H,3-16,19-37,41H2,1-2H3,(H,44,45)/b18-17-/t38-/m1/s1	InChI=1S/C40H78NO8P/c1-3-5-7-9-11-13-15-17-18-19-20-21-23-25-27-29-31-33-40(43)49-38(37-48-50(44,45)47-35-34-41)36-46-39(42)32-30-28-26-24-22-16-14-12-10-8-6-4-2/h12,14,38H,3-11,13,15-37,41H2,1-2H3,(H,44,45)/b14-12-/t38-/m1/s1	InChI=1S/C40H78NO8P/c1-3-5-7-9-11-13-15-17-18-19-20-21-23-25-27-29-31-33-40(43)49-38(37-48-50(44,45)47-35-34-41)36-46-39(42)32-30-28-26-24-22-16-14-12-10-8-6-4-2/h17-18,38H,3-16,19-37,41H2,1-2H3,(H,44,45)/b18-17-/t38-/m1/s1	InChI=1S/C40H78NO8P/c1-3-5-7-9-11-13-15-17-18-19-21-22-24-26-28-30-32-39(42)46-36-38(37-48-50(44,45)47-35-34-41)49-40(43)33-31-29-27-25-23-20-16-14-12-10-8-6-4-2/h14,16,38H,3-13,15,17-37,41H2,1-2H3,(H,44,45)/b16-14-/t38-/m1/s1	InChI=1S/C40H78NO8P/c1-3-5-7-9-11-13-15-17-18-19-21-22-24-26-28-30-32-39(42)46-36-38(37-48-50(44,45)47-35-34-41)49-40(43)33-31-29-27-25-23-20-16-14-12-10-8-6-4-2/h18-19,38H,3-17,20-37,41H2,1-2H3,(H,44,45)/b19-18-/t38-/m1/s1	InChI=1S/C40H78NO8P/c1-3-5-7-9-11-13-15-17-18-19-21-23-25-27-29-31-33-40(43)49-38(37-48-50(44,45)47-35-34-41)36-46-39(42)32-30-28-26-24-22-20-16-14-12-10-8-6-4-2/h14,16,38H,3-13,15,17-37,41H2,1-2H3,(H,44,45)/b16-14-/t38-/m1/s1	InChI=1S/C40H78NO8P/c1-3-5-7-9-11-13-15-17-18-19-21-23-25-27-29-31-33-40(43)49-38(37-48-50(44,45)47-35-34-41)36-46-39(42)32-30-28-26-24-22-20-16-14-12-10-8-6-4-2/h18-19,38H,3-17,20-37,41H2,1-2H3,(H,44,45)/b19-18-/t38-/m1/s1	InChI=1S/C40H78NO8P/c1-3-5-7-9-11-13-15-17-19-21-22-24-26-28-30-32-39(42)46-36-38(37-48-50(44,45)47-35-34-41)49-40(43)33-31-29-27-25-23-20-18-16-14-12-10-8-6-4-2/h16,18,38H,3-15,17,19-37,41H2,1-2H3,(H,44,45)/b18-16-/t38-/m1/s1	InChI=1S/C40H78NO8P/c1-3-5-7-9-11-13-15-17-19-21-22-24-26-28-30-32-39(42)46-36-38(37-48-50(44,45)47-35-34-41)49-40(43)33-31-29-27-25-23-20-18-16-14-12-10-8-6-4-2/h17,19,38H,3-16,18,20-37,41H2,1-2H3,(H,44,45)/b19-17-/t38-/m1/s1	InChI=1S/C40H78NO8P/c1-3-5-7-9-11-13-15-17-19-21-23-25-27-29-31-33-40(43)49-38(37-48-50(44,45)47-35-34-41)36-46-39(42)32-30-28-26-24-22-20-18-16-14-12-10-8-6-4-2/h16,18,38H,3-15,17,19-37,41H2,1-2H3,(H,44,45)/b18-16-/t38-/m1/s1	InChI=1S/C40H78NO8P/c1-3-5-7-9-11-13-15-17-19-21-23-25-27-29-31-33-40(43)49-38(37-48-50(44,45)47-35-34-41)36-46-39(42)32-30-28-26-24-22-20-18-16-14-12-10-8-6-4-2/h17,19,38H,3-16,18,20-37,41H2,1-2H3,(H,44,45)/b19-17-/t38-/m1/s1
PE 35:2	InChI=1S/C40H76NO8P/c1-3-5-7-9-11-13-15-16-17-18-19-20-21-22-23-25-26-28-30-32-39(42)46-36-38(37-48-50(44,45)47-35-34-41)49-40(43)33-31-29-27-24-14-12-10-8-6-4-2/h11,13,16-17,38H,3-10,12,14-15,18-37,41H2,1-2H3,(H,44,45)/b13-11-,17-16-/t38-/m1/s1	InChI=1S/C40H76NO8P/c1-3-5-7-9-11-13-15-16-17-18-19-20-21-22-23-25-27-29-31-33-40(43)49-38(37-48-50(44,45)47-35-34-41)36-46-39(42)32-30-28-26-24-14-12-10-8-6-4-2/h11,13,16-17,38H,3-10,12,14-15,18-37,41H2,1-2H3,(H,44,45)/b13-11-,17-16-/t38-/m1/s1	InChI=1S/C40H76NO8P/c1-3-5-7-9-11-13-15-17-18-19-20-21-23-24-26-28-30-32-39(42)46-36-38(37-48-50(44,45)47-35-34-41)49-40(43)33-31-29-27-25-22-16-14-12-10-8-6-4-2/h11,13,17-18,38H,3-10,12,14-16,19-37,41H2,1-2H3,(H,44,45)/b13-11-,18-17-/t38-/m1/s1	InChI=1S/C40H76NO8P/c1-3-5-7-9-11-13-15-17-18-19-20-21-23-24-26-28-30-32-39(42)46-36-38(37-48-50(44,45)47-35-34-41)49-40(43)33-31-29-27-25-22-16-14-12-10-8-6-4-2/h12,14,17-18,38H,3-11,13,15-16,19-37,41H2,1-2H3,(H,44,45)/b14-12-,18-17-/t38-/m1/s1	InChI=1S/C40H76NO8P/c1-3-5-7-9-11-13-15-17-18-19-20-21-23-25-27-29-31-33-40(43)49-38(37-48-50(44,45)47-35-34-41)36-46-39(42)32-30-28-26-24-22-16-14-12-10-8-6-4-2/h11,13,17-18,38H,3-10,12,14-16,19-37,41H2,1-2H3,(H,44,45)/b13-11-,18-17-/t38-/m1/s1	InChI=1S/C40H76NO8P/c1-3-5-7-9-11-13-15-17-18-19-20-21-23-25-27-29-31-33-40(43)49-38(37-48-50(44,45)47-35-34-41)36-46-39(42)32-30-28-26-24-22-16-14-12-10-8-6-4-2/h12,14,17-18,38H,3-11,13,15-16,19-37,41H2,1-2H3,(H,44,45)/b14-12-,18-17-/t38-/m1/s1	InChI=1S/C40H76NO8P/c1-3-5-7-9-11-13-15-17-18-19-21-22-24-26-28-30-32-39(42)46-36-38(37-48-50(44,45)47-35-34-41)49-40(43)33-31-29-27-25-23-20-16-14-12-10-8-6-4-2/h14,16,18-19,38H,3-13,15,17,20-37,41H2,1-2H3,(H,44,45)/b16-14-,19-18-/t38-/m1/s1	InChI=1S/C40H76NO8P/c1-3-5-7-9-11-13-15-17-18-19-21-23-25-27-29-31-33-40(43)49-38(37-48-50(44,45)47-35-34-41)36-46-39(42)32-30-28-26-24-22-20-16-14-12-10-8-6-4-2/h14,16,18-19,38H,3-13,15,17,20-37,41H2,1-2H3,(H,44,45)/b16-14-,19-18-/t38-/m1/s1	InChI=1S/C40H76NO8P/c1-3-5-7-9-11-13-15-17-19-21-22-24-26-28-30-32-39(42)46-36-38(37-48-50(44,45)47-35-34-41)49-40(43)33-31-29-27-25-23-20-18-16-14-12-10-8-6-4-2/h10,12,16,18,38H,3-9,11,13-15,17,19-37,41H2,1-2H3,(H,44,45)/b12-10-,18-16-/t38-/m1/s1	InChI=1S/C40H76NO8P/c1-3-5-7-9-11-13-15-17-19-21-22-24-26-28-30-32-39(42)46-36-38(37-48-50(44,45)47-35-34-41)49-40(43)33-31-29-27-25-23-20-18-16-14-12-10-8-6-4-2/h11,13,17,19,38H,3-10,12,14-16,18,20-37,41H2,1-2H3,(H,44,45)/b13-11-,19-17-/t38-/m1/s1	InChI=1S/C40H76NO8P/c1-3-5-7-9-11-13-15-17-19-21-22-24-26-28-30-32-39(42)46-36-38(37-48-50(44,45)47-35-34-41)49-40(43)33-31-29-27-25-23-20-18-16-14-12-10-8-6-4-2/h16-19,38H,3-15,20-37,41H2,1-2H3,(H,44,45)/b18-16-,19-17-/t38-/m1/s1	InChI=1S/C40H76NO8P/c1-3-5-7-9-11-13-15-17-19-21-23-25-27-29-31-33-40(43)49-38(37-48-50(44,45)47-35-34-41)36-46-39(42)32-30-28-26-24-22-20-18-16-14-12-10-8-6-4-2/h10,12,16,18,38H,3-9,11,13-15,17,19-37,41H2,1-2H3,(H,44,45)/b12-10-,18-16-/t38-/m1/s1	InChI=1S/C40H76NO8P/c1-3-5-7-9-11-13-15-17-19-21-23-25-27-29-31-33-40(43)49-38(37-48-50(44,45)47-35-34-41)36-46-39(42)32-30-28-26-24-22-20-18-16-14-12-10-8-6-4-2/h11,13,17,19,38H,3-10,12,14-16,18,20-37,41H2,1-2H3,(H,44,45)/b13-11-,19-17-/t38-/m1/s1	InChI=1S/C40H76NO8P/c1-3-5-7-9-11-13-15-17-19-21-23-25-27-29-31-33-40(43)49-38(37-48-50(44,45)47-35-34-41)36-46-39(42)32-30-28-26-24-22-20-18-16-14-12-10-8-6-4-2/h16-19,38H,3-15,20-37,41H2,1-2H3,(H,44,45)/b18-16-,19-17-/t38-/m1/s1
PE 35:3	InChI=1S/C40H74NO8P/c1-3-5-7-9-11-13-15-17-18-19-20-21-23-24-26-28-30-32-39(42)46-36-38(37-48-50(44,45)47-35-34-41)49-40(43)33-31-29-27-25-22-16-14-12-10-8-6-4-2/h11,13,17-18,20-21,38H,3-10,12,14-16,19,22-37,41H2,1-2H3,(H,44,45)/b13-11-,18-17-,21-20-/t38-/m1/s1	InChI=1S/C40H74NO8P/c1-3-5-7-9-11-13-15-17-18-19-20-21-23-24-26-28-30-32-39(42)46-36-38(37-48-50(44,45)47-35-34-41)49-40(43)33-31-29-27-25-22-16-14-12-10-8-6-4-2/h11-14,17-18,38H,3-10,15-16,19-37,41H2,1-2H3,(H,44,45)/b13-11-,14-12-,18-17-/t38-/m1/s1	InChI=1S/C40H74NO8P/c1-3-5-7-9-11-13-15-17-18-19-20-21-23-25-27-29-31-33-40(43)49-38(37-48-50(44,45)47-35-34-41)36-46-39(42)32-30-28-26-24-22-16-14-12-10-8-6-4-2/h11,13,17-18,20-21,38H,3-10,12,14-16,19,22-37,41H2,1-2H3,(H,44,45)/b13-11-,18-17-,21-20-/t38-/m1/s1	InChI=1S/C40H74NO8P/c1-3-5-7-9-11-13-15-17-18-19-20-21-23-25-27-29-31-33-40(43)49-38(37-48-50(44,45)47-35-34-41)36-46-39(42)32-30-28-26-24-22-16-14-12-10-8-6-4-2/h11-14,17-18,38H,3-10,15-16,19-37,41H2,1-2H3,(H,44,45)/b13-11-,14-12-,18-17-/t38-/m1/s1	InChI=1S/C40H74NO8P/c1-3-5-7-9-11-13-15-17-19-21-22-24-26-28-30-32-39(42)46-36-38(37-48-50(44,45)47-35-34-41)49-40(43)33-31-29-27-25-23-20-18-16-14-12-10-8-6-4-2/h5,7,11,13,17,19,38H,3-4,6,8-10,12,14-16,18,20-37,41H2,1-2H3,(H,44,45)/b7-5-,13-11-,19-17-/t38-/m1/s1	InChI=1S/C40H74NO8P/c1-3-5-7-9-11-13-15-17-19-21-22-24-26-28-30-32-39(42)46-36-38(37-48-50(44,45)47-35-34-41)49-40(43)33-31-29-27-25-23-20-18-16-14-12-10-8-6-4-2/h10,12,16-19,38H,3-9,11,13-15,20-37,41H2,1-2H3,(H,44,45)/b12-10-,18-16-,19-17-/t38-/m1/s1	InChI=1S/C40H74NO8P/c1-3-5-7-9-11-13-15-17-19-21-22-24-26-28-30-32-39(42)46-36-38(37-48-50(44,45)47-35-34-41)49-40(43)33-31-29-27-25-23-20-18-16-14-12-10-8-6-4-2/h11,13,16-19,38H,3-10,12,14-15,20-37,41H2,1-2H3,(H,44,45)/b13-11-,18-16-,19-17-/t38-/m1/s1	InChI=1S/C40H74NO8P/c1-3-5-7-9-11-13-15-17-19-21-22-24-26-28-30-32-39(42)46-36-38(37-48-50(44,45)47-35-34-41)49-40(43)33-31-29-27-25-23-20-18-16-14-12-10-8-6-4-2/h11,13,17,19,22,24,38H,3-10,12,14-16,18,20-21,23,25-37,41H2,1-2H3,(H,44,45)/b13-11-,19-17-,24-22-/t38-/m1/s1	InChI=1S/C40H74NO8P/c1-3-5-7-9-11-13-15-17-19-21-23-25-27-29-31-33-40(43)49-38(37-48-50(44,45)47-35-34-41)36-46-39(42)32-30-28-26-24-22-20-18-16-14-12-10-8-6-4-2/h5,7,11,13,17,19,38H,3-4,6,8-10,12,14-16,18,20-37,41H2,1-2H3,(H,44,45)/b7-5-,13-11-,19-17-/t38-/m1/s1	InChI=1S/C40H74NO8P/c1-3-5-7-9-11-13-15-17-19-21-23-25-27-29-31-33-40(43)49-38(37-48-50(44,45)47-35-34-41)36-46-39(42)32-30-28-26-24-22-20-18-16-14-12-10-8-6-4-2/h10,12,16-19,38H,3-9,11,13-15,20-37,41H2,1-2H3,(H,44,45)/b12-10-,18-16-,19-17-/t38-/m1/s1	InChI=1S/C40H74NO8P/c1-3-5-7-9-11-13-15-17-19-21-23-25-27-29-31-33-40(43)49-38(37-48-50(44,45)47-35-34-41)36-46-39(42)32-30-28-26-24-22-20-18-16-14-12-10-8-6-4-2/h11,13,16-19,38H,3-10,12,14-15,20-37,41H2,1-2H3,(H,44,45)/b13-11-,18-16-,19-17-/t38-/m1/s1	InChI=1S/C40H74NO8P/c1-3-5-7-9-11-13-15-17-19-21-23-25-27-29-31-33-40(43)49-38(37-48-50(44,45)47-35-34-41)36-46-39(42)32-30-28-26-24-22-20-18-16-14-12-10-8-6-4-2/h11,13,17,19,23,25,38H,3-10,12,14-16,18,20-22,24,26-37,41H2,1-2H3,(H,44,45)/b13-11-,19-17-,25-23-/t38-/m1/s1
PE 36:0	InChI=1S/C41H82NO8P/c1-3-5-7-9-11-13-15-16-17-18-19-20-21-22-24-25-27-29-31-33-40(43)47-37-39(38-49-51(45,46)48-36-35-42)50-41(44)34-32-30-28-26-23-14-12-10-8-6-4-2/h39H,3-38,42H2,1-2H3,(H,45,46)/t39-/m1/s1	InChI=1S/C41H82NO8P/c1-3-5-7-9-11-13-15-16-17-18-19-20-21-22-24-26-28-30-32-34-41(44)50-39(38-49-51(45,46)48-36-35-42)37-47-40(43)33-31-29-27-25-23-14-12-10-8-6-4-2/h39H,3-38,42H2,1-2H3,(H,45,46)/t39-/m1/s1	InChI=1S/C41H82NO8P/c1-3-5-7-9-11-13-15-17-18-19-20-21-22-24-25-27-29-31-33-40(43)47-37-39(38-49-51(45,46)48-36-35-42)50-41(44)34-32-30-28-26-23-16-14-12-10-8-6-4-2/h39H,3-38,42H2,1-2H3,(H,45,46)/t39-/m1/s1	InChI=1S/C41H82NO8P/c1-3-5-7-9-11-13-15-17-18-19-20-21-22-24-26-28-30-32-34-41(44)50-39(38-49-51(45,46)48-36-35-42)37-47-40(43)33-31-29-27-25-23-16-14-12-10-8-6-4-2/h39H,3-38,42H2,1-2H3,(H,45,46)/t39-/m1/s1	InChI=1S/C41H82NO8P/c1-3-5-7-9-11-13-15-17-18-19-20-22-23-25-27-29-31-33-40(43)47-37-39(38-49-51(45,46)48-36-35-42)50-41(44)34-32-30-28-26-24-21-16-14-12-10-8-6-4-2/h39H,3-38,42H2,1-2H3,(H,45,46)/t39-/m1/s1	InChI=1S/C41H82NO8P/c1-3-5-7-9-11-13-15-17-18-19-20-22-24-26-28-30-32-34-41(44)50-39(38-49-51(45,46)48-36-35-42)37-47-40(43)33-31-29-27-25-23-21-16-14-12-10-8-6-4-2/h39H,3-38,42H2,1-2H3,(H,45,46)/t39-/m1/s1	InChI=1S/C41H82NO8P/c1-3-5-7-9-11-13-15-17-19-20-22-23-25-27-29-31-33-40(43)47-37-39(38-49-51(45,46)48-36-35-42)50-41(44)34-32-30-28-26-24-21-18-16-14-12-10-8-6-4-2/h39H,3-38,42H2,1-2H3,(H,45,46)/t39-/m1/s1	InChI=1S/C41H82NO8P/c1-3-5-7-9-11-13-15-17-19-20-22-24-26-28-30-32-34-41(44)50-39(38-49-51(45,46)48-36-35-42)37-47-40(43)33-31-29-27-25-23-21-18-16-14-12-10-8-6-4-2/h39H,3-38,42H2,1-2H3,(H,45,46)/t39-/m1/s1	InChI=1S/C41H82NO8P/c1-3-5-7-9-11-13-15-17-19-21-23-25-27-29-31-33-40(43)47-37-39(38-49-51(45,46)48-36-35-42)50-41(44)34-32-30-28-26-24-22-20-18-16-14-12-10-8-6-4-2/h39H,3-38,42H2,1-2H3,(H,45,46)/t39-/m1/s1
PE 36:1	InChI=1S/C41H80NO8P/c1-3-5-7-9-11-13-15-16-17-18-19-20-21-22-24-25-27-29-31-33-40(43)47-37-39(38-49-51(45,46)48-36-35-42)50-41(44)34-32-30-28-26-23-14-12-10-8-6-4-2/h10,12,39H,3-9,11,13-38,42H2,1-2H3,(H,45,46)/b12-10-/t39-/m1/s1	InChI=1S/C41H80NO8P/c1-3-5-7-9-11-13-15-16-17-18-19-20-21-22-24-25-27-29-31-33-40(43)47-37-39(38-49-51(45,46)48-36-35-42)50-41(44)34-32-30-28-26-23-14-12-10-8-6-4-2/h18-19,39H,3-17,20-38,42H2,1-2H3,(H,45,46)/b19-18-/t39-/m1/s1	InChI=1S/C41H80NO8P/c1-3-5-7-9-11-13-15-16-17-18-19-20-21-22-24-26-28-30-32-34-41(44)50-39(38-49-51(45,46)48-36-35-42)37-47-40(43)33-31-29-27-25-23-14-12-10-8-6-4-2/h10,12,39H,3-9,11,13-38,42H2,1-2H3,(H,45,46)/b12-10-/t39-/m1/s1	InChI=1S/C41H80NO8P/c1-3-5-7-9-11-13-15-16-17-18-19-20-21-22-24-26-28-30-32-34-41(44)50-39(38-49-51(45,46)48-36-35-42)37-47-40(43)33-31-29-27-25-23-14-12-10-8-6-4-2/h18-19,39H,3-17,20-38,42H2,1-2H3,(H,45,46)/b19-18-/t39-/m1/s1	InChI=1S/C41H80NO8P/c1-3-5-7-9-11-13-15-17-18-19-20-21-22-24-25-27-29-31-33-40(43)47-37-39(38-49-51(45,46)48-36-35-42)50-41(44)34-32-30-28-26-23-16-14-12-10-8-6-4-2/h12,14,39H,3-11,13,15-38,42H2,1-2H3,(H,45,46)/b14-12-/t39-/m1/s1	InChI=1S/C41H80NO8P/c1-3-5-7-9-11-13-15-17-18-19-20-21-22-24-26-28-30-32-34-41(44)50-39(38-49-51(45,46)48-36-35-42)37-47-40(43)33-31-29-27-25-23-16-14-12-10-8-6-4-2/h12,14,39H,3-11,13,15-38,42H2,1-2H3,(H,45,46)/b14-12-/t39-/m1/s1	InChI=1S/C41H80NO8P/c1-3-5-7-9-11-13-15-17-18-19-20-22-23-25-27-29-31-33-40(43)47-37-39(38-49-51(45,46)48-36-35-42)50-41(44)34-32-30-28-26-24-21-16-14-12-10-8-6-4-2/h14,16,39H,3-13,15,17-38,42H2,1-2H3,(H,45,46)/b16-14-/t39-/m1/s1	InChI=1S/C41H80NO8P/c1-3-5-7-9-11-13-15-17-18-19-20-22-23-25-27-29-31-33-40(43)47-37-39(38-49-51(45,46)48-36-35-42)50-41(44)34-32-30-28-26-24-21-16-14-12-10-8-6-4-2/h17-18,39H,3-16,19-38,42H2,1-2H3,(H,45,46)/b18-17-/t39-/m1/s1	InChI=1S/C41H80NO8P/c1-3-5-7-9-11-13-15-17-18-19-20-22-24-26-28-30-32-34-41(44)50-39(38-49-51(45,46)48-36-35-42)37-47-40(43)33-31-29-27-25-23-21-16-14-12-10-8-6-4-2/h14,16,39H,3-13,15,17-38,42H2,1-2H3,(H,45,46)/b16-14-/t39-/m1/s1	InChI=1S/C41H80NO8P/c1-3-5-7-9-11-13-15-17-18-19-20-22-24-26-28-30-32-34-41(44)50-39(38-49-51(45,46)48-36-35-42)37-47-40(43)33-31-29-27-25-23-21-16-14-12-10-8-6-4-2/h17-18,39H,3-16,19-38,42H2,1-2H3,(H,45,46)/b18-17-/t39-/m1/s1	InChI=1S/C41H80NO8P/c1-3-5-7-9-11-13-15-17-19-20-22-23-25-27-29-31-33-40(43)47-37-39(38-49-51(45,46)48-36-35-42)50-41(44)34-32-30-28-26-24-21-18-16-14-12-10-8-6-4-2/h16,18,39H,3-15,17,19-38,42H2,1-2H3,(H,45,46)/b18-16-/t39-/m1/s1	InChI=1S/C41H80NO8P/c1-3-5-7-9-11-13-15-17-19-20-22-23-25-27-29-31-33-40(43)47-37-39(38-49-51(45,46)48-36-35-42)50-41(44)34-32-30-28-26-24-21-18-16-14-12-10-8-6-4-2/h19-20,39H,3-18,21-38,42H2,1-2H3,(H,45,46)/b20-19-/t39-/m1/s1	InChI=1S/C41H80NO8P/c1-3-5-7-9-11-13-15-17-19-20-22-24-26-28-30-32-34-41(44)50-39(38-49-51(45,46)48-36-35-42)37-47-40(43)33-31-29-27-25-23-21-18-16-14-12-10-8-6-4-2/h16,18,39H,3-15,17,19-38,42H2,1-2H3,(H,45,46)/b18-16-/t39-/m1/s1	InChI=1S/C41H80NO8P/c1-3-5-7-9-11-13-15-17-19-20-22-24-26-28-30-32-34-41(44)50-39(38-49-51(45,46)48-36-35-42)37-47-40(43)33-31-29-27-25-23-21-18-16-14-12-10-8-6-4-2/h19-20,39H,3-18,21-38,42H2,1-2H3,(H,45,46)/b20-19-/t39-/m1/s1	InChI=1S/C41H80NO8P/c1-3-5-7-9-11-13-15-17-19-21-23-25-27-29-31-33-40(43)47-37-39(38-49-51(45,46)48-36-35-42)50-41(44)34-32-30-28-26-24-22-20-18-16-14-12-10-8-6-4-2/h17,19,39H,3-16,18,20-38,42H2,1-2H3,(H,45,46)/b19-17-/t39-/m1/s1	InChI=1S/C41H80NO8P/c1-3-5-7-9-11-13-15-17-19-21-23-25-27-29-31-33-40(43)47-37-39(38-49-51(45,46)48-36-35-42)50-41(44)34-32-30-28-26-24-22-20-18-16-14-12-10-8-6-4-2/h18,20,39H,3-17,19,21-38,42H2,1-2H3,(H,45,46)/b20-18-/t39-/m1/s1	InChI=1S/C41H80NO8P/c1-3-5-7-9-11-13-15-17-19-21-23-25-27-29-31-33-40(43)47-37-39(38-49-51(45,46)48-36-35-42)50-41(44)34-32-30-28-26-24-22-20-18-16-14-12-10-8-6-4-2/h22,24,39H,3-21,23,25-38,42H2,1-2H3,(H,45,46)/b24-22-/t39-/m1/s1
PE 36:2	InChI=1S/C41H78NO8P/c1-3-5-7-9-11-13-15-16-17-18-19-20-21-22-24-25-27-29-31-33-40(43)47-37-39(38-49-51(45,46)48-36-35-42)50-41(44)34-32-30-28-26-23-14-12-10-8-6-4-2/h10,12,18-19,39H,3-9,11,13-17,20-38,42H2,1-2H3,(H,45,46)/b12-10-,19-18-/t39-/m1/s1	InChI=1S/C41H78NO8P/c1-3-5-7-9-11-13-15-16-17-18-19-20-21-22-24-25-27-29-31-33-40(43)47-37-39(38-49-51(45,46)48-36-35-42)50-41(44)34-32-30-28-26-23-14-12-10-8-6-4-2/h11,13,16-17,39H,3-10,12,14-15,18-38,42H2,1-2H3,(H,45,46)/b13-11-,17-16-/t39-/m1/s1	InChI=1S/C41H78NO8P/c1-3-5-7-9-11-13-15-16-17-18-19-20-21-22-24-26-28-30-32-34-41(44)50-39(38-49-51(45,46)48-36-35-42)37-47-40(43)33-31-29-27-25-23-14-12-10-8-6-4-2/h10,12,18-19,39H,3-9,11,13-17,20-38,42H2,1-2H3,(H,45,46)/b12-10-,19-18-/t39-/m1/s1	InChI=1S/C41H78NO8P/c1-3-5-7-9-11-13-15-16-17-18-19-20-21-22-24-26-28-30-32-34-41(44)50-39(38-49-51(45,46)48-36-35-42)37-47-40(43)33-31-29-27-25-23-14-12-10-8-6-4-2/h11,13,16-17,39H,3-10,12,14-15,18-38,42H2,1-2H3,(H,45,46)/b13-11-,17-16-/t39-/m1/s1	InChI=1S/C41H78NO8P/c1-3-5-7-9-11-13-15-17-18-19-20-22-23-25-27-29-31-33-40(43)47-37-39(38-49-51(45,46)48-36-35-42)50-41(44)34-32-30-28-26-24-21-16-14-12-10-8-6-4-2/h11,13,17-18,39H,3-10,12,14-16,19-38,42H2,1-2H3,(H,45,46)/b13-11-,18-17-/t39-/m1/s1	InChI=1S/C41H78NO8P/c1-3-5-7-9-11-13-15-17-18-19-20-22-23-25-27-29-31-33-40(43)47-37-39(38-49-51(45,46)48-36-35-42)50-41(44)34-32-30-28-26-24-21-16-14-12-10-8-6-4-2/h14,16-18,39H,3-13,15,19-38,42H2,1-2H3,(H,45,46)/b16-14-,18-17-/t39-/m1/s1	InChI=1S/C41H78NO8P/c1-3-5-7-9-11-13-15-17-18-19-20-22-24-26-28-30-32-34-41(44)50-39(38-49-51(45,46)48-36-35-42)37-47-40(43)33-31-29-27-25-23-21-16-14-12-10-8-6-4-2/h11,13,17-18,39H,3-10,12,14-16,19-38,42H2,1-2H3,(H,45,46)/b13-11-,18-17-/t39-/m1/s1	InChI=1S/C41H78NO8P/c1-3-5-7-9-11-13-15-17-18-19-20-22-24-26-28-30-32-34-41(44)50-39(38-49-51(45,46)48-36-35-42)37-47-40(43)33-31-29-27-25-23-21-16-14-12-10-8-6-4-2/h14,16-18,39H,3-13,15,19-38,42H2,1-2H3,(H,45,46)/b16-14-,18-17-/t39-/m1/s1	InChI=1S/C41H78NO8P/c1-3-5-7-9-11-13-15-17-19-20-22-23-25-27-29-31-33-40(43)47-37-39(38-49-51(45,46)48-36-35-42)50-41(44)34-32-30-28-26-24-21-18-16-14-12-10-8-6-4-2/h10,12,16,18,39H,3-9,11,13-15,17,19-38,42H2,1-2H3,(H,45,46)/b12-10-,18-16-/t39-/m1/s1	InChI=1S/C41H78NO8P/c1-3-5-7-9-11-13-15-17-19-20-22-23-25-27-29-31-33-40(43)47-37-39(38-49-51(45,46)48-36-35-42)50-41(44)34-32-30-28-26-24-21-18-16-14-12-10-8-6-4-2/h16,18-20,39H,3-15,17,21-38,42H2,1-2H3,(H,45,46)/b18-16-,20-19-/t39-/m1/s1	InChI=1S/C41H78NO8P/c1-3-5-7-9-11-13-15-17-19-20-22-24-26-28-30-32-34-41(44)50-39(38-49-51(45,46)48-36-35-42)37-47-40(43)33-31-29-27-25-23-21-18-16-14-12-10-8-6-4-2/h10,12,16,18,39H,3-9,11,13-15,17,19-38,42H2,1-2H3,(H,45,46)/b12-10-,18-16-/t39-/m1/s1	InChI=1S/C41H78NO8P/c1-3-5-7-9-11-13-15-17-19-20-22-24-26-28-30-32-34-41(44)50-39(38-49-51(45,46)48-36-35-42)37-47-40(43)33-31-29-27-25-23-21-18-16-14-12-10-8-6-4-2/h16,18-20,39H,3-15,17,21-38,42H2,1-2H3,(H,45,46)/b18-16-,20-19-/t39-/m1/s1	InChI=1S/C41H78NO8P/c1-3-5-7-9-11-13-15-17-19-21-23-25-27-29-31-33-40(43)47-37-39(38-49-51(45,46)48-36-35-42)50-41(44)34-32-30-28-26-24-22-20-18-16-14-12-10-8-6-4-2/h11,13,17,19,39H,3-10,12,14-16,18,20-38,42H2,1-2H3,(H,45,46)/b13-11-,19-17-/t39-/m1/s1	InChI=1S/C41H78NO8P/c1-3-5-7-9-11-13-15-17-19-21-23-25-27-29-31-33-40(43)47-37-39(38-49-51(45,46)48-36-35-42)50-41(44)34-32-30-28-26-24-22-20-18-16-14-12-10-8-6-4-2/h12,14,18,20,39H,3-11,13,15-17,19,21-38,42H2,1-2H3,(H,45,46)/b14-12-,20-18-/t39-/m1/s1	InChI=1S/C41H78NO8P/c1-3-5-7-9-11-13-15-17-19-21-23-25-27-29-31-33-40(43)47-37-39(38-49-51(45,46)48-36-35-42)50-41(44)34-32-30-28-26-24-22-20-18-16-14-12-10-8-6-4-2/h17-20,39H,3-16,21-38,42H2,1-2H3,(H,45,46)/b19-17+,20-18+/t39-/m1/s1	InChI=1S/C41H78NO8P/c1-3-5-7-9-11-13-15-17-19-21-23-25-27-29-31-33-40(43)47-37-39(38-49-51(45,46)48-36-35-42)50-41(44)34-32-30-28-26-24-22-20-18-16-14-12-10-8-6-4-2/h17-20,39H,3-16,21-38,42H2,1-2H3,(H,45,46)/b19-17-,20-18-/t39-/m1/s1	InChI=1S/C41H78NO8P/c1-3-5-7-9-11-13-15-17-19-21-23-25-27-29-31-33-40(43)47-37-39(38-49-51(45,46)48-36-35-42)50-41(44)34-32-30-28-26-24-22-20-18-16-14-12-10-8-6-4-2/h23-26,39H,3-22,27-38,42H2,1-2H3,(H,45,46)/b25-23-,26-24-/t39-/m1/s1	InChI=1S/C41H78NO8P/c1-3-5-7-17-23-35-31-37(35)25-19-13-10-9-11-15-21-27-40(43)47-33-39(34-49-51(45,46)48-30-29-42)50-41(44)28-22-16-12-14-20-26-38-32-36(38)24-18-8-6-4-2/h35-39H,3-34,42H2,1-2H3,(H,45,46)/t35-,36-,37+,38+,39+/m0/s1
[truncated: 520 more rows]

## Sheet: InChI Key
C0	PHIQHXFUZVPYII-LURJTMIESA-N	PHIQHXFUZVPYII-UHFFFAOYSA-N	PHIQHXFUZVPYII-ZCFIWIBFSA-N
C2	RDHQFKQIGNGIED-MRVPVSSYSA-N	RDHQFKQIGNGIED-QMMMGPOBSA-N	RDHQFKQIGNGIED-UHFFFAOYSA-N
C3	UFAHZIUFPNSHSL-UHFFFAOYSA-N
C3-DC (C4-OH)	ZGNBLKBZJBJFDG-SSDOTTSWSA-N	ZGNBLKBZJBJFDG-UHFFFAOYSA-N
C3-OH	QJGJXKFJFRSERW-QMMMGPOBSA-N
C3:1	YUCNWOKTRWJLGY-QMMMGPOBSA-N
C4	LRCNOZRCYBNMEP-SECBINFHSA-N	LRCNOZRCYBNMEP-UHFFFAOYSA-N	QWYFHHGCZUCMBN-SECBINFHSA-N	QWYFHHGCZUCMBN-UHFFFAOYSA-N
C4:1	HQDBMDGXEZLSNK-CYNONHLPSA-N
C5	IGQBPDJNUXPEMT-UHFFFAOYSA-N	IHCPDBBYTYJYIL-UHFFFAOYSA-N	VSNFQQXVMPSASB-SNVBAGLBSA-O	VSNFQQXVMPSASB-UHFFFAOYSA-N	YICAQFPUDACYGQ-UHFFFAOYSA-N
C5-DC (C6-OH)	NXJAXUYOQLTISD-SECBINFHSA-N	NXJAXUYOQLTISD-UHFFFAOYSA-N
C5-M-DC	HFCPFJNSBPQJDP-UHFFFAOYSA-N
C5-OH (C3-DC-M)	PSRQDLCMEPQOQH-YZRBJQDESA-N	XROYFEWIXXCPAW-MQWKRIRWSA-N
C5:1	WURBQCVBQNMUQT-OLKPEBQYSA-N
C5:1-DC	JXVUHLILXGZLFR-DNQSNQRASA-N	JXVUHLILXGZLFR-GQCTYLIASA-N
C6 (C4:1-DC)	VVPRQWTYSNDTEA-LLVKDONJSA-N	VVPRQWTYSNDTEA-UHFFFAOYSA-N
C6:1	JUAQYRSUSCWTQK-BQYQJAHWSA-N
C7-DC	NTBUXPPQHCFLOM-LLVKDONJSA-N	NTBUXPPQHCFLOM-UHFFFAOYSA-N
C8	CXTATJFJDMJMIY-CYBMUJFWSA-N	CXTATJFJDMJMIY-UHFFFAOYSA-N	CXTATJFJDMJMIY-ZDUSSCGKSA-N
C9	MPSPNFAQQQMFLK-UHFFFAOYSA-N	QBYXBONNCVATNQ-UHFFFAOYSA-N
C10	LZOSYCMHQXPBFU-OAHLLOKOSA-N	LZOSYCMHQXPBFU-UHFFFAOYSA-N
C10:1	GOOOCIIXFLVRAG-UHFFFAOYSA-N	OQWOHRPOYAVIOK-KTKRTIGZSA-N
C10:2	URTBCBICNCMCPB-CWUOWYQYSA-N
C12	FUJLYHJROOYKRA-QGZVFWFLSA-N	FUJLYHJROOYKRA-UHFFFAOYSA-N
C12-DC	VJPIDPQNAYWULC-INIZCTEOSA-N	VJPIDPQNAYWULC-UHFFFAOYSA-N
C12:1	JEOZLTJHDSKQIT-CLVCIHKQSA-N
C14	PSHXNVGSVNEJBD-LJQANCHMSA-N	PSHXNVGSVNEJBD-UHFFFAOYSA-N
C14:1	BUBHHSHBKWNLLG-UHFFFAOYSA-N	NNCBVXBBLABOCB-SEYXRHQNSA-N
C14:1-OH	CJMUXNONVZSQIX-ZDOLJLSUSA-N	JPNOKZQZVLXQNC-HJWRWDBZSA-N
C14:2	IXOHTRSFILEKHO-NKBLVAAJSA-N	REUVFPFCXKWJQA-UTJQPWESSA-N
C14:2-OH	LVNITLZCNUEXQK-UTJQPWESSA-N
C16	XOMRRQXKHMYMOC-OAQYLSRUSA-N	XOMRRQXKHMYMOC-UHFFFAOYSA-N
C16-OH	XKAZIAFZAQAHHG-BPGUCPLFSA-N
C16:1	JFAGPSOZZSTLRF-KUFMOJEASA-N	SOYNLLDADLOGAM-ISLYRVAYSA-N
C16:1-OH	XIOFWXBRLXTMQD-RPZXQYRRSA-N
C16:2	CMVGCHSJDXKPBB-ROVXQSMVSA-N	XNGJEEKHLXXKLB-UTJQPWESSA-N
C16:2-OH	CPHHQDCIGLXPCO-WLXWJKFFSA-N
C18	FNPHNLNTJNMAEE-HSZRJFAPSA-N
C18:1	HOAMADDCQBUDDY-JCKUYFFHSA-N	HOAMADDCQBUDDY-YSESTWPTSA-N	IPOLTUVFXFHAHI-OUKQBFOZSA-N	IPOLTUVFXFHAHI-WHIOSMTNSA-N
C18:1-OH	FMLYQPQCFBAOHS-OEPBMOORSA-N
C18:2	MJLXQSQYKZWZCB-DQFWFXSYSA-N	MJLXQSQYKZWZCB-OKLKQMLOSA-N
Trigonelline	WWNNZCOKKKDOPX-UHFFFAOYSA-N
TMAO	UYPYRKYUKCHHIB-UHFFFAOYSA-N
Ala	QNAYBMKLOCPYGJ-IALWIIEESA-N	QNAYBMKLOCPYGJ-REOHCLBHSA-N	QNAYBMKLOCPYGJ-UHFFFAOYSA-N	QNAYBMKLOCPYGJ-UWTATZPHSA-N
Arg	ODKSFYDXXFIFQN-BYPYZUCNSA-N	ODKSFYDXXFIFQN-SCSAIBSYSA-N	ODKSFYDXXFIFQN-UHFFFAOYSA-N
Asn	DCXYFEDJOCDNAF-REOHCLBHSA-N	DCXYFEDJOCDNAF-UHFFFAOYSA-N	DCXYFEDJOCDNAF-UWTATZPHSA-N
[truncated: 974 more rows]

## Sheet: IUPAC Name
C0	(3R)-3-hydroxy-4-(trimethylazaniumyl)butanoate	(3S)-3-hydroxy-4-(trimethylammonio)butanoate	3-hydroxy-4-(trimethylammonio)butanoate
[truncated: 1,018 more rows]

[truncated: 4 more sheets: Lipid Maps ID, MESH Term, Molecule, SMILES]
